# Supplementary material for: Identification of a Sacral, Visceral Sensory Transcriptome in Embryonic and Adult Mice
Source: eNeuro. 2020 Feb 19;7(1):ENEURO.0397-19.2019. doi: 10.1523/ENEURO.0397-19.2019 (PMC7036621; doi:10.1523/ENEURO.0397-19.2019)
Supplement: Extended Data Figure 1-2 — Ranked gene lists corresponding to heat maps (adult, Trpv1, embryo). Each list comprises the differentially expressed genes plotted in hierarchically clustered heatmaps for adult (Fig. 1C), Trpv1 (Fig. 4D), and embryo (Fig. 6D) datasets. Download Figure 1-2, XLSX file. [file enu-eN-NWR-0397-19-s01.xlsx]

## Sheet: Figure 1-2
Extended Data Fig 1-2: Ranked gene lists corresponding to heat maps (Fig 1C adult; Fig 4D Trpv1; Fig 6D E18.5)
Adult				Trpv1				E18.5
Cluster	Gene	Ensembl_ID		Cluster	Gene	Ensembl_ID		Cluster	Gene_ID	Ensembl_ID
Lumbar	Celsr2	ENSMUSG00000068740		sacral	Prdm4	ENSMUSG00000035529		cluster 1	Zbed4	ENSMUSG00000034333
Lumbar	Srr	ENSMUSG00000001323		sacral	Asphd1	ENSMUSG00000046378		cluster 1	Slc30a6	ENSMUSG00000024069
Lumbar	Asb13	ENSMUSG00000033781		sacral	Dpcd	ENSMUSG00000041035		cluster 1	Insig1	ENSMUSG00000045294
Lumbar	Scrt1	ENSMUSG00000048385		sacral	2310061I04Rik	ENSMUSG00000050705		cluster 1	Tll1	ENSMUSG00000053626
Lumbar	Pcdh18	ENSMUSG00000037892		sacral	Plscr3	ENSMUSG00000019461		cluster 1	Dhrs13	ENSMUSG00000020834
Lumbar	Kif21b	ENSMUSG00000041642		sacral	Irf2	ENSMUSG00000031627		cluster 1	Gm15200	ENSMUSG00000086434
Lumbar	Stxbp6	ENSMUSG00000046314		sacral	Gm17485	ENSMUSG00000090783		cluster 1	Def6	ENSMUSG00000002257
Lumbar	Sipa1l1	ENSMUSG00000042700		sacral	Ddb2	ENSMUSG00000002109		cluster 1	Spryd4	ENSMUSG00000051346
Lumbar	Apod	ENSMUSG00000022548		sacral	Rnf6	ENSMUSG00000029634		cluster 1	Clybl	ENSMUSG00000025545
Lumbar	Pter	ENSMUSG00000026730		sacral	Ddi2	ENSMUSG00000078515		cluster 1	Aqp4	ENSMUSG00000024411
Lumbar	Dag1	ENSMUSG00000039952		sacral	Plekhh1	ENSMUSG00000060716		cluster 1	Rgs5	ENSMUSG00000026678
Lumbar	Stard8	ENSMUSG00000031216		sacral	Elp4	ENSMUSG00000027167		cluster 1	Msra	ENSMUSG00000054733
Lumbar	Gm13883	ENSMUSG00000087473		sacral	Pax6	ENSMUSG00000027168		cluster 1	Angel1	ENSMUSG00000021257
Lumbar	2310046A06Rik	ENSMUSG00000032355		sacral	Usp32	ENSMUSG00000000804		cluster 1	Mfsd2a	ENSMUSG00000028655
Lumbar	Sbf2	ENSMUSG00000038371		sacral	9330159F19Rik	ENSMUSG00000004360		cluster 1	Cacng2	ENSMUSG00000019146
Lumbar	Rasal2	ENSMUSG00000070565		sacral	Mis12	ENSMUSG00000040599		cluster 1	Hoxa7	ENSMUSG00000038236
Lumbar	Sema5a	ENSMUSG00000022231		sacral	Glb1	ENSMUSG00000045594		cluster 1	Kcnip3	ENSMUSG00000079056
Lumbar	D430041D05Rik	ENSMUSG00000068373		sacral	Naa15	ENSMUSG00000063273		cluster 1	Ppm1j	ENSMUSG00000002228
Lumbar	Utrn	ENSMUSG00000019820		sacral	Dnajc18	ENSMUSG00000024350		cluster 1	Lynx1	ENSMUSG00000022594
Lumbar	Ankfn1	ENSMUSG00000047773		sacral	Sin3b	ENSMUSG00000031622		cluster 1	Camkv	ENSMUSG00000032936
Lumbar	Arhgap31	ENSMUSG00000022799		sacral	Bag4	ENSMUSG00000037316		cluster 1	Kcns1	ENSMUSG00000040164
Lumbar	Clvs1	ENSMUSG00000041216		sacral	Elavl1	ENSMUSG00000040028		cluster 1	Fam134c	ENSMUSG00000017802
Lumbar	Cdc42ep3	ENSMUSG00000036533		sacral	Tnpo1	ENSMUSG00000009470		cluster 1	Grin2a	ENSMUSG00000059003
Lumbar	Megf9	ENSMUSG00000039270		sacral	Hnrnph2	ENSMUSG00000045427		cluster 1	Cacna2d3	ENSMUSG00000021991
Lumbar	Gpm6b	ENSMUSG00000031342		sacral	Tmem100	ENSMUSG00000069763		cluster 1	BC048403	ENSMUSG00000053684
Lumbar	Maf	ENSMUSG00000055435		sacral	2700016F22Rik	ENSMUSG00000091188		cluster 1	Zfp341	ENSMUSG00000059842
Lumbar	Hoxb9	ENSMUSG00000020875		sacral	Eif1ad	ENSMUSG00000024841		cluster 1	4930526A20Rik	ENSMUSG00000085521
Lumbar	Them5	ENSMUSG00000028148		sacral	Gm10814	ENSMUSG00000090542		cluster 1	Stard4	ENSMUSG00000024378
Lumbar	4932411E22Rik	ENSMUSG00000047490		sacral	Trip11	ENSMUSG00000021188		cluster 1	Trim25	ENSMUSG00000000275
Lumbar	Arhgap19	ENSMUSG00000025154		sacral	Eif2c3	ENSMUSG00000028842		cluster 1	Wipf3	ENSMUSG00000086040
Lumbar	Reln	ENSMUSG00000042453		sacral	Tpr	ENSMUSG00000006005		cluster 1	Pla2g3	ENSMUSG00000034579
Lumbar	Hspg2	ENSMUSG00000028763		sacral	Map3k5	ENSMUSG00000071369		cluster 1	Fgf9	ENSMUSG00000021974
Lumbar	Fa2h	ENSMUSG00000033579		sacral	Trip12	ENSMUSG00000026219		cluster 1	Gca	ENSMUSG00000026893
Lumbar	Qk	ENSMUSG00000062078		sacral	Pbrm1	ENSMUSG00000042323		cluster 1	Rpp40	ENSMUSG00000021418
Lumbar	Filip1	ENSMUSG00000034898		sacral	Aff4	ENSMUSG00000049470		cluster 1	Nsmce2	ENSMUSG00000059586
Lumbar	Lgi3	ENSMUSG00000033595		sacral	Mpdz	ENSMUSG00000028402		cluster 1	Aldh1a3	ENSMUSG00000015134
Lumbar	Tacc1	ENSMUSG00000065954		sacral	Pcm1	ENSMUSG00000031592		cluster 1	Gm53	ENSMUSG00000078706
Lumbar	Smo	ENSMUSG00000001761		sacral	Kpnb1	ENSMUSG00000001440		cluster 1	Slc20a1	ENSMUSG00000027397
Lumbar	Nagpa	ENSMUSG00000023143		sacral	Ubr5	ENSMUSG00000037487		cluster 1	Ptger4	ENSMUSG00000039942
Lumbar	Cap2	ENSMUSG00000021373		sacral	Usp47	ENSMUSG00000059263		cluster 1	Rhof	ENSMUSG00000029449
Lumbar	Padi2	ENSMUSG00000028927		sacral	Fbxl20	ENSMUSG00000020883		cluster 1	Etv6	ENSMUSG00000030199
Lumbar	Cckar	ENSMUSG00000029193		sacral	Foxn3	ENSMUSG00000033713		cluster 1	Dock4	ENSMUSG00000035954
Lumbar	Gm106	ENSMUSG00000032719		sacral	Spag9	ENSMUSG00000020859		cluster 1	Atp8b1	ENSMUSG00000039529
Lumbar	Col23a1	ENSMUSG00000063564		sacral	Prpf4b	ENSMUSG00000021413		cluster 1	Cdr1	ENSMUSG00000090546
Lumbar	E130308A19Rik	ENSMUSG00000045071		sacral	Pik3r3	ENSMUSG00000028698		cluster 1	Vash1	ENSMUSG00000021256
Lumbar	Itgb4	ENSMUSG00000020758		sacral	Zmym4	ENSMUSG00000042446		cluster 1	Necab2	ENSMUSG00000031837
Lumbar	Clu	ENSMUSG00000022037		sacral	Smchd1	ENSMUSG00000024054		cluster 1	Acss2	ENSMUSG00000027605
Lumbar	Pelp1	ENSMUSG00000018921		sacral	Ankib1	ENSMUSG00000040351		cluster 1	Pex5l	ENSMUSG00000027674
Lumbar	Tll1	ENSMUSG00000053626		sacral	Taok1	ENSMUSG00000017291		cluster 1	Arap2	ENSMUSG00000037999
Lumbar	Heatr5a	ENSMUSG00000035181		sacral	Sbno1	ENSMUSG00000038095		cluster 1	Akap6	ENSMUSG00000061603
Lumbar	Chrna7	ENSMUSG00000030525		sacral	Fbxo11	ENSMUSG00000005371		cluster 1	Ank3	ENSMUSG00000069601
Lumbar	Lgi4	ENSMUSG00000036560		sacral	Setx	ENSMUSG00000043535		cluster 1	Fat3	ENSMUSG00000074505
Lumbar	Fxyd3	ENSMUSG00000057092		sacral	Ptprt	ENSMUSG00000053141		cluster 1	Onecut1	ENSMUSG00000043013
Lumbar	1700011F14Rik	ENSMUSG00000025090		sacral	Sec23ip	ENSMUSG00000055319		cluster 1	RP23-342N19.2	ENSMUSG00000093662
Lumbar	Msto1	ENSMUSG00000068922		sacral	Rmnd5a	ENSMUSG00000002222		cluster 1	Dqx1	ENSMUSG00000009145
Lumbar	Cdkn1a	ENSMUSG00000023067		sacral	Mib1	ENSMUSG00000024294		cluster 1	Chrm2	ENSMUSG00000045613
Lumbar	6530418L21Rik	ENSMUSG00000048458		sacral	Sphkap	ENSMUSG00000026163		cluster 1	Gda	ENSMUSG00000058624
Lumbar	Abcc5	ENSMUSG00000022822		sacral	Fam63b	ENSMUSG00000042444		cluster 1	Grm3	ENSMUSG00000003974
Lumbar	Aox4	ENSMUSG00000038242		sacral	Ddx42	ENSMUSG00000020705		cluster 1	Pappa2	ENSMUSG00000073530
Lumbar	Adcy1	ENSMUSG00000020431		sacral	Gm13136	ENSMUSG00000081179		cluster 1	Galc	ENSMUSG00000021003
Lumbar	Pak4	ENSMUSG00000030602		sacral	Stard7	ENSMUSG00000027367		cluster 1	Pappa	ENSMUSG00000028370
Lumbar	Capg	ENSMUSG00000056737		sacral	Dcun1d1	ENSMUSG00000027708		cluster 1	Fmn2	ENSMUSG00000028354
Lumbar	Arhgap24	ENSMUSG00000057315		sacral	Capn7	ENSMUSG00000021893		cluster 1	Kcnj10	ENSMUSG00000044708
Lumbar	Vwa1	ENSMUSG00000042116		sacral	AI848100	ENSMUSG00000040297		cluster 1	Slc35f1	ENSMUSG00000038602
Lumbar	Cnp	ENSMUSG00000006782		sacral	Trim44	ENSMUSG00000027189		cluster 1	Kcna2	ENSMUSG00000040724
Lumbar	Prx	ENSMUSG00000053198		sacral	Hnrnpul2	ENSMUSG00000071659		cluster 1	Kcnh7	ENSMUSG00000059742
Lumbar	Cldn19	ENSMUSG00000066058		sacral	Fbxl22	ENSMUSG00000050503		cluster 1	Cntnap2	ENSMUSG00000039419
Lumbar	Plekha4	ENSMUSG00000040428		sacral	Mprip	ENSMUSG00000005417		cluster 1	Zdhhc2	ENSMUSG00000039470
Lumbar	Arhgef10	ENSMUSG00000071176		sacral	Eif3a	ENSMUSG00000024991		cluster 1	Abcd3	ENSMUSG00000028127
Lumbar	Sfrp5	ENSMUSG00000018822		sacral	Usp7	ENSMUSG00000022710		cluster 1	Nkain3	ENSMUSG00000055761
Lumbar	Fgf11	ENSMUSG00000042826		sacral	Dcun1d2	ENSMUSG00000038506		cluster 1	Gm17594	ENSMUSG00000078930
Lumbar	Fgf7	ENSMUSG00000027208		sacral	Atg2b	ENSMUSG00000041341		cluster 1	Spry4	ENSMUSG00000024427
Lumbar	Pnkd	ENSMUSG00000026179		sacral	Specc1l	ENSMUSG00000033444		cluster 1	Kcnma1	ENSMUSG00000063142
Lumbar	Syt2	ENSMUSG00000026452		sacral	Hnrnpu	ENSMUSG00000039630		cluster 1	Accn3	ENSMUSG00000038276
Lumbar	Pcp4l1	ENSMUSG00000038370		sacral	Ahsa2	ENSMUSG00000020288		cluster 1	Accn2	ENSMUSG00000023017
Lumbar	Lingo4	ENSMUSG00000044505		sacral	Aifm1	ENSMUSG00000036932		cluster 1	Dync1i1	ENSMUSG00000029757
Lumbar	Ndst4	ENSMUSG00000027971		sacral	Thoc1	ENSMUSG00000024287		cluster 1	Irs2	ENSMUSG00000038894
Lumbar	Oprl1	ENSMUSG00000027584		sacral	Ppp2r5e	ENSMUSG00000021051		cluster 1	Spnb3	ENSMUSG00000067889
Lumbar	Zfp503	ENSMUSG00000039081		sacral	Cwf19l2	ENSMUSG00000025898		cluster 1	Fjx1	ENSMUSG00000075012
Lumbar	Pold2	ENSMUSG00000020471		sacral	Hoxd8	ENSMUSG00000027102		cluster 1	Arhgap26	ENSMUSG00000036452
Lumbar	Fam107a	ENSMUSG00000021750		sacral	Larp1b	ENSMUSG00000037814		cluster 1	Dock3	ENSMUSG00000039716
Lumbar	Scube1	ENSMUSG00000016763		sacral	Fah	ENSMUSG00000030630		cluster 1	Rasal2	ENSMUSG00000070565
Lumbar	1500031L02Rik	ENSMUSG00000035790		sacral	Ranbp2	ENSMUSG00000003226		cluster 1	Clstn2	ENSMUSG00000032452
Lumbar	Ypel2	ENSMUSG00000018427		sacral	Rlim	ENSMUSG00000056537		cluster 1	Atp8a2	ENSMUSG00000021983
Lumbar	Mfap5	ENSMUSG00000030116		sacral	Zbtb10	ENSMUSG00000069114		cluster 1	Kif1a	ENSMUSG00000014602
Lumbar	Mboat1	ENSMUSG00000038732		sacral	Pak1	ENSMUSG00000030774		cluster 1	Mtap1a	ENSMUSG00000027254
Lumbar	Sdk1	ENSMUSG00000039683		sacral	Sulf1	ENSMUSG00000016918		cluster 1	D130043K22Rik	ENSMUSG00000006711
Lumbar	Sh3pxd2a	ENSMUSG00000053617		sacral	Lmbrd1	ENSMUSG00000073725		cluster 1	Gramd1b	ENSMUSG00000040111
Lumbar	Plekhg2	ENSMUSG00000037552		sacral	Adcy2	ENSMUSG00000021536		cluster 1	Scn8a	ENSMUSG00000023033
Lumbar	1520402A15Rik	ENSMUSG00000028701		sacral	Ptpn11	ENSMUSG00000043733		cluster 1	Capn5	ENSMUSG00000035547
Lumbar	Bmp7	ENSMUSG00000008999		sacral	Dcbld2	ENSMUSG00000035107		cluster 1	Cntnap1	ENSMUSG00000017167
Lumbar	Col4a1	ENSMUSG00000031502		sacral	Mdn1	ENSMUSG00000058006		cluster 1	Ptprt	ENSMUSG00000053141
Lumbar	Pllp	ENSMUSG00000031775		sacral	Dclk1	ENSMUSG00000027797		cluster 1	Ahnak2	ENSMUSG00000072812
Lumbar	Egr2	ENSMUSG00000037868		sacral	Lphn3	ENSMUSG00000037605		cluster 1	Ube2g1	ENSMUSG00000020794
Lumbar	C1ql3	ENSMUSG00000049630		sacral	2610507B11Rik	ENSMUSG00000010277		cluster 1	Senp8	ENSMUSG00000051705
Lumbar	Slc36a2	ENSMUSG00000020264		sacral	Gm10401	ENSMUSG00000072693		cluster 1	Ptger3	ENSMUSG00000040016
Lumbar	Plxnb1	ENSMUSG00000053646		sacral	Sqle	ENSMUSG00000022351		cluster 1	Epdr1	ENSMUSG00000002808
Lumbar	Efhd1	ENSMUSG00000026255		sacral	Tnks2	ENSMUSG00000024811		cluster 1	Atp1b3	ENSMUSG00000032412
Lumbar	Sparc	ENSMUSG00000018593		sacral	Stt3b	ENSMUSG00000032437		cluster 1	Arxes2	ENSMUSG00000048040
Lumbar	Timp3	ENSMUSG00000020044		sacral	Ppp6r1	ENSMUSG00000052296		cluster 1	Pmp22	ENSMUSG00000018217
Lumbar	Epb4.1l2	ENSMUSG00000019978		sacral	Fam98b	ENSMUSG00000027349		cluster 1	Tspan13	ENSMUSG00000020577
Lumbar	Ogn	ENSMUSG00000021390		sacral	Rfc1	ENSMUSG00000029191		cluster 1	Dld	ENSMUSG00000020664
Lumbar	Fam125b	ENSMUSG00000038740		sacral	Cep290	ENSMUSG00000019971		cluster 1	Gria4	ENSMUSG00000025892
Lumbar	Gjc3	ENSMUSG00000056966		sacral	Gtf2i	ENSMUSG00000060261		cluster 1	Impa1	ENSMUSG00000027531
Lumbar	Rhobtb3	ENSMUSG00000021589		sacral	Als2	ENSMUSG00000026024		cluster 1	Cct8	ENSMUSG00000025613
Lumbar	Spp1	ENSMUSG00000029304		sacral	2810432L12Rik	ENSMUSG00000039611		cluster 1	Cntn4	ENSMUSG00000064293
Lumbar	Fth1	ENSMUSG00000024661		sacral	Tnik	ENSMUSG00000027692		cluster 1	Sh3bgrl2	ENSMUSG00000032261
Lumbar	Cdh19	ENSMUSG00000047216		sacral	Psme4	ENSMUSG00000040850		cluster 1	Lap3	ENSMUSG00000039682
Lumbar	C030030A07Rik	ENSMUSG00000043298		sacral	Utp20	ENSMUSG00000004356		cluster 1	Htr1d	ENSMUSG00000070687
Lumbar	Limch1	ENSMUSG00000037736		sacral	Pelp1	ENSMUSG00000018921		cluster 1	Fam19a2	ENSMUSG00000044071
Lumbar	Ndrg1	ENSMUSG00000005125		sacral	Tars	ENSMUSG00000022241		cluster 1	Prps1	ENSMUSG00000031432
Lumbar	Gm17035	ENSMUSG00000091479		sacral	Sart1	ENSMUSG00000039148		cluster 1	Rgs4	ENSMUSG00000038530
Lumbar	Drp2	ENSMUSG00000000223		sacral	Gas8	ENSMUSG00000040220		cluster 1	Tmeff2	ENSMUSG00000026109
Lumbar	Prrg3	ENSMUSG00000033361		sacral	Thumpd1	ENSMUSG00000030942		cluster 1	Nap1l2	ENSMUSG00000082229
Lumbar	Plekhb1	ENSMUSG00000030701		sacral	Gm11537	ENSMUSG00000085242		cluster 1	Nat15	ENSMUSG00000005982
Lumbar	Cryab	ENSMUSG00000032060		sacral	Fzr1	ENSMUSG00000020235		cluster 1	Ccdc132	ENSMUSG00000001376
Lumbar	Smtn	ENSMUSG00000020439		sacral	Dhx38	ENSMUSG00000037993		cluster 1	Eepd1	ENSMUSG00000036611
Lumbar	Flnb	ENSMUSG00000025278		sacral	Coasy	ENSMUSG00000001755		cluster 1	1700010K23Rik	ENSMUSG00000092599
Lumbar	Kctd11	ENSMUSG00000046731		sacral	Ssx2ip	ENSMUSG00000036825		cluster 1	Ank	ENSMUSG00000022265
Lumbar	Serpind1	ENSMUSG00000022766		sacral	Ccar1	ENSMUSG00000020074		cluster 1	Nptx2	ENSMUSG00000059991
Lumbar	Ctnnal1	ENSMUSG00000038816		sacral	Eif4enif1	ENSMUSG00000020454		cluster 1	Mrgprx1	ENSMUSG00000070552
Lumbar	Itih5	ENSMUSG00000025780		sacral	Sun2	ENSMUSG00000042524		cluster 1	Slitrk4	ENSMUSG00000046699
Lumbar	Cntf	ENSMUSG00000079415		sacral	Pex5	ENSMUSG00000005069		cluster 1	Cat	ENSMUSG00000027187
Lumbar	Pea15a	ENSMUSG00000013698		sacral	Fam49a	ENSMUSG00000020589		cluster 1	Elovl6	ENSMUSG00000041220
Lumbar	Flt3	ENSMUSG00000042817		sacral	Nckipsd	ENSMUSG00000032598		cluster 1	Elovl7	ENSMUSG00000021696
Lumbar	Gprc5b	ENSMUSG00000008734		sacral	Acox3	ENSMUSG00000029098		cluster 1	Tspan2	ENSMUSG00000027858
Lumbar	Sema3b	ENSMUSG00000057969		sacral	Bcas3	ENSMUSG00000059439		cluster 1	Sel1l3	ENSMUSG00000029189
Lumbar	Tns3	ENSMUSG00000020422		sacral	Rmnd5b	ENSMUSG00000001054		cluster 1	Cpsf2	ENSMUSG00000041781
Lumbar	Pmp2	ENSMUSG00000052468		sacral	Entpd4	ENSMUSG00000022066		cluster 1	Gm10475	ENSMUSG00000073152
Lumbar	Mras	ENSMUSG00000032470		sacral	Gm16867	ENSMUSG00000085092		cluster 1	Dnaja1-ps	ENSMUSG00000090197
Lumbar	Fam178b	ENSMUSG00000046337		sacral	Pgd	ENSMUSG00000028961		cluster 1	Hspa12a	ENSMUSG00000025092
Lumbar	Pla2g16	ENSMUSG00000060675		sacral	Surf4	ENSMUSG00000014867		cluster 1	N28178	ENSMUSG00000036062
Lumbar	B3galt2	ENSMUSG00000033849		sacral	Gm13789	ENSMUSG00000085590		cluster 1	Mmp25	ENSMUSG00000023903
Lumbar	Adam10	ENSMUSG00000054693		sacral	Dnajc14	ENSMUSG00000025354		cluster 1	Gnal	ENSMUSG00000024524
Lumbar	Col4a2	ENSMUSG00000031503		sacral	Rnf115	ENSMUSG00000028098		cluster 1	Slc24a2	ENSMUSG00000037996
Lumbar	Elovl1	ENSMUSG00000006390		sacral	Dusp28	ENSMUSG00000047067		cluster 1	Mctp2	ENSMUSG00000032776
Lumbar	Itga6	ENSMUSG00000027111		sacral	Pgs1	ENSMUSG00000017715		cluster 1	Elovl4	ENSMUSG00000032262
Lumbar	Usp6nl	ENSMUSG00000039046		sacral	Dnahc17	ENSMUSG00000033987		cluster 1	Ntm	ENSMUSG00000059974
Lumbar	Itpr3	ENSMUSG00000042644		sacral	Ldlr	ENSMUSG00000032193		cluster 1	Gnai1	ENSMUSG00000057614
Lumbar	A330049M08Rik	ENSMUSG00000043924		sacral	Etv5	ENSMUSG00000013089		cluster 1	Gabrb3	ENSMUSG00000033676
Lumbar	Shc4	ENSMUSG00000035109		sacral	Rpn2	ENSMUSG00000027642		cluster 1	Cadm2	ENSMUSG00000064115
Lumbar	Gldn	ENSMUSG00000046167		sacral	Cyb561	ENSMUSG00000019590		cluster 1	Atp6v1h	ENSMUSG00000033793
Lumbar	Lass2	ENSMUSG00000015714		sacral	Clcn5	ENSMUSG00000004317		cluster 1	Pcmt1	ENSMUSG00000019795
Lumbar	Secisbp2l	ENSMUSG00000035093		sacral	Tuba4a	ENSMUSG00000026202		cluster 1	Prnp	ENSMUSG00000079037
Lumbar	Gas2l3	ENSMUSG00000074802		sacral	Ap3m2	ENSMUSG00000031539		cluster 1	B4galt6	ENSMUSG00000056124
Lumbar	Mal	ENSMUSG00000027375		sacral	Nomo1	ENSMUSG00000030835		cluster 1	Tnfrsf21	ENSMUSG00000023915
Lumbar	Ugt8a	ENSMUSG00000032854		sacral	Supt16h	ENSMUSG00000035726		cluster 1	Atp1a3	ENSMUSG00000040907
Lumbar	Pmp22	ENSMUSG00000018217		sacral	4933426M11Rik	ENSMUSG00000021133		cluster 1	Sprn	ENSMUSG00000045733
Lumbar	Mbp	ENSMUSG00000041607		sacral	Il4ra	ENSMUSG00000030748		cluster 1	Olfm1	ENSMUSG00000026833
Lumbar	Mpz	ENSMUSG00000056569		sacral	Ctnnb1	ENSMUSG00000006932		cluster 1	Endod1	ENSMUSG00000037419
Lumbar	Nes	ENSMUSG00000004891		sacral	Ccdc47	ENSMUSG00000078622		cluster 1	Amph	ENSMUSG00000021314
Lumbar	Mme	ENSMUSG00000027820		sacral	Bid	ENSMUSG00000004446		cluster 1	Pcyt1b	ENSMUSG00000035246
Lumbar	Bcas1	ENSMUSG00000013523		sacral	Bap1	ENSMUSG00000021901		cluster 1	Aacs	ENSMUSG00000029482
Lumbar	Ptp4a3	ENSMUSG00000059895		sacral	Apeh	ENSMUSG00000032590		cluster 1	Mtmr7	ENSMUSG00000039431
Lumbar	Il16	ENSMUSG00000001741		sacral	Gm7488	ENSMUSG00000039617		cluster 1	Mtap6	ENSMUSG00000055407
Lumbar	Dhh	ENSMUSG00000023000		sacral	1110049F12Rik	ENSMUSG00000028669		cluster 1	Grik1	ENSMUSG00000022935
Lumbar	Zbtb45	ENSMUSG00000049600		sacral	Ppat	ENSMUSG00000029246		cluster 1	Kif5c	ENSMUSG00000026764
Lumbar	Car2	ENSMUSG00000027562		sacral	Mvp	ENSMUSG00000030681		cluster 1	Acpp	ENSMUSG00000032561
Lumbar	Runx3	ENSMUSG00000070691		sacral	Wwp2	ENSMUSG00000031930		cluster 1	Frmd3	ENSMUSG00000049122
Lumbar	Mgat3	ENSMUSG00000042428		sacral	Txndc5	ENSMUSG00000038991		cluster 1	Ttll7	ENSMUSG00000036745
Lumbar	Lsm11	ENSMUSG00000044847		sacral	5730403B10Rik	ENSMUSG00000004071		cluster 1	Cadps	ENSMUSG00000054423
Lumbar	Pik3r5	ENSMUSG00000020901		sacral	Mob2	ENSMUSG00000025147		cluster 1	Dner	ENSMUSG00000036766
Lumbar	Camk2n2	ENSMUSG00000051146		sacral	Kctd3	ENSMUSG00000026608		cluster 1	Gpr158	ENSMUSG00000045967
Lumbar	Ksr1	ENSMUSG00000018334		sacral	Txlna	ENSMUSG00000053841		cluster 1	Rps6ka3	ENSMUSG00000031309
Lumbar	Kank4	ENSMUSG00000035407		sacral	Adsl	ENSMUSG00000022407		cluster 1	Mfap3l	ENSMUSG00000031647
Lumbar	Hoxb5	ENSMUSG00000038700		sacral	2005-03-01	ENSMUSG00000023307		cluster 1	Scn2a1	ENSMUSG00000075318
Lumbar	0610040B09Rik	ENSMUSG00000085645		sacral	Naaa	ENSMUSG00000029413		cluster 1	Gsr	ENSMUSG00000031584
Lumbar	Smox	ENSMUSG00000027333		sacral	Arpc2	ENSMUSG00000006304		cluster 1	Ssx2ip	ENSMUSG00000036825
Lumbar	Agrn	ENSMUSG00000041936		sacral	Abhd10	ENSMUSG00000033157		cluster 1	Mtap7d2	ENSMUSG00000041020
Lumbar	Sorbs3	ENSMUSG00000022091		sacral	2810453I06Rik	ENSMUSG00000048910		cluster 1	Macrod2	ENSMUSG00000068205
Lumbar	Mxra8	ENSMUSG00000029070		sacral	2810453I06Rik	ENSMUSG00000083012		cluster 1	Plcb1	ENSMUSG00000051177
Lumbar	Lcp1	ENSMUSG00000021998		sacral	Vdac3	ENSMUSG00000008892		cluster 1	Fam107b	ENSMUSG00000026655
Lumbar	Nfasc	ENSMUSG00000026442		sacral	Tmem66	ENSMUSG00000031532		cluster 1	Pak3	ENSMUSG00000031284
Lumbar	Atp1a3	ENSMUSG00000040907		sacral	Gdap2	ENSMUSG00000027865		cluster 1	Hcn1	ENSMUSG00000021730
Lumbar	Rasgrf2	ENSMUSG00000021708		sacral	Fam105b	ENSMUSG00000046034		cluster 1	Kcna1	ENSMUSG00000047976
Lumbar	Ryr2	ENSMUSG00000021313		sacral	Hmox2	ENSMUSG00000004070		cluster 1	Atp2b2	ENSMUSG00000030302
Lumbar	Gm16551	ENSMUSG00000066477		sacral	1600029O15Rik	ENSMUSG00000057818		cluster 1	Adam22	ENSMUSG00000040537
Lumbar	Tacc2	ENSMUSG00000030852		sacral	Lass5	ENSMUSG00000023021		cluster 1	Adam23	ENSMUSG00000025964
Lumbar	Zfp385b	ENSMUSG00000027016		sacral	Ppap2a	ENSMUSG00000021759		cluster 1	St8sia1	ENSMUSG00000030283
Lumbar	AI593442	ENSMUSG00000078307		sacral	Slc6a7	ENSMUSG00000052026		cluster 1	Opcml	ENSMUSG00000062257
Lumbar	Myh10	ENSMUSG00000020900		sacral	Cry1	ENSMUSG00000020038		cluster 1	Pknox2	ENSMUSG00000035934
Lumbar	Ntrk3	ENSMUSG00000059146		sacral	1810013L24Rik	ENSMUSG00000022507		cluster 1	Eml1	ENSMUSG00000058070
Lumbar	Kcnc3	ENSMUSG00000062785		sacral	Dnajc5	ENSMUSG00000000826		cluster 1	Dcun1d4	ENSMUSG00000051674
Lumbar	Adam23	ENSMUSG00000025964		sacral	Arrb1	ENSMUSG00000018909		cluster 1	Trim37	ENSMUSG00000018548
Lumbar	Vamp1	ENSMUSG00000030337		sacral	Man1a2	ENSMUSG00000008763		cluster 1	Rab3c	ENSMUSG00000021700
Lumbar	Cdh12	ENSMUSG00000040452		sacral	D15Ertd621e	ENSMUSG00000037119		cluster 1	Mapk9	ENSMUSG00000020366
Lumbar	Nefh	ENSMUSG00000020396		sacral	Tspyl3	ENSMUSG00000074671		cluster 1	Ptpn3	ENSMUSG00000038764
Lumbar	Kcna1	ENSMUSG00000047976		sacral	Darc	ENSMUSG00000037872		cluster 1	Pde1c	ENSMUSG00000004347
Lumbar	Mdga1	ENSMUSG00000043557		sacral	Gm17364	ENSMUSG00000090853		cluster 1	Erc2	ENSMUSG00000040640
Lumbar	Slc17a7	ENSMUSG00000070570		sacral	Pgrmc2	ENSMUSG00000049940		cluster 1	Epb4.9	ENSMUSG00000022099
Lumbar	Kcng4	ENSMUSG00000045246		sacral	Tmem87b	ENSMUSG00000014353		cluster 1	Pacsin1	ENSMUSG00000040276
Lumbar	2310045N01Rik	ENSMUSG00000002345		sacral	Rabgap1	ENSMUSG00000035437		cluster 1	Pitpnc1	ENSMUSG00000040430
Lumbar	Hapln4	ENSMUSG00000007594		sacral	Slc17a5	ENSMUSG00000049624		cluster 1	Dlat	ENSMUSG00000000168
Lumbar	Accn2	ENSMUSG00000023017		sacral	Csnk1g3	ENSMUSG00000073563		cluster 1	Taf9b	ENSMUSG00000047242
Lumbar	Dffa	ENSMUSG00000028974		sacral	Rab2a	ENSMUSG00000047187		cluster 1	Sertad2	ENSMUSG00000049800
Lumbar	Larp6	ENSMUSG00000034839		sacral	Ppp2r2b	ENSMUSG00000024500		cluster 1	Gm12021	ENSMUSG00000082852
Lumbar	Sez6	ENSMUSG00000000632		sacral	Srxn1	ENSMUSG00000032802		cluster 1	Mppe1	ENSMUSG00000062526
Lumbar	Cuta	ENSMUSG00000024194		sacral	Rab2b	ENSMUSG00000022159		cluster 1	Tmem233	ENSMUSG00000079278
Lumbar	Dusp15	ENSMUSG00000042662		sacral	Pptc7	ENSMUSG00000038582		cluster 1	Mapk8ip1	ENSMUSG00000027223
Lumbar	Tspan17	ENSMUSG00000025875		sacral	Plrg1	ENSMUSG00000027998		cluster 1	Hars	ENSMUSG00000001380
Lumbar	Tmem229b	ENSMUSG00000046157		sacral	Metap1	ENSMUSG00000005813		cluster 1	Crip2	ENSMUSG00000006356
Lumbar	Cplx1	ENSMUSG00000033615		sacral	Ric3	ENSMUSG00000048330		cluster 1	Impdh1	ENSMUSG00000003500
Lumbar	Nefm	ENSMUSG00000022054		sacral	Tkt	ENSMUSG00000021957		cluster 1	Gdap1l1	ENSMUSG00000017943
Lumbar	Nefl	ENSMUSG00000022055		sacral	Hmg20a	ENSMUSG00000032329		cluster 1	Ap3m2	ENSMUSG00000031539
Lumbar	Cabp7	ENSMUSG00000009075		sacral	Rab14	ENSMUSG00000026878		cluster 1	Bdh1	ENSMUSG00000046598
Lumbar	Stx1b	ENSMUSG00000030806		sacral	Srp72	ENSMUSG00000036323		cluster 1	Plekhb2	ENSMUSG00000026123
Lumbar	Inpp5j	ENSMUSG00000034570		sacral	Ptpn9	ENSMUSG00000032290		cluster 1	Ywhah	ENSMUSG00000018965
Lumbar	Scrt2	ENSMUSG00000060257		sacral	Fam168b	ENSMUSG00000037503		cluster 1	Rab3d	ENSMUSG00000019066
Lumbar	Gm13554	ENSMUSG00000087515		sacral	Psen2	ENSMUSG00000010609		cluster 1	Ppm1h	ENSMUSG00000034613
Lumbar	Gatsl2	ENSMUSG00000015944		sacral	0610007L01Rik	ENSMUSG00000053094		cluster 1	Cdc42se2	ENSMUSG00000052298
Lumbar	Bcl6	ENSMUSG00000022508		sacral	Phkb	ENSMUSG00000036879		cluster 1	Tmem65	ENSMUSG00000062373
Lumbar	Nrg1	ENSMUSG00000062991		sacral	Cd2bp2	ENSMUSG00000042502		cluster 1	Scn2b	ENSMUSG00000070304
Lumbar	Sema7a	ENSMUSG00000038264		sacral	Fam40a	ENSMUSG00000014601		cluster 1	9630033F20Rik	ENSMUSG00000038028
Lumbar	Orai2	ENSMUSG00000039747		sacral	Aplp2	ENSMUSG00000031996		cluster 1	Thy1	ENSMUSG00000032011
Lumbar	Fam57b	ENSMUSG00000058966		sacral	Nudcd3	ENSMUSG00000053838		cluster 1	Tusc5	ENSMUSG00000046275
Lumbar	Htr1d	ENSMUSG00000070687		sacral	Gle1	ENSMUSG00000019715		cluster 1	Rcan2	ENSMUSG00000039601
Lumbar	Mapk8ip1	ENSMUSG00000027223		sacral	Mfsd5	ENSMUSG00000045665		cluster 1	Atp5d	ENSMUSG00000003072
Lumbar	Clec2l	ENSMUSG00000079598		sacral	Diap3	ENSMUSG00000022021		cluster 1	Fkbp1a	ENSMUSG00000032966
Lumbar	Iglon5	ENSMUSG00000013367		sacral	Cbfb	ENSMUSG00000031885		cluster 1	Dynll2	ENSMUSG00000020483
Lumbar	Cacng2	ENSMUSG00000019146		sacral	Dyrk1a	ENSMUSG00000022897		cluster 1	2005-09-01	ENSMUSG00000072214
Lumbar	Accn3	ENSMUSG00000038276		sacral	Smad2	ENSMUSG00000024563		cluster 1	Rbfox3	ENSMUSG00000025576
Lumbar	Slco5a1	ENSMUSG00000025938		sacral	Appl1	ENSMUSG00000040760		cluster 1	Syt2	ENSMUSG00000026452
Lumbar	Nacc2	ENSMUSG00000026932		sacral	Zfp775	ENSMUSG00000007216		cluster 1	Hsdl2	ENSMUSG00000028383
Lumbar	Syt3	ENSMUSG00000030731		sacral	Ghdc	ENSMUSG00000017747		cluster 1	Oprl1	ENSMUSG00000027584
Lumbar	Baiap2	ENSMUSG00000025372		sacral	Lrrc28	ENSMUSG00000030556		cluster 1	Kif21b	ENSMUSG00000041642
Lumbar	Pacs2	ENSMUSG00000021143		sacral	Ercc5	ENSMUSG00000026048		cluster 1	Hspbp1	ENSMUSG00000063802
Lumbar	Slc9a1	ENSMUSG00000028854		sacral	Mlst8	ENSMUSG00000024142		cluster 1	Ifitm7	ENSMUSG00000065968
Lumbar	Galntl1	ENSMUSG00000021130		sacral	Epm2a	ENSMUSG00000055493		cluster 1	Rab5c	ENSMUSG00000019173
Lumbar	Plekha7	ENSMUSG00000045659		sacral	Dcaf10	ENSMUSG00000035572		cluster 1	Rgs7	ENSMUSG00000026527
Lumbar	B3galt5	ENSMUSG00000074892		sacral	Erlec1	ENSMUSG00000020311		cluster 1	Srd5a1	ENSMUSG00000021594
Lumbar	Shox2	ENSMUSG00000027833		sacral	Socs5	ENSMUSG00000037104		cluster 1	Fsd1	ENSMUSG00000011589
Lumbar	Shox2	ENSMUSG00000093425		sacral	Gclc	ENSMUSG00000032350		cluster 1	Epb4.1l4a	ENSMUSG00000024376
Sacral	Dchs1	ENSMUSG00000036862		sacral	Gm16054	ENSMUSG00000087431		cluster 1	Kcmf1	ENSMUSG00000055239
Sacral	Sulf1	ENSMUSG00000016918		sacral	Clptm1	ENSMUSG00000002981		cluster 1	Gm9769	ENSMUSG00000040078
Sacral	Arhgap15	ENSMUSG00000049744		sacral	Smpd1	ENSMUSG00000037049		cluster 1	Ola1	ENSMUSG00000027108
Sacral	Casr	ENSMUSG00000051980		sacral	Mgll	ENSMUSG00000033174		cluster 1	Gm3756	ENSMUSG00000091639
Sacral	Mfsd8	ENSMUSG00000025759		sacral	Pprc1	ENSMUSG00000055491		cluster 1	Wdr17	ENSMUSG00000039375
Sacral	Zc3h7a	ENSMUSG00000037965		sacral	Pigb	ENSMUSG00000079469		cluster 1	Gphn	ENSMUSG00000047454
Sacral	Grb10	ENSMUSG00000020176		sacral	Pcyt1a	ENSMUSG00000005615		cluster 1	Stip1	ENSMUSG00000024966
Sacral	Mfap4	ENSMUSG00000042436		sacral	Slc23a2	ENSMUSG00000027340		cluster 1	Rragd	ENSMUSG00000028278
Sacral	Egln3	ENSMUSG00000035105		sacral	Slc38a2	ENSMUSG00000022462		cluster 1	Ctnnbip1	ENSMUSG00000028988
Sacral	2610203C20Rik	ENSMUSG00000074415		sacral	Pcmtd1	ENSMUSG00000051285		cluster 1	Rab4b	ENSMUSG00000053291
Sacral	Epha5	ENSMUSG00000029245		sacral	Atf6	ENSMUSG00000026663		cluster 1	Mia1	ENSMUSG00000089661
Sacral	Kcnmb2	ENSMUSG00000037610		sacral	Pogk	ENSMUSG00000040596		cluster 1	BC048546	ENSMUSG00000047228
Sacral	Pou2af1	ENSMUSG00000032053		sacral	Gatad2a	ENSMUSG00000036180		cluster 1	Ppp1r1c	ENSMUSG00000034683
Sacral	Car8	ENSMUSG00000041261		sacral	Gabrb1	ENSMUSG00000029212		cluster 1	Snrpn	ENSMUSG00000000948
Sacral	Tc2n	ENSMUSG00000021187		sacral	Ano10	ENSMUSG00000037949		cluster 1	Tppp3	ENSMUSG00000014846
Sacral	Col25a1	ENSMUSG00000058897		sacral	Ubc	ENSMUSG00000008348		cluster 1	Coro2a	ENSMUSG00000028337
Sacral	Pde8b	ENSMUSG00000021684		sacral	Thg1l	ENSMUSG00000011254		cluster 1	Ttl	ENSMUSG00000027394
Sacral	Ncam2	ENSMUSG00000022762		sacral	Pde3b	ENSMUSG00000030671		cluster 1	Dync1li2	ENSMUSG00000035770
Sacral	Zcchc12	ENSMUSG00000036699		sacral	S1pr3	ENSMUSG00000067586		cluster 1	Ppp2r2c	ENSMUSG00000029120
Sacral	Stt3b	ENSMUSG00000032437		sacral	Itgb1	ENSMUSG00000025809		cluster 1	Ndrg4	ENSMUSG00000036564
Sacral	BC067068	ENSMUSG00000036009		sacral	Grtp1	ENSMUSG00000038515		cluster 1	Cmas	ENSMUSG00000030282
Sacral	Serpinb1b	ENSMUSG00000051029		sacral	Neu1	ENSMUSG00000007038		cluster 1	Sgtb	ENSMUSG00000042743
Sacral	Gabra3	ENSMUSG00000031343		sacral	Acadvl	ENSMUSG00000018574		cluster 1	Gm7816	ENSMUSG00000083261
Sacral	Sema3d	ENSMUSG00000040254		sacral	Dvl2	ENSMUSG00000020888		cluster 1	Gm15542	ENSMUSG00000083396
Sacral	Plagl1	ENSMUSG00000019817		sacral	Gpsm3	ENSMUSG00000034786		cluster 1	Vgf	ENSMUSG00000037428
Sacral	Rgs5	ENSMUSG00000026678		sacral	Spty2d1	ENSMUSG00000049516		cluster 1	Atp1b1	ENSMUSG00000026576
Sacral	Wnk3-ps	ENSMUSG00000041245		sacral	Cyth2	ENSMUSG00000003269		cluster 1	Kcnh5	ENSMUSG00000034402
Sacral	6030405A18Rik	ENSMUSG00000056306		sacral	Qars	ENSMUSG00000032604		cluster 1	Calm1	ENSMUSG00000001175
Sacral	Bmpr1b	ENSMUSG00000052430		sacral	2210406O10Rik	ENSMUSG00000039563		cluster 1	Gm17302	ENSMUSG00000091093
Sacral	Npy1r	ENSMUSG00000036437		sacral	Rbbp8	ENSMUSG00000041238		cluster 1	Jph3	ENSMUSG00000025318
Sacral	Cyp1b1	ENSMUSG00000024087		sacral	Lamp3	ENSMUSG00000041247		cluster 1	Stmn2	ENSMUSG00000027500
Sacral	Pcdh17	ENSMUSG00000035566		sacral	Nat9	ENSMUSG00000015542		cluster 1	Ube2k	ENSMUSG00000029203
Sacral	Kcnk2	ENSMUSG00000037624		sacral	Nudt1	ENSMUSG00000036639		cluster 1	Trappc1	ENSMUSG00000049299
Sacral	Hoxd11	ENSMUSG00000042499		sacral	Tceal3	ENSMUSG00000044550		cluster 1	Aldoc	ENSMUSG00000017390
Sacral	Gm20440	ENSMUSG00000092315		sacral	Fkbp2	ENSMUSG00000056629		cluster 1	Acat2	ENSMUSG00000023832
Sacral	Lsamp	ENSMUSG00000061080		sacral	Sirt3	ENSMUSG00000025486		cluster 1	Slc25a38	ENSMUSG00000032519
Sacral	Grin3a	ENSMUSG00000039579		sacral	Cnrip1	ENSMUSG00000044629		cluster 1	Fam55c	ENSMUSG00000075033
Sacral	Neto2	ENSMUSG00000036902		sacral	Dab1	ENSMUSG00000028519		cluster 1	Ppp2r5b	ENSMUSG00000024777
Sacral	Gabrg3	ENSMUSG00000055026		sacral	Gm5812	ENSMUSG00000051639		cluster 1	Shc4	ENSMUSG00000035109
Sacral	Copb1	ENSMUSG00000030754		sacral	Fh1	ENSMUSG00000026526		cluster 1	Tsfm	ENSMUSG00000040521
Sacral	Diap3	ENSMUSG00000022021		sacral	Serf2	ENSMUSG00000074884		cluster 1	Necab3	ENSMUSG00000027489
Sacral	Dbpht2	ENSMUSG00000029878		sacral	Mmadhc	ENSMUSG00000026766		cluster 1	Rassf5	ENSMUSG00000026430
Sacral	Fbxl17	ENSMUSG00000023965		sacral	Gm16701	ENSMUSG00000086622		cluster 1	Gm14048	ENSMUSG00000080989
Sacral	Scn3b	ENSMUSG00000049281		sacral	Rnf185	ENSMUSG00000020448		cluster 1	A830039N20Rik	ENSMUSG00000071567
Sacral	Gprasp1	ENSMUSG00000043384		sacral	Ttc33	ENSMUSG00000022151		cluster 1	Ppm1e	ENSMUSG00000046442
Sacral	Commd1	ENSMUSG00000051355		sacral	Acbd6	ENSMUSG00000033701		cluster 1	Smyd3	ENSMUSG00000055067
Sacral	B3gnt2	ENSMUSG00000051650		sacral	Rdh13	ENSMUSG00000008435		cluster 1	Cpeb1	ENSMUSG00000025586
Sacral	Fam49a	ENSMUSG00000020589		sacral	Dnajb4	ENSMUSG00000028035		cluster 1	Gm5402	ENSMUSG00000083438
Sacral	Prlr	ENSMUSG00000005268		sacral	Bod1	ENSMUSG00000044502		cluster 1	Prkcz	ENSMUSG00000029053
Sacral	Olfm2	ENSMUSG00000032172		sacral	Parn	ENSMUSG00000022685		cluster 1	Abcd2	ENSMUSG00000055782
Sacral	Trpc4	ENSMUSG00000027748		sacral	Psmc3	ENSMUSG00000002102		cluster 1	Cnnm1	ENSMUSG00000025189
Sacral	Cacna1e	ENSMUSG00000004110		sacral	Ran	ENSMUSG00000029430		cluster 1	Dgki	ENSMUSG00000038665
Sacral	Kit	ENSMUSG00000005672		sacral	Tsr2	ENSMUSG00000025264		cluster 1	Cbfa2t3	ENSMUSG00000006362
Sacral	Gap43	ENSMUSG00000047261		sacral	Tmem51	ENSMUSG00000040616		cluster 1	Adarb1	ENSMUSG00000020262
Sacral	Bend4	ENSMUSG00000092060		sacral	Zfp428	ENSMUSG00000064264		cluster 1	Vwa5b2	ENSMUSG00000046613
Sacral	Pcbd1	ENSMUSG00000020098		sacral	Tmem55b	ENSMUSG00000035953		cluster 1	Eps8l1	ENSMUSG00000006154
Sacral	Cbfb	ENSMUSG00000031885		sacral	Adamts8	ENSMUSG00000031994		cluster 1	Phactr1	ENSMUSG00000054728
Sacral	Atp2c1	ENSMUSG00000032570		sacral	Surf6	ENSMUSG00000036160		cluster 1	Kcnc4	ENSMUSG00000027895
Sacral	Rgs9	ENSMUSG00000020599		sacral	Exosc9	ENSMUSG00000027714		cluster 1	Panx2	ENSMUSG00000058441
Sacral	Asnsd1	ENSMUSG00000026095		sacral	Cib2	ENSMUSG00000037493		cluster 1	Lrrc27	ENSMUSG00000015980
Sacral	Ywhah	ENSMUSG00000018965		sacral	Gnai1	ENSMUSG00000057614		cluster 1	Pdgfa	ENSMUSG00000025856
Sacral	6330403K07Rik	ENSMUSG00000018451		sacral	1700028K03Rik	ENSMUSG00000089798		cluster 1	Nos1	ENSMUSG00000029361
Sacral	Cartpt	ENSMUSG00000021647		sacral	Aptx	ENSMUSG00000028411		cluster 1	Oprd1	ENSMUSG00000050511
Sacral	Adcyap1	ENSMUSG00000024256		sacral	Ift52	ENSMUSG00000017858		cluster 1	Myo1e	ENSMUSG00000032220
Sacral	Trpv1	ENSMUSG00000005952		sacral	1810026J23Rik	ENSMUSG00000048429		cluster 1	Igsf9b	ENSMUSG00000034275
Sacral	Tac1	ENSMUSG00000061762		sacral	0610011L14Rik	ENSMUSG00000027628		cluster 1	Pik3cb	ENSMUSG00000032462
Sacral	Rnf34	ENSMUSG00000029474		sacral	Ndfip1	ENSMUSG00000024425		cluster 1	Mtss1l	ENSMUSG00000033763
Sacral	Stk32a	ENSMUSG00000039954		sacral	Nipsnap1	ENSMUSG00000034285		cluster 1	Scrt2	ENSMUSG00000060257
Sacral	Oprk1	ENSMUSG00000025905		sacral	Hspa5	ENSMUSG00000026864		cluster 1	Nat8l	ENSMUSG00000048142
Sacral	Cadps2	ENSMUSG00000017978		sacral	Tmub2	ENSMUSG00000034757		cluster 1	Cdk16	ENSMUSG00000031065
Sacral	Cdk13	ENSMUSG00000041297		sacral	Pdhx	ENSMUSG00000010914		cluster 1	Orai2	ENSMUSG00000039747
Sacral	0610010F05Rik	ENSMUSG00000042208		sacral	Rnh1	ENSMUSG00000038650		cluster 1	Rassf4	ENSMUSG00000042129
Sacral	Rgs8	ENSMUSG00000042671		sacral	Serpini1	ENSMUSG00000027834		cluster 1	Tcf25	ENSMUSG00000001472
Sacral	Prkar1a	ENSMUSG00000020612		sacral	Prpf18	ENSMUSG00000039449		cluster 1	Pnkd	ENSMUSG00000026179
Sacral	Pdia3	ENSMUSG00000027248		sacral	Btbd10	ENSMUSG00000038187		cluster 1	Cacnb3	ENSMUSG00000003352
Sacral	Sun1	ENSMUSG00000036817		sacral	Dnajc10	ENSMUSG00000027006		cluster 1	Avil	ENSMUSG00000025432
Sacral	Alcam	ENSMUSG00000022636		sacral	Polr2b	ENSMUSG00000029250		cluster 1	Mrgpra1	ENSMUSG00000050650
Sacral	Fam129a	ENSMUSG00000026483		sacral	Abce1	ENSMUSG00000058355		cluster 1	Ppp2r2b	ENSMUSG00000024500
Sacral	Degs1	ENSMUSG00000038633		sacral	Stam	ENSMUSG00000026718		cluster 1	Cpne6	ENSMUSG00000022212
Sacral	Gpr64	ENSMUSG00000031298		sacral	2006-09-01	ENSMUSG00000050379		cluster 1	Cplx1	ENSMUSG00000033615
Sacral	Itfg1	ENSMUSG00000031703		sacral	Pam	ENSMUSG00000026335		cluster 1	Flot1	ENSMUSG00000059714
Sacral	Mapk1	ENSMUSG00000063358		sacral	Gm12183	ENSMUSG00000082454		cluster 1	Dpp9	ENSMUSG00000001229
Sacral	Syt4	ENSMUSG00000024261		sacral	B630019K06Rik	ENSMUSG00000052364		cluster 1	Kcng1	ENSMUSG00000074575
Sacral	Slc17a6	ENSMUSG00000030500		sacral	Ralyl	ENSMUSG00000039717		cluster 1	Gm16596	ENSMUSG00000087576
Sacral	Hif1a	ENSMUSG00000021109		sacral	Cdc42se2	ENSMUSG00000052298		cluster 1	Zdhhc12	ENSMUSG00000015335
Sacral	Map4k3	ENSMUSG00000024242		sacral	Vti1b	ENSMUSG00000021124		cluster 1	Rimkla	ENSMUSG00000048899
Sacral	Stx7	ENSMUSG00000019998		sacral	Gm12328	ENSMUSG00000081552		cluster 1	Zmynd12	ENSMUSG00000070806
Sacral	Ap1s2	ENSMUSG00000031367		sacral	Rbx1	ENSMUSG00000022400		cluster 1	H2-D1	ENSMUSG00000073411
Sacral	Emb	ENSMUSG00000021728		sacral	Gm11549	ENSMUSG00000085007		cluster 1	Stac2	ENSMUSG00000017400
Sacral	Atp6v1a	ENSMUSG00000052459		sacral	Arrdc1	ENSMUSG00000026972		cluster 1	Cntnap5b	ENSMUSG00000067028
Sacral	Il17ra	ENSMUSG00000002897		sacral	Ankrd13d	ENSMUSG00000005986		cluster 1	Fam189a1	ENSMUSG00000030518
Sacral	Pdia4	ENSMUSG00000025823		sacral	Rab11a	ENSMUSG00000004771		cluster 1	Erp29	ENSMUSG00000029616
Sacral	Ckap4	ENSMUSG00000046841		sacral	Fkbp1b	ENSMUSG00000020635		cluster 1	Rtn2	ENSMUSG00000030401
Sacral	Sdcbp	ENSMUSG00000028249		sacral	Ppa1	ENSMUSG00000020089		cluster 1	Gdf11	ENSMUSG00000025352
Sacral	Rprm	ENSMUSG00000075334		sacral	Stmn1	ENSMUSG00000028832		cluster 1	Ppargc1a	ENSMUSG00000029167
Sacral	Id4	ENSMUSG00000021379		sacral	Chmp1a	ENSMUSG00000000743		cluster 1	Aqp11	ENSMUSG00000042797
Sacral	Anxa5	ENSMUSG00000027712		sacral	Ccdc25	ENSMUSG00000022035		cluster 1	Parvb	ENSMUSG00000022438
Sacral	Ndn	ENSMUSG00000033585		sacral	Ndufs2	ENSMUSG00000013593		cluster 1	Rhou	ENSMUSG00000039960
Sacral	Lims1	ENSMUSG00000019920		sacral	Oaz2	ENSMUSG00000040652		cluster 1	Kcnh2	ENSMUSG00000038319
Sacral	Ndst3	ENSMUSG00000027977		sacral	Rpl23	ENSMUSG00000071415		cluster 1	Tmem163	ENSMUSG00000026347
Sacral	Usp14	ENSMUSG00000047879		sacral	Serpina3g	ENSMUSG00000041481		cluster 1	Atp6v0e2	ENSMUSG00000039347
Sacral	Plk2	ENSMUSG00000021701		sacral	Nedd8	ENSMUSG00000010376		cluster 1	Anxa5	ENSMUSG00000027712
Sacral	Hprt	ENSMUSG00000025630		sacral	Ngfrap1	ENSMUSG00000046432		cluster 1	Gm3571	ENSMUSG00000090610
Sacral	Krt222	ENSMUSG00000035849		sacral	Dctn6	ENSMUSG00000031516		cluster 1	Rap2a	ENSMUSG00000051615
Sacral	A430110N23Rik	ENSMUSG00000035279		sacral	Bag2	ENSMUSG00000042215		cluster 1	Usp5	ENSMUSG00000038429
Sacral	Hoxd10	ENSMUSG00000050368		sacral	Commd1	ENSMUSG00000051355		cluster 1	Asns	ENSMUSG00000029752
Sacral	B230216N24Rik	ENSMUSG00000089706		sacral	B3gnt2	ENSMUSG00000051650		cluster 1	Ankrd46	ENSMUSG00000048307
Sacral	Antxr2	ENSMUSG00000029338		sacral	Rufy2	ENSMUSG00000020070		cluster 1	Ppp1r7	ENSMUSG00000026275
Sacral	Glce	ENSMUSG00000032252		sacral	Tmem38a	ENSMUSG00000031791		cluster 1	Slc6a17	ENSMUSG00000027894
Sacral	Smarca1	ENSMUSG00000031099		sacral	Gm9755	ENSMUSG00000030735		cluster 1	A3galt2	ENSMUSG00000028794
Sacral	Klhl13	ENSMUSG00000036782		sacral	Maea	ENSMUSG00000079562		cluster 1	Maneal	ENSMUSG00000042763
Sacral	Syn2	ENSMUSG00000009394		sacral	Adss	ENSMUSG00000015961		cluster 1	Nars	ENSMUSG00000024587
Sacral	Cacna1h	ENSMUSG00000024112		sacral	Ncbp1	ENSMUSG00000028330		cluster 1	Diras2	ENSMUSG00000047842
Sacral	Th	ENSMUSG00000000214		sacral	Tiprl	ENSMUSG00000040843		cluster 1	Eno2	ENSMUSG00000004267
Sacral	Ptprn	ENSMUSG00000026204		sacral	Ccdc75	ENSMUSG00000050668		cluster 1	Ubash3b	ENSMUSG00000032020
Sacral	2510009E07Rik	ENSMUSG00000043391		sacral	Hnrnpk	ENSMUSG00000021546		cluster 1	Sqstm1	ENSMUSG00000015837
Sacral	Cpne8	ENSMUSG00000052560		sacral	Rbm10	ENSMUSG00000031060		cluster 1	Ube2ql1	ENSMUSG00000052981
Sacral	Ptprn2	ENSMUSG00000056553		sacral	Wdr53	ENSMUSG00000022787		cluster 1	Adap1	ENSMUSG00000056413
Sacral	Ahi1	ENSMUSG00000019986		sacral	Abhd11	ENSMUSG00000040532		cluster 1	Ptpn5	ENSMUSG00000030854
Sacral	Ncam1	ENSMUSG00000039542		sacral	Cfdp1	ENSMUSG00000031954		cluster 1	Tubb2a	ENSMUSG00000058672
Sacral	Peg3	ENSMUSG00000002265		sacral	Psmc4	ENSMUSG00000030603		cluster 1	Lpcat4	ENSMUSG00000027134
Sacral	Disp2	ENSMUSG00000040035		sacral	Ptges3	ENSMUSG00000071072		cluster 1	Ntrk1	ENSMUSG00000028072
Sacral	Rgnef	ENSMUSG00000021662		sacral	Dnajc21	ENSMUSG00000044224		cluster 1	Gm17383	ENSMUSG00000058625
Sacral	Thsd7a	ENSMUSG00000032625		sacral	Atg3	ENSMUSG00000022663		cluster 1	Slc7a7	ENSMUSG00000000958
Sacral	Syt1	ENSMUSG00000035864		sacral	Lias	ENSMUSG00000029199		cluster 1	Gm8355	ENSMUSG00000059814
Sacral	Atp8a1	ENSMUSG00000037685		sacral	Srpr	ENSMUSG00000032042		cluster 1	Gm15459	ENSMUSG00000083840
Sacral	Cacna2d1	ENSMUSG00000040118		sacral	Gm6733	ENSMUSG00000084329		cluster 1	Gm17431	ENSMUSG00000091282
Sacral	Greb1l	ENSMUSG00000042942		sacral	Ola1	ENSMUSG00000027108		cluster 1	Tmem25	ENSMUSG00000002032
Sacral	3110047P20Rik	ENSMUSG00000090061		sacral	Eif3f	ENSMUSG00000031029		cluster 1	Ppfia3	ENSMUSG00000003863
Sacral	Napb	ENSMUSG00000027438		sacral	Txnrd3	ENSMUSG00000000811		cluster 1	Pnpo	ENSMUSG00000018659
Sacral	Ntrk2	ENSMUSG00000055254		sacral	Gm16286	ENSMUSG00000024571		cluster 1	Chst10	ENSMUSG00000026080
Sacral	Vamp2	ENSMUSG00000020894		sacral	Nup133	ENSMUSG00000039509		cluster 1	Gm16836	ENSMUSG00000087471
Sacral	Rhou	ENSMUSG00000039960		sacral	Cops8	ENSMUSG00000034432		cluster 1	Gm5884	ENSMUSG00000037827
Sacral	Ube2l6	ENSMUSG00000027078		sacral	Ythdf2	ENSMUSG00000040025		cluster 1	Pigz	ENSMUSG00000045625
Sacral	Pqlc3	ENSMUSG00000045679		sacral	Pdia3	ENSMUSG00000027248		cluster 1	Prss12	ENSMUSG00000027978
Sacral	Nrsn2	ENSMUSG00000059361		sacral	Abi1	ENSMUSG00000058835		cluster 1	Fzr1	ENSMUSG00000020235
Sacral	Chd5	ENSMUSG00000005045		sacral	Nup88	ENSMUSG00000040667		cluster 1	Mesdc1	ENSMUSG00000070462
Sacral	Klhdc8a	ENSMUSG00000042115		sacral	Ugcg	ENSMUSG00000028381		cluster 1	Ubl3	ENSMUSG00000001687
Sacral	Sv2a	ENSMUSG00000038486		sacral	Rab15	ENSMUSG00000021062		cluster 1	Cpb1	ENSMUSG00000011463
Sacral	Ptchd1	ENSMUSG00000041552		sacral	Cpeb1	ENSMUSG00000025586		cluster 1	Gabra2	ENSMUSG00000000560
Sacral	1110008L16Rik	ENSMUSG00000021023		sacral	Ppm1a	ENSMUSG00000021096		cluster 1	Dnpep	ENSMUSG00000026209
Sacral	Birc2	ENSMUSG00000057367		sacral	Rab3c	ENSMUSG00000021700		cluster 1	Abhd11	ENSMUSG00000040532
Sacral	Mndal	ENSMUSG00000090272		sacral	Gpr45	ENSMUSG00000079587		cluster 1	Cnp	ENSMUSG00000006782
Sacral	Mpp2	ENSMUSG00000017314		sacral	Gm11516	ENSMUSG00000083764		cluster 1	Ccdc124	ENSMUSG00000007721
Sacral	Nynrin	ENSMUSG00000075592		sacral	Gm16740	ENSMUSG00000085137		cluster 1	Gucy1a2	ENSMUSG00000041624
Sacral	Gm17588	ENSMUSG00000090992		sacral	Tpd52	ENSMUSG00000027506		cluster 1	Rarres1	ENSMUSG00000049404
Sacral	Lrrc3	ENSMUSG00000051652		sacral	Sdcbp	ENSMUSG00000028249		cluster 1	Fmnl1	ENSMUSG00000055805
Sacral	Htr3a	ENSMUSG00000032269		sacral	Hspb8	ENSMUSG00000041548		cluster 1	Ttbk1	ENSMUSG00000015599
Sacral	Calca	ENSMUSG00000030669		sacral	Acat2	ENSMUSG00000023832		cluster 1	Zdhhc22	ENSMUSG00000048483
Sacral	Slc29a4	ENSMUSG00000050822		sacral	Trpa1	ENSMUSG00000032769		cluster 1	Tyrp1	ENSMUSG00000005994
Sacral	Rcan3	ENSMUSG00000059713		sacral	Ptplad1	ENSMUSG00000033629		cluster 1	P2ry2	ENSMUSG00000032860
Sacral	C1qtnf7	ENSMUSG00000061535		sacral	AL669855.1	ENSMUSG00000093264		cluster 1	Tprgl	ENSMUSG00000029030
Sacral	Gprasp2	ENSMUSG00000072966		sacral	Hdac2	ENSMUSG00000019777		cluster 1	Kcnj12	ENSMUSG00000042529
Sacral	Slc10a7	ENSMUSG00000031684		sacral	Slc30a9	ENSMUSG00000029221		cluster 1	Mir5116	ENSMUSG00000092787
Sacral	Nrip3	ENSMUSG00000034825		sacral	Cct2	ENSMUSG00000034024		cluster 1	Anxa7	ENSMUSG00000021814
Sacral	Dnajb11	ENSMUSG00000004460		sacral	Ccdc91	ENSMUSG00000030301		cluster 1	Gm9816	ENSMUSG00000085783
Sacral	Cpne1	ENSMUSG00000074643		sacral	Prps1	ENSMUSG00000031432		cluster 1	Lmbr1	ENSMUSG00000010721
Sacral	Qpct	ENSMUSG00000024084		sacral	Ndufa9	ENSMUSG00000000399		cluster 1	2900064A13Rik	ENSMUSG00000055943
Sacral	Nrsn1	ENSMUSG00000048978		sacral	Cct6a	ENSMUSG00000029447		cluster 1	Grem2	ENSMUSG00000050069
Sacral	Eci2	ENSMUSG00000021417		sacral	Ghitm	ENSMUSG00000041028		cluster 1	Mpp1	ENSMUSG00000031402
Sacral	Tada1	ENSMUSG00000026563		sacral	Mrpl16	ENSMUSG00000024683		cluster 1	Gpm6a	ENSMUSG00000031517
Sacral	A730017C20Rik	ENSMUSG00000050875		sacral	Cct5	ENSMUSG00000022234		cluster 1	Fam69b	ENSMUSG00000036186
Sacral	Chi3l3	ENSMUSG00000040809		sacral	Tmem50a	ENSMUSG00000028822		cluster 1	Cnrip1	ENSMUSG00000044629
Sacral	Penk	ENSMUSG00000045573		sacral	Cct7	ENSMUSG00000030007		cluster 1	Ccdc75	ENSMUSG00000050668
Sacral	Slc4a1	ENSMUSG00000006574		sacral	Acat3	ENSMUSG00000062480		cluster 1	Rnf4	ENSMUSG00000029110
Sacral	Hbb-b1	ENSMUSG00000052305		sacral	Tcp1	ENSMUSG00000068039		cluster 1	Fbxo34	ENSMUSG00000037536
Sacral	Hbb-b2	ENSMUSG00000073940		sacral	Cct3	ENSMUSG00000001416		cluster 1	Arhgef10l	ENSMUSG00000040964
Sacral	Gsta4	ENSMUSG00000032348		sacral	Hspa8	ENSMUSG00000015656		cluster 1	Fam126a	ENSMUSG00000028995
Sacral	Mpeg1	ENSMUSG00000046805		sacral	Ctsl	ENSMUSG00000021477		cluster 1	Senp5	ENSMUSG00000022772
Sacral	Rab3b	ENSMUSG00000003411		sacral	Atp6v1h	ENSMUSG00000033793		cluster 1	4930524O07Rik	ENSMUSG00000090207
Sacral	Mki67	ENSMUSG00000031004		sacral	Psmb7	ENSMUSG00000026750		cluster 1	Pex19	ENSMUSG00000003464
Sacral	AY036118	ENSMUSG00000045999		sacral	Mdh1	ENSMUSG00000020321		cluster 1	Gm11893	ENSMUSG00000081789
Sacral	Gm13050	ENSMUSG00000082575		sacral	Ddx1	ENSMUSG00000037149		cluster 1	Cog5	ENSMUSG00000035933
Sacral	Grm7	ENSMUSG00000056755		sacral	Nap1l2	ENSMUSG00000082229		cluster 1	Scd1	ENSMUSG00000037071
Sacral	Sfrp1	ENSMUSG00000031548		sacral	Prkar1a	ENSMUSG00000020612		cluster 1	Arl5a	ENSMUSG00000036093
Sacral	Prokr2	ENSMUSG00000050558		sacral	Psmc2	ENSMUSG00000028932		cluster 1	Gm9892	ENSMUSG00000052825
Sacral	Cd164	ENSMUSG00000019818		sacral	Rangap1	ENSMUSG00000022391		cluster 1	Mctp1	ENSMUSG00000021596
Sacral	Txnl1	ENSMUSG00000024583		sacral	Atp5a1	ENSMUSG00000025428		cluster 1	Eif5a2	ENSMUSG00000050192
Sacral	Jak1	ENSMUSG00000028530		sacral	Gm13498	ENSMUSG00000083270		cluster 1	Cfl2	ENSMUSG00000062929
Sacral	Fgf13	ENSMUSG00000031137		sacral	Prph	ENSMUSG00000023484		cluster 1	Nus1	ENSMUSG00000023068
Sacral	Mpp7	ENSMUSG00000057440		sacral	Hsp90ab1	ENSMUSG00000023944		cluster 1	Eif1a	ENSMUSG00000057561
Sacral	Cdhr1	ENSMUSG00000021803		sacral	Matr3	ENSMUSG00000037236		cluster 1	Kcnip4	ENSMUSG00000029088
Sacral	Cadm1	ENSMUSG00000032076		sacral	Gm8355	ENSMUSG00000059814		cluster 1	Cab39l	ENSMUSG00000021981
Sacral	F2rl2	ENSMUSG00000021675		sacral	Eif1b	ENSMUSG00000006941		cluster 1	Cdh7	ENSMUSG00000026312
Sacral	Galr1	ENSMUSG00000024553		sacral	Sucla2	ENSMUSG00000022110		cluster 1	3830406C13Rik	ENSMUSG00000033111
Sacral	Pcdh10	ENSMUSG00000049100		sacral	Uso1	ENSMUSG00000029407		cluster 1	Lrrc49	ENSMUSG00000047766
Sacral	Tmc7	ENSMUSG00000042246		sacral	Cog4	ENSMUSG00000031753		cluster 1	3110082D06Rik	ENSMUSG00000042256
Sacral	1110012J17Rik	ENSMUSG00000052105		sacral	Sdhb	ENSMUSG00000009863		cluster 1	Lancl3	ENSMUSG00000047344
Sacral	Celf4	ENSMUSG00000024268		sacral	Armcx3	ENSMUSG00000049047		cluster 1	Gpm6b	ENSMUSG00000031342
Sacral	Fam70a	ENSMUSG00000036502		sacral	Psmd6	ENSMUSG00000021737		cluster 1	Cyp2j6	ENSMUSG00000052914
Sacral	Scg2	ENSMUSG00000050711		sacral	Tmx2	ENSMUSG00000050043		cluster 1	Spred1	ENSMUSG00000027351
Sacral	Chrna3	ENSMUSG00000032303		sacral	Actr3	ENSMUSG00000026341		cluster 1	Slitrk2	ENSMUSG00000036790
Sacral	Chrnb4	ENSMUSG00000035200		sacral	Nap1l1	ENSMUSG00000058799		cluster 1	Zmat5	ENSMUSG00000009076
Sacral	Negr1	ENSMUSG00000040037		sacral	Pqbp1	ENSMUSG00000031157		cluster 1	Fbxo44	ENSMUSG00000029001
Sacral	Esr1	ENSMUSG00000019768		sacral	Gria2	ENSMUSG00000033981		cluster 1	Prkg2	ENSMUSG00000029334
Sacral	Atp2b4	ENSMUSG00000026463		sacral	Pepd	ENSMUSG00000063931		cluster 1	Tlx2	ENSMUSG00000068327
Sacral	Gcnt2	ENSMUSG00000021360		sacral	Vps4a	ENSMUSG00000031913		cluster 1	Fermt2	ENSMUSG00000037712
Sacral	A730081D07Rik	ENSMUSG00000086693		sacral	Wdr1	ENSMUSG00000005103		cluster 1	Mrpl35	ENSMUSG00000052962
Sacral	Hoxc10	ENSMUSG00000022484		sacral	Lars	ENSMUSG00000024493		cluster 1	Uqcrfs1	ENSMUSG00000038462
Sacral	Mgat4a	ENSMUSG00000026110		sacral	Vwa5a	ENSMUSG00000023186		cluster 1	Glrb	ENSMUSG00000028020
Sacral	Cnr1	ENSMUSG00000044288		sacral	Gm16871	ENSMUSG00000085520		cluster 1	Armcx3	ENSMUSG00000049047
Sacral	Abcc4	ENSMUSG00000032849		sacral	Hn1	ENSMUSG00000020737		cluster 1	Cacnb4	ENSMUSG00000017412
Sacral	Pde3a	ENSMUSG00000041741		sacral	Slc7a4	ENSMUSG00000022756		cluster 1	A430018G15Rik	ENSMUSG00000085315
Sacral	Serpina3n	ENSMUSG00000021091		sacral	Rragc	ENSMUSG00000028646		cluster 1	Prkar2b	ENSMUSG00000002997
Sacral	Lhcgr	ENSMUSG00000024107		sacral	Pcyox1	ENSMUSG00000029998		cluster 1	Lxn	ENSMUSG00000047557
Sacral	Rit2	ENSMUSG00000057455		sacral	Fitm2	ENSMUSG00000048486		cluster 1	Rnf125	ENSMUSG00000033107
Sacral	Lin7a	ENSMUSG00000019906		sacral	Amfr	ENSMUSG00000031751		cluster 1	Fgf12	ENSMUSG00000022523
Sacral	Adck1	ENSMUSG00000021044		sacral	Mid1ip1	ENSMUSG00000008035		cluster 1	Rnf14	ENSMUSG00000060450
Sacral	Aqp1	ENSMUSG00000004655		sacral	2310057M21Rik	ENSMUSG00000040177		cluster 1	Rgs17	ENSMUSG00000019775
Sacral	Steap3	ENSMUSG00000026389		sacral	Gm15459	ENSMUSG00000083840		cluster 1	Cdkl2	ENSMUSG00000029403
Sacral	Kcnk3	ENSMUSG00000049265		sacral	Gm17431	ENSMUSG00000091282		cluster 1	Ppp1r2	ENSMUSG00000047714
Sacral	Gpx3	ENSMUSG00000018339		sacral	Anxa7	ENSMUSG00000021814		cluster 1	Rab11a	ENSMUSG00000004771
Sacral	Gfra3	ENSMUSG00000024366		sacral	Sms	ENSMUSG00000071708		cluster 1	Efha2	ENSMUSG00000039478
Sacral	Chrnb3	ENSMUSG00000031492		sacral	Ywhah	ENSMUSG00000018965		cluster 1	Rala	ENSMUSG00000008859
Sacral	Gm3608	ENSMUSG00000067017		sacral	Nagk	ENSMUSG00000034744		cluster 1	5730494M16Rik	ENSMUSG00000024269
Sacral	S100a11	ENSMUSG00000027907		sacral	Psmd12	ENSMUSG00000020720		cluster 1	Gm15063	ENSMUSG00000086937
Sacral	Gm7665	ENSMUSG00000063628		sacral	Impact	ENSMUSG00000024423		cluster 1	Fam134b	ENSMUSG00000022270
				sacral	Eif3l	ENSMUSG00000033047		cluster 1	Galnt13	ENSMUSG00000060988
				sacral	Plcxd3	ENSMUSG00000049148		cluster 1	Slc6a15	ENSMUSG00000019894
				sacral	1110032F04Rik	ENSMUSG00000046999		cluster 1	AI593442	ENSMUSG00000078307
				sacral	Scn2b	ENSMUSG00000070304		cluster 1	Osbpl9	ENSMUSG00000028559
				sacral	Ate1	ENSMUSG00000030850		cluster 1	Gm11837	ENSMUSG00000086587
				sacral	Ap1s2	ENSMUSG00000031367		cluster 1	Fam49b	ENSMUSG00000022378
				sacral	Gabrg2	ENSMUSG00000020436		cluster 1	Nkain2	ENSMUSG00000075259
				sacral	Fam89a	ENSMUSG00000043068		cluster 1	Ppp1r2-ps2	ENSMUSG00000072894
				sacral	Ldha	ENSMUSG00000063229		cluster 1	Ube2n	ENSMUSG00000074781
				sacral	Atp6ap1	ENSMUSG00000019087		cluster 1	Lix1	ENSMUSG00000047786
				sacral	Aqp1	ENSMUSG00000004655		cluster 1	A830018L16Rik	ENSMUSG00000057715
				sacral	Scg2	ENSMUSG00000050711		cluster 1	Calm2	ENSMUSG00000036438
				sacral	Cgref1	ENSMUSG00000029161		cluster 1	Mtpn	ENSMUSG00000029840
				sacral	Ctps2	ENSMUSG00000031360		cluster 1	Eif1ax	ENSMUSG00000067194
				sacral	Ppp2ca	ENSMUSG00000020349		cluster 1	Fgf11	ENSMUSG00000042826
				sacral	Slc25a46	ENSMUSG00000024259		cluster 1	Gstm6	ENSMUSG00000068762
				sacral	Ccdc132	ENSMUSG00000001376		cluster 1	Slc6a19	ENSMUSG00000021565
				sacral	Erp29	ENSMUSG00000029616		cluster 1	Fam5c	ENSMUSG00000035131
				sacral	Syt4	ENSMUSG00000024261		cluster 1	Ankrd34c	ENSMUSG00000047606
				sacral	Lancl1	ENSMUSG00000026000		cluster 1	Bend6	ENSMUSG00000042182
				sacral	Anapc4	ENSMUSG00000029176		cluster 1	Mtmr6	ENSMUSG00000021987
				sacral	Gm5422	ENSMUSG00000039684		cluster 1	Fam19a1	ENSMUSG00000059187
				sacral	Psmd2	ENSMUSG00000006998		cluster 1	Cdh9	ENSMUSG00000025370
				sacral	Fstl1	ENSMUSG00000022816		cluster 1	Fam81a	ENSMUSG00000032224
				sacral	Cul2	ENSMUSG00000024231		cluster 1	Etv1	ENSMUSG00000004151
				sacral	Rars	ENSMUSG00000018848		cluster 1	Necab1	ENSMUSG00000040536
				sacral	Wdr41	ENSMUSG00000042015		cluster 1	Neto1	ENSMUSG00000050321
				sacral	1500003O03Rik	ENSMUSG00000014077		cluster 1	Cdh18	ENSMUSG00000040420
				sacral	Gm5909	ENSMUSG00000082491		cluster 1	Bdnf	ENSMUSG00000048482
				sacral	Gdi1	ENSMUSG00000015291		cluster 1	Ddah1	ENSMUSG00000028194
				sacral	Necap1	ENSMUSG00000030327		cluster 1	Gng4	ENSMUSG00000021303
				sacral	Zwint	ENSMUSG00000019923		cluster 1	Letmd1	ENSMUSG00000037353
				sacral	Atl1	ENSMUSG00000021066		cluster 1	Crtac1	ENSMUSG00000042401
				sacral	9330182L06Rik	ENSMUSG00000056004		cluster 1	Tuba4a	ENSMUSG00000026202
				sacral	Serinc1	ENSMUSG00000019877		cluster 1	Nefh	ENSMUSG00000020396
				sacral	Tomm70a	ENSMUSG00000022752		cluster 1	Nefm	ENSMUSG00000022054
				sacral	Nrip3	ENSMUSG00000034825		cluster 1	Cacng5	ENSMUSG00000040373
				sacral	Kpna1	ENSMUSG00000022905		cluster 1	Serpina3n	ENSMUSG00000021091
				sacral	Mfsd7b	ENSMUSG00000066595		cluster 1	Anxa2	ENSMUSG00000032231
				sacral	Mrpl35	ENSMUSG00000052962		cluster 1	Anapc4	ENSMUSG00000029176
				sacral	Fuca2	ENSMUSG00000019810		cluster 1	Itpa	ENSMUSG00000074797
				sacral	Fbxl17	ENSMUSG00000023965		cluster 1	Ak1	ENSMUSG00000026817
				sacral	Tsen34	ENSMUSG00000035585		cluster 1	Brap	ENSMUSG00000029458
				sacral	Anapc5	ENSMUSG00000029472		cluster 1	Smyd5	ENSMUSG00000033706
				sacral	Fkbp4	ENSMUSG00000030357		cluster 1	Nr4a1	ENSMUSG00000023034
				sacral	Zfyve1	ENSMUSG00000042628		cluster 1	Ltv1	ENSMUSG00000019814
				sacral	Mdh2	ENSMUSG00000019179		cluster 1	Zfp212	ENSMUSG00000052763
				sacral	Akr1a1	ENSMUSG00000028692		cluster 1	Acaa2	ENSMUSG00000036880
				sacral	Olfm3	ENSMUSG00000027965		cluster 1	Gm6580	ENSMUSG00000083169
				sacral	Gm17396	ENSMUSG00000079669		cluster 1	Arhgef3	ENSMUSG00000021895
				sacral	Gm16589	ENSMUSG00000074482		cluster 1	Igfbp3	ENSMUSG00000020427
				sacral	Gm17605	ENSMUSG00000091309		cluster 1	Nans	ENSMUSG00000028334
				sacral	Defb42	ENSMUSG00000054763		cluster 1	Ptchd2	ENSMUSG00000041544
				sacral	Gm5499	ENSMUSG00000071035		cluster 1	Pcdh19	ENSMUSG00000051323
				sacral	Rnf34	ENSMUSG00000029474		cluster 1	Plin2	ENSMUSG00000028494
				sacral	Gm11223	ENSMUSG00000046341		cluster 1	Gm5828	ENSMUSG00000091020
				sacral	Kcmf1	ENSMUSG00000055239		cluster 1	Arhgap36	ENSMUSG00000036198
				sacral	3200002M19Rik	ENSMUSG00000030649		cluster 1	Hspb1	ENSMUSG00000004951
				sacral	Mkrn2	ENSMUSG00000000439		cluster 1	Tmod1	ENSMUSG00000028328
				sacral	Etf1	ENSMUSG00000024360		cluster 1	Cyb5r1	ENSMUSG00000026456
				sacral	Ap4b1	ENSMUSG00000032952		cluster 1	Mme	ENSMUSG00000027820
				sacral	Alg1	ENSMUSG00000039427		cluster 1	Cdh3	ENSMUSG00000061048
				sacral	Xrcc5	ENSMUSG00000026187		cluster 1	Acad9	ENSMUSG00000027710
				sacral	Smyd2	ENSMUSG00000026603		cluster 1	Stc1	ENSMUSG00000014813
				sacral	Timm17a	ENSMUSG00000062580		cluster 1	Zfp275	ENSMUSG00000031365
				sacral	Stk16	ENSMUSG00000026201		cluster 1	Itga2	ENSMUSG00000015533
				sacral	Nap1l5	ENSMUSG00000055430		cluster 1	Fam198b	ENSMUSG00000027955
				sacral	Psmd8	ENSMUSG00000030591		cluster 1	Ugt8a	ENSMUSG00000032854
				sacral	1700019D03Rik	ENSMUSG00000043629		cluster 1	Serinc5	ENSMUSG00000021703
				sacral	Gm15703	ENSMUSG00000083890		cluster 1	Itga6	ENSMUSG00000027111
				sacral	Thoc5	ENSMUSG00000034274		cluster 1	Fst	ENSMUSG00000021765
				sacral	Eid2	ENSMUSG00000046058		cluster 1	Gpr35	ENSMUSG00000026271
				sacral	Arhgap12	ENSMUSG00000041225		cluster 1	Rapgef4	ENSMUSG00000049044
				sacral	Ino80e	ENSMUSG00000030689		cluster 1	Abcb9	ENSMUSG00000029408
				sacral	Rbm11	ENSMUSG00000032940		cluster 1	Slc2a6	ENSMUSG00000036067
				sacral	Snx6	ENSMUSG00000005656		cluster 1	1110031I02Rik	ENSMUSG00000025169
				sacral	Aftph	ENSMUSG00000049659		cluster 1	Sgce	ENSMUSG00000004631
				sacral	Fam158a	ENSMUSG00000022217		cluster 1	Vac14	ENSMUSG00000010936
				sacral	Ypel5	ENSMUSG00000039770		cluster 1	BC031181	ENSMUSG00000036299
				sacral	Rab37	ENSMUSG00000020732		cluster 1	Cmtm5	ENSMUSG00000040759
				sacral	Prkab2	ENSMUSG00000038205		cluster 1	Psmd4	ENSMUSG00000005625
				sacral	Psmc1	ENSMUSG00000021178		cluster 1	Creld1	ENSMUSG00000030284
				sacral	Prmt8	ENSMUSG00000030350		cluster 1	Gm16033	ENSMUSG00000086998
				sacral	Ercc3	ENSMUSG00000024382		cluster 1	Tkt	ENSMUSG00000021957
				sacral	Wdr48	ENSMUSG00000032512		cluster 1	Galnt14	ENSMUSG00000024064
				sacral	Lmbr1	ENSMUSG00000010721		cluster 1	2410001C21Rik	ENSMUSG00000027502
				sacral	Osbpl9	ENSMUSG00000028559		cluster 1	Aimp2	ENSMUSG00000029610
				sacral	Dctn2	ENSMUSG00000025410		cluster 1	Def8	ENSMUSG00000001482
				sacral	Atp1b3	ENSMUSG00000032412		cluster 1	Als2	ENSMUSG00000026024
				sacral	Cdc5l	ENSMUSG00000023932		cluster 1	Gm5873	ENSMUSG00000093651
				sacral	Anxa2	ENSMUSG00000032231		cluster 1	Napa	ENSMUSG00000006024
				sacral	Tbk1	ENSMUSG00000020115		cluster 1	Tpi1	ENSMUSG00000023456
				sacral	Sybu	ENSMUSG00000022340		cluster 1	Git1	ENSMUSG00000011877
				sacral	Dhrs1	ENSMUSG00000002332		cluster 1	Snrk	ENSMUSG00000038145
				sacral	Atp6v1c1	ENSMUSG00000022295		cluster 1	Prune	ENSMUSG00000015711
				sacral	Lgals8	ENSMUSG00000057554		cluster 1	Ide	ENSMUSG00000056999
				sacral	Dld	ENSMUSG00000020664		cluster 1	Hsd17b7	ENSMUSG00000026675
				sacral	Kars	ENSMUSG00000031948		cluster 1	Slc25a12	ENSMUSG00000027010
				sacral	Vps35	ENSMUSG00000031696		cluster 1	Psmd12	ENSMUSG00000020720
				sacral	Tmem30a	ENSMUSG00000032328		cluster 1	Actr3	ENSMUSG00000026341
				sacral	Rab5a	ENSMUSG00000017831		cluster 1	Dstn	ENSMUSG00000015932
				sacral	Pfn2	ENSMUSG00000027805		cluster 1	Ppp2ca	ENSMUSG00000020349
				sacral	Tusc3	ENSMUSG00000039530		cluster 1	Pitpna	ENSMUSG00000017781
				sacral	Arcn1	ENSMUSG00000032096		cluster 1	Got1	ENSMUSG00000025190
				sacral	Snx4	ENSMUSG00000022808		cluster 1	Stk39	ENSMUSG00000027030
				sacral	Rbms1	ENSMUSG00000026970		cluster 1	Psmd2	ENSMUSG00000006998
				sacral	Nras	ENSMUSG00000027852		cluster 1	Pdha1	ENSMUSG00000031299
				sacral	Cttn	ENSMUSG00000031078		cluster 1	Map3k15	ENSMUSG00000031303
				sacral	2310001A20Rik	ENSMUSG00000033096		cluster 1	Nptx1	ENSMUSG00000025582
				sacral	Scamp1	ENSMUSG00000021687		cluster 1	Gm13509	ENSMUSG00000081272
				sacral	Dhx36	ENSMUSG00000027770		cluster 1	Gm5499	ENSMUSG00000071035
				sacral	Pcmt1	ENSMUSG00000019795		cluster 1	Tagln2	ENSMUSG00000026547
				sacral	Terf2ip	ENSMUSG00000033430		cluster 1	Atp5b	ENSMUSG00000025393
				sacral	Gclm	ENSMUSG00000028124		cluster 1	Gm4707	ENSMUSG00000091831
				sacral	Ift88	ENSMUSG00000040040		cluster 1	Ptplb	ENSMUSG00000035376
				sacral	Rnf181	ENSMUSG00000055850		cluster 1	Itpripl1	ENSMUSG00000074825
				sacral	Fam108a	ENSMUSG00000003346		cluster 1	Lgi3	ENSMUSG00000033595
				sacral	Metap2	ENSMUSG00000036112		cluster 1	Rab3b	ENSMUSG00000003411
				sacral	Wdr13	ENSMUSG00000031166		cluster 1	Praf2	ENSMUSG00000031149
				sacral	Dnajc11	ENSMUSG00000039768		cluster 1	Clu	ENSMUSG00000022037
				sacral	Spag7	ENSMUSG00000018287		cluster 1	Ctsb	ENSMUSG00000021939
				sacral	Psmb7-ps2	ENSMUSG00000081042		cluster 1	Ddx24	ENSMUSG00000041645
				sacral	Gm6787	ENSMUSG00000086404		cluster 1	Degs1	ENSMUSG00000038633
				sacral	Rsph1	ENSMUSG00000024033		cluster 1	Ctsl	ENSMUSG00000021477
				sacral	Gm5761	ENSMUSG00000084086		cluster 1	Tmem176a	ENSMUSG00000023367
				sacral	4930455F23Rik	ENSMUSG00000026578		cluster 1	Ppap2a	ENSMUSG00000021759
				sacral	Gm8822	ENSMUSG00000082319		cluster 1	Stbd1	ENSMUSG00000047963
				sacral	Wdr12	ENSMUSG00000026019		cluster 1	Ndufs1	ENSMUSG00000025968
				sacral	Gm4879	ENSMUSG00000048261		cluster 1	Htr1b	ENSMUSG00000049511
				sacral	Pla2g12a	ENSMUSG00000027999		cluster 1	Pou4f3	ENSMUSG00000024497
				sacral	Enox2	ENSMUSG00000031109		cluster 1	Asb8	ENSMUSG00000048175
				sacral	Cpb1	ENSMUSG00000011463		cluster 1	Psmc1	ENSMUSG00000021178
				sacral	Zfp259	ENSMUSG00000032078		cluster 1	Wsb2	ENSMUSG00000029364
				sacral	Gm18588	ENSMUSG00000093402		cluster 1	Cdipt	ENSMUSG00000030682
				sacral	Chn1	ENSMUSG00000056486		cluster 1	Gde1	ENSMUSG00000033917
				sacral	Gm13704	ENSMUSG00000086544		cluster 1	Eif3d	ENSMUSG00000016554
				sacral	Ugp2	ENSMUSG00000001891		cluster 1	Akr1a1	ENSMUSG00000028692
				sacral	Bmp15	ENSMUSG00000023279		cluster 1	Ndufv1	ENSMUSG00000037916
				sacral	Pik3cd	ENSMUSG00000039936		cluster 1	Slc25a11	ENSMUSG00000014606
				sacral	Dynll2	ENSMUSG00000020483		cluster 1	Gm17638	ENSMUSG00000091802
				sacral	Trim37	ENSMUSG00000018548		cluster 1	Fbxo28	ENSMUSG00000047539
				sacral	Polr3g	ENSMUSG00000035834		cluster 1	Gys1	ENSMUSG00000003865
				sacral	2610002M06Rik	ENSMUSG00000031242		cluster 1	Bcat1	ENSMUSG00000030268
				sacral	Bend6	ENSMUSG00000042182		cluster 1	Slc24a3	ENSMUSG00000063873
				sacral	1810058I24Rik	ENSMUSG00000073155		cluster 1	Letm1	ENSMUSG00000005299
				sacral	Ube2n	ENSMUSG00000074781		cluster 1	Gm17456	ENSMUSG00000090432
				sacral	Ngly1	ENSMUSG00000021785		cluster 1	Aco2	ENSMUSG00000022477
				sacral	Nif3l1	ENSMUSG00000026036		cluster 1	Anxa6	ENSMUSG00000018340
				sacral	Faf1	ENSMUSG00000010517		cluster 1	Esyt1	ENSMUSG00000025366
				sacral	Vdac2	ENSMUSG00000021771		cluster 1	Dlst	ENSMUSG00000004789
				sacral	Glrx5	ENSMUSG00000021102		cluster 1	Laptm4b	ENSMUSG00000022257
				sacral	Ephx4	ENSMUSG00000033805		cluster 1	Mcam	ENSMUSG00000032135
				sacral	Eif1ax	ENSMUSG00000067194		cluster 1	Tbcd	ENSMUSG00000039230
				sacral	Tfrc	ENSMUSG00000022797		cluster 1	Ppp2r5d	ENSMUSG00000059409
				sacral	Vamp4	ENSMUSG00000026696		cluster 1	Gm12892	ENSMUSG00000083679
				sacral	Rnf11	ENSMUSG00000028557		cluster 1	Slc45a4	ENSMUSG00000079020
				sacral	Txnl1	ENSMUSG00000024583		cluster 1	Txnrd1	ENSMUSG00000020250
				sacral	Psma1	ENSMUSG00000030751		cluster 1	Lrsam1	ENSMUSG00000026792
				sacral	Sgcb	ENSMUSG00000029156		cluster 1	Dda1	ENSMUSG00000074247
				sacral	8430410K20Rik	ENSMUSG00000041124		cluster 1	Rab15	ENSMUSG00000021062
				sacral	Tspan7	ENSMUSG00000058254		cluster 1	Samd14	ENSMUSG00000047181
				sacral	Csnk1a1	ENSMUSG00000024576		cluster 1	Sars	ENSMUSG00000068739
				sacral	Sec62	ENSMUSG00000027706		cluster 1	Trnp1	ENSMUSG00000056596
				sacral	Azin1	ENSMUSG00000037458		cluster 1	Ckmt1	ENSMUSG00000000308
				sacral	Trappc6b	ENSMUSG00000020993		cluster 1	Ndufa10	ENSMUSG00000026260
				sacral	Dnaja4	ENSMUSG00000032285		cluster 1	Tspan15	ENSMUSG00000037031
				sacral	Fez2	ENSMUSG00000056121		cluster 1	Csl	ENSMUSG00000046934
				sacral	Crk	ENSMUSG00000017776		cluster 1	Bcam	ENSMUSG00000002980
				sacral	Srp9	ENSMUSG00000026511		cluster 1	Agpat1	ENSMUSG00000034254
				sacral	Tsnax	ENSMUSG00000056820		cluster 1	Ednrb	ENSMUSG00000022122
				sacral	Park7	ENSMUSG00000028964		cluster 1	Dhh	ENSMUSG00000023000
				sacral	Nme1	ENSMUSG00000037601		cluster 1	F2rl2	ENSMUSG00000021675
				sacral	Cops6	ENSMUSG00000019494		cluster 1	Dcbld2	ENSMUSG00000035107
				sacral	Ric8	ENSMUSG00000025485		cluster 1	Abce1	ENSMUSG00000058355
				sacral	Gnb5	ENSMUSG00000032192		cluster 1	Aldh9a1	ENSMUSG00000026687
				sacral	Sdc1	ENSMUSG00000020592		cluster 1	Atxn1	ENSMUSG00000046876
				sacral	Mki67ip	ENSMUSG00000026377		cluster 1	Cadm4	ENSMUSG00000054793
				sacral	Trappc5	ENSMUSG00000040236		cluster 1	Ppa1	ENSMUSG00000020089
				sacral	Cct8	ENSMUSG00000025613		cluster 1	Cdh13	ENSMUSG00000031841
				sacral	Tpi1	ENSMUSG00000023456		cluster 1	Lgi2	ENSMUSG00000039252
				sacral	Sfr1	ENSMUSG00000025066		cluster 1	C85492	ENSMUSG00000066235
				sacral	Psmd7	ENSMUSG00000039067		cluster 1	Samm50	ENSMUSG00000022437
				sacral	Atp5g3	ENSMUSG00000018770		cluster 1	Yars	ENSMUSG00000028811
				sacral	Pgk1	ENSMUSG00000062070		cluster 1	Ehd3	ENSMUSG00000024065
				sacral	4930593A02Rik	ENSMUSG00000087019		cluster 1	Tm7sf2	ENSMUSG00000024799
				sacral	Sod2	ENSMUSG00000006818		cluster 1	Ppme1	ENSMUSG00000030718
				sacral	Ebp	ENSMUSG00000031168		cluster 1	Gm5389	ENSMUSG00000081896
				sacral	Gtf2b	ENSMUSG00000028271		cluster 1	Gm12282	ENSMUSG00000084020
				sacral	Rab18	ENSMUSG00000073639		cluster 1	C1qbp	ENSMUSG00000018446
				sacral	Qdpr	ENSMUSG00000015806		cluster 1	6430548M08Rik	ENSMUSG00000031824
				sacral	Ensa	ENSMUSG00000038619		cluster 1	Nupl1	ENSMUSG00000063895
				sacral	Idh1	ENSMUSG00000025950		cluster 1	Psmd8	ENSMUSG00000030591
				sacral	Uba3	ENSMUSG00000030061		cluster 1	Asna1	ENSMUSG00000052456
				sacral	Psmd4	ENSMUSG00000005625		cluster 1	Wdr18	ENSMUSG00000035754
				sacral	Sacm1l	ENSMUSG00000025240		cluster 1	Sae1	ENSMUSG00000052833
				sacral	Prpf31	ENSMUSG00000008373		cluster 1	Cnn3	ENSMUSG00000053931
				sacral	Uap1	ENSMUSG00000026670		cluster 1	Eif2b1	ENSMUSG00000029388
				sacral	Cdv3	ENSMUSG00000032803		cluster 1	Eif2b5	ENSMUSG00000003235
				sacral	Gnai3	ENSMUSG00000000001		cluster 1	1300001I01Rik	ENSMUSG00000020741
				sacral	Rheb	ENSMUSG00000028945		cluster 1	Tbc1d19	ENSMUSG00000039178
				sacral	Ipo7	ENSMUSG00000066232		cluster 1	Sugt1	ENSMUSG00000022024
				sacral	2200002K05Rik	ENSMUSG00000031937		cluster 1	Vps35	ENSMUSG00000031696
				sacral	Nudt18	ENSMUSG00000045211		cluster 1	Gm15720	ENSMUSG00000082120
				sacral	Tmx1	ENSMUSG00000021072		cluster 1	1110046J04Rik	ENSMUSG00000085457
				sacral	Uba2	ENSMUSG00000052997		cluster 1	Plp1	ENSMUSG00000031425
				sacral	Smu1	ENSMUSG00000028409		cluster 1	Pfn2	ENSMUSG00000027805
				sacral	Ttc1	ENSMUSG00000041278		cluster 1	H60b	ENSMUSG00000075297
				sacral	Rnf114	ENSMUSG00000006418		cluster 1	Ttc35	ENSMUSG00000022337
				sacral	Manf	ENSMUSG00000032575		cluster 1	Tac1	ENSMUSG00000061762
				sacral	Klhdc2	ENSMUSG00000020978		cluster 1	Rai12	ENSMUSG00000018565
				sacral	Hnf1a	ENSMUSG00000029556		cluster 1	Mrpl48	ENSMUSG00000030706
				sacral	2210016L21Rik	ENSMUSG00000029559		cluster 1	Gm5160	ENSMUSG00000055795
				sacral	Pmm1	ENSMUSG00000022474		cluster 1	Brix1	ENSMUSG00000022247
				sacral	Lamtor2	ENSMUSG00000028062		cluster 1	Cox5a	ENSMUSG00000000088
				sacral	Ahsa1	ENSMUSG00000021037		cluster 1	Gm11633	ENSMUSG00000082715
				sacral	Prmt10	ENSMUSG00000037134		cluster 1	Ran	ENSMUSG00000029430
				sacral	Ykt6	ENSMUSG00000002741		cluster 1	Gyg	ENSMUSG00000019528
				sacral	Gm13494	ENSMUSG00000084334		cluster 1	Psat1	ENSMUSG00000024640
				sacral	Mettl1	ENSMUSG00000006732		cluster 1	Psmc4	ENSMUSG00000030603
				sacral	Trmt61a	ENSMUSG00000060950		cluster 1	Gm16551	ENSMUSG00000066477
				sacral	Clta	ENSMUSG00000028478		cluster 1	Slc25a5	ENSMUSG00000016319
				sacral	Gm4204	ENSMUSG00000079139		cluster 1	Slc25a3	ENSMUSG00000061904
				sacral	Gm9575	ENSMUSG00000083692		cluster 1	Snapc2	ENSMUSG00000011837
				sacral	Fez1	ENSMUSG00000032118		cluster 1	Atg3	ENSMUSG00000022663
				sacral	Oxct1	ENSMUSG00000022186		cluster 1	Mphosph10	ENSMUSG00000030521
				sacral	Bag1	ENSMUSG00000028416		cluster 1	Gm8752	ENSMUSG00000092278
				sacral	Cobra1	ENSMUSG00000013465		cluster 1	Uqcrc2	ENSMUSG00000030884
				sacral	Tcp1-ps1	ENSMUSG00000081231		cluster 1	Rab31	ENSMUSG00000056515
				sacral	Rabl3	ENSMUSG00000022827		cluster 1	Gatm	ENSMUSG00000027199
				sacral	Stoml1	ENSMUSG00000032333		cluster 1	Gm6263	ENSMUSG00000080966
				sacral	Ttc9b	ENSMUSG00000007944		cluster 1	Prdx3	ENSMUSG00000024997
				sacral	Eif4a1	ENSMUSG00000059796		cluster 1	Ranbp1	ENSMUSG00000005732
				sacral	Ltv1	ENSMUSG00000019814		cluster 1	Gm12355	ENSMUSG00000078134
				sacral	Grwd1	ENSMUSG00000053801		cluster 1	Ubl4	ENSMUSG00000015290
				sacral	Fam114a2	ENSMUSG00000020523		cluster 1	Faim	ENSMUSG00000032463
				sacral	Chac1	ENSMUSG00000027313		cluster 1	Sema7a	ENSMUSG00000038264
				sacral	Vps33b	ENSMUSG00000030534		cluster 1	Mvd	ENSMUSG00000006517
				sacral	D3Bwg0562e	ENSMUSG00000044667		cluster 1	Gm13704	ENSMUSG00000086544
				sacral	Rgs5	ENSMUSG00000026678		cluster 1	1810013D10Rik	ENSMUSG00000061461
				sacral	Mkrn1	ENSMUSG00000029922		cluster 1	Gm13706	ENSMUSG00000085838
				sacral	Dhx32	ENSMUSG00000030986		cluster 1	Wbp4	ENSMUSG00000022023
				sacral	Pspc1	ENSMUSG00000021938		cluster 1	Armc6	ENSMUSG00000002343
				sacral	Arl6ip4	ENSMUSG00000029404		cluster 1	Pdhx	ENSMUSG00000010914
				sacral	Pnpo	ENSMUSG00000018659		cluster 1	Chmp3	ENSMUSG00000053119
				sacral	Cpox	ENSMUSG00000022742		cluster 1	Wdr13	ENSMUSG00000031166
				sacral	Asnsd1	ENSMUSG00000026095		cluster 1	Lrrc20	ENSMUSG00000037151
				sacral	Cops7b	ENSMUSG00000026240		cluster 1	Smu1	ENSMUSG00000028409
				sacral	Krt222	ENSMUSG00000035849		cluster 1	Vdac3-ps1	ENSMUSG00000075053
				sacral	Srsf12	ENSMUSG00000054679		cluster 1	Cct5	ENSMUSG00000022234
				sacral	Eif2b4	ENSMUSG00000029145		cluster 1	Tubb4b	ENSMUSG00000036752
				sacral	Timm22	ENSMUSG00000020843		cluster 1	Tmx2	ENSMUSG00000050043
				sacral	Zdhhc13	ENSMUSG00000030471		cluster 1	Tmem111	ENSMUSG00000030286
				sacral	Tbrg1	ENSMUSG00000011114		cluster 1	Strap	ENSMUSG00000030224
				sacral	Slc25a4	ENSMUSG00000031633		cluster 1	Vps28	ENSMUSG00000062381
				sacral	Slc25a38	ENSMUSG00000032519		cluster 1	Akirin1	ENSMUSG00000023075
				sacral	Calm2	ENSMUSG00000036438		cluster 1	Tmem184c	ENSMUSG00000031617
				sacral	Ciao1	ENSMUSG00000003662		cluster 1	Ankrd29	ENSMUSG00000057766
				sacral	Atp6ap2	ENSMUSG00000031007		cluster 1	Popdc3	ENSMUSG00000019848
				sacral	Setd8	ENSMUSG00000049327		cluster 1	Rragb	ENSMUSG00000041658
				sacral	Pqlc1	ENSMUSG00000034006		cluster 1	Psmb7	ENSMUSG00000026750
				sacral	A730085K08Rik	ENSMUSG00000093598		cluster 1	Psma1	ENSMUSG00000030751
				sacral	Puf60	ENSMUSG00000002524		cluster 1	Tusc2	ENSMUSG00000010054
				sacral	Spr	ENSMUSG00000033735		cluster 1	Gm13904	ENSMUSG00000082066
				sacral	Usp38	ENSMUSG00000038250		cluster 1	Cisd1	ENSMUSG00000037710
				sacral	Nfil3	ENSMUSG00000056749		cluster 1	Gm13080	ENSMUSG00000044377
				sacral	Taf5	ENSMUSG00000025049		cluster 1	Mtg1	ENSMUSG00000039018
				sacral	Nap1l4	ENSMUSG00000059119		cluster 1	Pgbd5	ENSMUSG00000050751
				sacral	Wdr62	ENSMUSG00000037020		cluster 1	Ei24	ENSMUSG00000062762
				sacral	Sectm1b	ENSMUSG00000039364		cluster 1	1700058G18Rik	ENSMUSG00000020164
				sacral	Mtus2	ENSMUSG00000029651		cluster 1	Hras1	ENSMUSG00000025499
				sacral	Fbxo34	ENSMUSG00000037536		cluster 1	Serpinb6a	ENSMUSG00000060147
				sacral	Mapk11	ENSMUSG00000053137		cluster 1	Bbs7	ENSMUSG00000037325
				sacral	H2-Ke2	ENSMUSG00000024309		cluster 1	Scrt1	ENSMUSG00000048385
				sacral	Ndel1	ENSMUSG00000018736		cluster 1	Hs3st2	ENSMUSG00000046321
				sacral	Rpl4	ENSMUSG00000032399		cluster 1	Zfp804a	ENSMUSG00000070866
				sacral	Arhgap25	ENSMUSG00000030047		cluster 1	Ttc9	ENSMUSG00000042734
				sacral	Gm15496	ENSMUSG00000085953		cluster 1	Cbln2	ENSMUSG00000024647
				sacral	Hnrnpa1	ENSMUSG00000046434		cluster 1	Nrg1	ENSMUSG00000062991
				sacral	Gm11927	ENSMUSG00000082398		cluster 1	Vwc2l	ENSMUSG00000045648
				sacral	Sub1	ENSMUSG00000022205		cluster 1	Rab39b	ENSMUSG00000031202
				sacral	Fth1	ENSMUSG00000024661		cluster 1	Kctd8	ENSMUSG00000037653
				sacral	Gm11273	ENSMUSG00000079941		cluster 1	Inpp5f	ENSMUSG00000042105
				sacral	Ormdl3	ENSMUSG00000038150		cluster 1	4930572J05Rik	ENSMUSG00000056665
				sacral	Sumo3	ENSMUSG00000020265		cluster 1	Acsl6	ENSMUSG00000020333
				sacral	Apex1	ENSMUSG00000035960		cluster 1	Idh3a	ENSMUSG00000032279
				sacral	Gch1	ENSMUSG00000037580		cluster 1	Scn4b	ENSMUSG00000046480
				sacral	Phf5a	ENSMUSG00000061360		cluster 1	Ndst4	ENSMUSG00000027971
				sacral	Taf11	ENSMUSG00000024218		cluster 1	Scn1a	ENSMUSG00000064329
				sacral	Gm6851	ENSMUSG00000056836		cluster 1	Synm	ENSMUSG00000030554
				sacral	2011-03-01	ENSMUSG00000022269		cluster 1	Gpr149	ENSMUSG00000043441
				sacral	Snapc5	ENSMUSG00000032398		cluster 1	Chn1	ENSMUSG00000056486
				sacral	2310046O06Rik	ENSMUSG00000032305		cluster 1	Slc17a7	ENSMUSG00000070570
				sacral	Armc8	ENSMUSG00000032468		cluster 1	Kctd5	ENSMUSG00000016946
				sacral	Kbtbd2	ENSMUSG00000059486		cluster 1	Fam189a2	ENSMUSG00000071604
				sacral	Ikbkg	ENSMUSG00000004221		cluster 1	Slc25a4	ENSMUSG00000031633
				sacral	Ciapin1	ENSMUSG00000031781		cluster 1	Rab9b	ENSMUSG00000043463
				sacral	Cpne5	ENSMUSG00000024008		cluster 1	Cops5	ENSMUSG00000025917
				sacral	Zfp9	ENSMUSG00000072623		cluster 1	Gm6055	ENSMUSG00000062081
				sacral	Dcaf8	ENSMUSG00000026554		cluster 1	Fbxo2	ENSMUSG00000041556
				sacral	Vdac3-ps1	ENSMUSG00000075053		cluster 1	Nrn1	ENSMUSG00000039114
				sacral	Ufd1l	ENSMUSG00000005262		cluster 1	Dok4	ENSMUSG00000040631
				sacral	Kctd9	ENSMUSG00000034327		cluster 1	Fez1	ENSMUSG00000032118
				sacral	Optn	ENSMUSG00000026672		cluster 1	Ghitm	ENSMUSG00000041028
				sacral	Fam126b	ENSMUSG00000038174		cluster 1	Habp4	ENSMUSG00000021476
				sacral	Ttc19	ENSMUSG00000042298		cluster 1	Nipsnap1	ENSMUSG00000034285
				sacral	Ydjc	ENSMUSG00000041774		cluster 1	Tpd52	ENSMUSG00000027506
				sacral	Glud1	ENSMUSG00000021794		cluster 1	Polr3g	ENSMUSG00000035834
				sacral	Popdc3	ENSMUSG00000019848		cluster 1	Gm14680	ENSMUSG00000081752
				sacral	Rab1	ENSMUSG00000020149		cluster 1	6330409N04Rik	ENSMUSG00000021930
				sacral	Chrna6	ENSMUSG00000031491		cluster 1	Hprt	ENSMUSG00000025630
				sacral	Pdk3	ENSMUSG00000035232		cluster 1	Tspan12	ENSMUSG00000029669
				sacral	Klhdc8a	ENSMUSG00000042115		cluster 1	Eif2s1	ENSMUSG00000021116
				sacral	Trpc1	ENSMUSG00000032839		cluster 1	Rab8b	ENSMUSG00000036943
				sacral	Mrgpre	ENSMUSG00000048965		cluster 1	Txnl1	ENSMUSG00000024583
				sacral	AC158299.1	ENSMUSG00000076944		cluster 1	Gm12669	ENSMUSG00000049494
				sacral	Nosip	ENSMUSG00000003421		cluster 1	Gm7327	ENSMUSG00000050900
				sacral	Stbd1	ENSMUSG00000047963		cluster 1	Gmcl1	ENSMUSG00000001157
				sacral	Gtf3c3	ENSMUSG00000041303		cluster 1	Alg14	ENSMUSG00000039887
				sacral	Gm10979	ENSMUSG00000078702		cluster 1	Nipsnap3b	ENSMUSG00000015247
				sacral	G3bp2	ENSMUSG00000029405		cluster 1	Gm13502	ENSMUSG00000083287
				sacral	Gm9793	ENSMUSG00000092011		cluster 1	Fam188a	ENSMUSG00000026767
				sacral	Tspyl5	ENSMUSG00000038984		cluster 1	Idi1	ENSMUSG00000058258
				sacral	Dcbld1	ENSMUSG00000019891		cluster 1	Commd1	ENSMUSG00000051355
				sacral	Haus6	ENSMUSG00000038047		cluster 1	Ube2a	ENSMUSG00000016308
				sacral	Gtf2f1	ENSMUSG00000002658		cluster 1	Arl6	ENSMUSG00000022722
				sacral	Eif3b	ENSMUSG00000056076		cluster 1	Tes	ENSMUSG00000029552
				sacral	Gm14373	ENSMUSG00000081232		cluster 1	Exoc6	ENSMUSG00000053799
				sacral	Gm13784	ENSMUSG00000084243		cluster 1	Armc1	ENSMUSG00000027599
				sacral	Hspa9	ENSMUSG00000024359		cluster 1	Nipa2	ENSMUSG00000030452
				sacral	Hspa9-ps1	ENSMUSG00000081729		cluster 1	Chodl	ENSMUSG00000022860
				sacral	Mtch1	ENSMUSG00000024012		cluster 1	Serpini1	ENSMUSG00000027834
				sacral	Mrfap1	ENSMUSG00000055302		cluster 1	Cd9	ENSMUSG00000030342
				sacral	G3bp1	ENSMUSG00000018583		cluster 1	Cd9-ps	ENSMUSG00000092193
				sacral	Clint1	ENSMUSG00000006169		cluster 1	Sc5d	ENSMUSG00000032018
				sacral	Dnaja2	ENSMUSG00000031701		cluster 1	Nipa1	ENSMUSG00000047037
				sacral	Clcn4-2	ENSMUSG00000000605		cluster 1	A730085K08Rik	ENSMUSG00000093598
				sacral	Wdr59	ENSMUSG00000031959		cluster 1	Phyh	ENSMUSG00000026664
				sacral	Mapre1	ENSMUSG00000027479		cluster 1	Abhd5	ENSMUSG00000032540
				sacral	Gspt2	ENSMUSG00000071723		cluster 1	Ndfip2	ENSMUSG00000053253
				sacral	Serpina3n	ENSMUSG00000021091		cluster 1	Gm16439	ENSMUSG00000072594
				sacral	Trim35	ENSMUSG00000022043		cluster 1	Gm17494	ENSMUSG00000057359
				sacral	Ric8b	ENSMUSG00000035620		cluster 1	RP23-71G16.1	ENSMUSG00000093392
				sacral	Gm14857	ENSMUSG00000081289		cluster 1	Gm13493	ENSMUSG00000087701
				sacral	Nbr1	ENSMUSG00000017119		cluster 1	Gm10123	ENSMUSG00000062933
				sacral	Pgap1	ENSMUSG00000073678		cluster 1	Ywhaq	ENSMUSG00000076432
				sacral	Dennd4a	ENSMUSG00000053641		cluster 1	Schip1	ENSMUSG00000027777
				sacral	B3gnt4	ENSMUSG00000029431		cluster 1	Nkain2	ENSMUSG00000069671
				sacral	Fbxw11	ENSMUSG00000020271		cluster 1	Gm7308	ENSMUSG00000081113
				sacral	Jakmip2	ENSMUSG00000024502		cluster 1	Map1lc3b	ENSMUSG00000031812
				sacral	Copb2	ENSMUSG00000032458		cluster 1	Nap1l5	ENSMUSG00000055430
				sacral	Pja1	ENSMUSG00000034403		cluster 1	Golga7	ENSMUSG00000015341
				sacral	Snap47	ENSMUSG00000009894		cluster 1	Thoc6	ENSMUSG00000041319
				sacral	Tmem57	ENSMUSG00000028826		cluster 1	Hebp2	ENSMUSG00000019853
				sacral	Hsp90aa1	ENSMUSG00000021270		cluster 1	Arhgdig	ENSMUSG00000073433
				sacral	Gm5844	ENSMUSG00000082896		cluster 1	Shf	ENSMUSG00000033256
				sacral	Gm12346	ENSMUSG00000083899		cluster 1	Comtd1	ENSMUSG00000021773
				sacral	Chgb	ENSMUSG00000027350		cluster 1	Hipk4	ENSMUSG00000040424
				sacral	Tmx4	ENSMUSG00000034723		cluster 1	Fam108a	ENSMUSG00000003346
				sacral	Dlst	ENSMUSG00000004789		cluster 1	Agtr1b	ENSMUSG00000054988
				sacral	Gfm1	ENSMUSG00000027774		cluster 1	Uba2	ENSMUSG00000052997
				sacral	Clcn1	ENSMUSG00000029862		cluster 1	Kcnh8	ENSMUSG00000073383
				sacral	B3gnt1	ENSMUSG00000047379		cluster 1	Lrrc57	ENSMUSG00000027286
				sacral	Fem1b	ENSMUSG00000032244		cluster 1	Stoml2	ENSMUSG00000028455
				sacral	Cul3	ENSMUSG00000004364		cluster 1	Lrrc3b	ENSMUSG00000045201
				sacral	1110002L01Rik	ENSMUSG00000071456		cluster 1	Abhd3	ENSMUSG00000002475
				sacral	Txnrd1	ENSMUSG00000020250		cluster 1	Mal2	ENSMUSG00000024479
				sacral	Socs4	ENSMUSG00000048379		cluster 1	Med19	ENSMUSG00000027080
				sacral	Rfc5	ENSMUSG00000029363		cluster 1	Rrs1	ENSMUSG00000061024
				sacral	Wsb2	ENSMUSG00000029364		cluster 1	Fbxo9	ENSMUSG00000001366
				sacral	Gna13	ENSMUSG00000020611		cluster 1	Wdr77	ENSMUSG00000000561
				sacral	Acox1	ENSMUSG00000020777		cluster 1	Glod4	ENSMUSG00000017286
				sacral	Eprs	ENSMUSG00000026615		cluster 1	Osbpl10	ENSMUSG00000040875
				sacral	Mgea5	ENSMUSG00000025220		cluster 1	Gm16977	ENSMUSG00000085506
				sacral	Brsk2	ENSMUSG00000053046		cluster 1	Cadps2	ENSMUSG00000017978
				sacral	Pdk1	ENSMUSG00000006494		cluster 1	Tmem22	ENSMUSG00000070287
				sacral	Hif1an	ENSMUSG00000036450		cluster 1	Agfg1	ENSMUSG00000026159
				sacral	Rtcd1	ENSMUSG00000000339		cluster 1	2310044G17Rik	ENSMUSG00000034157
				sacral	Gm17632	ENSMUSG00000090721		cluster 1	Ikzf2	ENSMUSG00000025997
				sacral	Blmh	ENSMUSG00000020840		cluster 1	Ankrd13c	ENSMUSG00000039988
				sacral	Scrn3	ENSMUSG00000008226		cluster 1	Gpr26	ENSMUSG00000040125
				sacral	Rnmt	ENSMUSG00000009535		cluster 1	Trpc3	ENSMUSG00000027716
				sacral	Srp54c	ENSMUSG00000073079		cluster 1	Vwa5a	ENSMUSG00000023186
				sacral	Boc	ENSMUSG00000022687		cluster 1	Frzb	ENSMUSG00000027004
				sacral	Klf10	ENSMUSG00000037465		cluster 1	Anks1b	ENSMUSG00000058589
				sacral	Slc4a1ap	ENSMUSG00000029141		cluster 1	Hspa4l	ENSMUSG00000025757
				sacral	Prpf19	ENSMUSG00000024735		cluster 1	Frmpd4	ENSMUSG00000049176
				sacral	Aes	ENSMUSG00000054452		cluster 1	Rab27b	ENSMUSG00000024511
				sacral	Cxx1b	ENSMUSG00000067924		cluster 1	Gm14480	ENSMUSG00000081308
				sacral	4933416I08Rik	ENSMUSG00000071763		cluster 1	Mcart6	ENSMUSG00000044348
				sacral	Yars	ENSMUSG00000028811		cluster 1	Sucla2	ENSMUSG00000022110
				sacral	Gm9774	ENSMUSG00000042165		cluster 1	D1Ertd622e	ENSMUSG00000044768
				sacral	Minpp1	ENSMUSG00000024896		cluster 1	Kitl	ENSMUSG00000019966
				sacral	Aacs	ENSMUSG00000029482		cluster 1	0610010F05Rik	ENSMUSG00000042208
				sacral	Evi5l	ENSMUSG00000011832		cluster 1	Tmem56	ENSMUSG00000028132
				sacral	Gm17344	ENSMUSG00000078143		cluster 1	9330182L06Rik	ENSMUSG00000056004
				sacral	Lrsam1	ENSMUSG00000026792		cluster 1	Tbc1d7	ENSMUSG00000021368
				sacral	Pik3c3	ENSMUSG00000033628		cluster 1	Gria2	ENSMUSG00000033981
				sacral	Akirin2	ENSMUSG00000028291		cluster 1	Gm4204	ENSMUSG00000079139
				sacral	Golga2	ENSMUSG00000002546		cluster 1	1500031L02Rik	ENSMUSG00000035790
				sacral	Ube2z	ENSMUSG00000014349		cluster 1	1110067D22Rik	ENSMUSG00000042363
				sacral	Supt5h	ENSMUSG00000003435		cluster 1	Pgp	ENSMUSG00000043445
				sacral	Bcl2l13	ENSMUSG00000009112		cluster 1	Lgals9	ENSMUSG00000001123
				sacral	Acsl1	ENSMUSG00000018796		cluster 1	Sdr39u1	ENSMUSG00000022223
				sacral	Itga3	ENSMUSG00000001507		cluster 1	Gabra5	ENSMUSG00000055078
				sacral	Nmnat2	ENSMUSG00000042751		cluster 1	Vsnl1	ENSMUSG00000054459
				sacral	Hyou1	ENSMUSG00000032115		cluster 1	Nefl	ENSMUSG00000022055
				sacral	Gpld1	ENSMUSG00000021340		cluster 1	Snap25	ENSMUSG00000027273
				sacral	Vps8	ENSMUSG00000033653		cluster 1	Actr3b	ENSMUSG00000056367
				sacral	Lin37	ENSMUSG00000036845		cluster 1	Dusp22	ENSMUSG00000069255
				sacral	2310015A10Rik	ENSMUSG00000085644		cluster 1	Vamp1	ENSMUSG00000030337
				sacral	Efcab1	ENSMUSG00000068617		cluster 1	Arhgap25	ENSMUSG00000030047
				sacral	Tsg101	ENSMUSG00000014402		cluster 1	Gm13554	ENSMUSG00000087515
				sacral	Tuba1a	ENSMUSG00000072235		cluster 1	Gm5454	ENSMUSG00000047643
				sacral	4932702P03Rik	ENSMUSG00000086796		cluster 1	Nacc2	ENSMUSG00000026932
				sacral	Gm4895	ENSMUSG00000044268		cluster 1	Fgf1	ENSMUSG00000036585
				sacral	Slc24a5	ENSMUSG00000035183		cluster 1	2310061I04Rik	ENSMUSG00000050705
				sacral	Gdi2	ENSMUSG00000021218		cluster 1	F730016J06Rik	ENSMUSG00000086425
				sacral	Csde1	ENSMUSG00000068823		cluster 1	Rbm11	ENSMUSG00000032940
				sacral	Cops2	ENSMUSG00000027206		cluster 1	Clrn1	ENSMUSG00000043850
				sacral	Crbn	ENSMUSG00000005362		cluster 1	Etfa	ENSMUSG00000032314
				sacral	Scoc	ENSMUSG00000063253		cluster 1	Ypel5	ENSMUSG00000039770
				sacral	Rundc3b	ENSMUSG00000040570		cluster 1	E030024N20Rik	ENSMUSG00000057990
				sacral	Htr5b	ENSMUSG00000050534		cluster 1	Mrpl44	ENSMUSG00000026248
				sacral	Gm14584	ENSMUSG00000083798		cluster 1	Fabp3	ENSMUSG00000028773
				sacral	Ift80	ENSMUSG00000027778		cluster 1	2210013O21Rik	ENSMUSG00000086316
				sacral	Ncaph2	ENSMUSG00000008690		cluster 1	Atp5s	ENSMUSG00000054894
				sacral	Sertad4	ENSMUSG00000016262		cluster 1	Ly86	ENSMUSG00000021423
				sacral	Ythdc2	ENSMUSG00000034653		cluster 1	Nt5m	ENSMUSG00000032615
				sacral	Zbtb42	ENSMUSG00000037638		cluster 1	Gm14845	ENSMUSG00000082729
				sacral	Fam55c	ENSMUSG00000075033		cluster 1	Mei4	ENSMUSG00000043289
				sacral	Zdhhc7	ENSMUSG00000031823		cluster 1	Trmt2b	ENSMUSG00000067369
				sacral	Crebl2	ENSMUSG00000032652		cluster 1	Gm15663	ENSMUSG00000085282
				sacral	Grcc10	ENSMUSG00000072772		cluster 1	Me1	ENSMUSG00000032418
				sacral	Pafah1b2	ENSMUSG00000003131		cluster 1	Ugp2	ENSMUSG00000001891
				sacral	Gm14538	ENSMUSG00000081390		cluster 1	1700020I14Rik	ENSMUSG00000085438
				sacral	Alg10b	ENSMUSG00000075470		cluster 1	Snx10	ENSMUSG00000038301
				sacral	Plekhb2	ENSMUSG00000026123		cluster 1	Gm11578	ENSMUSG00000082160
				sacral	Nceh1	ENSMUSG00000027698		cluster 1	Zrsr1	ENSMUSG00000044068
				sacral	Pccb	ENSMUSG00000032527		cluster 1	Ttc9c	ENSMUSG00000071660
				sacral	Ctsf	ENSMUSG00000083282		cluster 1	Rab27a	ENSMUSG00000032202
				sacral	Trappc4	ENSMUSG00000032112		cluster 1	Ccdc74a	ENSMUSG00000041617
				sacral	Pcdha3	ENSMUSG00000091969		cluster 1	Sncb	ENSMUSG00000034891
				sacral	Gm14881	ENSMUSG00000082939		cluster 1	Mtrf1	ENSMUSG00000022022
				sacral	Slc25a11	ENSMUSG00000014606		cluster 1	Nrarp	ENSMUSG00000078202
				sacral	4930524O07Rik	ENSMUSG00000090207		cluster 1	Arhgap39	ENSMUSG00000033697
				sacral	Bop1	ENSMUSG00000022557		cluster 1	Fbxo31	ENSMUSG00000052934
				sacral	Lipa	ENSMUSG00000024781		cluster 1	Kdm1b	ENSMUSG00000038080
				sacral	Moxd1	ENSMUSG00000020000		cluster 1	Gm13425	ENSMUSG00000085224
				sacral	Abtb1	ENSMUSG00000030083		cluster 1	Nop56	ENSMUSG00000027405
				sacral	Gm17383	ENSMUSG00000058625		cluster 1	Shroom3	ENSMUSG00000029381
				sacral	Reep5	ENSMUSG00000005873		cluster 1	Fam59b	ENSMUSG00000044576
				sacral	Stmn2	ENSMUSG00000027500		cluster 1	Gm12224	ENSMUSG00000085888
				sacral	Ppp1r1c	ENSMUSG00000034683		cluster 1	B930082K07Rik	ENSMUSG00000092169
				sacral	Hs6st2	ENSMUSG00000062184		cluster 1	Hbs1l	ENSMUSG00000019977
				sacral	Mettl13	ENSMUSG00000026694		cluster 1	Gm13005	ENSMUSG00000080806
				sacral	Rap2c	ENSMUSG00000050029		cluster 1	Ttyh2	ENSMUSG00000034714
				sacral	RP23-356J2.13	ENSMUSG00000093593		cluster 1	Mir719	ENSMUSG00000076270
				sacral	Ppp3r1	ENSMUSG00000033953		cluster 1	Shox2	ENSMUSG00000027833
				sacral	1600014C10Rik	ENSMUSG00000054676		cluster 1	Shox2	ENSMUSG00000093425
				sacral	Gm15063	ENSMUSG00000086937		cluster 1	Gm4798	ENSMUSG00000044690
				sacral	Gm13082	ENSMUSG00000081227		cluster 1	Siah3	ENSMUSG00000091722
				sacral	Vps16	ENSMUSG00000027411		cluster 1	Greb1	ENSMUSG00000036523
				sacral	Pnma2	ENSMUSG00000046204		cluster 1	Dcun1d3	ENSMUSG00000048787
				sacral	G6pd2	ENSMUSG00000089992		cluster 1	Bcar3	ENSMUSG00000028121
				sacral	Ap1m1	ENSMUSG00000003033		cluster 1	Htr2c	ENSMUSG00000041380
				sacral	Elovl7	ENSMUSG00000021696		cluster 1	B3gat3	ENSMUSG00000071649
				sacral	Cyb561d1	ENSMUSG00000048796		cluster 1	Gm13443	ENSMUSG00000075391
				sacral	Man1b1	ENSMUSG00000036646		cluster 1	Paip2b	ENSMUSG00000045896
				sacral	Ppm1b	ENSMUSG00000061130		cluster 1	Gm16749	ENSMUSG00000085309
				sacral	Rnft2	ENSMUSG00000032850		cluster 1	Rnd2	ENSMUSG00000001313
				sacral	Lin7a	ENSMUSG00000019906		cluster 1	Pdcl3	ENSMUSG00000026078
				sacral	Reps2	ENSMUSG00000040855		cluster 1	Them5	ENSMUSG00000028148
				sacral	Heatr5b	ENSMUSG00000073113		cluster 1	Gm5529	ENSMUSG00000067106
				sacral	4933431E20Rik	ENSMUSG00000086968		cluster 1	Bop1	ENSMUSG00000022557
				sacral	Ppm1f	ENSMUSG00000026181		cluster 1	Tm2d2	ENSMUSG00000031556
				sacral	Abhd16a	ENSMUSG00000007036		cluster 1	Cops7a	ENSMUSG00000030127
				sacral	Pdp1	ENSMUSG00000049225		cluster 1	Vta1	ENSMUSG00000019868
				sacral	Ints4	ENSMUSG00000025133		cluster 1	Uchl5	ENSMUSG00000018189
				sacral	Mcf2	ENSMUSG00000031139		cluster 1	Fh1	ENSMUSG00000026526
				sacral	Syt14	ENSMUSG00000016200		cluster 1	Gm9105	ENSMUSG00000081370
				sacral	Tmem65	ENSMUSG00000062373		cluster 1	Znhit1	ENSMUSG00000059518
				sacral	Rictor	ENSMUSG00000050310		cluster 1	Ppp1ca	ENSMUSG00000040385
				sacral	Nup155	ENSMUSG00000022142		cluster 1	Dbnl	ENSMUSG00000020476
				sacral	Gapvd1	ENSMUSG00000026867		cluster 1	Fabp3-ps1	ENSMUSG00000056366
				sacral	Sfmbt1	ENSMUSG00000006527		cluster 1	Ablim2	ENSMUSG00000029095
				sacral	Gtf2a1	ENSMUSG00000020962		cluster 1	Tysnd1	ENSMUSG00000020087
				sacral	Pten	ENSMUSG00000013663		cluster 1	Ppfia4	ENSMUSG00000026458
				sacral	Rnf145	ENSMUSG00000019189		cluster 1	2700086A05Rik	ENSMUSG00000085696
				sacral	Eif5a2	ENSMUSG00000050192		cluster 1	Thap7	ENSMUSG00000022760
				sacral	1110018G07Rik	ENSMUSG00000042350		cluster 1	Gm12184	ENSMUSG00000078154
				sacral	Rgag1	ENSMUSG00000085584		cluster 1	Oas1c	ENSMUSG00000001166
				sacral	Atr	ENSMUSG00000032409		cluster 1	Ap1g2	ENSMUSG00000040701
				sacral	Gm11605	ENSMUSG00000081643		cluster 1	Fam181b	ENSMUSG00000051515
				sacral	Gpr153	ENSMUSG00000042804		cluster 1	Gp1bb	ENSMUSG00000050761
				sacral	Zfyve27	ENSMUSG00000018820		cluster 1	Ap1m1	ENSMUSG00000003033
				sacral	Tmem184c	ENSMUSG00000031617		cluster 1	Cltb	ENSMUSG00000047547
				sacral	Ogt	ENSMUSG00000034160		cluster 1	Dffa	ENSMUSG00000028974
				sacral	Kpna4	ENSMUSG00000027782		cluster 1	Gm13328	ENSMUSG00000081128
				sacral	Ythdf3	ENSMUSG00000047213		cluster 1	Rrp7a	ENSMUSG00000018040
				sacral	Heca	ENSMUSG00000039879		cluster 1	Snx8	ENSMUSG00000029560
				sacral	Smad4	ENSMUSG00000024515		cluster 1	Mpnd	ENSMUSG00000003199
				sacral	Utp15	ENSMUSG00000041747		cluster 1	Polr2c	ENSMUSG00000031783
				sacral	Canx	ENSMUSG00000020368		cluster 1	Stk25	ENSMUSG00000026277
				sacral	Map2k4	ENSMUSG00000033352		cluster 1	Tsnax	ENSMUSG00000056820
				sacral	Hnrnpa0	ENSMUSG00000007836		cluster 1	Ptges2	ENSMUSG00000026820
				sacral	Tgoln1	ENSMUSG00000056429		cluster 1	Pex14	ENSMUSG00000028975
				sacral	Rab10	ENSMUSG00000020671		cluster 1	Cuedc2	ENSMUSG00000036748
				sacral	Tbl1xr1	ENSMUSG00000027630		cluster 1	Mpv17l2	ENSMUSG00000035559
				sacral	Nudt11	ENSMUSG00000073295		cluster 1	Pim3	ENSMUSG00000035828
				sacral	D9Ertd402e	ENSMUSG00000046603		cluster 1	Bcl6	ENSMUSG00000022508
				sacral	Arl8b	ENSMUSG00000030105		cluster 1	Poll	ENSMUSG00000025218
				sacral	BC003266	ENSMUSG00000042380		cluster 1	Fpgs	ENSMUSG00000009566
				sacral	Hdgf	ENSMUSG00000004897		cluster 1	Fam136a	ENSMUSG00000057497
				sacral	Pds5a	ENSMUSG00000029202		cluster 1	Mlst8	ENSMUSG00000024142
				sacral	Fam20b	ENSMUSG00000033557		cluster 1	Bad	ENSMUSG00000024959
				sacral	Adck1	ENSMUSG00000021044		cluster 1	2210016L21Rik	ENSMUSG00000029559
				sacral	Rcbtb1	ENSMUSG00000035469		cluster 1	Ndufb10	ENSMUSG00000040048
				sacral	Asb1	ENSMUSG00000026311		cluster 1	Arl3	ENSMUSG00000025035
				sacral	Lrig2	ENSMUSG00000032913		cluster 1	Ttc1	ENSMUSG00000041278
				sacral	Ttc39b	ENSMUSG00000038172		cluster 1	Selm	ENSMUSG00000075702
				sacral	Crnkl1	ENSMUSG00000001767		cluster 1	Ldhb	ENSMUSG00000030246
				sacral	2700078E11Rik	ENSMUSG00000033417		cluster 1	Gm5514	ENSMUSG00000045104
				sacral	Atl2	ENSMUSG00000059811		cluster 1	Scn1b	ENSMUSG00000019194
				sacral	Ndufs1	ENSMUSG00000025968		cluster 1	2010305A19Rik	ENSMUSG00000048351
				sacral	Pigk	ENSMUSG00000039047		cluster 1	Coq4	ENSMUSG00000026798
				sacral	Urb2	ENSMUSG00000031976		cluster 1	Cdc34	ENSMUSG00000020307
				sacral	Nr2c2	ENSMUSG00000005893		cluster 1	Igsf9	ENSMUSG00000037995
				sacral	Mrps25	ENSMUSG00000014551		cluster 1	Cdk5	ENSMUSG00000028969
				sacral	Mettl7a3	ENSMUSG00000058057		cluster 1	Ssu72	ENSMUSG00000029038
				sacral	Zswim5	ENSMUSG00000033948		cluster 1	Ralyl	ENSMUSG00000039717
				sacral	Pik3ca	ENSMUSG00000027665		cluster 1	Tceb2	ENSMUSG00000055839
				sacral	Wasl	ENSMUSG00000029684		cluster 1	Gm11598	ENSMUSG00000082456
				sacral	Smcr7l	ENSMUSG00000022412		cluster 1	Ndufaf3	ENSMUSG00000070283
				sacral	Cdc27	ENSMUSG00000020687		cluster 1	Fkbp1b	ENSMUSG00000020635
				sacral	Dcaf12l1	ENSMUSG00000045284		cluster 1	Ncrna00086	ENSMUSG00000054850
				sacral	Sec23a	ENSMUSG00000020986		cluster 1	Prdx2	ENSMUSG00000005161
				sacral	Lrp8	ENSMUSG00000028613		cluster 1	Pebp1	ENSMUSG00000032959
				sacral	Eps15	ENSMUSG00000028552		cluster 1	Cox6a1	ENSMUSG00000041697
				sacral	Cul4b	ENSMUSG00000031095		cluster 1	1500032L24Rik	ENSMUSG00000022452
				sacral	Eml4	ENSMUSG00000032624		cluster 1	Pdrg1	ENSMUSG00000027472
				sacral	Mmgt1	ENSMUSG00000061273		cluster 1	Chmp1a	ENSMUSG00000000743
				sacral	Cstf3	ENSMUSG00000027176		cluster 1	Gm7666	ENSMUSG00000067547
				sacral	Vps13d	ENSMUSG00000020220		cluster 1	Ndufs7	ENSMUSG00000020153
				sacral	Pcnxl2	ENSMUSG00000060212		cluster 1	Timm17a	ENSMUSG00000062580
				sacral	Dtna	ENSMUSG00000024302		cluster 1	Gm7110	ENSMUSG00000082431
				sacral	Vps33a	ENSMUSG00000029434		cluster 1	Phlda1	ENSMUSG00000020205
				sacral	Rims2	ENSMUSG00000037386		cluster 1	Gm14328	ENSMUSG00000082401
				sacral	Scyl2	ENSMUSG00000069539		cluster 1	Gm6467	ENSMUSG00000091580
				sacral	Pds5b	ENSMUSG00000034021		cluster 1	Oaz2	ENSMUSG00000040652
				sacral	Gcc2	ENSMUSG00000038039		cluster 1	Fkbp2	ENSMUSG00000056629
				sacral	Cul1	ENSMUSG00000029686		cluster 1	Fth1	ENSMUSG00000024661
				sacral	Copb1	ENSMUSG00000030754		cluster 1	Ybx1	ENSMUSG00000028639
				sacral	Cnih3	ENSMUSG00000026514		cluster 1	Gm11560	ENSMUSG00000086688
				sacral	Zdhhc17	ENSMUSG00000035798		cluster 1	H2-Ke2	ENSMUSG00000024309
				sacral	Vcpip1	ENSMUSG00000045210		cluster 1	D430001F17Rik	ENSMUSG00000087190
				sacral	Rnf103	ENSMUSG00000052656		cluster 1	Ckb	ENSMUSG00000001270
				sacral	Gspt1	ENSMUSG00000062203		cluster 1	Ubb	ENSMUSG00000019505
				sacral	Dlat	ENSMUSG00000000168		cluster 1	Ric8	ENSMUSG00000025485
				sacral	Kidins220	ENSMUSG00000036333		cluster 1	Map1lc3a	ENSMUSG00000027602
				sacral	Usp9x	ENSMUSG00000031010		cluster 1	Dynlrb1	ENSMUSG00000047459
				sacral	Cltc	ENSMUSG00000047126		cluster 1	1110008P14Rik	ENSMUSG00000039195
				sacral	Cand1	ENSMUSG00000020114		cluster 1	Eif5al3-ps	ENSMUSG00000043618
				sacral	Ccpg1	ENSMUSG00000034563		cluster 1	Eif5a	ENSMUSG00000078812
				sacral	Gm20510	ENSMUSG00000089865		cluster 1	Atp5g1	ENSMUSG00000006057
				sacral	Atp2a2	ENSMUSG00000029467		cluster 1	Gm10039	ENSMUSG00000091478
				sacral	Atp8a1	ENSMUSG00000037685		cluster 1	Banf1	ENSMUSG00000024844
				sacral	Stau1	ENSMUSG00000039536		cluster 1	Eif2s3x	ENSMUSG00000035150
				sacral	Tpp2	ENSMUSG00000041763		cluster 1	Pycrl	ENSMUSG00000022571
				sacral	Ipo8	ENSMUSG00000040029		cluster 1	Pmvk	ENSMUSG00000027952
				sacral	C230096C10Rik	ENSMUSG00000078517		cluster 1	Sncg	ENSMUSG00000023064
				sacral	Adam9	ENSMUSG00000031555		cluster 1	Bex2	ENSMUSG00000042750
				sacral	Clcn3	ENSMUSG00000004319		cluster 1	Edf1	ENSMUSG00000015092
				sacral	Larp4	ENSMUSG00000023025		cluster 1	Prdx5	ENSMUSG00000024953
				sacral	Tdrkh	ENSMUSG00000041912		cluster 1	Ttc9b	ENSMUSG00000007944
				sacral	Map4k3	ENSMUSG00000024242		cluster 1	Klhl21	ENSMUSG00000073700
				sacral	Whsc1	ENSMUSG00000057406		cluster 1	2810428I15Rik	ENSMUSG00000058833
				sacral	D10Wsu102e	ENSMUSG00000020255		cluster 1	Kctd17	ENSMUSG00000033287
				sacral	Cyld	ENSMUSG00000036712		cluster 1	Begain	ENSMUSG00000040867
				sacral	Zfp451	ENSMUSG00000042197		cluster 1	Coro6	ENSMUSG00000020836
				sacral	Prkdc	ENSMUSG00000022672		cluster 1	Dusp4	ENSMUSG00000031530
				sacral	5730455P16Rik	ENSMUSG00000057181		cluster 1	Fam196a	ENSMUSG00000073805
				sacral	Eif4b	ENSMUSG00000058655		cluster 1	Ubxn11	ENSMUSG00000012126
				sacral	Mkln1	ENSMUSG00000025609		cluster 1	0910001L09Rik	ENSMUSG00000050552
				sacral	Sestd1	ENSMUSG00000042272		cluster 1	Slc25a35	ENSMUSG00000018740
				sacral	Tmcc1	ENSMUSG00000030126		cluster 1	Commd4	ENSMUSG00000032299
				sacral	Cntnap5c	ENSMUSG00000038048		cluster 1	Atg2a	ENSMUSG00000024773
				sacral	Tnfaip8l3	ENSMUSG00000074345		cluster 1	Armc2	ENSMUSG00000071324
				sacral	1700021J08Rik	ENSMUSG00000086890		cluster 1	Vsig10l	ENSMUSG00000070604
				sacral	Clvs1	ENSMUSG00000041216		cluster 1	Gm12908	ENSMUSG00000087200
				sacral	Gm16836	ENSMUSG00000087471		cluster 1	4930441O14Rik	ENSMUSG00000044081
				sacral	Znrf1	ENSMUSG00000033545		cluster 1	Gm14002	ENSMUSG00000086416
				sacral	Gprin3	ENSMUSG00000045441		cluster 1	Smg5	ENSMUSG00000001415
				sacral	Xkr4	ENSMUSG00000051951		cluster 1	Phlda3	ENSMUSG00000041801
				sacral	Ahi1	ENSMUSG00000019986		cluster 1	Gnl1	ENSMUSG00000024429
				sacral	Mbnl1	ENSMUSG00000027763		cluster 1	Brms1	ENSMUSG00000080268
				sacral	Npr2	ENSMUSG00000028469		cluster 1	Dab1	ENSMUSG00000028519
				sacral	Arfip2	ENSMUSG00000030881		cluster 1	Katnb1	ENSMUSG00000031787
				sacral	Ppip5k2	ENSMUSG00000040648		cluster 1	Ethe1	ENSMUSG00000064254
				sacral	Srpk2	ENSMUSG00000062604		cluster 1	Gm11675	ENSMUSG00000082272
				sacral	Ube2g2	ENSMUSG00000009293		cluster 1	Plekhh1	ENSMUSG00000060716
				sacral	Rps6kl1	ENSMUSG00000019235		cluster 1	Gm11349	ENSMUSG00000080840
				sacral	Gga3	ENSMUSG00000020740		cluster 1	Tmem204	ENSMUSG00000024168
				sacral	Lrfn5	ENSMUSG00000035653		cluster 1	A130022J15Rik	ENSMUSG00000035245
				sacral	Tgfbrap1	ENSMUSG00000070939		cluster 1	Fibp	ENSMUSG00000024911
				sacral	Uqcc	ENSMUSG00000005882		cluster 1	Gm5113	ENSMUSG00000066647
				sacral	Stam2	ENSMUSG00000055371		cluster 1	Sri	ENSMUSG00000003161
				sacral	Ppp3cb	ENSMUSG00000021816		cluster 1	Ccdc104	ENSMUSG00000020462
				sacral	Atic	ENSMUSG00000026192		cluster 1	Cops4	ENSMUSG00000035297
				sacral	Ubfd1	ENSMUSG00000030870		cluster 1	Gm5560	ENSMUSG00000067161
				sacral	D10Wsu52e	ENSMUSG00000001783		cluster 1	Gm6444	ENSMUSG00000080836
				sacral	Stk25	ENSMUSG00000026277		cluster 1	Casp9	ENSMUSG00000028914
				sacral	Mrpl37	ENSMUSG00000028622		cluster 1	Prrt3	ENSMUSG00000045009
				sacral	2410001C21Rik	ENSMUSG00000027502		cluster 1	1810043H04Rik	ENSMUSG00000078572
				sacral	Dctn5	ENSMUSG00000030868		cluster 1	Mrp63	ENSMUSG00000021967
				sacral	Keap1	ENSMUSG00000003308		cluster 1	Arpc5	ENSMUSG00000008475
				sacral	Gys1	ENSMUSG00000003865		cluster 1	Gm12988	ENSMUSG00000082743
				sacral	Abcf2	ENSMUSG00000028953		cluster 1	Atp6v0b	ENSMUSG00000033379
				sacral	Ddx56	ENSMUSG00000004393		cluster 1	Hsbp1	ENSMUSG00000031839
				sacral	Gm8659	ENSMUSG00000082076		cluster 1	Gtf2h5	ENSMUSG00000034345
				sacral	Ppp5c	ENSMUSG00000003099		cluster 1	Dnaja4	ENSMUSG00000032285
				sacral	Pigz	ENSMUSG00000045625		cluster 1	Tbcc	ENSMUSG00000036430
				sacral	Slc45a3	ENSMUSG00000026435		cluster 1	Psmd14	ENSMUSG00000026914
				sacral	P4htm	ENSMUSG00000006675		cluster 1	Bivm	ENSMUSG00000041684
				sacral	Uck2	ENSMUSG00000026558		cluster 1	Uba3	ENSMUSG00000030061
				sacral	Gpr108	ENSMUSG00000005823		cluster 1	Tsc22d3	ENSMUSG00000031431
				sacral	2310047M10Rik	ENSMUSG00000045176		cluster 1	Shh	ENSMUSG00000002633
				sacral	F730016J06Rik	ENSMUSG00000086425		cluster 1	Pard6a	ENSMUSG00000005699
				sacral	Fstl4	ENSMUSG00000036264		cluster 1	Gm16065	ENSMUSG00000086847
				sacral	Bckdha	ENSMUSG00000060376		cluster 1	1700027A23Rik	ENSMUSG00000010136
				sacral	Rps6ka6	ENSMUSG00000025665		cluster 1	1520402A15Rik	ENSMUSG00000028701
				sacral	Abcc5	ENSMUSG00000022822		cluster 1	Lin7b	ENSMUSG00000003872
				sacral	Ptpru	ENSMUSG00000028909		cluster 1	Hoxc8	ENSMUSG00000001657
				sacral	Stambp	ENSMUSG00000006906		cluster 1	Hoxb9	ENSMUSG00000020875
				sacral	Matr3-ps2	ENSMUSG00000089748		cluster 1	Srxn1	ENSMUSG00000032802
				sacral	Otud5	ENSMUSG00000031154		cluster 1	Cyb561d2	ENSMUSG00000037190
				sacral	Rtf1	ENSMUSG00000027304		cluster 1	Kcnmb4	ENSMUSG00000054934
				sacral	Impa1	ENSMUSG00000027531		cluster 1	Gm15512	ENSMUSG00000087639
				sacral	Mto1	ENSMUSG00000032342		cluster 1	Rarres2	ENSMUSG00000009281
				sacral	Slc35f3	ENSMUSG00000057060		cluster 1	Tsen34	ENSMUSG00000035585
				sacral	Gtf3c5	ENSMUSG00000026816		cluster 1	Itga7	ENSMUSG00000025348
				sacral	Tex264	ENSMUSG00000040813		cluster 1	Aen	ENSMUSG00000030609
				sacral	Htr3b	ENSMUSG00000008590		cluster 1	Gm15528	ENSMUSG00000081816
				sacral	Gm15200	ENSMUSG00000086434		cluster 1	Gins4	ENSMUSG00000031546
				sacral	Otub2	ENSMUSG00000021203		cluster 1	Hist2h2ac	ENSMUSG00000068855
				sacral	A230103J11Rik	ENSMUSG00000087026		cluster 1	Nubp2	ENSMUSG00000039183
				sacral	Tfpt	ENSMUSG00000006335		cluster 1	Dand5	ENSMUSG00000053226
				sacral	Tmem167b	ENSMUSG00000068732		cluster 1	Akap5	ENSMUSG00000021057
				sacral	Klhl11	ENSMUSG00000048732		cluster 1	5330417C22Rik	ENSMUSG00000040412
				sacral	Stk11ip	ENSMUSG00000026213		cluster 1	Slc35a2	ENSMUSG00000031156
				sacral	2310028H24Rik	ENSMUSG00000028439		cluster 1	Alg12	ENSMUSG00000035845
				sacral	Ppme1	ENSMUSG00000030718		cluster 1	Gamt	ENSMUSG00000020150
				sacral	9330132A10Rik	ENSMUSG00000043498		cluster 1	2810405K02Rik	ENSMUSG00000029059
				sacral	Stk38l	ENSMUSG00000001630		cluster 1	Gm7180	ENSMUSG00000083774
				sacral	Kat5	ENSMUSG00000024926		cluster 1	Hist1h4d	ENSMUSG00000061482
				sacral	Klhl20	ENSMUSG00000026705		cluster 1	H2afx	ENSMUSG00000049932
				sacral	Lrguk	ENSMUSG00000056215		cluster 1	S1pr3	ENSMUSG00000067586
				sacral	Ift140	ENSMUSG00000024169		cluster 1	Rpl29	ENSMUSG00000048758
				sacral	Exoc3	ENSMUSG00000034152		cluster 1	Park7	ENSMUSG00000028964
				sacral	Ak1	ENSMUSG00000026817		cluster 1	Lgals1	ENSMUSG00000068220
				sacral	Tcerg1l	ENSMUSG00000091002		cluster 1	Stub1	ENSMUSG00000039615
				sacral	S100pbp	ENSMUSG00000040928		cluster 1	Krtcap2	ENSMUSG00000042747
				sacral	Phka2	ENSMUSG00000031295		cluster 1	Scrn3	ENSMUSG00000008226
				sacral	Scai	ENSMUSG00000035236		cluster 1	Mon1a	ENSMUSG00000032583
				sacral	Pygl	ENSMUSG00000021069		cluster 1	Itpkc	ENSMUSG00000003752
				sacral	Slc37a1	ENSMUSG00000024036		cluster 1	Pfn1	ENSMUSG00000018293
				sacral	Ly75	ENSMUSG00000026980		cluster 1	Ttll3	ENSMUSG00000030276
				sacral	Hipk4	ENSMUSG00000040424		cluster 1	Arpc4	ENSMUSG00000079426
				sacral	Rab11fip4	ENSMUSG00000017639		cluster 1	Gm11605	ENSMUSG00000081643
				sacral	A630075F10Rik	ENSMUSG00000087472		cluster 1	Fchsd1	ENSMUSG00000038524
				sacral	Plxna3	ENSMUSG00000031398		cluster 1	Rell2	ENSMUSG00000044024
				sacral	Tsc2	ENSMUSG00000002496		cluster 1	Sult4a1	ENSMUSG00000018865
				sacral	Ncstn	ENSMUSG00000003458		cluster 1	Prph	ENSMUSG00000023484
				sacral	Ubl7	ENSMUSG00000055720		cluster 1	Acot7	ENSMUSG00000028937
				sacral	Kl	ENSMUSG00000058488		cluster 1	Psmd7	ENSMUSG00000039067
				sacral	Fsd1	ENSMUSG00000011589		cluster 1	Atp6v1e1	ENSMUSG00000019210
				sacral	Scamp3	ENSMUSG00000028049		cluster 1	Adh5	ENSMUSG00000028138
				sacral	Rnasek	ENSMUSG00000040904		cluster 1	Cyth3	ENSMUSG00000018001
				sacral	BC048546	ENSMUSG00000047228		cluster 1	l7Rn6	ENSMUSG00000062797
				sacral	Gm5884	ENSMUSG00000037827		cluster 1	Gm13889	ENSMUSG00000087006
				sacral	Arf1	ENSMUSG00000048076		cluster 1	Cdc42ep2	ENSMUSG00000045664
				sacral	Hspbp1	ENSMUSG00000063802		cluster 1	Ccdc25	ENSMUSG00000022035
				sacral	Eif4e3	ENSMUSG00000093661		cluster 1	Arhgef4	ENSMUSG00000037509
				sacral	Rptor	ENSMUSG00000025583		cluster 1	Ftsj1	ENSMUSG00000031171
				sacral	Khdrbs1	ENSMUSG00000028790		cluster 1	Hist1h1c	ENSMUSG00000036181
				sacral	Gm9817	ENSMUSG00000047061		cluster 1	Cops6	ENSMUSG00000019494
				sacral	Hsp25-ps1	ENSMUSG00000078915		cluster 1	Mvk	ENSMUSG00000041939
				sacral	Asphd2	ENSMUSG00000029348		cluster 1	Ptdss1	ENSMUSG00000021518
				sacral	Hdac11	ENSMUSG00000034245		cluster 1	Tcp1-ps1	ENSMUSG00000081231
				sacral	Lhfpl5	ENSMUSG00000062252		cluster 1	Dctn5	ENSMUSG00000030868
				sacral	BC018242	ENSMUSG00000040563		cluster 1	Gabarapl1	ENSMUSG00000030161
				sacral	Trappc9	ENSMUSG00000047921		cluster 1	Otub1	ENSMUSG00000024767
				sacral	Gm12565	ENSMUSG00000081093		cluster 1	Aldoa	ENSMUSG00000030695
				sacral	Sh3bp1	ENSMUSG00000022436		cluster 1	Fxyd7	ENSMUSG00000036578
				sacral	Pdxp	ENSMUSG00000068221		cluster 1	Myl12b	ENSMUSG00000034868
				sacral	Ift46	ENSMUSG00000002031		cluster 1	Gm6180	ENSMUSG00000053038
				sacral	Terf1	ENSMUSG00000025925		cluster 1	Aars	ENSMUSG00000031960
				sacral	Cd99l2	ENSMUSG00000035776		cluster 1	Eif3g	ENSMUSG00000070319
				sacral	Dhdds	ENSMUSG00000012117		cluster 1	Sema4f	ENSMUSG00000000627
				sacral	Ociad1	ENSMUSG00000029152		cluster 1	Cdkn1a	ENSMUSG00000023067
				sacral	Rgs9	ENSMUSG00000020599		cluster 1	Dctn2	ENSMUSG00000025410
				sacral	Calm3	ENSMUSG00000019370		cluster 1	Apbb1	ENSMUSG00000037032
				sacral	Arf3	ENSMUSG00000051853		cluster 1	Arvcf	ENSMUSG00000000325
				sacral	Usp46	ENSMUSG00000054814		cluster 1	Tuba1b	ENSMUSG00000023004
				sacral	Napg	ENSMUSG00000024581		cluster 1	Cfl1	ENSMUSG00000056201
				sacral	Rragd	ENSMUSG00000028278		cluster 1	Rnf187	ENSMUSG00000020496
				sacral	6030458C11Rik	ENSMUSG00000022195		cluster 1	Gng3	ENSMUSG00000071658
				sacral	Wdsub1	ENSMUSG00000026988		cluster 1	Pea15a	ENSMUSG00000013698
				sacral	Rnps1	ENSMUSG00000034681		cluster 1	Dohh	ENSMUSG00000078440
				sacral	Brsk1	ENSMUSG00000035390		cluster 1	Cndp2	ENSMUSG00000024644
				sacral	Snx12	ENSMUSG00000046032		cluster 1	Psmc5	ENSMUSG00000020708
				sacral	Klhdc3	ENSMUSG00000063576		cluster 1	Bag5	ENSMUSG00000049792
				sacral	Atp2b2	ENSMUSG00000030302		cluster 1	Ptp4a3	ENSMUSG00000059895
				sacral	Palm	ENSMUSG00000035863		cluster 1	Psmc3	ENSMUSG00000002102
				sacral	Sbf1	ENSMUSG00000036529		cluster 1	Ndufa9	ENSMUSG00000000399
				sacral	Gm17509	ENSMUSG00000091423		cluster 1	Fam166a	ENSMUSG00000026969
				sacral	Zmiz2	ENSMUSG00000041164		cluster 1	Puf60	ENSMUSG00000002524
				sacral	Ncs1	ENSMUSG00000062661		cluster 1	Bap1	ENSMUSG00000021901
				sacral	Elfn2	ENSMUSG00000043460		cluster 1	Mzt2	ENSMUSG00000022671
				sacral	Apbb3	ENSMUSG00000001379		cluster 1	Med9	ENSMUSG00000061650
				sacral	Islr2	ENSMUSG00000051243		cluster 1	Psmb2	ENSMUSG00000028837
				sacral	Efhd2	ENSMUSG00000040659		cluster 1	Tmem59l	ENSMUSG00000035964
				sacral	Gm9847	ENSMUSG00000050974		cluster 1	Ahsa1	ENSMUSG00000021037
				sacral	Pcbp1	ENSMUSG00000051695		cluster 1	9430023L20Rik	ENSMUSG00000037204
				sacral	Rab1b	ENSMUSG00000024870		cluster 1	Nedd8	ENSMUSG00000010376
				sacral	Tecr	ENSMUSG00000031708		cluster 1	Aip	ENSMUSG00000024847
				sacral	Rogdi	ENSMUSG00000022540		cluster 1	Zfand2a	ENSMUSG00000053581
				sacral	Gm6180	ENSMUSG00000053038		cluster 1	Cyc1	ENSMUSG00000022551
				sacral	Tmem180	ENSMUSG00000025227		cluster 1	Stmn3	ENSMUSG00000027581
				sacral	Gm12033	ENSMUSG00000078965		cluster 1	Vps36	ENSMUSG00000031479
				sacral	Wbp2	ENSMUSG00000034341		cluster 1	Mllt11	ENSMUSG00000053192
				sacral	Gm2606	ENSMUSG00000078300		cluster 1	Gm16740	ENSMUSG00000085137
				sacral	Rab3a	ENSMUSG00000031840		cluster 1	Rtcd1	ENSMUSG00000000339
				sacral	Ctxn1	ENSMUSG00000048644		cluster 1	Gm17632	ENSMUSG00000090721
				sacral	Btbd2	ENSMUSG00000003344		cluster 1	Mdh1	ENSMUSG00000020321
				sacral	Lgmn	ENSMUSG00000021190		cluster 1	Ndufs2	ENSMUSG00000013593
				sacral	Abhd12	ENSMUSG00000032046		cluster 1	Uchl1	ENSMUSG00000029223
				sacral	Gm13889	ENSMUSG00000087006		cluster 1	Golga7b	ENSMUSG00000042532
				sacral	Dpagt1	ENSMUSG00000032123		cluster 1	Psmc2	ENSMUSG00000028932
				sacral	Aldoart2	ENSMUSG00000063129		cluster 1	AI837181	ENSMUSG00000047423
				sacral	Atp5b	ENSMUSG00000025393		cluster 1	Rab3ip	ENSMUSG00000064181
				sacral	Gm4707	ENSMUSG00000091831		cluster 1	2610002J02Rik	ENSMUSG00000073684
				sacral	Myl12b	ENSMUSG00000034868		cluster 1	Ppp1r11	ENSMUSG00000036398
				sacral	Gm5389	ENSMUSG00000081896		cluster 1	Hist1h2be	ENSMUSG00000047246
				sacral	Snrpn	ENSMUSG00000000948		cluster 1	Hip1r	ENSMUSG00000000915
				sacral	Aldoart1	ENSMUSG00000059343		cluster 1	1110057K04Rik	ENSMUSG00000037669
				sacral	Adprh	ENSMUSG00000002844		cluster 1	Tmem19	ENSMUSG00000069520
				sacral	Ptbp2	ENSMUSG00000028134		cluster 1	Glrx	ENSMUSG00000021591
				sacral	Tubb3	ENSMUSG00000062380		cluster 1	Psmb7-ps2	ENSMUSG00000081042
				sacral	Gopc	ENSMUSG00000019861		cluster 1	Bag1	ENSMUSG00000028416
				sacral	Ccdc149	ENSMUSG00000045790		cluster 1	1110004F10Rik	ENSMUSG00000030663
				sacral	Cxx1c	ENSMUSG00000051851		cluster 1	Pmm1	ENSMUSG00000022474
				sacral	Gfra3	ENSMUSG00000024366		cluster 1	Gcnt4	ENSMUSG00000091387
				sacral	Sec61a1	ENSMUSG00000030082		cluster 1	Gm3608	ENSMUSG00000067017
				sacral	Chrm4	ENSMUSG00000040495		cluster 1	Tmem38a	ENSMUSG00000031791
				sacral	Ccdc109a	ENSMUSG00000009647		cluster 1	Ngfrap1	ENSMUSG00000046432
				sacral	Dpysl2	ENSMUSG00000022048		cluster 1	Sod1	ENSMUSG00000022982
				sacral	Pdpk1	ENSMUSG00000024122		cluster 1	Gm8566	ENSMUSG00000047905
				sacral	Nalcn	ENSMUSG00000000197		cluster 1	Gm2423	ENSMUSG00000061724
				sacral	Tmed8	ENSMUSG00000034111		cluster 1	Tmem35	ENSMUSG00000033578
				sacral	Abca6	ENSMUSG00000044749		cluster 1	Mmd2	ENSMUSG00000039533
				sacral	Mtmr9	ENSMUSG00000035078		cluster 1	Wrb	ENSMUSG00000023147
				sacral	Osbpl10	ENSMUSG00000040875		cluster 1	Acat1	ENSMUSG00000032047
				sacral	Gpaa1	ENSMUSG00000022561		cluster 1	Tspan3	ENSMUSG00000032324
				sacral	Map2k7	ENSMUSG00000002948		cluster 1	Sccpdh	ENSMUSG00000038936
				sacral	1700037H04Rik	ENSMUSG00000027327		cluster 1	Dnajc14	ENSMUSG00000025354
				sacral	Igsf8	ENSMUSG00000038034		cluster 1	Uqcrc1	ENSMUSG00000025651
				sacral	1700121F15Rik	ENSMUSG00000085286		cluster 1	Tmem9	ENSMUSG00000026411
				sacral	Trib2	ENSMUSG00000020601		cluster 1	Tbcb	ENSMUSG00000006095
				sacral	Prkacb	ENSMUSG00000005034		cluster 1	Arl6ip1	ENSMUSG00000030654
				sacral	Tsfm	ENSMUSG00000040521		cluster 1	Psmd5	ENSMUSG00000026869
				sacral	Hgs	ENSMUSG00000025793		cluster 1	Rasgrp4	ENSMUSG00000030589
				sacral	3830431G21Rik	ENSMUSG00000066438		cluster 1	Ttc39a	ENSMUSG00000028555
				sacral	Gm15337	ENSMUSG00000085289		cluster 1	Rgs20	ENSMUSG00000002459
				sacral	Slc38a7	ENSMUSG00000036534		cluster 1	Lgals8	ENSMUSG00000057554
				sacral	Rhbdd2	ENSMUSG00000039917		cluster 1	Acadvl	ENSMUSG00000018574
				sacral	Osbpl6	ENSMUSG00000042359		cluster 1	Dvl2	ENSMUSG00000020888
				sacral	9030624J02Rik	ENSMUSG00000030982		cluster 1	Ndufv3	ENSMUSG00000024038
				sacral	Plcxd2	ENSMUSG00000087141		cluster 1	Setd8	ENSMUSG00000049327
				sacral	2003-09-01	ENSMUSG00000022456		cluster 1	Aes	ENSMUSG00000054452
				sacral	Zfp521	ENSMUSG00000024420		cluster 1	Ier3	ENSMUSG00000003541
				sacral	Rbms3	ENSMUSG00000039607		cluster 1	Tpm1	ENSMUSG00000032366
				sacral	Atp1a3	ENSMUSG00000040907		cluster 1	Arhgap44	ENSMUSG00000033389
				sacral	Ppp6r2	ENSMUSG00000036561		cluster 1	Slc4a11	ENSMUSG00000074796
				sacral	Fchsd1	ENSMUSG00000038524		cluster 1	Aldh3a2	ENSMUSG00000010025
				sacral	Rell2	ENSMUSG00000044024		cluster 1	Fam54b	ENSMUSG00000046671
				sacral	Hps3	ENSMUSG00000027615		cluster 1	Pcdh12	ENSMUSG00000024440
				sacral	Gm10545	ENSMUSG00000073594		cluster 1	Ap2m1	ENSMUSG00000022841
				sacral	Eml2	ENSMUSG00000040811		cluster 1	Stk32b	ENSMUSG00000029123
				sacral	Gm10532	ENSMUSG00000073534		cluster 1	Hoxb7	ENSMUSG00000038721
				sacral	Bag6	ENSMUSG00000024392		cluster 1	Prr13	ENSMUSG00000023048
				sacral	Lrrc8a	ENSMUSG00000007476		cluster 1	Ufm1	ENSMUSG00000074598
				sacral	Clip2	ENSMUSG00000063146		cluster 1	Myo16	ENSMUSG00000039057
				sacral	Clcn6	ENSMUSG00000029016		cluster 1	Bag3	ENSMUSG00000030847
				sacral	Fbxo21	ENSMUSG00000032898		cluster 1	Zfyve28	ENSMUSG00000037224
				sacral	Ube4b	ENSMUSG00000028960		cluster 1	Mlycd	ENSMUSG00000074064
				sacral	Mast1	ENSMUSG00000053693		cluster 1	Stk16	ENSMUSG00000026201
				sacral	Snap91	ENSMUSG00000033419		cluster 1	Map2k2	ENSMUSG00000035027
				sacral	Ubap2	ENSMUSG00000028433		cluster 1	Dnaja3	ENSMUSG00000004069
				sacral	Prkce	ENSMUSG00000045038		cluster 1	Gm7707	ENSMUSG00000091570
				sacral	Srebf2	ENSMUSG00000022463		cluster 1	Lztr1	ENSMUSG00000022761
				sacral	Ptprs	ENSMUSG00000013236		cluster 1	Diablo	ENSMUSG00000029433
				sacral	Atg13	ENSMUSG00000027244		cluster 1	Mfn2	ENSMUSG00000029020
				sacral	Zbtb7a	ENSMUSG00000035011		cluster 1	Camk2n2	ENSMUSG00000051146
				sacral	Mapt	ENSMUSG00000018411		cluster 1	Tspan17	ENSMUSG00000025875
				sacral	Chd5	ENSMUSG00000005045		cluster 1	Sh3bgrl3	ENSMUSG00000028843
				sacral	Slit1	ENSMUSG00000025020		cluster 1	Cend1	ENSMUSG00000060240
				sacral	Gbf1	ENSMUSG00000025224		cluster 1	Vdac2	ENSMUSG00000021771
				sacral	2610002J02Rik	ENSMUSG00000073684		cluster 1	Tmem41a	ENSMUSG00000022856
				sacral	Nol6	ENSMUSG00000028430		cluster 1	Diras1	ENSMUSG00000043670
				sacral	Ptrh1	ENSMUSG00000053746		cluster 1	Rogdi	ENSMUSG00000022540
				sacral	Herc3	ENSMUSG00000029804		cluster 1	Palm3	ENSMUSG00000047986
				sacral	Slc36a4	ENSMUSG00000043885		cluster 1	Chchd10	ENSMUSG00000049422
				sacral	Lmbrd2	ENSMUSG00000039704		cluster 1	Fbxw5	ENSMUSG00000015095
				sacral	Mapk9	ENSMUSG00000020366		cluster 1	Limk1	ENSMUSG00000029674
				sacral	Pja2	ENSMUSG00000024083		cluster 1	1110004E09Rik	ENSMUSG00000022972
				sacral	2006-03-01	ENSMUSG00000039100		cluster 1	1810058I24Rik	ENSMUSG00000073155
				sacral	Fam70a	ENSMUSG00000036502		cluster 1	Kazn	ENSMUSG00000040606
				sacral	Necab1	ENSMUSG00000040536		cluster 1	2810011L19Rik	ENSMUSG00000086023
				sacral	Gm11837	ENSMUSG00000086587		cluster 1	Vps18	ENSMUSG00000034216
				sacral	Stx1a	ENSMUSG00000007207		cluster 1	R3hcc1	ENSMUSG00000034194
				sacral	Exoc2	ENSMUSG00000021357		cluster 1	Hif1an	ENSMUSG00000036450
				sacral	Avl9	ENSMUSG00000029787		cluster 1	Eci2	ENSMUSG00000021417
				sacral	Rnasel	ENSMUSG00000066800		cluster 1	Thumpd3	ENSMUSG00000030264
				sacral	Rod1	ENSMUSG00000028382		cluster 1	Syt6	ENSMUSG00000027849
				sacral	Ube3c	ENSMUSG00000039000		cluster 1	Mrpl3	ENSMUSG00000032563
				sacral	Cyp4x1	ENSMUSG00000047155		cluster 1	Gm17605	ENSMUSG00000091309
				sacral	Rrn3	ENSMUSG00000022682		cluster 1	Gm2824	ENSMUSG00000090769
				sacral	Prkaa1	ENSMUSG00000050697		cluster 1	Acsf3	ENSMUSG00000015016
				sacral	Ralbp1	ENSMUSG00000024096		cluster 1	Insc	ENSMUSG00000048782
				sacral	Atl3	ENSMUSG00000024759		cluster 1	Apip	ENSMUSG00000010911
				sacral	Slc9a6	ENSMUSG00000060681		cluster 1	Rasgef1c	ENSMUSG00000020374
				sacral	Elavl4	ENSMUSG00000028546		cluster 1	Hibadh	ENSMUSG00000029776
				sacral	Usp22	ENSMUSG00000042506		cluster 1	Scfd1	ENSMUSG00000020952
				sacral	Syt9	ENSMUSG00000062542		cluster 1	Adamts20	ENSMUSG00000022449
				sacral	Cadm3	ENSMUSG00000005338		cluster 1	Gm13416	ENSMUSG00000084241
				sacral	Gabbr1	ENSMUSG00000024462		cluster 1	Dmd	ENSMUSG00000045103
				sacral	Afg3l2	ENSMUSG00000024527		cluster 1	Itgb8	ENSMUSG00000025321
				sacral	Fam117b	ENSMUSG00000041040		cluster 1	Wwp1	ENSMUSG00000041058
				sacral	Kif3c	ENSMUSG00000020668		cluster 1	Il13ra1	ENSMUSG00000017057
				sacral	Pafah1b1	ENSMUSG00000020745		cluster 1	Art3	ENSMUSG00000034842
				sacral	Pirt	ENSMUSG00000048070		cluster 1	Trak2	ENSMUSG00000026028
				sacral	Tspan2	ENSMUSG00000027858		cluster 1	Slc6a4	ENSMUSG00000020838
				sacral	Elavl2	ENSMUSG00000008489		cluster 1	Hsbp1l1	ENSMUSG00000078963
				sacral	Dnm1l	ENSMUSG00000022789		cluster 1	Trpm8	ENSMUSG00000036251
				sacral	Fam169a	ENSMUSG00000041817		cluster 1	Gm11549	ENSMUSG00000085007
				sacral	Osbpl8	ENSMUSG00000020189		cluster 1	Racgap1	ENSMUSG00000023015
				sacral	Usp33	ENSMUSG00000025437		cluster 1	9330158H04Rik	ENSMUSG00000073154
				sacral	Caprin1	ENSMUSG00000027184		cluster 1	Gm14117	ENSMUSG00000042938
				sacral	Elovl4	ENSMUSG00000032262		cluster 1	Hps3	ENSMUSG00000027615
				sacral	Dgkh	ENSMUSG00000034731		cluster 1	Fam149a	ENSMUSG00000070044
				sacral	Tmem164	ENSMUSG00000047045		cluster 1	Atg5	ENSMUSG00000038160
				sacral	Inpp4a	ENSMUSG00000026113		cluster 1	Gm6565	ENSMUSG00000079224
				sacral	Ept1	ENSMUSG00000075703		cluster 1	Mlf1	ENSMUSG00000048416
				sacral	Slc35b4	ENSMUSG00000018999		cluster 1	Sec22b	ENSMUSG00000027879
				sacral	Akt3	ENSMUSG00000019699		cluster 1	Gtf2h1	ENSMUSG00000006599
				sacral	Diablo	ENSMUSG00000029433		cluster 1	C1ql3	ENSMUSG00000049630
				sacral	Vapb	ENSMUSG00000054455		cluster 1	Xrcc4	ENSMUSG00000021615
				sacral	Fam131b	ENSMUSG00000029861		cluster 1	Mtap	ENSMUSG00000062937
				sacral	Grb2	ENSMUSG00000059923		cluster 1	Cyp2j9	ENSMUSG00000015224
				sacral	Ap1b1	ENSMUSG00000009090		cluster 1	Tceal8	ENSMUSG00000051579
				sacral	Otub1	ENSMUSG00000024767		cluster 1	Gpr157	ENSMUSG00000047875
				sacral	Gnb1	ENSMUSG00000029064		cluster 1	Ccdc43	ENSMUSG00000020925
				sacral	Nrg3	ENSMUSG00000041014		cluster 1	Epas1	ENSMUSG00000024140
				sacral	Pitpna	ENSMUSG00000017781		cluster 1	Gm9817	ENSMUSG00000047061
				sacral	Gdap1l1	ENSMUSG00000017943		cluster 1	Hsp25-ps1	ENSMUSG00000078915
				sacral	Cerk	ENSMUSG00000035891		cluster 1	Sox7	ENSMUSG00000063060
				sacral	Entpd3	ENSMUSG00000041608		cluster 1	Eltd1	ENSMUSG00000039167
				sacral	Lsm14b	ENSMUSG00000039108		cluster 1	Lgi1	ENSMUSG00000067242
				sacral	Ttc15	ENSMUSG00000020628		cluster 1	Postn	ENSMUSG00000027750
				sacral	Slc15a4	ENSMUSG00000029416		cluster 1	Reln	ENSMUSG00000042453
				sacral	Mre11a	ENSMUSG00000031928		cluster 1	Kera	ENSMUSG00000019932
				sacral	Orai2	ENSMUSG00000039747		cluster 1	Thbs4	ENSMUSG00000021702
				sacral	Sigmar1	ENSMUSG00000036078		cluster 1	Prrg4	ENSMUSG00000027171
				sacral	Sgsm1	ENSMUSG00000042216		cluster 1	Mmrn2	ENSMUSG00000041445
				sacral	Atp1a1	ENSMUSG00000033161		cluster 1	Apobec2	ENSMUSG00000040694
				sacral	Gm10176	ENSMUSG00000066752		cluster 1	Atp1b4	ENSMUSG00000016327
				sacral	Pcbp4	ENSMUSG00000023495		cluster 1	Myh8	ENSMUSG00000055775
				sacral	Tmem59l	ENSMUSG00000035964		cluster 1	Car3	ENSMUSG00000027559
				sacral	Vamp2	ENSMUSG00000020894		cluster 1	Srl	ENSMUSG00000022519
				sacral	Spryd3	ENSMUSG00000036966		cluster 1	Gm15816	ENSMUSG00000086741
				sacral	Slc6a17	ENSMUSG00000027894		cluster 1	Lyplal1	ENSMUSG00000039246
				sacral	Dner	ENSMUSG00000036766		cluster 1	Arrdc4	ENSMUSG00000042659
				sacral	Tmem104	ENSMUSG00000045980		cluster 1	Dusp6	ENSMUSG00000019960
				sacral	Os9	ENSMUSG00000040462		cluster 1	Galnt6	ENSMUSG00000037280
				sacral	Gm5046	ENSMUSG00000072541		cluster 1	Gstk1	ENSMUSG00000029864
				sacral	Gm10031	ENSMUSG00000057808		cluster 1	Gm13181	ENSMUSG00000081070
				sacral	1500011B03Rik	ENSMUSG00000072694		cluster 1	4930579G24Rik	ENSMUSG00000027811
				sacral	Sh3bgrl2	ENSMUSG00000032261		cluster 1	Nes	ENSMUSG00000004891
				sacral	Rcan2	ENSMUSG00000039601		cluster 1	Iqgap2	ENSMUSG00000021676
				sacral	Wdr44	ENSMUSG00000036769		cluster 1	Pdzd2	ENSMUSG00000022197
				sacral	Frmd3	ENSMUSG00000049122		cluster 1	6530418L21Rik	ENSMUSG00000048458
				sacral	Acsl6	ENSMUSG00000020333		cluster 1	Gsg2	ENSMUSG00000050107
				sacral	Nrbp1	ENSMUSG00000029148		cluster 1	Lgr5	ENSMUSG00000020140
				sacral	Gm5424	ENSMUSG00000046687		cluster 1	Cyyr1	ENSMUSG00000041134
				sacral	Ass1	ENSMUSG00000076441		cluster 1	Samd5	ENSMUSG00000060487
				sacral	Parp6	ENSMUSG00000025237		cluster 1	Arhgap11a	ENSMUSG00000041219
				sacral	Pim2	ENSMUSG00000031155		cluster 1	Unc13c	ENSMUSG00000062151
				sacral	Wdr36	ENSMUSG00000038299		cluster 1	Arpp21	ENSMUSG00000032503
				sacral	Chmp3	ENSMUSG00000053119		cluster 1	Afap1l1	ENSMUSG00000033032
				sacral	Fam123c	ENSMUSG00000045174		cluster 1	Wwc1	ENSMUSG00000018849
				sacral	Mpnd	ENSMUSG00000003199		cluster 1	Pcp2	ENSMUSG00000004630
				sacral	1810013D10Rik	ENSMUSG00000061461		cluster 1	2900053A13Rik	ENSMUSG00000087687
				sacral	BC005537	ENSMUSG00000019132		cluster 1	Snf8	ENSMUSG00000006058
				sacral	Spin1	ENSMUSG00000021395		cluster 1	Hoxc9	ENSMUSG00000036139
				sacral	5730494M16Rik	ENSMUSG00000024269		cluster 1	Spef1	ENSMUSG00000027329
				sacral	Nmt2	ENSMUSG00000026643		cluster 1	Lysmd2	ENSMUSG00000032184
				sacral	Tmeff1	ENSMUSG00000028347		cluster 1	Hirip3	ENSMUSG00000042606
				sacral	Lrrc47	ENSMUSG00000029028		cluster 1	Tmem93	ENSMUSG00000047260
				sacral	Hdgfrp3	ENSMUSG00000025104		cluster 1	Mdp1	ENSMUSG00000002329
				sacral	Atf2	ENSMUSG00000027104		cluster 1	1700029F09Rik	ENSMUSG00000026049
				sacral	1190007F08Rik	ENSMUSG00000078350		cluster 1	Prpf31	ENSMUSG00000008373
				sacral	Tm6sf1	ENSMUSG00000038623		cluster 1	Tmem88	ENSMUSG00000045377
				sacral	BC030336	ENSMUSG00000046096		cluster 1	Rasa4	ENSMUSG00000004952
				sacral	Med20	ENSMUSG00000092558		cluster 1	Hoxc4	ENSMUSG00000075394
				sacral	Gm17500	ENSMUSG00000092028		cluster 1	Lrdd	ENSMUSG00000025507
				sacral	Pdha1	ENSMUSG00000031299		cluster 1	Hoxc6	ENSMUSG00000001661
				sacral	Map3k15	ENSMUSG00000031303		cluster 1	Tinf2	ENSMUSG00000007589
				sacral	Mapk8	ENSMUSG00000021936		cluster 1	Acss1	ENSMUSG00000027452
				sacral	Synj2bp	ENSMUSG00000090935		cluster 1	Cdk6	ENSMUSG00000040274
				sacral	Psmb4	ENSMUSG00000005779		cluster 1	Slc15a2	ENSMUSG00000022899
				sacral	Sugt1	ENSMUSG00000022024		cluster 1	Nek2	ENSMUSG00000026622
				sacral	BC029722	ENSMUSG00000074649		cluster 1	Hnmt	ENSMUSG00000026986
				sacral	Ppil2	ENSMUSG00000022771		cluster 1	Ctxn3	ENSMUSG00000069372
				sacral	Ubb	ENSMUSG00000019505		cluster 1	Meis1	ENSMUSG00000020160
				sacral	Gm1821	ENSMUSG00000044285		cluster 1	Cav2	ENSMUSG00000000058
				sacral	Nsfl1c	ENSMUSG00000027455		cluster 1	Itgb1bp1	ENSMUSG00000062352
				sacral	Atad1	ENSMUSG00000013662		cluster 1	Rpa3	ENSMUSG00000012483
				sacral	BC031181	ENSMUSG00000036299		cluster 1	Gm12905	ENSMUSG00000085875
				sacral	0610011F06Rik	ENSMUSG00000025731		cluster 1	Mrps9	ENSMUSG00000060679
				sacral	9930013L23Rik	ENSMUSG00000052353		cluster 1	Cela1	ENSMUSG00000023031
				sacral	Trpm8	ENSMUSG00000036251		cluster 1	Gm12166	ENSMUSG00000069899
				sacral	4930453O03Rik	ENSMUSG00000085420		cluster 1	Gm12166	ENSMUSG00000091323
				sacral	A930005I04Rik	ENSMUSG00000051246		cluster 1	Tmem208	ENSMUSG00000014856
				sacral	Chmp1b	ENSMUSG00000073543		cluster 1	Atp5h	ENSMUSG00000034566
				sacral	Wdr25	ENSMUSG00000040877		cluster 1	Lsmd1	ENSMUSG00000059278
				sacral	Gltscr2	ENSMUSG00000041560		cluster 1	Atox1	ENSMUSG00000018585
				sacral	Caly	ENSMUSG00000025468		cluster 1	Atp5k	ENSMUSG00000050856
				sacral	Usp11	ENSMUSG00000031066		cluster 1	S100a10	ENSMUSG00000041959
				sacral	Bhlhb9	ENSMUSG00000072964		cluster 1	Rab9	ENSMUSG00000079316
				sacral	Fer1l5	ENSMUSG00000037432		cluster 1	Dpy30	ENSMUSG00000024067
				sacral	A4galt	ENSMUSG00000047878		cluster 1	Gm12222	ENSMUSG00000060068
				sacral	Armcx5	ENSMUSG00000072969		cluster 1	Ndufa4	ENSMUSG00000029632
				sacral	Abcg4	ENSMUSG00000032131		cluster 1	Tmsb4x	ENSMUSG00000049775
				sacral	Rpgrip1	ENSMUSG00000057132		cluster 1	Txndc17	ENSMUSG00000020803
				sacral	Kcnc1	ENSMUSG00000058975		cluster 1	Rnf7	ENSMUSG00000051234
				sacral	Gstp1	ENSMUSG00000060803		cluster 1	Ccdc56	ENSMUSG00000017188
				sacral	Fxyd7	ENSMUSG00000036578		cluster 1	Nme2	ENSMUSG00000020857
				sacral	Ldha-ps2	ENSMUSG00000083836		cluster 1	Gpx1	ENSMUSG00000063856
				sacral	Arsg	ENSMUSG00000020604		cluster 1	Mrpl42	ENSMUSG00000062981
				sacral	Lypla2	ENSMUSG00000028670		cluster 1	Gm6419	ENSMUSG00000072407
				sacral	Mrps15	ENSMUSG00000028861		cluster 1	0610009B22Rik	ENSMUSG00000007777
				sacral	Gda	ENSMUSG00000058624		cluster 1	Rpl36a-ps3	ENSMUSG00000071141
				sacral	Nudt3	ENSMUSG00000024213		cluster 1	Pion	ENSMUSG00000039934
				sacral	Ube2l3	ENSMUSG00000038965		cluster 1	Dnajc15	ENSMUSG00000022013
				sacral	Surf1	ENSMUSG00000015790		cluster 1	Acyp2	ENSMUSG00000060923
				sacral	Gm13991	ENSMUSG00000081787		cluster 1	Ssna1	ENSMUSG00000026966
				sacral	Tmem192	ENSMUSG00000025521		cluster 1	Pop5	ENSMUSG00000060152
				sacral	Fam40b	ENSMUSG00000039629		cluster 1	AI413582	ENSMUSG00000062753
				sacral	Gm5555	ENSMUSG00000083477		cluster 1	Gm12841	ENSMUSG00000085278
				sacral	2810004N23Rik	ENSMUSG00000031984		cluster 1	Gm10033	ENSMUSG00000057924
				sacral	Kcns1	ENSMUSG00000040164		cluster 1	2010002M12Rik	ENSMUSG00000067297
				sacral	Phyhip	ENSMUSG00000003469		cluster 1	Mrpl20	ENSMUSG00000029066
				sacral	Slc8a3	ENSMUSG00000079055		cluster 1	Hist1h2bc	ENSMUSG00000018102
				sacral	Clstn3	ENSMUSG00000008153		cluster 1	Gm14494	ENSMUSG00000083097
				sacral	Fam19a2	ENSMUSG00000044071		cluster 1	Spcs1	ENSMUSG00000021917
				sacral	Srl	ENSMUSG00000022519		cluster 1	Shfm1	ENSMUSG00000042541
				sacral	Lrrn2	ENSMUSG00000026443		cluster 1	2015-09-01	ENSMUSG00000037072
				sacral	Nudt16l1	ENSMUSG00000022516		cluster 1	Chchd2	ENSMUSG00000070493
				sacral	1700001L05Rik	ENSMUSG00000075511		cluster 1	Cryab	ENSMUSG00000032060
				sacral	Cntn1	ENSMUSG00000055022		cluster 1	F11r	ENSMUSG00000038235
				sacral	D930028M14Rik	ENSMUSG00000074274		cluster 1	Tnfaip6	ENSMUSG00000053475
				sacral	Tmem150b	ENSMUSG00000046456		cluster 1	Col4a4	ENSMUSG00000067158
				sacral	Eif3g	ENSMUSG00000070319		cluster 1	1810030N24Rik	ENSMUSG00000028295
				sacral	Cd82	ENSMUSG00000027215		cluster 1	Ip6k2	ENSMUSG00000032599
				sacral	C1qbp	ENSMUSG00000018446		cluster 1	Ufc1	ENSMUSG00000062963
				sacral	Cox5a	ENSMUSG00000000088		cluster 1	Gm12906	ENSMUSG00000084874
				sacral	Gm11633	ENSMUSG00000082715		cluster 1	Kcnh8	ENSMUSG00000035580
				sacral	Nmb	ENSMUSG00000025723		cluster 1	Gm17284	ENSMUSG00000091015
				sacral	Arl6ip1	ENSMUSG00000030654		cluster 1	Wdr31	ENSMUSG00000028391
				sacral	Prkag2	ENSMUSG00000028944		cluster 1	Gm17366	ENSMUSG00000091723
				sacral	Praf2	ENSMUSG00000031149		cluster 1	Mtch2	ENSMUSG00000027282
				sacral	Sh3yl1	ENSMUSG00000020669		cluster 1	Hibch	ENSMUSG00000041426
				sacral	Tbcb	ENSMUSG00000006095		cluster 1	Vstm2b	ENSMUSG00000039257
				sacral	Stmn3	ENSMUSG00000027581		cluster 1	D9Ertd402e	ENSMUSG00000046603
				sacral	Fabp3-ps1	ENSMUSG00000056366		cluster 1	Ccdc53	ENSMUSG00000020056
				sacral	Fam19a4	ENSMUSG00000046500		cluster 1	Esm1	ENSMUSG00000042379
				sacral	Rarres1	ENSMUSG00000049404		cluster 1	Zswim7	ENSMUSG00000014243
				sacral	Gm9769	ENSMUSG00000040078		cluster 1	Pnkp	ENSMUSG00000002963
				sacral	Gm15487	ENSMUSG00000080242		cluster 1	Rspo1	ENSMUSG00000028871
				sacral	Mllt11	ENSMUSG00000053192		cluster 1	Ccl11	ENSMUSG00000020676
				sacral	Gm1848	ENSMUSG00000083892		cluster 1	Gen1	ENSMUSG00000051235
				sacral	Pex14	ENSMUSG00000028975		cluster 1	Egr2	ENSMUSG00000037868
				sacral	Gm17327	ENSMUSG00000090311		cluster 1	Arpc1b	ENSMUSG00000029622
				sacral	Nicn1	ENSMUSG00000032606		cluster 1	Oraov1	ENSMUSG00000031072
				sacral	Trappc1	ENSMUSG00000049299		cluster 1	Ccnd1	ENSMUSG00000070348
				sacral	Vps28	ENSMUSG00000062381		cluster 1	Aspa	ENSMUSG00000020774
				sacral	Sod1	ENSMUSG00000022982		cluster 1	Plekha4	ENSMUSG00000040428
				sacral	Gm8566	ENSMUSG00000047905		cluster 1	Fam161b	ENSMUSG00000021234
				sacral	Abhd8	ENSMUSG00000007950		cluster 1	Arhgap19	ENSMUSG00000025154
				sacral	Tubg1	ENSMUSG00000035198		cluster 1	Pde7b	ENSMUSG00000019990
				sacral	Dynlrb1	ENSMUSG00000047459		cluster 1	Specc1	ENSMUSG00000042331
				sacral	Pla2g7	ENSMUSG00000023913		cluster 1	Rgs2	ENSMUSG00000026360
				sacral	Gm5620	ENSMUSG00000056904		cluster 1	Gm5561	ENSMUSG00000075392
				sacral	Rab5b	ENSMUSG00000000711		cluster 1	S100a16	ENSMUSG00000074457
				sacral	Coro1a	ENSMUSG00000030707		cluster 1	Psmb6	ENSMUSG00000018286
				sacral	Sh3bgrl3	ENSMUSG00000028843		cluster 1	Nsmce1	ENSMUSG00000030750
				sacral	Gng3	ENSMUSG00000071658		cluster 1	Ppp1r35	ENSMUSG00000029725
				sacral	Spsb1	ENSMUSG00000039911		cluster 1	Mrpl19	ENSMUSG00000030045
				sacral	Oscp1	ENSMUSG00000042616		cluster 1	Ostf1	ENSMUSG00000024725
				sacral	4930526A20Rik	ENSMUSG00000085521		cluster 1	Gm9840	ENSMUSG00000049832
				sacral	Ssu72	ENSMUSG00000029038		cluster 1	Serhl	ENSMUSG00000058586
				sacral	Eif3k	ENSMUSG00000053565		cluster 1	Ndufaf2	ENSMUSG00000068184
				sacral	Gstm5	ENSMUSG00000004032		cluster 1	Gm5900	ENSMUSG00000059039
				sacral	1110008P14Rik	ENSMUSG00000039195		cluster 1	Gm15190	ENSMUSG00000082693
				sacral	Khk	ENSMUSG00000029162		cluster 1	Ociad2	ENSMUSG00000029153
				sacral	Sncg	ENSMUSG00000023064		cluster 1	Acp1	ENSMUSG00000044573
				sacral	Fxyd2	ENSMUSG00000059412		cluster 1	Fdx1l	ENSMUSG00000079677
				sacral	Nsg1	ENSMUSG00000029126		cluster 1	Mea1	ENSMUSG00000002768
				sacral	Nkain1	ENSMUSG00000078532		cluster 1	Atf4	ENSMUSG00000042406
				sacral	Idh3b	ENSMUSG00000027406		cluster 1	Fis1	ENSMUSG00000019054
				sacral	A230004M16Rik	ENSMUSG00000087306		cluster 1	Gm9786	ENSMUSG00000043801
				sacral	Hoxd9	ENSMUSG00000043342		cluster 1	Mrpl11	ENSMUSG00000024902
				sacral	Gm7729	ENSMUSG00000046636		cluster 1	Sepw1	ENSMUSG00000041571
				sacral	Rrp7a	ENSMUSG00000018040		cluster 1	Higd1a	ENSMUSG00000038412
				sacral	Cdc37	ENSMUSG00000019471		cluster 1	Uqcr11	ENSMUSG00000020163
				sacral	Spock3	ENSMUSG00000054162		cluster 1	Nop10	ENSMUSG00000027133
				sacral	Pcolce2	ENSMUSG00000015354		cluster 1	Mrps36-ps1	ENSMUSG00000021631
				sacral	Serinc4	ENSMUSG00000046110		cluster 1	6720456B07Rik	ENSMUSG00000033940
				sacral	Daam1	ENSMUSG00000034574		cluster 1	Uqcrq	ENSMUSG00000044894
				sacral	Tmem158	ENSMUSG00000054871		cluster 1	Gm12989	ENSMUSG00000083678
				sacral	0610010O12Rik	ENSMUSG00000046727		cluster 1	Atpif1	ENSMUSG00000054428
				sacral	Psmc5	ENSMUSG00000020708		cluster 1	Cox6b1	ENSMUSG00000036751
				sacral	Bex2	ENSMUSG00000042750		cluster 1	Cox4i1	ENSMUSG00000031818
				sacral	Atp6v1d	ENSMUSG00000021114		cluster 1	Gm10250	ENSMUSG00000068706
				sacral	Agpat4	ENSMUSG00000023827		cluster 1	Sdhd	ENSMUSG00000000171
				sacral	Pdzd4	ENSMUSG00000002006		cluster 1	Guk1	ENSMUSG00000020444
				sacral	Gabarapl1	ENSMUSG00000030161		cluster 1	Dctn3	ENSMUSG00000028447
				sacral	Flot1	ENSMUSG00000059714		cluster 1	Nme1	ENSMUSG00000037601
				sacral	Sars	ENSMUSG00000068739		cluster 1	BC002163	ENSMUSG00000081824
				sacral	Gm5380	ENSMUSG00000081255		cluster 1	Gcsh	ENSMUSG00000034424
				sacral	Qrsl1	ENSMUSG00000019863		cluster 1	Psma7	ENSMUSG00000027566
				sacral	Dtd1	ENSMUSG00000027430		cluster 1	Gm20390	ENSMUSG00000091228
				sacral	Ubl4	ENSMUSG00000015290		cluster 1	1810046J19Rik	ENSMUSG00000002580
				sacral	Zcchc18	ENSMUSG00000031428		cluster 1	Gm12352	ENSMUSG00000084835
				sacral	Stip1	ENSMUSG00000024966		cluster 1	Fkbp3	ENSMUSG00000020949
				sacral	Armcx2	ENSMUSG00000033436		cluster 1	Pomp	ENSMUSG00000029649
				sacral	Trap1	ENSMUSG00000005981		cluster 1	S100a6	ENSMUSG00000001025
				sacral	Med9	ENSMUSG00000061650		cluster 1	Ndufc2	ENSMUSG00000030647
				sacral	Rundc3a	ENSMUSG00000006575		cluster 1	Trappc2l	ENSMUSG00000015013
				sacral	Creld1	ENSMUSG00000030284		cluster 1	Ndufb3	ENSMUSG00000026032
				sacral	Eif3d	ENSMUSG00000016554		cluster 1	Ndufa8	ENSMUSG00000026895
				sacral	Zmat2	ENSMUSG00000001383		cluster 1	Mrpl41	ENSMUSG00000036850
				sacral	Eif2b2	ENSMUSG00000004788		cluster 1	Hsd17b10	ENSMUSG00000025260
				sacral	Ap2s1	ENSMUSG00000008036		cluster 1	2010107G23Rik	ENSMUSG00000020083
				sacral	Atp6v1e1	ENSMUSG00000019210		cluster 1	9130011J15Rik	ENSMUSG00000044600
				sacral	Aip	ENSMUSG00000024847		cluster 1	Stambpl1	ENSMUSG00000024776
				sacral	Uchl1	ENSMUSG00000029223		cluster 1	Gm12693	ENSMUSG00000083179
				sacral	Ndufv1	ENSMUSG00000037916		cluster 1	Serpinb1a	ENSMUSG00000044734
				sacral	Ndufv3	ENSMUSG00000024038		cluster 1	Gm2348	ENSMUSG00000078850
				sacral	Cox6a1	ENSMUSG00000041697		cluster 1	Gm8394	ENSMUSG00000050490
				sacral	Dbnl	ENSMUSG00000020476		cluster 1	Tomm22	ENSMUSG00000022427
				sacral	Hcfc1r1	ENSMUSG00000023904		cluster 1	Rpl36al	ENSMUSG00000049751
				sacral	P2rx3	ENSMUSG00000027071		cluster 1	Ndufa5	ENSMUSG00000023089
				sacral	Ppef1	ENSMUSG00000062168		cluster 1	Cyb5	ENSMUSG00000024646
				sacral	Cd24a	ENSMUSG00000047139		cluster 1	AI314976	ENSMUSG00000040771
				sacral	Rgs4	ENSMUSG00000038530		cluster 1	Gm13540	ENSMUSG00000025201
				sacral	Tmem45b	ENSMUSG00000041737		cluster 1	Atp6v1f	ENSMUSG00000004285
				sacral	Ttc27	ENSMUSG00000024078		cluster 1	Gm3724	ENSMUSG00000061468
				sacral	Gm15518	ENSMUSG00000087066		cluster 1	Timm10	ENSMUSG00000027076
				sacral	Prkar2b	ENSMUSG00000002997		cluster 1	Gm10108	ENSMUSG00000062038
				sacral	Camk1g	ENSMUSG00000016179		cluster 1	Vti1b	ENSMUSG00000021124
				sacral	Glrb	ENSMUSG00000028020		cluster 1	Rasgrp2	ENSMUSG00000032946
				sacral	Scn1a	ENSMUSG00000064329		cluster 1	Fabp7	ENSMUSG00000019874
				sacral	Rnf168	ENSMUSG00000014074		cluster 1	Tbca	ENSMUSG00000042043
				sacral	Ttll5	ENSMUSG00000012609		cluster 1	Dynlt1-ps1	ENSMUSG00000082691
				sacral	Cdc123	ENSMUSG00000039128		cluster 1	Gm13835	ENSMUSG00000086922
				sacral	Zfp804a	ENSMUSG00000070866		cluster 1	Gm5776	ENSMUSG00000078525
				sacral	Endod1	ENSMUSG00000037419		cluster 1	Dbi	ENSMUSG00000026385
				sacral	Ephx1	ENSMUSG00000038776		cluster 1	Atp5j2	ENSMUSG00000038690
				sacral	Ng23	ENSMUSG00000036185		cluster 1	Zfp94	ENSMUSG00000074282
				sacral	Serpinf1	ENSMUSG00000000753		cluster 1	Depdc7	ENSMUSG00000027173
				sacral	Fndc5	ENSMUSG00000001334		cluster 1	Gm12734	ENSMUSG00000081451
				sacral	Ddx25	ENSMUSG00000032101		cluster 1	Larp7	ENSMUSG00000027968
				sacral	Fbxo41	ENSMUSG00000047013		cluster 1	Polr2j	ENSMUSG00000039771
				sacral	Tram1l1	ENSMUSG00000044528		cluster 1	Cdc42se1	ENSMUSG00000046722
				sacral	Gmpr	ENSMUSG00000000253		cluster 1	Pqlc1	ENSMUSG00000034006
				sacral	Pvt1	ENSMUSG00000072566		cluster 1	Fam101a	ENSMUSG00000037962
				sacral	Kctd4	ENSMUSG00000046523		cluster 1	Arf5	ENSMUSG00000020440
				sacral	4932415G12Rik	ENSMUSG00000086635		cluster 1	Ctss	ENSMUSG00000038642
				sacral	Snapin	ENSMUSG00000001018		cluster 1	Pla2g12a	ENSMUSG00000027999
				sacral	Snap25	ENSMUSG00000027273		cluster 1	Suclg1	ENSMUSG00000052738
				sacral	B230217O12Rik	ENSMUSG00000085096		cluster 1	Ilk	ENSMUSG00000030890
				sacral	Arhgdig	ENSMUSG00000073433		cluster 1	Mrps6	ENSMUSG00000039680
				sacral	2900079G21Rik	ENSMUSG00000087038		cluster 1	Psph	ENSMUSG00000029446
				sacral	Hrh3	ENSMUSG00000039059		cluster 1	Mrpl14	ENSMUSG00000023939
				sacral	Gm10702	ENSMUSG00000074467		cluster 1	Ndufa11	ENSMUSG00000002379
				sacral	Tmem106a	ENSMUSG00000034947		cluster 1	Chchd6	ENSMUSG00000030086
				sacral	Limd2	ENSMUSG00000040699		cluster 1	Mrpl28	ENSMUSG00000024181
				sacral	E2f1	ENSMUSG00000027490		cluster 1	Mrpl15	ENSMUSG00000033845
				sacral	Foxj1	ENSMUSG00000034227		cluster 1	Surf2	ENSMUSG00000014873
				sacral	Sytl3	ENSMUSG00000041831		cluster 1	1810063B07Rik	ENSMUSG00000045107
				sacral	Zfp667	ENSMUSG00000054893		cluster 1	Taf12	ENSMUSG00000028899
				sacral	Ifit1	ENSMUSG00000034459		cluster 1	Snx3	ENSMUSG00000019804
				sacral	Tifa	ENSMUSG00000046688		cluster 1	Dpm2	ENSMUSG00000026810
				sacral	Pim1	ENSMUSG00000024014		cluster 1	Ndufa6	ENSMUSG00000022450
				sacral	Slc8a2	ENSMUSG00000030376		cluster 1	Sema6b	ENSMUSG00000001227
				sacral	Pim3	ENSMUSG00000035828		cluster 1	Vangl1	ENSMUSG00000027860
				sacral	Fam150b	ENSMUSG00000054204		cluster 1	Bcan	ENSMUSG00000004892
				sacral	Slc25a25	ENSMUSG00000026819		cluster 1	Mrpl49	ENSMUSG00000007338
				sacral	Vgf	ENSMUSG00000037428		cluster 1	A730046J19Rik	ENSMUSG00000085139
				sacral	Ipmk	ENSMUSG00000060733		cluster 1	Gm17596	ENSMUSG00000091932
				sacral	Pard6b	ENSMUSG00000044641		cluster 1	Tmem85	ENSMUSG00000027131
				sacral	Frat2	ENSMUSG00000047604		cluster 1	Idh3b	ENSMUSG00000027406
				sacral	Rcan1	ENSMUSG00000022951		cluster 1	Mettl22	ENSMUSG00000039345
				sacral	Rnf122	ENSMUSG00000039328		cluster 1	Gm12096	ENSMUSG00000081712
				sacral	Hspa2	ENSMUSG00000059970		cluster 1	Nhp2	ENSMUSG00000001056
				sacral	Gm7457	ENSMUSG00000072683		cluster 1	Dhps	ENSMUSG00000060038
				sacral	Itm2c	ENSMUSG00000026223		cluster 1	Atp5c1	ENSMUSG00000025781
				sacral	Ak4	ENSMUSG00000028527		cluster 1	Chchd4	ENSMUSG00000034203
				sacral	Cbln1	ENSMUSG00000031654		cluster 1	Ccdc115	ENSMUSG00000042111
				sacral	Cbln1	ENSMUSG00000090275		cluster 1	D930028M14Rik	ENSMUSG00000074274
				sacral	Hoxd10	ENSMUSG00000050368		cluster 1	Gm5526	ENSMUSG00000084817
				sacral	Hoxd11	ENSMUSG00000042499		cluster 1	Abhd6	ENSMUSG00000025277
				sacral	Gm20440	ENSMUSG00000092315		cluster 1	Rab40c	ENSMUSG00000025730
				sacral	Serpinb1b	ENSMUSG00000051029		cluster 1	Dctn6	ENSMUSG00000031516
				sacral	Fxyd6	ENSMUSG00000066705		cluster 1	Eif1b	ENSMUSG00000006941
				sacral	Chmp4b	ENSMUSG00000038467		cluster 1	Spag7	ENSMUSG00000018287
				sacral	Rprm	ENSMUSG00000075334		cluster 1	Gm6166	ENSMUSG00000074280
				sacral	Cadps2	ENSMUSG00000017978		cluster 1	Egfl8	ENSMUSG00000015467
				sacral	Map1lc3a	ENSMUSG00000027602		cluster 1	Mrpl43	ENSMUSG00000025208
				sacral	Cacng5	ENSMUSG00000040373		cluster 1	Jam3	ENSMUSG00000031990
				sacral	Esr1	ENSMUSG00000019768		cluster 1	Gm2199	ENSMUSG00000083829
				sacral	Negr1	ENSMUSG00000040037		cluster 1	Ptcd2	ENSMUSG00000021650
				sacral	Ern2	ENSMUSG00000030866		cluster 1	Gm15770	ENSMUSG00000082308
				sacral	Chrna3	ENSMUSG00000032303		cluster 1	Gabrg1	ENSMUSG00000001260
				sacral	4833424O15Rik	ENSMUSG00000033342		cluster 1	Layn	ENSMUSG00000060594
				sacral	Bet3l	ENSMUSG00000071340		cluster 1	Cdh12	ENSMUSG00000040452
				sacral	Thy1	ENSMUSG00000032011		cluster 1	Serpina3g	ENSMUSG00000041481
				sacral	Htr3a	ENSMUSG00000032269		cluster 1	Gm7271	ENSMUSG00000091204
				sacral	Parg	ENSMUSG00000021911		cluster 1	Mbp	ENSMUSG00000041607
				sacral	Sdccag8	ENSMUSG00000026504		cluster 1	Gm2115	ENSMUSG00000085128
				sacral	Ubqln4	ENSMUSG00000008604		cluster 1	Trp53inp2	ENSMUSG00000038375
				sacral	Rab35	ENSMUSG00000029518		cluster 1	Gm10053	ENSMUSG00000058927
				sacral	Prmt5	ENSMUSG00000023110		cluster 1	Psmb4	ENSMUSG00000005779
				sacral	Gorasp2	ENSMUSG00000014959		cluster 1	Psmb1	ENSMUSG00000014769
				sacral	Ak5	ENSMUSG00000039058		cluster 1	Atp5o	ENSMUSG00000022956
				sacral	Ppm1h	ENSMUSG00000034613		cluster 1	Gm5436	ENSMUSG00000042962
				sacral	Cxx1a	ENSMUSG00000067925		cluster 1	Txn1	ENSMUSG00000028367
				sacral	Tnip1	ENSMUSG00000020400		cluster 1	Rgs10	ENSMUSG00000030844
				sacral	D17Wsu92e	ENSMUSG00000056692		cluster 1	Pvalb	ENSMUSG00000005716
				sacral	Nt5c2	ENSMUSG00000025041		cluster 1	Ubac1	ENSMUSG00000036352
				sacral	Tmem231	ENSMUSG00000031951		cluster 1	Psma6	ENSMUSG00000021024
				sacral	Pcdhb22	ENSMUSG00000073591		cluster 1	Gm13461	ENSMUSG00000081999
				sacral	Rabep1	ENSMUSG00000020817		cluster 1	Dynll1	ENSMUSG00000009013
				sacral	Iqcg	ENSMUSG00000035578		cluster 1	BC048507	ENSMUSG00000064063
				sacral	Prpsap1	ENSMUSG00000015869		cluster 1	Pvrl4	ENSMUSG00000006411
				sacral	Rab27a	ENSMUSG00000032202		cluster 1	Arpc1a	ENSMUSG00000029621
				sacral	Amigo2	ENSMUSG00000048218		cluster 1	Mstn	ENSMUSG00000026100
				sacral	Arrb2	ENSMUSG00000060216		cluster 1	Them4	ENSMUSG00000028145
				sacral	Rab11fip5	ENSMUSG00000051343		cluster 1	Ccdc68	ENSMUSG00000038903
				sacral	Gm20529	ENSMUSG00000092218		cluster 1	Gm765	ENSMUSG00000090667
				sacral	Smyd1	ENSMUSG00000055027		cluster 1	Stard10	ENSMUSG00000030688
				sacral	Prrxl1	ENSMUSG00000041730		cluster 1	9530036M11Rik	ENSMUSG00000087670
				sacral	Pou4f1	ENSMUSG00000048349		cluster 1	Mgst3	ENSMUSG00000026688
				sacral	Galnt14	ENSMUSG00000024064		cluster 1	Skp1a	ENSMUSG00000036309
				sacral	Fbxl16	ENSMUSG00000025738		cluster 1	Cmpk1	ENSMUSG00000028719
				sacral	Parp8	ENSMUSG00000021725		cluster 1	Ndufs8	ENSMUSG00000059734
				sacral	Osbpl11	ENSMUSG00000022807		cluster 1	Thyn1	ENSMUSG00000035443
				sacral	Jmy	ENSMUSG00000021690		cluster 1	Mrpl46	ENSMUSG00000030612
				sacral	Clip1	ENSMUSG00000049550		cluster 1	Ccdc32	ENSMUSG00000039983
				sacral	Stmn4	ENSMUSG00000022044		cluster 1	Slc25a33	ENSMUSG00000028982
				sacral	Wbp11	ENSMUSG00000030216		cluster 1	Ndufs5	ENSMUSG00000028648
				sacral	Ctsd	ENSMUSG00000007891		cluster 1	Ndufb11	ENSMUSG00000031059
				sacral	Cdr2	ENSMUSG00000030878		cluster 1	Arl6ip4	ENSMUSG00000029404
				sacral	Pcbd1	ENSMUSG00000020098		cluster 1	Taf9	ENSMUSG00000078941
				sacral	Pcsk1	ENSMUSG00000021587		cluster 1	Ggct	ENSMUSG00000002797
				sacral	Gap43	ENSMUSG00000047261		cluster 1	Dcun1d5	ENSMUSG00000032002
				sacral	Tmtc4	ENSMUSG00000041594		cluster 1	Sdf2	ENSMUSG00000002064
				sacral	Ica1	ENSMUSG00000062995		cluster 1	Clns1a	ENSMUSG00000025439
				sacral	Adar	ENSMUSG00000027951		cluster 1	Pno1	ENSMUSG00000020116
				sacral	2510003E04Rik	ENSMUSG00000036955		cluster 1	Plekhb1	ENSMUSG00000030701
				sacral	Fem1a	ENSMUSG00000043683		cluster 1	Gm7658	ENSMUSG00000082935
				sacral	Foxo6	ENSMUSG00000052135		cluster 1	Chchd3	ENSMUSG00000053768
				sacral	Wdr8	ENSMUSG00000029029		cluster 1	1700011F14Rik	ENSMUSG00000025090
				sacral	Ctbp1	ENSMUSG00000037373		cluster 1	Atp6v1g1	ENSMUSG00000039105
				sacral	Me2	ENSMUSG00000024556		cluster 1	Fnta	ENSMUSG00000015994
				sacral	Hsdl1	ENSMUSG00000034189		cluster 1	Lyrm4	ENSMUSG00000046573
				sacral	Kctd20	ENSMUSG00000005936		cluster 1	Rbx1	ENSMUSG00000022400
				sacral	Exoc1	ENSMUSG00000036435		cluster 1	Gm12350	ENSMUSG00000059249
				sacral	Crmp1	ENSMUSG00000029121		cluster 1	Pfdn1	ENSMUSG00000024346
				sacral	Slc44a2	ENSMUSG00000057193		cluster 1	Gm4459	ENSMUSG00000083626
				sacral	RP23-398F7.15	ENSMUSG00000093467		cluster 1	2500003M10Rik	ENSMUSG00000001017
				sacral	Ipo5	ENSMUSG00000030662		cluster 1	Gm15285	ENSMUSG00000081277
				sacral	Scaper	ENSMUSG00000034007		cluster 1	Sumo3	ENSMUSG00000020265
				sacral	Lass4	ENSMUSG00000008206		cluster 1	Trappc4	ENSMUSG00000032112
				sacral	Hspa4	ENSMUSG00000020361		cluster 1	Gstt1	ENSMUSG00000001663
				sacral	Zmym2	ENSMUSG00000021945		cluster 1	Ptgdr	ENSMUSG00000071489
				sacral	Itsn2	ENSMUSG00000020640		cluster 1	Zcchc17	ENSMUSG00000028772
				sacral	Eea1	ENSMUSG00000036499		cluster 1	Nudt18	ENSMUSG00000045211
				sacral	5730455O13Rik	ENSMUSG00000054237		cluster 1	Mrpl18	ENSMUSG00000057388
				sacral	Rala	ENSMUSG00000008859		cluster 1	Arl16	ENSMUSG00000057594
				sacral	Ube2d2	ENSMUSG00000091896		cluster 1	Mrps12	ENSMUSG00000045948
				sacral	Aifm2	ENSMUSG00000020085		cluster 1	Gm16755	ENSMUSG00000086218
				sacral	Fam32a	ENSMUSG00000003039		cluster 1	Nt5c	ENSMUSG00000020736
				sacral	H2afy2	ENSMUSG00000020086		cluster 1	Lsm4	ENSMUSG00000031848
				sacral	Degs2	ENSMUSG00000021263		cluster 1	Nrip3	ENSMUSG00000034825
				sacral	Slc2a12	ENSMUSG00000037490		cluster 1	Gm10557	ENSMUSG00000073647
				sacral	Adarb1	ENSMUSG00000020262		cluster 1	Glo1	ENSMUSG00000024026
				sacral	Sgsm3	ENSMUSG00000042303		cluster 1	Rasgef1a	ENSMUSG00000030134
				sacral	5830403M04Rik	ENSMUSG00000086259		cluster 1	Dhrs7	ENSMUSG00000021094
				sacral	Rpa1	ENSMUSG00000000751		cluster 1	Atg12	ENSMUSG00000032905
				sacral	Nexn	ENSMUSG00000039103		cluster 1	Med8	ENSMUSG00000006392
				sacral	Fam19a3	ENSMUSG00000055865		cluster 1	Cd59a	ENSMUSG00000032679
				sacral	Josd1	ENSMUSG00000022426		cluster 1	Commd5	ENSMUSG00000055041
				sacral	Nol4	ENSMUSG00000041923		cluster 1	Hdhd2	ENSMUSG00000025421
				sacral	Rasgef1a	ENSMUSG00000030134		cluster 1	Nudt2	ENSMUSG00000028443
				sacral	Dkk3	ENSMUSG00000030772		cluster 1	Clptm1l	ENSMUSG00000021610
				sacral	Trpc4	ENSMUSG00000027748		cluster 1	Mki67ip	ENSMUSG00000026377
				sacral	Fam161b	ENSMUSG00000021234		cluster 1	Bbs4	ENSMUSG00000025235
				sacral	Nap1l3	ENSMUSG00000055733		cluster 1	Cdk15	ENSMUSG00000026023
				sacral	Tspan5	ENSMUSG00000028152		cluster 1	Gm16286	ENSMUSG00000024571
				sacral	Elmod1	ENSMUSG00000041986		cluster 1	C330006A16Rik	ENSMUSG00000087679
				sacral	Cyp4f39	ENSMUSG00000061126		cluster 1	Crcp	ENSMUSG00000025532
				sacral	6030405A18Rik	ENSMUSG00000056306		cluster 1	Mgll	ENSMUSG00000033174
				sacral	Wasf1	ENSMUSG00000019831		cluster 1	Sh3glb2	ENSMUSG00000026860
				sacral	Oprk1	ENSMUSG00000025905		cluster 1	Socs3	ENSMUSG00000053113
				sacral	Pef1	ENSMUSG00000028779		cluster 1	Vgll3	ENSMUSG00000091243
				sacral	Cyb561d2	ENSMUSG00000037190		cluster 1	Prkcq	ENSMUSG00000026778
				sacral	Grpel1	ENSMUSG00000029198		cluster 1	Mal	ENSMUSG00000027375
				sacral	Vash1	ENSMUSG00000021256		cluster 1	Gm106	ENSMUSG00000032719
				sacral	Trim27	ENSMUSG00000021326		cluster 1	Gjc3	ENSMUSG00000056966
				sacral	Khdrbs3	ENSMUSG00000022332		cluster 1	Gas2l3	ENSMUSG00000074802
				sacral	Cdnf	ENSMUSG00000039496		cluster 1	Sox8	ENSMUSG00000024176
				sacral	Mettl8	ENSMUSG00000041975		cluster 1	Emp2	ENSMUSG00000022505
				sacral	Isoc1	ENSMUSG00000024601		cluster 1	Tbc1d9b	ENSMUSG00000036644
				sacral	Sel1l3	ENSMUSG00000029189		cluster 1	4930403N07Rik	ENSMUSG00000021086
				sacral	Ngb	ENSMUSG00000021032		cluster 1	Kbtbd3	ENSMUSG00000025893
				sacral	Sytl2	ENSMUSG00000030616		cluster 1	Asnsd1	ENSMUSG00000026095
				sacral	Noa1	ENSMUSG00000036285		cluster 1	Prdx1	ENSMUSG00000028691
				sacral	Gbe1	ENSMUSG00000022707		cluster 1	Gm7204	ENSMUSG00000048164
				sacral	Gnl1	ENSMUSG00000024429		cluster 1	Id2	ENSMUSG00000020644
				sacral	Serac1	ENSMUSG00000015659		cluster 1	Atp5g3	ENSMUSG00000018770
				sacral	2210012G02Rik	ENSMUSG00000028619		cluster 1	Gm17257	ENSMUSG00000091989
				sacral	Npas2	ENSMUSG00000026077		cluster 1	Gm3531	ENSMUSG00000089782
				sacral	Ttf2	ENSMUSG00000033222		cluster 1	Tssc1	ENSMUSG00000036613
				sacral	Pax8	ENSMUSG00000026976		cluster 1	Gm6977	ENSMUSG00000084289
				sacral	Nxph3	ENSMUSG00000046719		cluster 1	Camkk1	ENSMUSG00000020785
				sacral	Tcof1	ENSMUSG00000024613		cluster 1	Slc52a3	ENSMUSG00000027463
				sacral	Ddx23	ENSMUSG00000003360		cluster 1	Dbndd1	ENSMUSG00000031970
				sacral	Kri1	ENSMUSG00000035047		cluster 1	Epn3	ENSMUSG00000010080
				sacral	Enpp2	ENSMUSG00000022425		cluster 1	Kcnu1	ENSMUSG00000031576
				sacral	Gm16214	ENSMUSG00000086360		cluster 1	Nif3l1	ENSMUSG00000026036
				sacral	Rps6kc1	ENSMUSG00000089872		cluster 1	Gm11868	ENSMUSG00000050550
				sacral	Ctnnbl1	ENSMUSG00000027649		cluster 1	Gm13625	ENSMUSG00000089902
				sacral	Fam13b	ENSMUSG00000036501		cluster 1	Ndufc1	ENSMUSG00000037152
				sacral	Irf6	ENSMUSG00000026638		cluster 1	D630023F18Rik	ENSMUSG00000044816
				sacral	Mtap7	ENSMUSG00000019996		cluster 1	Phf1	ENSMUSG00000024193
				sacral	Stambpl1	ENSMUSG00000024776		cluster 1	Kank4	ENSMUSG00000035407
				sacral	Srp68	ENSMUSG00000020780		cluster 1	Commd10	ENSMUSG00000042705
				sacral	Fkbp5	ENSMUSG00000024222		cluster 1	Folh1	ENSMUSG00000001773
				sacral	Esyt3	ENSMUSG00000037681		cluster 1	Rpap2	ENSMUSG00000033773
				sacral	Usp30	ENSMUSG00000029592		cluster 1	AC125115.1	ENSMUSG00000092916
				sacral	Gde1	ENSMUSG00000033917		cluster 1	Zfp811	ENSMUSG00000055202
				sacral	Nudc	ENSMUSG00000028851		cluster 1	5330434G04Rik	ENSMUSG00000087620
				sacral	Grk6	ENSMUSG00000074886		cluster 1	Sc4mol	ENSMUSG00000031604
				sacral	Akap12	ENSMUSG00000038587		cluster 1	Rpp30	ENSMUSG00000024800
				sacral	Mtap6	ENSMUSG00000055407		cluster 1	Phospho2	ENSMUSG00000027088
				sacral	Eftud2	ENSMUSG00000020929		cluster 1	Gm15359	ENSMUSG00000081920
				sacral	Slc27a4	ENSMUSG00000059316		cluster 1	2810407C02Rik	ENSMUSG00000075700
				sacral	Zbtb7c	ENSMUSG00000044646		cluster 1	Psmc6	ENSMUSG00000021832
				sacral	Kif16b	ENSMUSG00000038844		cluster 1	Synpr	ENSMUSG00000056296
				sacral	Stk11	ENSMUSG00000003068		cluster 1	Gm9392	ENSMUSG00000087298
				sacral	Znhit6	ENSMUSG00000074182		cluster 1	Ufm1	ENSMUSG00000027746
				sacral	Rabggta	ENSMUSG00000040472		cluster 1	Rap1b	ENSMUSG00000052681
				sacral	Ddx3x	ENSMUSG00000000787		cluster 1	Ube2q2	ENSMUSG00000032307
				sacral	Gm17543	ENSMUSG00000091737		cluster 1	Ccnc	ENSMUSG00000028252
				sacral	Tmem175	ENSMUSG00000013495		cluster 1	Capza2	ENSMUSG00000015733
				sacral	Arv1	ENSMUSG00000031982		cluster 1	Cacybp	ENSMUSG00000014226
				sacral	Klhl26	ENSMUSG00000055707		cluster 1	Ube2d3	ENSMUSG00000078578
				sacral	Tshr	ENSMUSG00000020963		cluster 1	Fam184a	ENSMUSG00000019856
				sacral	Pip4k2c	ENSMUSG00000025417		cluster 1	Fhdc1	ENSMUSG00000041842
				sacral	1700106N22Rik	ENSMUSG00000071037		cluster 1	Glrx3	ENSMUSG00000031068
				sacral	4933411K20Rik	ENSMUSG00000031631		cluster 1	Sox2ot	ENSMUSG00000090828
				sacral	Grhl3	ENSMUSG00000037188		cluster 1	Lsm1	ENSMUSG00000037296
				sacral	Smarca2	ENSMUSG00000024921		cluster 1	Pkib	ENSMUSG00000019876
				sacral	Sfxn3	ENSMUSG00000025212		cluster 1	Gm14388	ENSMUSG00000084230
				sacral	Csnk1e	ENSMUSG00000022433		cluster 1	Cnih	ENSMUSG00000015759
				sacral	Pde10a	ENSMUSG00000023868		cluster 1	Mff	ENSMUSG00000026150
				sacral	Frzb	ENSMUSG00000027004		cluster 1	Ube2b	ENSMUSG00000020390
				sacral	Fbxo22	ENSMUSG00000032309		cluster 1	Dynlt3	ENSMUSG00000031176
				sacral	Nrg4	ENSMUSG00000032311		cluster 1	Atp5f1	ENSMUSG00000000563
				sacral	Prosapip1	ENSMUSG00000037703		cluster 1	Apoo-ps	ENSMUSG00000049233
				sacral	Gm16437	ENSMUSG00000024761		cluster 1	Taf13	ENSMUSG00000048100
				sacral	Iscu	ENSMUSG00000025825		cluster 1	Cript	ENSMUSG00000024146
				sacral	Unc45a	ENSMUSG00000030533		cluster 1	Vps29	ENSMUSG00000029462
				sacral	Rhot2	ENSMUSG00000025733		cluster 1	Actr6	ENSMUSG00000019948
				sacral	Acsl5	ENSMUSG00000024981		cluster 1	Gm12231	ENSMUSG00000044751
				sacral	Dync1i2	ENSMUSG00000027012		cluster 1	Tcta	ENSMUSG00000039461
				sacral	Sugp1	ENSMUSG00000011306		cluster 1	0610010O12Rik	ENSMUSG00000046727
				sacral	Tbcc	ENSMUSG00000036430		cluster 1	Trnt1	ENSMUSG00000013736
				sacral	Egln2	ENSMUSG00000058709		cluster 1	Svip	ENSMUSG00000074093
				sacral	Gpatch4	ENSMUSG00000028069		cluster 1	Pex7	ENSMUSG00000020003
				sacral	Zrsr1	ENSMUSG00000044068		cluster 1	Ccng1	ENSMUSG00000020326
				sacral	Cops7a	ENSMUSG00000030127		cluster 1	2200002K05Rik	ENSMUSG00000031937
				sacral	Gm17464	ENSMUSG00000091622		cluster 1	Lhfpl1	ENSMUSG00000041700
				sacral	Nol8	ENSMUSG00000021392		cluster 1	Sytl2	ENSMUSG00000030616
				sacral	Dnajc2	ENSMUSG00000029014		cluster 1	S100b	ENSMUSG00000033208
				sacral	Ubtd1	ENSMUSG00000025171		cluster 1	Snca	ENSMUSG00000025889
				sacral	4930572J05Rik	ENSMUSG00000056665		cluster 1	Tmem126b	ENSMUSG00000030614
				sacral	Wdr18	ENSMUSG00000035754		cluster 1	Gm7984	ENSMUSG00000049891
				sacral	Snrnp35	ENSMUSG00000029402		cluster 1	Gm10131	ENSMUSG00000063412
				sacral	Ddx28	ENSMUSG00000045538		cluster 1	Triap1	ENSMUSG00000029535
				sacral	Mical1	ENSMUSG00000019823		cluster 1	Hint1	ENSMUSG00000020267
				sacral	Arhgap36	ENSMUSG00000036198		cluster 1	Mrps16	ENSMUSG00000049960
				sacral	Carhsp1	ENSMUSG00000008393		cluster 1	Obfc2a	ENSMUSG00000026107
				sacral	Tspan8	ENSMUSG00000034127		cluster 1	Gm10156	ENSMUSG00000066245
				sacral	Adk	ENSMUSG00000039197		cluster 1	Trabd	ENSMUSG00000015363
				sacral	Fig4	ENSMUSG00000038417		cluster 1	Tagap1	ENSMUSG00000052031
				sacral	Prr13	ENSMUSG00000023048		cluster 1	Gm11965	ENSMUSG00000081691
				sacral	Snx7	ENSMUSG00000028007		cluster 1	Mrps24	ENSMUSG00000020477
				sacral	Kcnn1	ENSMUSG00000002908		cluster 1	Gm12371	ENSMUSG00000084898
				sacral	Tmem79	ENSMUSG00000001420		cluster 1	2810429I04Rik	ENSMUSG00000086566
				sacral	Scg3	ENSMUSG00000032181		cluster 1	Nmb	ENSMUSG00000025723
				sacral	A3galt2	ENSMUSG00000028794		cluster 1	Cdo1	ENSMUSG00000033022
				sacral	Rhov	ENSMUSG00000034226		cluster 1	Ict1	ENSMUSG00000018858
				sacral	Abr	ENSMUSG00000017631		cluster 1	2610029I01Rik	ENSMUSG00000028251
				sacral	Gnal	ENSMUSG00000024524		cluster 1	Mrpl37	ENSMUSG00000028622
				sacral	Gnao1	ENSMUSG00000031748		cluster 1	Gabra4	ENSMUSG00000029211
				sacral	B4galt5	ENSMUSG00000017929		cluster 1	Synj2	ENSMUSG00000023805
				sacral	Smyd3	ENSMUSG00000055067		cluster 1	Alox12b	ENSMUSG00000032807
				sacral	Rab3d	ENSMUSG00000019066		cluster 1	Cd83	ENSMUSG00000015396
				sacral	Dpp3	ENSMUSG00000063904		cluster 1	Omg	ENSMUSG00000049612
				sacral	Actn1	ENSMUSG00000015143		cluster 1	Rrp8	ENSMUSG00000030888
				sacral	Sf3b2	ENSMUSG00000024853		cluster 1	Sars2	ENSMUSG00000070699
				sacral	Dcx	ENSMUSG00000031285		cluster 1	Slc35b1	ENSMUSG00000020873
				sacral	Ube2e2	ENSMUSG00000058317		cluster 1	Emid1	ENSMUSG00000034164
				sacral	Fam89b	ENSMUSG00000024939		cluster 1	Asb6	ENSMUSG00000039483
				sacral	Mafg	ENSMUSG00000053906		cluster 1	Skap2	ENSMUSG00000059182
				sacral	Fkbp1a	ENSMUSG00000032966		cluster 1	Capn10	ENSMUSG00000026270
				sacral	Cfl1	ENSMUSG00000056201		cluster 1	Reg3b	ENSMUSG00000071356
				sacral	Golga7b	ENSMUSG00000042532		cluster 1	Gm5637	ENSMUSG00000046993
				sacral	Ppp1r2-ps2	ENSMUSG00000072894		cluster 1	Gm8181	ENSMUSG00000048188
				sacral	Ppp1r2-ps6	ENSMUSG00000081178		cluster 1	Ttc39c	ENSMUSG00000024424
				sacral	Lxn	ENSMUSG00000047557		cluster 1	Prx	ENSMUSG00000053198
				sacral	Sh3glb2	ENSMUSG00000026860		cluster 1	Pqlc2	ENSMUSG00000028744
				sacral	Ppp2r4	ENSMUSG00000039515		cluster 1	Sbno2	ENSMUSG00000035673
				sacral	Syt5	ENSMUSG00000004961		cluster 1	Ypel2	ENSMUSG00000018427
				sacral	Tubb2b	ENSMUSG00000045136		cluster 1	Slc25a10	ENSMUSG00000025792
				sacral	Tmcc3	ENSMUSG00000020023		cluster 1	Baat1	ENSMUSG00000000148
				sacral	Apbb1	ENSMUSG00000037032		cluster 1	Arhgap24	ENSMUSG00000057315
				sacral	2310044H10Rik	ENSMUSG00000008140		cluster 1	Ppip5k1	ENSMUSG00000033526
				sacral	Ell3	ENSMUSG00000027246		cluster 1	Pgs1	ENSMUSG00000017715
				sacral	B230208H17Rik	ENSMUSG00000015087		cluster 1	Dnahc17	ENSMUSG00000033987
				sacral	Gm13699	ENSMUSG00000064193		cluster 2	Dhx37	ENSMUSG00000029480
				sacral	Tmco3	ENSMUSG00000038497		cluster 2	1700086L19Rik	ENSMUSG00000071265
				sacral	9430031J16Rik	ENSMUSG00000054976		cluster 2	Bcl11a	ENSMUSG00000000861
				sacral	Gm16977	ENSMUSG00000085506		cluster 2	Ar	ENSMUSG00000046532
				sacral	Fabp3	ENSMUSG00000028773		cluster 2	Htr3a	ENSMUSG00000032269
				sacral	Agpat6	ENSMUSG00000031545		cluster 2	Kcnk3	ENSMUSG00000049265
				sacral	Zcchc17	ENSMUSG00000028772		cluster 2	Trpc4	ENSMUSG00000027748
				sacral	Coq10a	ENSMUSG00000039914		cluster 2	6330403A02Rik	ENSMUSG00000053963
				sacral	Stk39	ENSMUSG00000027030		cluster 2	Celf4	ENSMUSG00000024268
				sacral	C630020P19Rik	ENSMUSG00000086171		cluster 2	6030405A18Rik	ENSMUSG00000056306
				sacral	Slc35e4	ENSMUSG00000048807		cluster 2	Slc5a7	ENSMUSG00000023945
				sacral	Resp18	ENSMUSG00000033061		cluster 2	Pogk	ENSMUSG00000040596
				sacral	Ckmt1	ENSMUSG00000000308		cluster 2	Chrnb4	ENSMUSG00000035200
				sacral	Syp	ENSMUSG00000031144		cluster 2	Dbpht2	ENSMUSG00000029878
				sacral	Gm14703	ENSMUSG00000087644		cluster 2	Chrna3	ENSMUSG00000032303
				sacral	Klf5	ENSMUSG00000005148		cluster 2	Npy1r	ENSMUSG00000036437
				sacral	Homer2	ENSMUSG00000025813		cluster 2	Cnr1	ENSMUSG00000044288
				sacral	Fmnl1	ENSMUSG00000055805		cluster 2	Lsamp	ENSMUSG00000061080
				sacral	Tusc5	ENSMUSG00000046275		cluster 2	Cdh4	ENSMUSG00000000305
				sacral	Wipf3	ENSMUSG00000086040		cluster 2	Ntrk2	ENSMUSG00000055254
				sacral	Paqr5	ENSMUSG00000032278		cluster 2	Negr1	ENSMUSG00000040037
				sacral	Inadl	ENSMUSG00000061859		cluster 2	Scg2	ENSMUSG00000050711
				sacral	Gfra2	ENSMUSG00000022103		cluster 2	Lin7a	ENSMUSG00000019906
				sacral	Casz1	ENSMUSG00000028977		cluster 2	St8sia4	ENSMUSG00000040710
				sacral	Bcr	ENSMUSG00000009681		cluster 2	Cnih3	ENSMUSG00000026514
				sacral	Foxo3	ENSMUSG00000048756		cluster 2	Ak3l2-ps	ENSMUSG00000081957
				sacral	Ift172	ENSMUSG00000038564		cluster 2	Ak4	ENSMUSG00000028527
				sacral	Synm	ENSMUSG00000030554		cluster 2	Zkscan16	ENSMUSG00000038630
				sacral	Icmt	ENSMUSG00000039662		cluster 2	Tub	ENSMUSG00000031028
				sacral	Zmat3	ENSMUSG00000027663		cluster 2	Pus7l	ENSMUSG00000033356
				sacral	Med12l	ENSMUSG00000056476		cluster 2	Tbccd1	ENSMUSG00000004462
				sacral	Srgap3	ENSMUSG00000030257		cluster 2	Gprin3	ENSMUSG00000045441
				sacral	Arhgap26	ENSMUSG00000036452		cluster 2	Baalc	ENSMUSG00000022296
				sacral	Klf7	ENSMUSG00000025959		cluster 2	Tsr2	ENSMUSG00000025264
				sacral	Gm17427	ENSMUSG00000090886		cluster 2	AK157302	ENSMUSG00000078139
				sacral	Nav1	ENSMUSG00000009418		cluster 2	Eid2b	ENSMUSG00000070705
				sacral	Arhgef11	ENSMUSG00000041977		cluster 2	1700071M16Rik	ENSMUSG00000090307
				sacral	Tbc1d9b	ENSMUSG00000036644		cluster 2	Lect1	ENSMUSG00000022025
				sacral	Raph1	ENSMUSG00000026014		cluster 2	Sox4	ENSMUSG00000078309
				sacral	Wnk1	ENSMUSG00000089896		cluster 2	Tbx3	ENSMUSG00000018604
				sacral	Ifngr2	ENSMUSG00000022965		cluster 2	Aqp1	ENSMUSG00000004655
				sacral	Mtap1s	ENSMUSG00000019261		cluster 2	Cadm1	ENSMUSG00000032076
				sacral	Dlg4	ENSMUSG00000020886		cluster 2	Mpp2	ENSMUSG00000017314
				sacral	Tex2	ENSMUSG00000040548		cluster 2	Adora1	ENSMUSG00000042429
				sacral	Kcng3	ENSMUSG00000045053		cluster 2	Kit	ENSMUSG00000005672
				sacral	Dgkz	ENSMUSG00000040479		cluster 2	Tspan5	ENSMUSG00000028152
				sacral	Kcnt1	ENSMUSG00000058740		cluster 2	Tmem43	ENSMUSG00000030095
				sacral	Pip5k1c	ENSMUSG00000034902		cluster 2	Gpr176	ENSMUSG00000040133
				sacral	Palm2	ENSMUSG00000090053		cluster 2	Unc5d	ENSMUSG00000063626
				sacral	Fam63a	ENSMUSG00000078645		cluster 2	Cbln4	ENSMUSG00000067578
				sacral	Vasp	ENSMUSG00000030403		cluster 2	Ikbip	ENSMUSG00000019975
				sacral	Tbc1d13	ENSMUSG00000039678		cluster 2	Glt8d1	ENSMUSG00000021916
				sacral	Msh3	ENSMUSG00000014850		cluster 2	Tmem165	ENSMUSG00000029234
				sacral	Spnb3	ENSMUSG00000067889		cluster 2	Mccc2	ENSMUSG00000021646
				sacral	Kcnj3	ENSMUSG00000026824		cluster 2	Zfp420	ENSMUSG00000058402
				sacral	Gm17595	ENSMUSG00000091939		cluster 2	Fkbp14	ENSMUSG00000038074
				sacral	Slc8a1	ENSMUSG00000054640		cluster 2	Gm16933	ENSMUSG00000086289
				sacral	Gm8806	ENSMUSG00000083367		cluster 2	Dnajc3	ENSMUSG00000022136
				sacral	Gpr161	ENSMUSG00000040836		cluster 2	Plekha2	ENSMUSG00000031557
				sacral	Cacna1i	ENSMUSG00000022416		cluster 2	Isoc1	ENSMUSG00000024601
				sacral	Setd7	ENSMUSG00000037111		cluster 2	Etaa1	ENSMUSG00000016984
				sacral	Camta2	ENSMUSG00000040712		cluster 2	Hbp1	ENSMUSG00000002996
				sacral	Arhgap27	ENSMUSG00000034255		cluster 2	Tmod3	ENSMUSG00000058587
				sacral	Iqsec3	ENSMUSG00000040797		cluster 2	Stk3	ENSMUSG00000022329
				sacral	Scrn1	ENSMUSG00000019124		cluster 2	Pla2g4a	ENSMUSG00000056220
				sacral	Gm15440	ENSMUSG00000051107		cluster 2	Hapln1	ENSMUSG00000021613
				sacral	Trappc10	ENSMUSG00000000374		cluster 2	Zmat1	ENSMUSG00000052676
				sacral	Kbtbd11	ENSMUSG00000055675		cluster 2	Rnf40	ENSMUSG00000030816
				sacral	Ints3	ENSMUSG00000027933		cluster 2	2810030E01Rik	ENSMUSG00000054074
				sacral	Gtf3c1	ENSMUSG00000032777		cluster 2	Ttpal	ENSMUSG00000017679
				sacral	Ampd2	ENSMUSG00000027889		cluster 2	Gm15886	ENSMUSG00000085754
				sacral	Megf8	ENSMUSG00000045039		cluster 2	Gm15283	ENSMUSG00000087700
				sacral	Npcd	ENSMUSG00000089837		cluster 2	Erap1	ENSMUSG00000021583
				sacral	1700022I11Rik	ENSMUSG00000028451		cluster 2	Gm15879	ENSMUSG00000084790
				sacral	Slc38a9	ENSMUSG00000069056		cluster 2	Sema3c	ENSMUSG00000028780
				sacral	Cdc42bpb	ENSMUSG00000021279		cluster 2	Zfx	ENSMUSG00000079509
				sacral	Fasn	ENSMUSG00000025153		cluster 2	Rasgef1b	ENSMUSG00000029333
				sacral	Igf1r	ENSMUSG00000005533		cluster 2	Scaf8	ENSMUSG00000046201
				sacral	Ttbk1	ENSMUSG00000015599		cluster 2	Phf3	ENSMUSG00000048874
				sacral	Apc2	ENSMUSG00000020135		cluster 2	Kcnc2	ENSMUSG00000035681
				sacral	Dnase2a	ENSMUSG00000003812		cluster 2	Cacng3	ENSMUSG00000066189
				sacral	Kif26b	ENSMUSG00000026494		cluster 2	Tex10	ENSMUSG00000028345
				sacral	Zfhx3	ENSMUSG00000038872		cluster 2	Steap2	ENSMUSG00000015653
				sacral	Onecut2	ENSMUSG00000045991		cluster 2	Ahi1	ENSMUSG00000019986
				sacral	Hivep3	ENSMUSG00000028634		cluster 2	Srpx	ENSMUSG00000090084
				sacral	Ube3b	ENSMUSG00000029577		cluster 2	Hgf	ENSMUSG00000028864
				sacral	Haus4	ENSMUSG00000022177		cluster 2	Npas3	ENSMUSG00000021010
				sacral	Ppp1r37	ENSMUSG00000051403		cluster 2	Lhcgr	ENSMUSG00000024107
				sacral	Sec24c	ENSMUSG00000039367		cluster 2	Cwf19l2	ENSMUSG00000025898
				sacral	Atxn7l3	ENSMUSG00000059995		cluster 2	Ppil4	ENSMUSG00000015757
				sacral	Nat15	ENSMUSG00000005982		cluster 2	Calb1	ENSMUSG00000028222
				sacral	Ddx54	ENSMUSG00000029599		cluster 2	Zfp281	ENSMUSG00000041483
				sacral	Rrp12	ENSMUSG00000035049		cluster 2	Atp11c	ENSMUSG00000062949
				sacral	Gatsl2	ENSMUSG00000015944		cluster 2	Ero1l	ENSMUSG00000021831
				sacral	Slc9a8	ENSMUSG00000039463		cluster 2	Smarca1	ENSMUSG00000031099
				sacral	Mir700	ENSMUSG00000076123		cluster 2	Plcxd3	ENSMUSG00000049148
				sacral	Med24	ENSMUSG00000017210		cluster 2	Hs3st1	ENSMUSG00000051022
				sacral	Pip4k2b	ENSMUSG00000018547		cluster 2	Plxdc2	ENSMUSG00000026748
				sacral	Clip4	ENSMUSG00000024059		cluster 2	Rspo2	ENSMUSG00000051920
				sacral	Six1	ENSMUSG00000051367		cluster 2	Chml	ENSMUSG00000078185
				sacral	RP23-113F14.3	ENSMUSG00000093423		cluster 2	Cntn5	ENSMUSG00000039488
				sacral	Rad50	ENSMUSG00000020380		cluster 2	Thsd7a	ENSMUSG00000032625
				sacral	Trak1	ENSMUSG00000032536		cluster 2	Pcdh17	ENSMUSG00000035566
				sacral	Capn5	ENSMUSG00000035547		cluster 2	Slc7a3	ENSMUSG00000031297
				sacral	Lrrc8b	ENSMUSG00000070639		cluster 2	Zfp668	ENSMUSG00000049728
				sacral	Cobl	ENSMUSG00000020173		cluster 2	Slc8a1	ENSMUSG00000054640
				sacral	Dopey2	ENSMUSG00000022946		cluster 2	Pex12	ENSMUSG00000018733
				sacral	Ank1	ENSMUSG00000031543		cluster 2	Zbtb8b	ENSMUSG00000048485
				sacral	Smarca4	ENSMUSG00000032187		cluster 2	A430033K04Rik	ENSMUSG00000056014
				sacral	Prdm12	ENSMUSG00000079466		cluster 2	Pard6g	ENSMUSG00000056214
				sacral	Mir3113	ENSMUSG00000093219		cluster 2	Lrrc51	ENSMUSG00000064307
				sacral	Arhgap17	ENSMUSG00000030766		cluster 2	Gm15441	ENSMUSG00000074398
				sacral	Usp13	ENSMUSG00000056900		cluster 2	A4galt	ENSMUSG00000047878
				sacral	Scin	ENSMUSG00000002565		cluster 2	Podxl2	ENSMUSG00000033152
				sacral	Arhgef18	ENSMUSG00000004568		cluster 2	Smad6	ENSMUSG00000036867
				sacral	Cxxc4	ENSMUSG00000044365		cluster 2	Ocln	ENSMUSG00000021638
				sacral	Kif5b	ENSMUSG00000006740		cluster 2	Angptl4	ENSMUSG00000002289
				sacral	Zdhhc2	ENSMUSG00000039470		cluster 2	Rhbdd1	ENSMUSG00000026142
				sacral	Slc25a1	ENSMUSG00000003528		cluster 2	Cln6	ENSMUSG00000032245
				sacral	Gm6781	ENSMUSG00000035129		cluster 2	Fkbp10	ENSMUSG00000001555
				sacral	Lrrfip2	ENSMUSG00000032497		cluster 2	Pnmal2	ENSMUSG00000070802
				sacral	Jmjd4	ENSMUSG00000036819		cluster 2	Ehd1	ENSMUSG00000024772
				sacral	Def6	ENSMUSG00000002257		cluster 2	Sez6l	ENSMUSG00000058153
				sacral	1110014N23Rik	ENSMUSG00000024797		cluster 2	Cbln1	ENSMUSG00000031654
				sacral	Lrp10	ENSMUSG00000022175		cluster 2	Cbln1	ENSMUSG00000090275
				sacral	Elmo2	ENSMUSG00000017670		cluster 2	Bdkrb2	ENSMUSG00000021070
				sacral	Fam63a	ENSMUSG00000038712		cluster 2	Arf2	ENSMUSG00000062421
				sacral	Fdft1	ENSMUSG00000021273		cluster 2	Nucb2	ENSMUSG00000030659
				sacral	Pkmyt1	ENSMUSG00000023908		cluster 2	Plxnb2	ENSMUSG00000036606
				sacral	Paqr4	ENSMUSG00000023909		cluster 2	Fzd2	ENSMUSG00000050288
				sacral	Psmd3	ENSMUSG00000017221		cluster 2	Cd248	ENSMUSG00000056481
				sacral	Gnl2	ENSMUSG00000028869		cluster 2	Mmp14	ENSMUSG00000000957
				sacral	Trnp1	ENSMUSG00000056596		cluster 2	Galntl1	ENSMUSG00000021130
				sacral	Mrgpra3	ENSMUSG00000078698		cluster 2	Loxl2	ENSMUSG00000034205
				sacral	Sbk1	ENSMUSG00000042978		cluster 2	Ltbp3	ENSMUSG00000024940
				sacral	Fam43b	ENSMUSG00000078235		cluster 2	Ltbp4	ENSMUSG00000040488
				sacral	0610031J06Rik	ENSMUSG00000001418		cluster 2	Nrp2	ENSMUSG00000025969
				sacral	Tbc1d1	ENSMUSG00000029174		cluster 2	Rrbp1	ENSMUSG00000027422
				sacral	Gga2	ENSMUSG00000030872		cluster 2	Zcchc3	ENSMUSG00000074682
				sacral	Shc1	ENSMUSG00000042626		cluster 2	H6pd	ENSMUSG00000028980
				sacral	Mphosph8	ENSMUSG00000079184		cluster 2	Cdh5	ENSMUSG00000031871
				sacral	Naa35	ENSMUSG00000021555		cluster 2	Vmac	ENSMUSG00000054723
				sacral	Tlx2	ENSMUSG00000068327		cluster 2	Serinc2	ENSMUSG00000023232
				sacral	Pmpca	ENSMUSG00000026926		cluster 2	Vangl2	ENSMUSG00000026556
				sacral	Hgsnat	ENSMUSG00000037260		cluster 2	Sdc1	ENSMUSG00000020592
				sacral	Rabif	ENSMUSG00000042229		cluster 2	Serpinh1	ENSMUSG00000070436
				sacral	AC154824.1	ENSMUSG00000092650		cluster 2	Ldb1	ENSMUSG00000025223
				sacral	Nub1	ENSMUSG00000028954		cluster 2	Rasl11b	ENSMUSG00000049907
				sacral	Cadm1	ENSMUSG00000032076		cluster 2	Tmem158	ENSMUSG00000054871
				sacral	Gm8399	ENSMUSG00000043889		cluster 2	Celf5	ENSMUSG00000034818
				sacral	Actg1	ENSMUSG00000062825		cluster 2	Tut1	ENSMUSG00000071645
				sacral	Fastkd1	ENSMUSG00000027086		cluster 2	Lig3	ENSMUSG00000020697
				sacral	Tmem9b	ENSMUSG00000031021		cluster 2	Hdac5	ENSMUSG00000008855
				sacral	Gm6768	ENSMUSG00000021908		cluster 2	Oplah	ENSMUSG00000022562
				sacral	Prmt7	ENSMUSG00000060098		cluster 2	Rnf165	ENSMUSG00000025427
				sacral	Prkcsh	ENSMUSG00000003402		cluster 2	Tceal5	ENSMUSG00000054034
				sacral	Tmem132c	ENSMUSG00000034324		cluster 2	Slc23a2	ENSMUSG00000027340
				sacral	Mfsd12	ENSMUSG00000034854		cluster 2	Egln3	ENSMUSG00000035105
				sacral	C85492	ENSMUSG00000066235		cluster 2	Sulf1	ENSMUSG00000016918
				sacral	Yipf3	ENSMUSG00000071074		cluster 2	Adcyap1r1	ENSMUSG00000029778
				sacral	Trhde	ENSMUSG00000050663		cluster 2	Chst2	ENSMUSG00000033350
				sacral	Elp2	ENSMUSG00000024271		cluster 2	Rgs12	ENSMUSG00000029101
				sacral	Vstm2a	ENSMUSG00000048834		cluster 2	Slc6a6	ENSMUSG00000030096
				sacral	Elp3	ENSMUSG00000022031		cluster 2	Man2b2	ENSMUSG00000029119
				sacral	9130401M01Rik	ENSMUSG00000022362		cluster 2	Shank1	ENSMUSG00000038738
				sacral	Coro1c	ENSMUSG00000004530		cluster 2	Dkk3	ENSMUSG00000030772
				sacral	Srm	ENSMUSG00000006442		cluster 2	Bmper	ENSMUSG00000031963
				sacral	Ccdc136	ENSMUSG00000029769		cluster 2	Mras	ENSMUSG00000032470
				sacral	Rtn2	ENSMUSG00000030401		cluster 2	Xkr8	ENSMUSG00000037752
				sacral	Svop	ENSMUSG00000042078		cluster 2	Mmp11	ENSMUSG00000000901
				sacral	Sae1	ENSMUSG00000052833		cluster 2	Sulf2	ENSMUSG00000006800
				sacral	Col4a3bp	ENSMUSG00000021669		cluster 2	Ece1	ENSMUSG00000057530
				sacral	Dync1li2	ENSMUSG00000035770		cluster 2	Foxj2	ENSMUSG00000003154
				sacral	Lhfpl4	ENSMUSG00000042873		cluster 2	Pik3r4	ENSMUSG00000032571
				sacral	Fnbp1	ENSMUSG00000075415		cluster 2	Zfp629	ENSMUSG00000045639
				sacral	Gm12744	ENSMUSG00000085023		cluster 2	Zcchc14	ENSMUSG00000061410
				sacral	Ccdc124	ENSMUSG00000007721		cluster 2	Trim3	ENSMUSG00000036989
				sacral	Adap1	ENSMUSG00000056413		cluster 2	A930024N18Rik	ENSMUSG00000085544
				sacral	Lrrc14	ENSMUSG00000033728		cluster 2	Klf5	ENSMUSG00000005148
				sacral	Tmem135	ENSMUSG00000039428		cluster 2	Prrg3	ENSMUSG00000033361
				sacral	Prmt2	ENSMUSG00000020230		cluster 2	Mex3a	ENSMUSG00000074480
				sacral	Mir678	ENSMUSG00000076068		cluster 2	Sgms2	ENSMUSG00000050931
				sacral	Nubp1	ENSMUSG00000022503		cluster 2	Fzd5	ENSMUSG00000045005
				sacral	Vps26b	ENSMUSG00000031988		cluster 2	Ckap4	ENSMUSG00000046841
				sacral	Rab3gap1	ENSMUSG00000036104		cluster 2	Fgd3	ENSMUSG00000037946
				sacral	Rpn1	ENSMUSG00000030062		cluster 2	Bend4	ENSMUSG00000092060
				sacral	Sdha	ENSMUSG00000021577		cluster 2	Irf2bp2	ENSMUSG00000051495
				sacral	Aars	ENSMUSG00000031960		cluster 2	Gm16983	ENSMUSG00000085964
				sacral	Pgam1	ENSMUSG00000011752		cluster 2	Calcoco1	ENSMUSG00000023055
				sacral	Hars	ENSMUSG00000001380		cluster 2	Sfrp1	ENSMUSG00000031548
				sacral	Anxa5	ENSMUSG00000027712		cluster 2	Ldlrad3	ENSMUSG00000048058
				sacral	Sqstm1	ENSMUSG00000015837		cluster 2	Bcorl1	ENSMUSG00000036959
				sacral	Nars	ENSMUSG00000024587		cluster 2	Plxnb1	ENSMUSG00000053646
				sacral	Wbp4	ENSMUSG00000022023		cluster 2	Zfp362	ENSMUSG00000028799
				sacral	Rnf19a	ENSMUSG00000022280		cluster 2	Bcl9l	ENSMUSG00000063382
[truncated: 5,606 more rows]
