# Supplementary material for: Identification of a Sacral, Visceral Sensory Transcriptome in Embryonic and Adult Mice
Source: eNeuro. 2020 Feb 19;7(1):ENEURO.0397-19.2019. doi: 10.1523/ENEURO.0397-19.2019 (PMC7036621; doi:10.1523/ENEURO.0397-19.2019)
Supplement: Extended Data Figure 4-1 — Differential expression analysis for all genes detected in TRPV1 lumbar versus sacral samples. A negative value for the FC indicates an upregulation in sacral DRG, whereas a positive FC indicates upregulation in lumbar DRG. Download Figure 4-1, XLSX file. [file enu-eN-NWR-0397-19-s04.xlsx]

## Sheet: Figure 4-1
Extended Data Fig 4-1: Differential expression analysis for TRPV1 lumbar vs. sacral samples
A negative value for the fold-change (FC) indicates an upregulation in sacral DRG, whereas a positive FC indicates upregulation in lumbar DRG
ENSEMBL_Id	Symbol	Aliases	logFC	AveExpr	t	P.Value	adj.P.Val	B	Entrez_ID	Description	Chromosome	Start	End	Strand
ENSMUSG00000019768	Esr1	AA420328 AU041214 ER-alpha ER[a] ERa ERalpha ESR Estr Estra Nr3a1	-2.65981	4.06746	-15.3311	2.66499e-14	3.60493e-10	22.4545	13982	estrogen receptor 1 (alpha)	10	5340927	5734948	-
ENSMUSG00000050368	Hoxd10	AI385591 AI874987 Hox-4.5 Hox-5.3	-3.19097	3.11632	-14.0478	1.9374e-13	7.78593e-10	20.2547	15430	homeobox D10	2	74529147	74533163	+
ENSMUSG00000024497	Pou4f3	Brn3.1 Brn3c ddl dreidel	-1.45577	3.83087	-14.0147	2.04315e-13	7.78593e-10	20.6063	18998	POU domain, class 4, transcription factor 3	18	42554193	42556903	+
ENSMUSG00000021587	Pcsk1	Nec-1 Nec1 PC1 PC3 Phpp-1 SPC3	-1.64402	4.08054	-13.9403	2.30234e-13	7.78593e-10	20.5215	18548	proprotein convertase subtilisin/kexin type 1	13	75227274	75269946	+
ENSMUSG00000040037	Negr1		-1.63386	6.16706	-13.5186	4.57831e-13	1.10701e-09	19.9529	320840	neuronal growth regulator 1	3	156224758	156979409	+
ENSMUSG00000040759	Cmtm5	1500005P16Rik 2900052H21Rik Cklfsf5	1.35575	4.42492	13.4762	4.91023e-13	1.10701e-09	19.8609	67272	CKLF-like MARVEL transmembrane domain containing 5	14	55555307	55558093	+
ENSMUSG00000061535	C1qtnf7		-1.62691	4.71991	-12.7091	1.79538e-12	3.46945e-09	18.5954	109323	C1q and tumor necrosis factor related protein 7	5	43906808	44010056	+
ENSMUSG00000018451	6330403K07Rik		-1.16349	7.90464	-12.5667	2.29836e-12	3.65243e-09	18.3641		RIKEN cDNA 6330403K07 gene	11	70845451	70847015	-
ENSMUSG00000029878	Dbpht2		-1.401	5.97621	-12.5348	2.43009e-12	3.65243e-09	18.3155	386753	DNA binding protein with his-thr domain	12	75398461	75401455	+
ENSMUSG00000075334	Rprm	2410012A13Rik Reprimo	-1.01816	3.61645	-12.4196	2.9731e-12	4.02171e-09	18.0435	67874	reprimo, TP53 dependent G2 arrest mediator candidate	2	53936504	53937963	-
ENSMUSG00000048148	Nwd1		1.5487	4.80082	12.1535	4.76332e-12	5.85759e-09	17.6504	319555	NACHT and WD repeat domain containing 1	8	75170610	75238645	+
ENSMUSG00000022415	Syngr1	R75468 Syngr1b p29	-0.904137	6.27752	-12.0004	6.26831e-12	7.06595e-09	17.381	20972	synaptogyrin 1	15	79921764	79949931	+
ENSMUSG00000033685	Ucp2	Slc25a8	1.46809	6.23433	11.9325	7.08621e-12	7.37347e-09	17.2593	22228	uncoupling protein 2 (mitochondrial, proton carrier)	7	107641846	107650529	+
ENSMUSG00000031983	2310022B05Rik		1.15675	5.46757	11.8775	7.82871e-12	7.56421e-09	17.1609	69551	RIKEN cDNA 2310022B05 gene	8	127159666	127187269	-
ENSMUSG00000053062	Jam2	1110002N23Rik 2410030G21Rik 2410167M24Rik JAM-2 JAM-B Jcam2 VE-JAM	1.09489	7.06292	11.8158	8.75803e-12	7.89799e-09	17.0511	67374	junction adhesion molecule 2	16	84774368	84826173	+
ENSMUSG00000030866	Ern2	Ern1 Ire1 Ire1b	-2.70582	0.892959	-11.7255	1.03287e-11	8.73224e-09	15.9177	26918	endoplasmic reticulum (ER) to nucleus signalling 2	7	129313407	129329730	-
ENSMUSG00000023460	Rab12	2900054P15Rik AW555448 C77700	0.915512	3.82169	11.4364	1.76192e-11	1.34585e-08	16.3519	19328	RAB12, member RAS oncogene family	17	66843852	66869057	-
ENSMUSG00000033491	Prss35		1.49552	5.1103	11.4276	1.79088e-11	1.34585e-08	16.3442	244954	protease, serine, 35	9	86636434	86650680	+
ENSMUSG00000086903	Gm16258		-5.13103	-0.94089	-11.0609	3.57533e-11	2.54545e-08	14.6013		predicted gene 16258	15	102774493	102778851	-
ENSMUSG00000030500	Slc17a6		-1.15758	7.66299	-10.9843	4.13928e-11	2.79961e-08	15.5179	140919	solute carrier family 17 (sodium-dependent inorganic phosphate cotransporter), member 6	7	58877200	58926495	+
ENSMUSG00000048458	6530418L21Rik		1.31824	5.06258	10.9332	4.56566e-11	2.94094e-08	15.4172	109050	RIKEN cDNA 6530418L21 gene	3	105507517	105523760	+
ENSMUSG00000032625	Thsd7a		-1.38186	6.77921	-10.8928	4.93427e-11	3.03391e-08	15.3393	330267	thrombospondin, type I, domain containing 7A	6	12261610	12699410	-
ENSMUSG00000022790	Igsf11		1.3236	5.80721	10.8345	5.52147e-11	3.24734e-08	15.222	207683	immunoglobulin superfamily, member 11	16	38901584	39027272	+
ENSMUSG00000015222	Mtap2	MAP-2 MAP2 Mtap-2	-0.883685	6.5948	-10.748	6.52995e-11	3.68044e-08	15.0588	17756	microtubule-associated protein 2	1	66221847	66489157	+
ENSMUSG00000003411	Rab3b	2610528C18Rik	-1.29606	4.21405	-10.6275	8.25955e-11	4.46908e-08	14.8413	69908	RAB3B, member RAS oncogene family	4	108551668	108615929	+
ENSMUSG00000026110	Mgat4a		-1.1981	6.49581	-10.5017	1.05751e-10	5.5019e-08	14.5802	269181	mannoside acetylglucosaminyltransferase 4, isoenzyme A	1	37496185	37597861	-
ENSMUSG00000021252	0610007P14Rik	1190004E09Rik AU019315 C77855 ORF11	0.953096	4.53583	10.3926	1.31243e-10	6.44733e-08	14.3781	58520	RIKEN cDNA 0610007P14 gene	12	87156398	87165500	-
ENSMUSG00000071340	Bet3l		-1.70552	2.85069	-10.3842	1.33455e-10	6.44733e-08	14.2877	692132	BET3 like (S. cerevisiae)	10	33757403	33829619	+
ENSMUSG00000044033	Ccdc141		-1.04382	5.86381	-10.3252	1.50067e-10	6.99984e-08	14.231	545428	coiled-coil domain containing 141	2	76847960	77008693	-
ENSMUSG00000035566	Pcdh17		-0.979465	5.89664	-10.2978	1.5851e-10	7.01999e-08	14.1759	219228	protocadherin 17	14	84843370	84936867	+
ENSMUSG00000021186	Fbln5	A55 DANCE EVEC	1.24397	6.16006	10.2837	1.63038e-10	7.01999e-08	14.1437	23876	fibulin 5	12	102984775	103057265	-
ENSMUSG00000040181	Fmo1		1.47991	5.28911	10.2745	1.66068e-10	7.01999e-08	14.1318	14261	flavin containing monooxygenase 1	1	164759692	164796679	-
ENSMUSG00000064373	Sepp1		1.31615	8.67778	10.2456	1.75976e-10	7.21343e-08	14.0925		selenoprotein P, plasma, 1	15	3218547	3230508	+
ENSMUSG00000027875	Hmgcs2	1300002P16 mHS	1.24194	5.82354	10.1619	2.08161e-10	7.6388e-08	13.8999	15360	3-hydroxy-3-methylglutaryl-Coenzyme A synthase 2	3	98084358	98114661	+
ENSMUSG00000037370	Enpp1	4833416E15Rik AI428932 C76301 CD203c E-NPP1 Ly-41 M6S1 NPP1 Npps PC-1 Pca Pca-1 Pdnp1 ttw twy	1.25015	5.57071	10.1603	2.08846e-10	7.6388e-08	13.8984	18605	ectonucleotide pyrophosphatase/phosphodiesterase 1	10	24357720	24431965	-
ENSMUSG00000024985	Tcf7l2	TCF4B TCF4E Tcf-4 Tcf4 mTcf-4B mTcf-4E	1.10532	3.74086	10.155	2.11108e-10	7.6388e-08	13.9195	21416	transcription factor 7 like 2, T cell specific, HMG box	19	55816300	56008144	+
ENSMUSG00000066705	Fxyd6	0610030I18Rik Php	-1.00268	6.02324	-10.1431	2.16231e-10	7.6388e-08	13.8664	59095	FXYD domain-containing ion transport regulator 6	9	45178268	45204241	+
ENSMUSG00000055538	Zcchc24	2310047A01Rik	1.28943	5.28958	10.137	2.18901e-10	7.6388e-08	13.8556	71918	zinc finger, CCHC domain containing 24	14	26531126	26588342	-
ENSMUSG00000064338	mt-Tv		1.20718	9.76233	10.1319	2.2116e-10	7.6388e-08	13.8729		mitochondrially encoded tRNA valine	MT	1025	1093	+
ENSMUSG00000047085	Lrrc4b		1.6968	1.78632	10.1214	2.25883e-10	7.6388e-08	13.6433	272381	leucine rich repeat containing 4B	7	51684388	51718721	+
ENSMUSG00000001656	Hoxc11		-4.76183	-1.24244	-10.0933	2.39102e-10	7.88863e-08	12.9581	109663	homeobox C11	15	102784858	102788139	+
ENSMUSG00000038467	Chmp4b	2010012F05Rik C76846 Snf7-2	-0.575769	5.8817	-10.0694	2.50931e-10	8.08176e-08	13.7154	75608	charged multivesicular body protein 4B	2	154477441	154520521	+
ENSMUSG00000033006	Sox10	Dom Sox21	1.44184	5.29005	10.0356	2.68762e-10	8.45476e-08	13.6522	20665	SRY-box containing gene 10	15	78985343	78994920	-
ENSMUSG00000059974	Ntm		-1.22495	3.49004	-10.0195	2.77698e-10	8.53733e-08	13.6443	235106	neurotrimin	9	28802335	29770726	-
ENSMUSG00000092315	Gm20440		-3.64552	1.91238	-9.93093	3.32599e-10	9.99793e-08	13.1355		predicted gene 20440	2	74521503	74532251	+
ENSMUSG00000052430	Bmpr1b	AI385617 ALK-6 AV355320 Acvrlk6 Alk6 BMPR-1B BMPR-IB CFK-43a SKR6	-2.0058	2.38664	-9.90018	3.54179e-10	1.04152e-07	13.2861	12167	bone morphogenetic protein receptor, type 1B	3	141500100	141832389	-
ENSMUSG00000000308	Ckmt1	Mt-CK ScCKmit UbCKmit mi-CK	-0.880155	5.54056	-9.84753	3.94553e-10	1.10082e-07	13.2694	12716	creatine kinase, mitochondrial 1, ubiquitous	2	121183450	121189473	+
ENSMUSG00000018822	Sfrp5	AI605071 SARP3	1.30728	5.10519	9.84215	3.98935e-10	1.10082e-07	13.2616	54612	secreted frizzled-related sequence protein 5	19	42272461	42276742	-
ENSMUSG00000049313	Sorl1	2900010L19Rik AI596264 AW261561 LR11 SorLA gp250 mSorLA	-1.3756	7.10011	-9.83737	4.02871e-10	1.10082e-07	13.2543	20660	sortilin-related receptor, LDLR class A repeats-containing	9	41772803	41932380	-
ENSMUSG00000038721	Hoxb7	AI325018 Hox-2.3	1.88787	1.38946	9.82634	4.12105e-10	1.10082e-07	12.9904	15415	homeobox B7	11	96145571	96151650	+
ENSMUSG00000032269	Htr3a	5-HT3	-2.01417	4.55103	-9.81906	4.18324e-10	1.10082e-07	13.2436	15561	5-hydroxytryptamine (serotonin) receptor 3A	9	48707319	48719204	-
ENSMUSG00000000120	Ngfr	LNGFR Tnfrsf16 p75 p75NGFR p75NTR	-1.13827	8.35561	-9.81346	4.23172e-10	1.10082e-07	13.2209	18053	nerve growth factor receptor (TNFR superfamily, member 16)	11	95430132	95449049	-
ENSMUSG00000023000	Dhh	C78960	1.14754	5.74515	9.74648	4.85842e-10	1.24e-07	13.054	13363	desert hedgehog	15	98723462	98728971	-
ENSMUSG00000044708	Kcnj10	BIR10 BIRK-1 Kir1.2 Kir4.1	1.26855	7.19776	9.69402	5.41562e-10	1.35661e-07	12.9587	16513	potassium inwardly-rectifying channel, subfamily J, member 10	1	174271341	174304216	+
ENSMUSG00000033544	Angptl1	2810039D03Rik ANG3 ANGPT3 ANGY ARP1	1.59748	1.32209	9.68376	5.53207e-10	1.36059e-07	12.7139	72713	angiopoietin-like 1	1	158768693	158791209	+
ENSMUSG00000046999	1110032F04Rik	AI115547	-0.912801	4.09772	-9.6586	5.82869e-10	1.40794e-07	12.917	68725	RIKEN cDNA 1110032F04 gene	3	68673508	68676085	+
ENSMUSG00000033763	Mtss1l		0.991911	6.15148	9.62619	6.23505e-10	1.47967e-07	12.8043	244654	metastasis suppressor 1-like	8	113245376	113265300	+
ENSMUSG00000050711	Scg2	Chgc SgII	-1.11408	9.33264	-9.61621	6.36594e-10	1.48469e-07	12.8272	20254	secretogranin II	1	79431244	79436665	-
ENSMUSG00000090378	Gm10925		1.11325	8.50114	9.60535	6.51169e-10	1.48685e-07	12.7945		predicted gene 10925	1	24620814	24621627	-
ENSMUSG00000004098	Col5a3		1.49037	3.70491	9.59925	6.59503e-10	1.48685e-07	12.801	53867	collagen, type V, alpha 3	9	20574494	20619511	-
ENSMUSG00000040997	Abhd4		1.04144	6.369	9.56416	7.09616e-10	1.5634e-07	12.677	105501	abhydrolase domain containing 4	14	54878907	54888829	+
ENSMUSG00000021337	Scgn		-4.20861	-0.886108	-9.55859	7.17917e-10	1.5634e-07	12.0354	214189	secretagogin, EF-hand calcium binding protein	13	24045325	24083083	-
ENSMUSG00000031772	Cntnap4		-1.01141	4.6786	-9.55184	7.28129e-10	1.5634e-07	12.6806	170571	contactin associated protein-like 4	8	115093943	115406617	+
ENSMUSG00000030428	Ttyh1	4930459B04Rik 6330408P11Rik tty	1.24571	6.55867	9.53744	7.50399e-10	1.57088e-07	12.6239	57776	tweety homolog 1 (Drosophila)	7	4071010	4088308	+
ENSMUSG00000060675	Pla2g16		1.35631	6.0545	9.53462	7.54841e-10	1.57088e-07	12.6144	225845	phospholipase A2, group XVI	19	7631949	7663035	+
ENSMUSG00000046312	AI464131		1.11066	2.9261	9.49873	8.13792e-10	1.651e-07	12.5879	329828	expressed sequence AI464131	4	41442637	41450109	-
ENSMUSG00000027217	Tspan18		1.0982	6.46205	9.49642	8.17751e-10	1.651e-07	12.5365	241556	tetraspanin 18	2	93041917	93174662	-
ENSMUSG00000064356	mt-Atp8		1.15046	6.81699	9.47866	8.48814e-10	1.68852e-07	12.5044	17706	mitochondrially encoded ATP synthase 8	MT	7766	7969	+
ENSMUSG00000005268	Prlr	AI987712 Pr-1 Pr-3 Prlr-rs1	-1.21213	4.31698	-9.42014	9.60038e-10	1.87155e-07	12.4201	19116	prolactin receptor	15	10106993	10303504	+
ENSMUSG00000029838	Ptn	HARP HB-GAM HBBN HBGF-8 HBNF OSF Osf-1 Osf1	1.03087	7.68341	9.40123	9.99105e-10	1.87155e-07	12.3565	19242	pleiotrophin	6	36665663	36761361	-
ENSMUSG00000091953	Gm17710		2.38158	-0.0513674	9.39974	1.00225e-09	1.87155e-07	11.7461		predicted gene, 17710	7	95427297	95432039	-
ENSMUSG00000064357	mt-Atp6		1.10945	7.99499	9.3982	1.00552e-09	1.87155e-07	12.3553	17705	mitochondrially encoded ATP synthase 6	MT	7927	8607	+
ENSMUSG00000028551	Cdkn2c	C77269 INK4c INK4d p18 p18INK4c	1.65232	0.206065	9.38424	1.0356e-09	1.87155e-07	11.8348	12580	cyclin-dependent kinase inhibitor 2C (p18, inhibits CDK4)	4	109333481	109339794	-
ENSMUSG00000032744	Heyl	Hey3 Hrt3 bHLHb33 hesr3	1.53395	4.09945	9.37726	1.051e-09	1.87155e-07	12.332	56198	hairy/enhancer-of-split related with YRPW motif-like	4	122910799	122927118	+
ENSMUSG00000034412	Tbc1d10a		1.49568	2.07361	9.37639	1.05293e-09	1.87155e-07	12.2605	103724	TBC1 domain family, member 10a	11	4086792	4115508	+
ENSMUSG00000024924	Vldlr	AA408956 AI451093 AW047288	1.10384	5.41713	9.37144	1.064e-09	1.87155e-07	12.2747	22359	very low density lipoprotein receptor	19	27290974	27328721	+
ENSMUSG00000020689	Itgb3	CD61 GP3A INGRB3	1.5275	4.51442	9.37084	1.06534e-09	1.87155e-07	12.3037	16416	integrin beta 3	11	104469314	104531790	+
ENSMUSG00000019789	Hey2	CHF1 Herp1 Hrt2 bHLHb32 hesr2	1.32256	4.90533	9.35552	1.10045e-09	1.89375e-07	12.2561	15214	hairy/enhancer-of-split related with YRPW motif 2	10	30552165	30562607	-
ENSMUSG00000031144	Syp	A230093K24Rik AI848995 Syn p38	-0.935632	8.09166	-9.35315	1.10598e-09	1.89375e-07	12.2628	20977	synaptophysin	X	7215597	7230382	+
ENSMUSG00000022280	Rnf19a	AA032313 Dorfin Rnf19 UIP117 Ubce7ip2 XYbp	-0.732761	6.4462	-9.33766	1.14285e-09	1.93242e-07	12.2046	30945	ring finger protein 19A	15	36169689	36212902	-
ENSMUSG00000021589	Rhobtb3	1700040C17Rik 2610033K01Rik 4930503C18Rik AI317148 AW208826 mKIAA0878	1.05479	4.45631	9.32379	1.17696e-09	1.96552e-07	12.2037	73296	Rho-related BTB domain containing 3	13	76006985	76081373	-
ENSMUSG00000032011	Thy1	CD90 T25 Thy-1 Thy-1.2 Thy1.1 Thy1.2	-1.22709	6.96124	-9.31385	1.20204e-09	1.98292e-07	12.1625	21838	thymus cell antigen 1, theta	9	43851467	43856662	+
ENSMUSG00000035513	Ntng2		1.91942	0.473987	9.30263	1.231e-09	1.99314e-07	11.7568	171171	netrin G2	2	29050061	29108525	-
ENSMUSG00000070348	Ccnd1	AI327039 CycD1 Cyl-1 PRAD1 bcl-1 cD1	1.36282	5.57187	9.30007	1.2377e-09	1.99314e-07	12.123	12443	cyclin D1	7	152115836	152125774	-
ENSMUSG00000083563	Gm13340		1.29065	6.0244	9.24219	1.39989e-09	2.21841e-07	11.9966		predicted gene 13340	2	22443623	22445167	-
ENSMUSG00000033342	4833424O15Rik	Lppr5 PRG-5 Pap2d	-1.63359	1.41674	-9.23868	1.41039e-09	2.21841e-07	11.846	75769	RIKEN cDNA 4833424O15 gene	3	117278145	117392425	+
ENSMUSG00000009394	Syn2	2900074L19Rik AI836018 AI841723	-1.08962	6.54744	-9.21529	1.48254e-09	2.3051e-07	11.9478	20965	synapsin II	6	115084920	115232644	+
ENSMUSG00000030806	Stx1b	Stx1b2 Stx1bl Syn1b	-0.637092	7.03306	-9.19535	1.54707e-09	2.3781e-07	11.9098	56216	syntaxin 1B	7	134947414	134968063	-
ENSMUSG00000070304	Scn2b	2810451E09Rik AI840361 Gm183	-0.890574	5.57015	-9.18899	1.56823e-09	2.38354e-07	11.8921	72821	sodium channel, voltage-gated, type II, beta	9	44925959	44938153	+
ENSMUSG00000031425	Plp1	DM20 Plp jimpy jp msd rsh	1.21814	8.43696	9.17864	1.60334e-09	2.40983e-07	11.8986	18823	proteolipid protein (myelin) 1	X	133357210	133374272	+
ENSMUSG00000020733	Slc9a3r1	EBP-50 NHE-RF NHERF-1 NHERF1	1.2469	4.5395	9.17041	1.63182e-09	2.42568e-07	11.8766	26941	solute carrier family 9 (sodium/hydrogen exchanger), member 3 regulator 1	11	115024655	115042495	+
ENSMUSG00000072966	Gprasp2		-0.909231	5.47867	-9.16122	1.66424e-09	2.44484e-07	11.8345	245607	G protein-coupled receptor associated sorting protein 2	X	132373573	132379269	+
ENSMUSG00000031465	Angpt2	Agpt2 Ang-2 Ang2	1.22589	4.2419	9.15476	1.68742e-09	2.44484e-07	11.8553	11601	angiopoietin 2	8	18690263	18741562	-
ENSMUSG00000070695	Cntnap5a		-1.39931	4.69554	-9.15159	1.69894e-09	2.44484e-07	11.8435	636808	contactin associated protein-like 5A	1	117581333	118478603	+
ENSMUSG00000050875	A730017C20Rik		-0.771117	5.46428	-9.13135	1.77431e-09	2.52643e-07	11.769	225583	RIKEN cDNA A730017C20 gene	18	59221902	59236616	+
ENSMUSG00000046402	Rbp1	CRBPI Crbp Rbp-1	1.78702	2.33799	9.12469	1.79984e-09	2.53609e-07	11.7772	19659	retinol binding protein 1, cellular	9	98323380	98346970	+
ENSMUSG00000044456	Rin3		1.6132	2.20508	9.11062	1.85503e-09	2.5869e-07	11.7377	217835	Ras and Rab interactor 3	12	103521258	103629065	+
ENSMUSG00000043342	Hoxd9	Hox-4.4 Hox-5.2	-1.01527	3.09468	-9.082	1.97277e-09	2.72303e-07	11.7283	15438	homeobox D9	2	74535737	74538265	+
ENSMUSG00000043298	C030030A07Rik		1.78136	2.5146	9.06343	2.05327e-09	2.80552e-07	11.6654	654818	RIKEN cDNA C030030A07 gene	6	136778448	136783973	-
ENSMUSG00000039533	Mmd2	4930518M15Rik C88001	1.15209	6.17957	9.03472	2.18438e-09	2.95246e-07	11.5516	75104	monocyte to macrophage differentiation-associated 2	5	143038319	143084754	-
ENSMUSG00000046240	Hepacam	2900042E01Rik Hepn1	1.24072	3.95826	9.03048	2.20447e-09	2.95246e-07	11.602	72927	hepatocyte cell adhesion molecule	9	37174953	37194157	+
ENSMUSG00000026463	Atp2b4		-1.24677	7.65837	-9.01374	2.28565e-09	3.00314e-07	11.5328	381290	ATPase, Ca++ transporting, plasma membrane 4	1	135599255	135697618	-
ENSMUSG00000031342	Gpm6b	AI593561 Gpm6 M6B	1.15349	8.3452	9.01021	2.30313e-09	3.00314e-07	11.5368	14758	glycoprotein m6b	X	162676843	162826920	+
ENSMUSG00000023963	Cyp39a1		1.30737	3.73761	9.00905	2.30891e-09	3.00314e-07	11.5649	56050	cytochrome P450, family 39, subfamily a, polypeptide 1	17	43804374	43888380	+
ENSMUSG00000032733	Snx33		1.83692	1.67544	8.99781	2.36571e-09	3.04771e-07	11.4355	235406	sorting nexin 33	9	56765007	56776178	-
ENSMUSG00000054342	Kcnn4	IK1 IKCA1 KCA4 KCa3.1 SK4 SKCas mIKCa1	1.79149	2.58866	8.9881	2.41596e-09	3.07015e-07	11.5137	16534	potassium intermediate/small conductance calcium-activated channel, subfamily N, member 4	7	25155282	25170228	+
ENSMUSG00000024084	Qpct	5730422A13Rik	-1.89351	0.848015	-8.9857	2.42852e-09	3.07015e-07	11.2116	70536	glutaminyl-peptide cyclotransferase (glutaminyl cyclase)	17	79451246	79489583	+
ENSMUSG00000031934	Panx1	AI847747	-0.823168	4.65464	-8.96811	2.52285e-09	3.12264e-07	11.4435	55991	pannexin 1	9	14809605	14849922	-
ENSMUSG00000055026	Gabrg3	B230362M20Rik Gabrg-3	-1.67215	4.60112	-8.96555	2.53688e-09	3.12264e-07	11.453	14407	gamma-aminobutyric acid (GABA) A receptor, subunit gamma 3	7	63971835	64642558	-
ENSMUSG00000022658	Tagln3	2700038H05Rik 2900005O10Rik AI426007 Np25	-0.808553	4.91601	-8.96511	2.53929e-09	3.12264e-07	11.4266	56370	transgelin 3	16	45711343	45724721	-
ENSMUSG00000054545	Ugt1a6a	UDPGT UDPGT 1-6 UGT1-06 UGT1.6 Ugt1a6 Ugt1a7	1.30675	4.01131	8.94853	2.63225e-09	3.20736e-07	11.4246	94284	UDP glucuronosyltransferase 1 family, polypeptide A6A	1	89999827	90116577	+
ENSMUSG00000055435	Maf	2810401A20Rik A230108G15Rik AW047063 c-maf	1.2059	4.98306	8.94446	2.65561e-09	3.20736e-07	11.3738	17132	avian musculoaponeurotic fibrosarcoma (v-maf) AS42 oncogene homolog	8	118206842	118231694	-
ENSMUSG00000027074	Slc43a3	Eeg1 SEEEG-1	1.17558	5.6653	8.93167	2.73033e-09	3.26842e-07	11.3292	58207	solute carrier family 43, member 3	2	84776736	84798666	+
ENSMUSG00000038486	Sv2a	AI746429 mKIAA0736	-1.09906	5.63869	-8.91924	2.80508e-09	3.31916e-07	11.313	64051	synaptic vesicle glycoprotein 2 a	3	95985074	95999444	+
ENSMUSG00000027792	Bche	C730038G20Rik	-0.904238	4.74928	-8.91485	2.83197e-09	3.31916e-07	11.3257	12038	butyrylcholinesterase	3	73439730	73512337	-
ENSMUSG00000087644	Gm14703		-0.881079	6.11641	-8.91253	2.84633e-09	3.31916e-07	11.292		predicted gene 14703	X	7228232	7234384	-
ENSMUSG00000027712	Anxa5	Anx5 R74653	-0.992502	8.94522	-8.90812	2.87377e-09	3.32252e-07	11.3282	11747	annexin A5	3	36347847	36374765	-
ENSMUSG00000042499	Hoxd11	E230017H14Rik Hox-4.6 Hox-5.4 Hox-5.5	-3.75115	3.13193	-8.90276	2.90743e-09	3.33295e-07	11.3052	15431	homeobox D11	2	74517449	74525798	+
ENSMUSG00000044641	Pard6b	AV025615 Par6b	-1.22842	4.56252	-8.89778	2.93911e-09	3.34095e-07	11.3009	58220	par-6 (partitioning defective 6) homolog beta (C. elegans)	2	167906504	167926703	+
ENSMUSG00000015837	Sqstm1	A170 OSF-6 Osi STAP p62	-0.707305	7.54656	-8.89263	2.97225e-09	3.35046e-07	11.2678	18412	sequestosome 1	11	50012868	50024329	-
ENSMUSG00000075478	Slitrk1	3200001I04Rik	1.24249	4.04584	8.87053	3.11886e-09	3.48668e-07	11.2546	76965	SLIT and NTRK-like family, member 1	14	109309208	109313456	-
ENSMUSG00000041734	Kirrel		1.245	4.44636	8.8666	3.14569e-09	3.48785e-07	11.2276	170643	kin of IRRE like (Drosophila)	3	86882515	86978669	-
ENSMUSG00000054204	Fam150b		-1.23678	3.70854	-8.84566	3.29271e-09	3.62118e-07	11.2234	100294583	family with sequence similarity 150, member B	12	31569187	31578719	+
ENSMUSG00000031596	Slc7a2	AI158848 Atrc2 Cat2 Tea	1.11266	7.56908	8.83207	3.39187e-09	3.70015e-07	11.1359	11988	solute carrier family 7 (cationic amino acid transporter, y+ system), member 2	8	41947750	42007662	+
ENSMUSG00000044288	Cnr1	CB-R CB1 CB1R	-1.26759	5.61071	-8.81878	3.4919e-09	3.73905e-07	11.0971	12801	cannabinoid receptor 1 (brain)	4	34011568	34035806	+
ENSMUSG00000044912	Syt16		-1.05966	4.05966	-8.81712	3.50459e-09	3.73905e-07	11.1466	238266	synaptotagmin XVI	12	75098748	75368903	+
ENSMUSG00000042644	Itpr3	Ip3r3 Itpr-3	1.13638	4.58149	8.81635	3.51046e-09	3.73905e-07	11.1113	16440	inositol 1,4,5-triphosphate receptor 3	17	27194249	27259168	+
ENSMUSG00000090275	Cbln1		-2.39449	0.606724	-8.79447	3.68264e-09	3.8918e-07	10.7522		cerebellin 1 precursor protein	8	89992768	89994967	-
ENSMUSG00000036560	Lgi4		1.43766	4.46547	8.78777	3.73711e-09	3.91875e-07	11.0568	243914	leucine-rich repeat LGI family, member 4	7	31844361	31855954	+
ENSMUSG00000020810	Cygb		-1.27044	3.56403	-8.75613	4.00555e-09	4.16793e-07	11.0348	114886	cytoglobin	11	116506909	116515627	-
ENSMUSG00000041842	Fhdc1		1.48795	2.70462	8.74463	4.10804e-09	4.24194e-07	11.0094	229474	FH2 domain containing 1	3	84247947	84284351	-
ENSMUSG00000023328	Ache	mE1a mE1b mE1c mE1c-long mE1d mE1d' mE1e	-1.25232	4.64237	-8.73479	4.1978e-09	4.27278e-07	10.9439	11423	acetylcholinesterase	5	137728747	137735694	+
ENSMUSG00000036298	Slc2a13		-1.21699	3.21322	-8.73443	4.20108e-09	4.27278e-07	10.9926	239606	solute carrier family 2 (facilitated glucose transporter), member 13	15	91098122	91403692	-
ENSMUSG00000032259	Drd2	D2R Drd-2	-3.87964	-0.0641515	-8.72568	4.2827e-09	4.30316e-07	10.5386	13489	dopamine receptor D2	9	49148732	49216282	+
ENSMUSG00000021327	Zkscan3	2810435N07Rik AA408594 AI132359 Skz1 Zf47 Zfp-47 Zfp306 Zfp307 mszf35	1.13643	2.58613	8.72442	4.29457e-09	4.30316e-07	10.9641	72739	zinc finger with KRAB and SCAN domains 3	13	21478874	21494624	-
ENSMUSG00000064363	mt-Nd4		1.00387	12.0232	8.69549	4.57688e-09	4.55231e-07	10.9045	17719	mitochondrially encoded NADH dehydrogenase 4	MT	10167	11544	+
ENSMUSG00000042429	Adora1	A1-AR A1AR A1R AA1R AI848715 BB176431 Ri	-0.914524	5.94371	-8.6767	4.77044e-09	4.70466e-07	10.7763	11539	adenosine A1 receptor	1	136095800	136132008	-
ENSMUSG00000035200	Chrnb4		-2.5655	4.79555	-8.67394	4.79961e-09	4.70466e-07	10.8316	108015	cholinergic receptor, nicotinic, beta polypeptide 4	9	54875963	54896351	-
ENSMUSG00000031024	St5	2010004M01Rik 2610305K15Rik	1.03256	3.92501	8.67031	4.8382e-09	4.70837e-07	10.8236	76954	suppression of tumorigenicity 5	7	116667425	116760661	-
ENSMUSG00000061080	Lsamp		-0.784696	7.73656	-8.66069	4.94196e-09	4.77499e-07	10.7646	268890	limbic system-associated membrane protein	16	41532971	42181792	+
ENSMUSG00000064358	mt-Co3		1.0456	6.85493	8.65667	4.98602e-09	4.7834e-07	10.7358	17710	mitochondrially encoded cytochrome c oxidase III	MT	8607	9390	+
ENSMUSG00000050558	Prokr2		-2.14563	3.78607	-8.6422	5.14803e-09	4.90404e-07	10.791	246313	prokineticin receptor 2	2	132163469	132211183	-
ENSMUSG00000065947	mt-Nd4l		1.16877	5.59721	8.63273	5.25686e-09	4.9727e-07	10.6745	17720	mitochondrially encoded NADH dehydrogenase 4L	MT	9877	10173	+
ENSMUSG00000064372	mt-Tp		0.944404	3.98827	8.6181	5.42979e-09	5.08063e-07	10.7055		mitochondrially encoded tRNA proline	MT	15356	15422	-
ENSMUSG00000032363	Adamts7		1.62028	1.13888	8.61675	5.44608e-09	5.08063e-07	10.5763	108153	a disintegrin-like and metallopeptidase (reprolysin type) with thrombospondin type 1 motif, 7	9	90057816	90102909	+
ENSMUSG00000031343	Gabra3	Gabra-3	-1.16452	4.13147	-8.61063	5.52037e-09	5.08846e-07	10.6947	14396	gamma-aminobutyric acid (GABA) A receptor, subunit alpha 3	X	69678020	69902187	-
ENSMUSG00000026385	Dbi	ACBD1 Acbp EP endozepine	1.08089	7.58492	8.60987	5.52971e-09	5.08846e-07	10.6485	13167	diazepam binding inhibitor	1	122009857	122017655	-
ENSMUSG00000035504	Reep6	0610011M24Rik Dp1l1	1.22665	2.14296	8.60255	5.62005e-09	5.13665e-07	10.6796	70335	receptor accessory protein 6	10	79792698	79799186	+
ENSMUSG00000043384	Gprasp1	2210415K24Rik 3110031O14Rik C87852 GASP GASP1	-1.07114	8.15313	-8.57233	6.00953e-09	5.45577e-07	10.579	67298	G protein-coupled receptor associated sorting protein 1	X	132277272	132338013	+
ENSMUSG00000033061	Resp18	AI851012	-1.04503	3.7992	-8.55812	6.20218e-09	5.56189e-07	10.5938	19711	regulated endocrine-specific protein 18	1	75268774	75274990	-
ENSMUSG00000027574	Nkain4	AB030182 C030019F02Rik	1.43171	1.71219	8.55765	6.20866e-09	5.56189e-07	10.5412	58237	Na+/K+ transporting ATPase interacting 4	2	180669477	180689404	-
ENSMUSG00000041329	Atp1b2	Amog Atpb-2	1.01128	6.97032	8.5524	6.2814e-09	5.59003e-07	10.5072	11932	ATPase, Na+/K+ transporting, beta 2 polypeptide	11	69413238	69419444	-
ENSMUSG00000025776	Crispld1	Cocoacrisp Lcrisp1	1.75783	2.94719	8.54638	6.36608e-09	5.59843e-07	10.5874	83691	cysteine-rich secretory protein LCCL domain containing 1	1	17717126	17756425	+
ENSMUSG00000032372	Plscr2		1.33904	3.25771	8.54584	6.37362e-09	5.59843e-07	10.5811	18828	phospholipid scramblase 2	9	92170440	92192573	+
ENSMUSG00000001657	Hoxc8	D130011F21Rik Hox-3.1	1.63306	0.840078	8.54022	6.45386e-09	5.63235e-07	10.3635	15426	homeobox C8	15	102821053	102824698	+
ENSMUSG00000072941	Sod3	AI314465 EC-SOD	1.29601	4.31955	8.5316	6.57866e-09	5.65811e-07	10.5	20657	superoxide dismutase 3, extracellular	5	52755185	52762644	+
ENSMUSG00000042401	Crtac1	2810454P21Rik AW047536 Crtac1B Lotus	-1.55603	2.5505	-8.53114	6.58541e-09	5.65811e-07	10.5393	72832	cartilage acidic protein 1	19	42357527	42506273	-
ENSMUSG00000030545	Pex11a	PEX11alpha	1.73275	2.72249	8.52747	6.63941e-09	5.65811e-07	10.5438	18631	peroxisomal biogenesis factor 11 alpha	7	86880843	86888017	-
ENSMUSG00000001773	Folh1	GCP2 mopsm	1.12874	4.00952	8.52671	6.6507e-09	5.65811e-07	10.5044	53320	folate hydrolase	7	93867862	93924374	-
ENSMUSG00000033059	Pygb		-0.79748	7.80746	-8.51165	6.87741e-09	5.80113e-07	10.4364	110078	brain glycogen phosphorylase	2	150612471	150657494	+
ENSMUSG00000026456	Cyb5r1	1500005G05Rik B5R.1 C80155 Nqo3a2	-0.831261	5.80136	-8.50981	6.90572e-09	5.80113e-07	10.4062	72017	cytochrome b5 reductase 1	1	136302358	136308317	+
ENSMUSG00000064370	mt-Cytb		0.99084	12.6225	8.5071	6.94747e-09	5.80113e-07	10.4982	17711	mitochondrially encoded cytochrome b	MT	14145	15288	+
ENSMUSG00000039145	Camk1d		-0.875501	5.4892	-8.4993	7.06935e-09	5.84229e-07	10.3883	227541	calcium/calmodulin-dependent protein kinase ID	2	5214503	5635561	-
ENSMUSG00000034471	Caskin2		1.38902	3.21154	8.49843	7.08313e-09	5.84229e-07	10.4791	140721	CASK-interacting protein 2	11	115660497	115674953	-
ENSMUSG00000053398	Phgdh		1.34574	1.73707	8.48289	7.33285e-09	6.0116e-07	10.3879	236539	3-phosphoglycerate dehydrogenase	3	98117093	98143913	-
ENSMUSG00000026249	Serpine2	B230326M24Rik PAI-1 PI-7 PI7 PN-1 Spi4	1.10875	5.96968	8.47468	7.46835e-09	6.0858e-07	10.3199	20720	serine (or cysteine) peptidase inhibitor, clade E, member 2	1	79790772	79855271	-
ENSMUSG00000027200	Sema6d		-0.657789	7.58799	-8.47196	7.51394e-09	6.08629e-07	10.343	214968	sema domain, transmembrane domain (TM), and cytoplasmic domain, (semaphorin) 6D	2	123915705	124493506	+
ENSMUSG00000021750	Fam107a		1.66258	3.2308	8.4616	7.68978e-09	6.17123e-07	10.3994	268709	family with sequence similarity 107, member A	14	9128788	9150537	-
ENSMUSG00000040711	Sh3pxd2b		0.995593	5.70601	8.46033	7.71155e-09	6.17123e-07	10.2883	268396	SH3 and PX domains 2B	11	32247820	32328173	+
ENSMUSG00000051469	Zfp191	3526401F17Rik 5033419P20Rik AI480505 AI642085 AL024422 KOX17 ZF-12 Znf191 Znf24 Znp191	0.8127	5.36463	8.45778	7.75566e-09	6.17123e-07	10.2876	59057	zinc finger protein 191	18	24168203	24179311	-
ENSMUSG00000019978	Epb4.1l2	4.1G AW555191 D10Ertd398e Epb41l2 NBL2	0.908006	6.42897	8.45181	7.85993e-09	6.21762e-07	10.2723	13822	erythrocyte protein band 4.1-like 2	10	25079604	25243320	+
ENSMUSG00000007097	Atp1a2	AW060654 Atpa-3 mKIAA0778	1.01082	7.54103	8.44915	7.90676e-09	6.2183e-07	10.2904	98660	ATPase, Na+/K+ transporting, alpha 2 polypeptide	1	174201840	174228195	-
ENSMUSG00000024411	Aqp4	WCH4	1.07734	4.39153	8.44227	8.02936e-09	6.27822e-07	10.2961	11829	aquaporin 4	18	15547903	15562193	-
ENSMUSG00000078161	BC007180		-0.836003	4.1295	-8.43956	8.07816e-09	6.28007e-07	10.3123		cDNA sequence BC007180	3	154425121	154430751	+
ENSMUSG00000031654	Cbln1	AI323299	-2.28239	0.721573	-8.43049	8.24369e-09	6.37214e-07	10.0633	12404	cerebellin 1 precursor protein	8	89992761	89996508	-
ENSMUSG00000022484	Hoxc10		-0.857469	4.5301	-8.42343	8.37505e-09	6.43448e-07	10.2548	209448	homeobox C10	15	102797227	102802324	+
ENSMUSG00000017493	Igfbp4	AI875747 Deb2 IGFBP-4	1.23037	6.03492	8.42107	8.41948e-09	6.43448e-07	10.2007	16010	insulin-like growth factor binding protein 4	11	98902558	98915706	+
ENSMUSG00000005397	Nid1	A630025O17 Nid entactin entactin-1 nidogen-1	0.99484	7.39611	8.4059	8.71049e-09	6.58977e-07	10.1902	18073	nidogen 1	13	13529869	13604542	+
ENSMUSG00000073424	Cyp4f15		1.57635	0.896802	8.40333	8.76074e-09	6.58977e-07	10.0959	106648	cytochrome P450, family 4, subfamily f, polypeptide 15	17	32822572	32840297	+
ENSMUSG00000064354	mt-Co2		1.06001	8.27742	8.40284	8.77046e-09	6.58977e-07	10.2038	17709	mitochondrially encoded cytochrome c oxidase II	MT	7013	7696	+
ENSMUSG00000004267	Eno2	AI837106 D6Ertd375e Eno-2 NSE	-0.850633	7.68291	-8.39283	8.96959e-09	6.58977e-07	10.1686	13807	enolase 2, gamma neuronal	6	124710071	124719691	-
ENSMUSG00000002602	Axl	AI323647 Ark Tyro7 Ufo	1.16492	4.3739	8.39254	8.97527e-09	6.58977e-07	10.1868	26362	AXL receptor tyrosine kinase	7	26542292	26573724	-
ENSMUSG00000060068	Gm12222		1.09579	6.24299	8.38858	9.05549e-09	6.58977e-07	10.1286		predicted gene 12222	11	54012932	54013194	+
ENSMUSG00000022636	Alcam	AI853494 BEN CD166 DM-GRASP MuSC SC1	-0.940906	7.85784	-8.38662	9.09539e-09	6.58977e-07	10.1589	11658	activated leukocyte cell adhesion molecule	16	52249109	52454187	-
ENSMUSG00000020422	Tns3		1.11991	6.68399	8.38406	9.14785e-09	6.58977e-07	10.1254	319939	tensin 3	11	8331655	8564538	-
ENSMUSG00000030089	Slc41a3	1010001P06Rik AI480742 SLC41A1-L2	-0.877258	5.06965	-8.38402	9.14867e-09	6.58977e-07	10.1428	71699	solute carrier family 41, member 3	6	90554719	90596406	+
ENSMUSG00000032252	Glce	1110017N23Rik AI747411 C130034A12Rik Hsepi	-0.680779	6.32119	-8.38363	9.15659e-09	6.58977e-07	10.122	93683	glucuronyl C5-epimerase	9	61905055	61918413	-
ENSMUSG00000042010	Acacb		1.83924	0.941096	8.3818	9.19427e-09	6.58977e-07	10.0547	100705	acetyl-Coenzyme A carboxylase beta	5	114596544	114700770	+
ENSMUSG00000023019	Gpd1	AI747587 Gdc-1 Gdc1 mKIAA4010	1.401	3.92675	8.38117	9.20726e-09	6.58977e-07	10.1888	14555	glycerol-3-phosphate dehydrogenase 1 (soluble)	15	99547946	99555436	+
ENSMUSG00000039579	Grin3a		-1.13469	5.42887	-8.3746	9.34408e-09	6.65249e-07	10.1151	242443	glutamate receptor ionotropic, NMDA3A	4	49674483	49858616	-
ENSMUSG00000024140	Epas1	HIF-2alpha HIF2A HLF HRF MOP2 bHLHe73	0.928037	8.01534	8.36881	9.46648e-09	6.70435e-07	10.1217	13819	endothelial PAS domain protein 1	17	87153247	87232750	+
ENSMUSG00000036564	Ndrg4		-0.909949	10.5316	-8.35199	9.83102e-09	6.92626e-07	10.1355	234593	N-myc downstream regulated gene 4	8	98200880	98239019	+
ENSMUSG00000019874	Fabp7	B-FABP BFABP Blbp MRG	1.34472	8.95311	8.33442	1.02274e-08	7.09181e-07	10.066	12140	fatty acid binding protein 7, brain	10	57504687	57508256	+
ENSMUSG00000031962	Cdh15	AI323380 Cdh14 Mcad	1.47883	1.81901	8.33047	1.03188e-08	7.09181e-07	10.0721	12555	cadherin 15	8	125371866	125391297	+
ENSMUSG00000091479	Gm17035		1.02787	6.2679	8.32653	1.04108e-08	7.09181e-07	9.9889		predicted gene 17035	15	66761169	66762669	+
ENSMUSG00000026623	Lpgat1		-0.875055	6.13991	-8.32619	1.04188e-08	7.09181e-07	9.99366	226856	lysophosphatidylglycerol acyltransferase 1	1	193541713	193608134	+
ENSMUSG00000039087	Rreb1	1110037N09Rik AA414966 B930013M22Rik	1.68705	2.37816	8.3255	1.0435e-08	7.09181e-07	10.0968	68750	ras responsive element binding protein 1	13	37870269	38043871	+
ENSMUSG00000032281	Acsbg1	BG1 Bgm E230019G03Rik Lpd R75185 mKIAA0631	1.00925	5.22698	8.32472	1.04533e-08	7.09181e-07	9.99397	94180	acyl-CoA synthetase bubblegum family member 1	9	54452684	54509677	-
ENSMUSG00000056553	Ptprn2	4930425H11Rik IA2beta PTP-NP Phol mKIAA0387 phogrin	-0.989654	5.5981	-8.32391	1.04723e-08	7.09181e-07	9.9949	19276	protein tyrosine phosphatase, receptor type, N polypeptide 2	12	117724193	118516640	+
ENSMUSG00000015501	Hivep2	MIBP1 Schnurri-2 Shn-2	-0.627552	6.61724	-8.32212	1.05146e-08	7.09181e-07	9.98696	15273	human immunodeficiency virus type I enhancer binding protein 2	10	13686185	13871182	+
ENSMUSG00000059991	Nptx2	Narp np2	-1.22101	4.91866	-8.32114	1.05378e-08	7.09181e-07	10.0141	53324	neuronal pentraxin 2	5	145306756	145318347	+
ENSMUSG00000028488	Sh3gl2	9530001L19Rik AI120490 AW555077 B930049H17Rik EEN-B1 SH3PA Sh3d2a	-0.77035	5.11933	-8.31689	1.06394e-08	7.12471e-07	9.98834	20404	SH3-domain GRB2-like 2	4	84851030	85285099	+
ENSMUSG00000004110	Cacna1e	A430040I15 BII Cach6 Cacnl1a6 Cav2.3 Cchra1 alpha1E	-1.4846	5.27974	-8.31074	1.07878e-08	7.17184e-07	9.98264	12290	calcium channel, voltage-dependent, R type, alpha 1E subunit	1	156239649	156573049	-
ENSMUSG00000053025	Sv2b	A830038F04Rik AI850768 mKIAA0735	-0.851131	6.57485	-8.30959	1.08158e-08	7.17184e-07	9.95943	64176	synaptic vesicle glycoprotein 2 b	7	82259783	82454148	-
ENSMUSG00000028413	B4galt1	AA407245 B-1,4-GalT GalT Ggtb Ggtb2	-0.62204	5.35468	-8.30289	1.09805e-08	7.24551e-07	9.94718	14595	UDP-Gal:betaGlcNAc beta 1,4- galactosyltransferase, polypeptide 1	4	40751635	40801038	-
ENSMUSG00000043388	Tmem130		-0.985368	5.99698	-8.29213	1.12502e-08	7.3519e-07	9.91843	243339	transmembrane protein 130	5	145496784	145522518	-
ENSMUSG00000016995	Matn4	matrilin-4	2.64345	0.256821	8.29073	1.12859e-08	7.3519e-07	9.70549	17183	matrilin 4	2	164215129	164230660	-
ENSMUSG00000049866	Arl4c		-0.70787	5.0567	-8.28998	1.13048e-08	7.3519e-07	9.92913	320982	ADP-ribosylation factor-like 4C	1	90569700	90598796	-
ENSMUSG00000043068	Fam89a	2310031A18Rik	-0.602457	4.8293	-8.27965	1.15717e-08	7.4895e-07	9.91401	69627	family with sequence similarity 89, member A	8	127264157	127275709	-
ENSMUSG00000046618	Olfml2a		1.10915	5.67608	8.27022	1.18208e-08	7.58277e-07	9.86155	241327	olfactomedin-like 2A	2	38787498	38819273	+
ENSMUSG00000053024	Cntn2	D130012K04Rik TAG-1 Tax	-0.9888	6.36992	-8.26995	1.18279e-08	7.58277e-07	9.86889	21367	contactin 2	1	134406002	134439517	-
ENSMUSG00000038400	Pmepa1	2210418I02Rik AW455466 Erg1.2 N4wbp4 Stag1 Tmepai	1.01405	6.02221	8.26043	1.20852e-08	7.69872e-07	9.83748	65112	prostate transmembrane protein, androgen induced 1	2	173049959	173102034	-
ENSMUSG00000038291	Snx25		-0.903968	4.46404	-8.25906	1.21226e-08	7.69872e-07	9.8911	102141	sorting nexin 25	8	47118615	47237513	-
ENSMUSG00000020388	Pdlim4	Ril	1.4104	2.2329	8.25225	1.23108e-08	7.78166e-07	9.93312	30794	PDZ and LIM domain 4	11	53868430	53882516	-
ENSMUSG00000032714	Syde1	1200008N06Rik BB043000	1.48665	2.44976	8.24723	1.24515e-08	7.834e-07	9.93025	71709	synapse defective 1, Rho GTPase, homolog 1 (C. elegans)	10	78047248	78054709	-
ENSMUSG00000057092	Fxyd3	Mat8	1.41502	3.67388	8.24188	1.2603e-08	7.87992e-07	9.89214	17178	FXYD domain-containing ion transport regulator 3	7	31853191	31861723	-
ENSMUSG00000019990	Pde7b		1.33686	4.67528	8.24055	1.2641e-08	7.87992e-07	9.83075	29863	phosphodiesterase 7B	10	20117810	20444884	-
ENSMUSG00000020098	Pcbd1	Dcoh Pcbd	-0.67068	5.07307	-8.21294	1.34568e-08	8.35e-07	9.7538	13180	pterin 4 alpha carbinolamine dehydratase/dimerization cofactor of hepatocyte nuclear factor 1 alpha (TCF1) 1	10	60552091	60557076	+
ENSMUSG00000047604	Frat2		-0.949857	6.06613	-8.21007	1.35448e-08	8.3662e-07	9.73187	212398	frequently rearranged in advanced T cell lymphomas 2	19	41920468	41922622	-
ENSMUSG00000051497	Kcnj16	6430410F18Rik AI132396 Kir5.1	1.18541	3.59231	8.20503	1.37004e-08	8.4239e-07	9.81183	16517	potassium inwardly-rectifying channel, subfamily J, member 16	11	110829347	110889282	+
ENSMUSG00000060780	Lrrtm1	4632401D06Rik AW125451	1.06856	4.00349	8.19556	1.39978e-08	8.56776e-07	9.76545	74342	leucine rich repeat transmembrane neuronal 1	6	77192683	77207785	+
ENSMUSG00000075486	Commd6	1110059J08Rik 1700063H17Rik	0.576284	4.46877	8.18484	1.43428e-08	8.71205e-07	9.71146	66200	COMM domain containing 6	14	102032983	102039903	-
ENSMUSG00000067736	Gm10222		1.1048	6.09391	8.18424	1.43623e-08	8.71205e-07	9.66534		predicted gene 10222	1	24619243	24619539	-
ENSMUSG00000026100	Mstn	Cmpt Gdf8	-1.89825	0.471893	-8.18002	1.45006e-08	8.72929e-07	9.51899	17700	myostatin	1	53118507	53124923	+
ENSMUSG00000026424	Gpr37l1		1.11729	5.03562	8.17908	1.45317e-08	8.72929e-07	9.67245	171469	G protein-coupled receptor 37-like 1	1	137056811	137064258	-
ENSMUSG00000071265	1700086L19Rik		-1.09186	3.4511	-8.1756	1.4647e-08	8.72929e-07	9.76284		RIKEN cDNA 1700086L19 gene	12	75389722	75396932	+
ENSMUSG00000025777	Gdap1		-0.655914	7.39785	-8.17554	1.46488e-08	8.72929e-07	9.67166	14545	ganglioside-induced differentiation-associated-protein 1	1	17135443	17154352	+
ENSMUSG00000044986	Tst	Rhodanese	1.48256	2.84798	8.17069	1.48112e-08	8.77639e-07	9.76507	22117	thiosulfate sulfurtransferase, mitochondrial	15	78229695	78236289	-
ENSMUSG00000047261	Gap43	B-50 Basp2 GAP-43	-0.75149	7.377	-8.16931	1.48576e-08	8.77639e-07	9.65721	14432	growth associated protein 43	16	42248555	42340764	-
ENSMUSG00000055214	Pld5		-0.811079	6.23658	-8.16429	1.50281e-08	8.83848e-07	9.62658	319455	phospholipase D family, member 5	1	177892437	178205443	-
ENSMUSG00000039057	Myo16		1.74693	2.43413	8.1548	1.53562e-08	8.99237e-07	9.72619	244281	myosin XVI	8	10272572	10634741	+
ENSMUSG00000083863	Gm13341		1.06123	4.03847	8.15183	1.546e-08	9.01413e-07	9.66448		predicted gene 13341	2	22442811	22443482	-
ENSMUSG00000039474	Wfs1	AI481085 wolframin	-0.757803	5.65967	-8.14681	1.56376e-08	9.04907e-07	9.58891	22393	Wolfram syndrome 1 homolog (human)	5	37357343	37380221	-
ENSMUSG00000003153	Slc2a3	AA408729 AL023014 AL024341 AU040424 C78366 Glut-3 Glut3	-0.975912	6.7047	-8.14636	1.56538e-08	9.04907e-07	9.59219	20527	solute carrier family 2 (facilitated glucose transporter), member 3	6	122677827	122751658	-
ENSMUSG00000021760	Gpx8	2310016C16Rik AU017063	0.943756	3.39975	8.14187	1.58147e-08	9.10323e-07	9.67879	69590	glutathione peroxidase 8 (putative)	13	113832971	113836596	-
ENSMUSG00000048218	Amigo2		-0.801203	3.6646	-8.13417	1.60942e-08	9.22485e-07	9.65522	105827	adhesion molecule with Ig like domain 2	15	97074505	97077718	-
ENSMUSG00000027419	Pcsk2	6330411F23Rik AI839700 Nec-2 Nec2 PC2 Phpp-2 SPC2	-0.98722	6.09715	-8.12899	1.62854e-08	9.29505e-07	9.54786	18549	proprotein convertase subtilisin/kexin type 2	2	143371892	143642021	+
ENSMUSG00000021196	Pfkp	1200015H23Rik 9330125N24Rik PFK-C	-0.812025	7.25051	-8.12002	1.66214e-08	9.44698e-07	9.5423	56421	phosphofructokinase, platelet	13	6579014	6648023	-
ENSMUSG00000015305	Sash1	1100001C18Rik 2500002E12Rik A330076K04Rik mKIAA0790	1.01589	5.33097	8.11583	1.6781e-08	9.46498e-07	9.51705	70097	SAM and SH3 domain containing 1	10	8442017	8605868	-
ENSMUSG00000042761	Mrap2		-1.95837	2.51391	-8.11552	1.67931e-08	9.46498e-07	9.63292	244958	melanocortin 2 receptor accessory protein 2	9	87039140	87078880	+
ENSMUSG00000004892	Bcan	Cspg7	1.09957	4.83183	8.11244	1.69114e-08	9.46958e-07	9.52995	12032	brevican	3	87791453	87804278	-
ENSMUSG00000034040	Wbscr17		-0.693155	6.82111	-8.10874	1.70546e-08	9.46958e-07	9.50692	212996	Williams-Beuren syndrome chromosome region 17 homolog (human)	5	131347952	131783948	-
ENSMUSG00000021314	Amph		-0.594642	5.54691	-8.10837	1.70692e-08	9.46958e-07	9.50083	218038	amphiphysin	13	19040240	19242782	+
ENSMUSG00000035864	Syt1	AW124717 G630098F17Rik SytI	-0.990474	7.89912	-8.10806	1.70812e-08	9.46958e-07	9.53099	20979	synaptotagmin I	10	107934706	108448038	-
ENSMUSG00000030058	Copg	AU019265 BC056168 Copg1 D6Ertd71e D6Wsu16e	-0.714571	7.1896	-8.09658	1.75344e-08	9.6648e-07	9.48718	54161	coatomer protein complex, subunit gamma	6	87837808	87863589	+
ENSMUSG00000062078	Qk	1110003F05Rik 1500005P18 QkI l(17)-1Wis l17Wis1	0.986678	8.48241	8.09475	1.76077e-08	9.6648e-07	9.51392	19317	quaking	17	10399336	10512245	-
ENSMUSG00000029103	Lrpap1	AA617339 AI790446 AU042172 C77774 HBP44 RAP	-0.614556	6.05584	-8.09283	1.76853e-08	9.6648e-07	9.46096	16976	low density lipoprotein receptor-related protein associated protein 1	5	35434139	35448415	-
ENSMUSG00000025083	Afap1l2		1.43605	3.44697	8.09199	1.77192e-08	9.6648e-07	9.56833	226250	actin filament associated protein 1-like 2	19	56986850	57082718	-
ENSMUSG00000072640	1810012P15Rik		-0.708836	5.48176	-8.08028	1.81993e-08	9.88683e-07	9.43973	66274	RIKEN cDNA 1810012P15 gene	11	78640086	78660372	+
ENSMUSG00000061838	Suclg2	AF171077 AW556404 D6Wsu120e	1.14767	2.17306	8.07407	1.84596e-08	9.9881e-07	9.54268	20917	succinate-Coenzyme A ligase, GDP-forming, beta subunit	6	95423006	95668792	-
ENSMUSG00000026447	Pik3c2b		1.34036	2.74679	8.06218	1.89683e-08	1.02225e-06	9.52495	240752	phosphoinositide-3-kinase, class 2, beta polypeptide	1	134942244	135005264	+
ENSMUSG00000027634	Ndrg3	4833415O14Rik AI747193 Ndr3	-0.562878	6.25867	-8.05928	1.90946e-08	1.02497e-06	9.38464	29812	N-myc downstream regulated gene 3	2	156753081	156817792	-
ENSMUSG00000040373	Cacng5		-0.721876	4.04226	-8.05535	1.92669e-08	1.03013e-06	9.45276	140723	calcium channel, voltage-dependent, gamma subunit 5	11	107735919	107776369	-
ENSMUSG00000047515	BC049715		1.7023	0.553082	8.04601	1.96829e-08	1.04823e-06	9.29162	320135	cDNA sequence BC049715	6	136777364	136789057	+
ENSMUSG00000002985	Apoe	AI255918	0.945509	9.77679	8.03679	2.0103e-08	1.0664e-06	9.41216	11816	apolipoprotein E	7	20281458	20284515	-
ENSMUSG00000029309	Sparcl1	Ecm2 Sc1 hevin mast9	0.910639	7.49399	8.02925	2.04534e-08	1.08075e-06	9.33962	13602	SPARC-like 1	5	104508130	104543107	-
ENSMUSG00000025278	Flnb		0.880467	6.15682	8.02562	2.06239e-08	1.08552e-06	9.3024	286940	filamin, beta	14	8650471	8784102	+
ENSMUSG00000030256	Bhlhe41	Bhlhb2l Bhlhb3 DEC2 Sharp1	-0.890696	6.39426	-8.02052	2.08664e-08	1.09403e-06	9.29986	79362	basic helix-loop-helix family, member e41	6	145806763	145814078	-
ENSMUSG00000019997	Ctgf	Ccn2 Fisp12 Hcs24 fisp-12	1.41439	3.47213	8.01777	2.09985e-08	1.09665e-06	9.39914	14219	connective tissue growth factor	10	24315248	24318489	+
ENSMUSG00000029335	Bmp3		-1.55034	1.34767	-8.01611	2.10784e-08	1.09665e-06	9.33216	110075	bone morphogenetic protein 3	5	99283458	99309979	+
ENSMUSG00000036902	Neto2	5530601C23Rik AI854825 BTCL2	-0.785197	5.29443	-8.01081	2.13367e-08	1.10583e-06	9.28688	74513	neuropilin (NRP) and tolloid (TLL)-like 2	8	88161136	88224653	-
ENSMUSG00000057378	Ryr3	AI851294 C230090H21 RYR-3	-1.55723	2.63243	-8.00741	2.15036e-08	1.1095e-06	9.4019	20192	ryanodine receptor 3	2	112471512	113057253	-
ENSMUSG00000027428	Rbbp9	Bog	0.811042	4.22853	8.00411	2.1667e-08	1.1095e-06	9.3154	26450	retinoblastoma binding protein 9	2	144368001	144376605	-
ENSMUSG00000004791	Pgf	AI854365 PIGF Plgf	1.55842	2.01044	8.00408	2.16686e-08	1.1095e-06	9.37961	18654	placental growth factor	12	86507589	86518246	-
ENSMUSG00000005672	Kit	Bs CD117 Fdc Gsfsco1 Gsfsco5 Gsfsow3 SCO1 SCO5 SOW3 Ssm Tr-kit W c-KIT	-0.867217	7.10454	-8.00113	2.18155e-08	1.1095e-06	9.26725	16590	kit oncogene	5	75970941	76052747	+
ENSMUSG00000038949	Cnst		-0.714155	6.38843	-8.00078	2.1833e-08	1.1095e-06	9.25292	226744	consortin, connexin sorting protein	1	181476501	181557609	+
ENSMUSG00000034098	Fstl5		-1.18052	3.49965	-7.99946	2.18996e-08	1.1095e-06	9.36594	213262	follistatin-like 5	3	75878192	76513941	+
ENSMUSG00000032702	Kank1		1.27451	3.88055	7.99403	2.2174e-08	1.11921e-06	9.31845	107351	KN motif and ankyrin repeat domains 1	19	25311465	25508987	+
ENSMUSG00000029467	Atp2a2	9530097L16Rik D5Wsu150e SERCA2 SERCA2B mKIAA4195	-0.730238	7.77014	-7.99161	2.22979e-08	1.12128e-06	9.26121	11938	ATPase, Ca++ transporting, cardiac muscle, slow twitch 2	5	122903531	122952183	-
ENSMUSG00000027555	Car13	2310075C21Rik Ca13	1.09214	3.93953	7.97276	2.32847e-08	1.16526e-06	9.26425	71934	carbonic anhydrase 13	3	14641727	14663002	+
ENSMUSG00000009292	Trpm2	9830168K16Rik C79133 LTRPC2 TRPC7 Trp7 Trrp7	-0.987358	4.77174	-7.97101	2.33786e-08	1.16526e-06	9.22106	28240	transient receptor potential cation channel, subfamily M, member 2	10	77370467	77433308	-
ENSMUSG00000030551	Nr2f2	2700033K02Rik 9430015G03Rik ARP-1 Aporp1 COUP-TF2 COUP-TFII COUPTFB EAR3 SVP40 Tcfcoup2	0.948181	4.476	7.97003	2.34309e-08	1.16526e-06	9.22287	11819	nuclear receptor subfamily 2, group F, member 2	7	77496832	77511621	-
ENSMUSG00000024120	Lrpprc	3110001K13Rik C76645 Gp130 Lrp130 Lsfc	-0.804467	5.34772	-7.96526	2.36896e-08	1.17249e-06	9.181	72416	leucine-rich PPR-motif containing	17	85104587	85190129	-
ENSMUSG00000005125	Ndrg1	CAP43 CMT4D DRG1 HMSNL NMSL Ndr1 Ndrl PROXY1 RTP TDD5	0.969441	7.78142	7.96416	2.37498e-08	1.17249e-06	9.19783	17988	N-myc downstream regulated gene 1	15	66760883	66801202	-
ENSMUSG00000064351	mt-Co1	CoxI	1.04898	14.1286	7.96097	2.39247e-08	1.17683e-06	9.29552	17708	mitochondrially encoded cytochrome c oxidase I	MT	5328	6872	+
ENSMUSG00000031026	Trim66		-1.13065	2.85049	-7.95238	2.44019e-08	1.19596e-06	9.28014	330627	tripartite motif-containing 66	7	116592520	116651648	-
ENSMUSG00000039410	Prdm16	5730557K01Rik C130091E20 csp1 mKIAA1675 mel1	1.21546	3.35275	7.94894	2.45958e-08	1.20111e-06	9.2478	70673	PR domain containing 16	4	153690234	154010982	-
ENSMUSG00000036427	Gpi1	Amf Gpi Gpi-1 Gpi-1r Gpi-1s Gpi-1t Gpi1-r Gpi1-s Gpi1-t Gpi1s MF NK NK/GPI Org	-0.641656	6.52434	-7.94685	2.47147e-08	1.20257e-06	9.13003	14751	glucose phosphate isomerase 1	7	34987141	35015308	-
ENSMUSG00000092267	Gm20417		1.39862	8.35575	7.94418	2.48672e-08	1.20532e-06	9.167		predicted gene 20417	19	5797562	5798549	+
ENSMUSG00000089943	Ugt1a5		1.37445	3.07109	7.94274	2.49494e-08	1.20532e-06	9.24898	394433	UDP glucuronosyltransferase 1 family, polypeptide A5	1	90062587	90115572	+
ENSMUSG00000051029	Serpinb1b		-1.01307	3.03906	-7.93946	2.51386e-08	1.21014e-06	9.2468	282663	serine (or cysteine) peptidase inhibitor, clade B, member 1b	13	33175994	33186249	+
ENSMUSG00000062257	Opcml		-0.840752	5.53653	-7.93486	2.54064e-08	1.2187e-06	9.10661	330908	opioid binding protein/cell adhesion molecule-like	9	27598360	28732995	+
ENSMUSG00000022197	Pdzd2	4930537L06Rik A930022H17Rik Gm82 Pdzk3 mKIAA0300	1.04412	5.79474	7.93084	2.5643e-08	1.2257e-06	9.0841	68070	PDZ domain containing 2	15	12286809	12669679	-
ENSMUSG00000068523	Gng5		0.920608	1.75792	7.92463	2.60129e-08	1.23827e-06	9.19242	100041703	guanine nucleotide binding protein (G protein), gamma 5	3	146162798	146168536	+
ENSMUSG00000032244	Fem1b	mKIAA0396	-0.613074	7.76361	-7.92336	2.6089e-08	1.23827e-06	9.10405	14155	feminization 1 homolog b (C. elegans)	9	62639639	62659455	-
ENSMUSG00000025738	Fbxl16		-0.724865	5.025	-7.921	2.62312e-08	1.24066e-06	9.08936	214931	F-box and leucine-rich repeat protein 16	17	25946030	25958189	+
ENSMUSG00000032303	Chrna3		-3.12777	3.40558	-7.91909	2.63471e-08	1.2418e-06	9.20658	110834	cholinergic receptor, nicotinic, alpha polypeptide 3	9	54859150	54874366	-
ENSMUSG00000060002	Chpt1		1.01981	4.51902	7.91532	2.65771e-08	1.2483e-06	9.09508	212862	choline phosphotransferase 1	10	87915490	87966818	-
ENSMUSG00000052914	Cyp2j6		0.845561	5.64314	7.91353	2.66872e-08	1.24913e-06	9.04452	13110	cytochrome P450, family 2, subfamily j, polypeptide 6	4	96182829	96220352	-
ENSMUSG00000001985	Grik3	9630027E11 GluR7-3 Glur-7 Glur7	0.990282	4.93458	7.90981	2.69168e-08	1.2541e-06	9.05948	14807	glutamate receptor, ionotropic, kainate 3	4	125167944	125391417	+
ENSMUSG00000049265	Kcnk3	TASK cTBAK-1	-1.22179	4.19063	-7.90882	2.69788e-08	1.2541e-06	9.11834	16527	potassium channel, subfamily K, member 3	5	30890543	30927643	+
ENSMUSG00000000957	Mmp14	AI325305 MT-MMP-1 MT1-MMP	1.22047	3.4666	7.9072	2.70796e-08	1.25447e-06	9.1464	17387	matrix metallopeptidase 14 (membrane-inserted)	14	55050441	55060095	+
ENSMUSG00000021728	Emb	AL022799 Gp70	-0.767554	7.19499	-7.9043	2.72616e-08	1.25859e-06	9.04611	13723	embigin	13	118009432	118062905	+
ENSMUSG00000037852	Cpe	CPH Cph-1 Cph1 R74677 fat	-0.799759	7.91489	-7.90107	2.74657e-08	1.2637e-06	9.05691	12876	carboxypeptidase E	8	67071355	67171837	-
ENSMUSG00000064353	mt-Td		1.34123	1.98917	7.89856	2.76254e-08	1.26674e-06	9.14722		mitochondrially encoded tRNA aspartic acid	MT	6942	7011	+
ENSMUSG00000021763	BC067074		1.1459	4.02325	7.89708	2.77196e-08	1.26677e-06	9.08593		cDNA sequence BC067074	13	114107292	114169919	+
ENSMUSG00000043017	Ptgir	IP PGI2	-1.16349	4.49595	-7.89126	2.80949e-08	1.2796e-06	9.05735	19222	prostaglandin I receptor (IP)	7	17491839	17496254	+
ENSMUSG00000030711	Sult1a1	AI266890 PST ST1A1 Stp Stp1	1.28139	1.95185	7.88595	2.84416e-08	1.2905e-06	9.11773	20887	sulfotransferase family 1A, phenol-preferring, member 1	7	133816379	133819946	-
ENSMUSG00000022091	Sorbs3	SCAM-1 SH3P3 Sh3d4 vinexin-g	1.16252	4.85195	7.88468	2.85251e-08	1.2905e-06	9.00694	20410	sorbin and SH3 domain containing 3	14	70580275	70607444	-
ENSMUSG00000018459	Slc13a3		1.29102	2.58801	7.87924	2.8886e-08	1.30247e-06	9.11713	114644	solute carrier family 13 (sodium-dependent dicarboxylate transporter), member 3	2	165230528	165298730	-
ENSMUSG00000015224	Cyp2j9	8430417E17Rik	0.860281	4.90468	7.87619	2.90903e-08	1.30732e-06	8.98239	74519	cytochrome P450, family 2, subfamily j, polypeptide 9	4	96235120	96258269	-
ENSMUSG00000040653	Ppp1r14c	6330514J04Rik KEPI	1.1226	3.86984	7.87076	2.94574e-08	1.31944e-06	9.03552	76142	protein phosphatase 1, regulatory (inhibitor) subunit 14c	10	6881566	6980391	-
ENSMUSG00000024112	Cacna1h	Cav3.2 MNCb-1209 alpha13.2	-0.913224	4.84034	-7.86605	2.97803e-08	1.3295e-06	8.97448	58226	calcium channel, voltage-dependent, T type, alpha 1H subunit	17	25511230	25570728	-
ENSMUSG00000008540	Mgst1	1500002K10Rik Gst	1.13654	2.71216	7.86017	3.01884e-08	1.34328e-06	9.07234	56615	microsomal glutathione S-transferase 1	6	138088837	138105276	+
ENSMUSG00000004040	Stat3	1110034C02Rik AW109958 Aprf	-0.733753	8.04754	-7.85409	3.06156e-08	1.35538e-06	8.95192	20848	signal transducer and activator of transcription 3	11	100746412	100800854	-
ENSMUSG00000029070	Mxra8	1200013A08Rik 1700095D18Rik AI131686 Asp3 Dicam	1.27615	4.37184	7.85346	3.06606e-08	1.35538e-06	8.96385	74761	matrix-remodelling associated 8	4	155213789	155218197	+
ENSMUSG00000035545	Leng8		0.945237	5.27158	7.84995	3.09107e-08	1.36198e-06	8.90676	232798	leukocyte receptor cluster (LRC) member 8	7	4088641	4099775	+
ENSMUSG00000064080	Fbln2	5730577E14Rik	1.03159	6.88424	7.84697	3.11246e-08	1.36696e-06	8.90399	14115	fibulin 2	6	91162449	91222534	+
ENSMUSG00000026674	Ddr2	AW495251 Ntrkr3 tyro10	1.35997	3.95106	7.84102	3.15564e-08	1.38143e-06	8.96446	18214	discoidin domain receptor family, member 2	1	171902439	172040632	-
ENSMUSG00000043496	Tril	1200009O22Rik AI316813 mKIAA0644	1.38687	2.56755	7.8386	3.17343e-08	1.38474e-06	9.02601	66873	TLR4 interactor with leucine-rich repeats	6	53765465	53770819	-
ENSMUSG00000031298	Gpr64		-0.809802	4.75327	-7.83699	3.18523e-08	1.38542e-06	8.90997	237175	G protein-coupled receptor 64	X	156828622	156936002	+
ENSMUSG00000022122	Ednrb	AU022549 ET-B ET>B< ETR-b ETb Sox10m1 s	1.07576	7.0788	7.82523	3.27327e-08	1.41915e-06	8.85857	13618	endothelin receptor type B	14	104213842	104243390	-
ENSMUSG00000068742	Cry2	AV006279 D130054K12Rik	-0.748749	6.19575	-7.82224	3.29606e-08	1.42447e-06	8.83922	12953	cryptochrome 2 (photolyase-like)	2	92243803	92274200	-
ENSMUSG00000071862	Lrrtm2		-0.518873	6.74145	-7.81959	3.31632e-08	1.42721e-06	8.83889	107065	leucine rich repeat transmembrane neuronal 2	18	35368665	35374678	-
ENSMUSG00000028452	Vcp		-0.705046	6.01491	-7.81866	3.3235e-08	1.42721e-06	8.83014	269523	valosin containing protein	4	42992835	43013379	-
ENSMUSG00000046532	Ar	AW320017 Tfm	-0.980288	4.97309	-7.81252	3.37116e-08	1.43913e-06	8.84552	11835	androgen receptor	X	95345060	95518554	+
ENSMUSG00000038459	Fam108c	2210412D01Rik AL023007 Fam108c1	-0.595648	4.15622	-7.81235	3.37254e-08	1.43913e-06	8.88685	70178	family with sequence similarity 108, member C	7	91257866	91300403	-
ENSMUSG00000027546	Atp9a	IIa mKIAA0611	-0.764059	5.94348	-7.80939	3.39576e-08	1.44448e-06	8.80954	11981	ATPase, class II, type 9A	2	168459938	168567909	-
ENSMUSG00000028188	Spata1	4921536I21Rik AV266943 SP-2	1.13576	1.08957	7.80728	3.41242e-08	1.44548e-06	8.87266	70951	spermatogenesis associated 1	3	146120167	146162717	-
ENSMUSG00000086476	9530059O14Rik		1.8589	4.81853	7.80639	3.41948e-08	1.44548e-06	8.83716		RIKEN cDNA 9530059O14 gene	9	122481615	122588714	+
ENSMUSG00000035237	Lcat	AI046659 D8Wsu61e	1.36478	3.73652	7.80186	3.45564e-08	1.45621e-06	8.88932	16816	lecithin cholesterol acyltransferase	8	108463451	108467282	-
ENSMUSG00000026825	Dnm1	AI838169 Dnm Ftfl mKIAA4093	-0.823071	7.13127	-7.7995	3.47458e-08	1.45965e-06	8.80214	13429	dynamin 1	2	32163991	32208849	-
ENSMUSG00000034810	Scn7a	1110034K09Rik AI642000 NaG Nav2 Nav2.3 Nax Scn6a	-0.820808	8.64911	-7.79083	3.54528e-08	1.48474e-06	8.82159	20272	sodium channel, voltage-gated, type VII, alpha	2	66511482	66622971	-
ENSMUSG00000001761	Smo		1.33594	3.3382	7.78308	3.60967e-08	1.50441e-06	8.87195	319757	smoothened homolog (Drosophila)	6	29685694	29711365	+
ENSMUSG00000040613	Apobec1	Cdar1	1.30659	2.57236	7.78251	3.6145e-08	1.50441e-06	8.89952	11810	apolipoprotein B mRNA editing enzyme, catalytic polypeptide 1	6	122527810	122552462	-
ENSMUSG00000021364	Elovl2	AI317360 Ssc2	1.25995	4.45685	7.77709	3.66024e-08	1.51488e-06	8.78179	54326	elongation of very long chain fatty acids (FEN1/Elo2, SUR4/Elo3, yeast)-like 2	13	41277864	41315774	-
ENSMUSG00000029020	Mfn2		-0.665678	6.32701	-7.77618	3.66799e-08	1.51488e-06	8.73229	170731	mitofusin 2	4	147247708	147278813	-
ENSMUSG00000030701	Plekhb1	AI315628 PHR1 Phret1 evt-1	1.20823	6.98888	7.77482	3.67963e-08	1.51488e-06	8.73939	27276	pleckstrin homology domain containing, family B (evectins) member 1	7	107791406	107810928	-
ENSMUSG00000005360	Slc1a3	AI504299 B430115D02Rik Eaat1 GLAST GLAST-1 GLU-T GluT-1 Gmt1 MGluT1	1.12633	4.20716	7.77426	3.68444e-08	1.51488e-06	8.79026	20512	solute carrier family 1 (glial high affinity glutamate transporter), member 3	15	8584124	8660764	-
ENSMUSG00000052889	Prkcb	A130082F03Rik PKC-Beta Pkcb Prkcb1 Prkcb2	-0.901086	3.70346	-7.75941	3.81391e-08	1.56336e-06	8.80165	18751	protein kinase C, beta	7	129432265	129777916	+
ENSMUSG00000007440	Pcdha4		-0.862966	7.75377	-7.74927	3.90505e-08	1.59588e-06	8.70129	116731	protocadherin alpha 4	18	37089939	37347311	+
ENSMUSG00000032667	Pon2		1.01211	5.61194	7.74706	3.92517e-08	1.59927e-06	8.65935	330260	paraoxonase 2	6	5214147	5248455	-
ENSMUSG00000068794	Col28a1		0.884864	5.97829	7.74145	3.97675e-08	1.61542e-06	8.64329	213945	collagen, type XXVIII, alpha 1	6	7947808	8142617	-
ENSMUSG00000020646	Mboat2	2810049G06Rik AU022889 AW547221 LPCAT4 Moact2 Oact2	0.875588	5.92866	7.7355	4.03226e-08	1.63307e-06	8.62924	67216	membrane bound O-acyltransferase domain containing 2	12	25516464	25645166	+
ENSMUSG00000029862	Clcn1	Clc-1 Clc1 SMCC1 adr mto myotonia nmf355	-0.74058	4.24904	-7.72282	4.15322e-08	1.67703e-06	8.67576	12723	chloride channel 1	6	42236684	42265755	+
ENSMUSG00000004655	Aqp1	CHIP28	-0.805672	7.41495	-7.72082	4.17263e-08	1.67986e-06	8.62602	11826	aquaporin 1	6	55286426	55298549	+
ENSMUSG00000031375	Bgn	BG DSPG1 PG-S1 PGI SLRR1A	1.01941	6.73462	7.71185	4.26083e-08	1.70999e-06	8.58595	12111	biglycan	X	70728941	70741272	+
ENSMUSG00000021114	Atp6v1d	1110004P10Rik Atp6m VATD Vma8	-0.505695	6.10072	-7.71052	4.27416e-08	1.70999e-06	8.57605	73834	ATPase, H+ transporting, lysosomal V1 subunit D	12	79941712	79962625	-
ENSMUSG00000032554	Trf	AI266983 Cd176 HP Tf Tfn hpx	1.69929	2.11853	7.70939	4.28541e-08	1.70999e-06	8.72995	22041	transferrin	9	103106331	103132774	-
ENSMUSG00000030682	Cdipt	9530042F15Rik D7Bwg0575e Pis Pis1	-0.627455	4.94924	-7.69875	4.39322e-08	1.74785e-06	8.57566	52858	CDP-diacylglycerol--inositol 3-phosphatidyltransferase (phosphatidylinositol synthase)	7	134119863	134124013	+
ENSMUSG00000051359	Ncald	AI848120 D030020D09Rik D15Ertd412e	-0.69784	6.12503	-7.69369	4.44538e-08	1.76342e-06	8.53877	52589	neurocalcin delta	15	37295930	37722325	-
ENSMUSG00000028833	Ncdn	AU042419 MMS10-AE Ms10ae mKIAA0607 norbin	-1.1163	7.54761	-7.68956	4.48853e-08	1.76969e-06	8.55729	26562	neurochondrin	4	126420994	126430682	-
ENSMUSG00000033502	Cdc14a		1.32557	2.60585	7.68849	4.49969e-08	1.76969e-06	8.68616	229776	CDC14 cell division cycle 14 homolog A (S. cerevisiae)	3	115975471	116126950	-
ENSMUSG00000024104	D6Wsu116e	A130095H06 C530005J20Rik Fam21	-0.55015	5.60617	-7.68752	4.50993e-08	1.76969e-06	8.52616	28006	DNA segment, Chr 6, Wayne State University 116, expressed	6	116158051	116212686	+
ENSMUSG00000031808	Slc27a1	FATP1 Fatp	0.974589	5.46906	7.68718	4.51352e-08	1.76969e-06	8.52208	26457	solute carrier family 27 (fatty acid transporter), member 1	8	74092826	74110607	+
ENSMUSG00000037936	Scarb1	AI120173 CD36 Cd36l1 Cla-1 Cla1 D5Ertd460e Hdlq1 Hlb398 SR-B1 SR-BI SRBI Srb1 mSR-BI	1.5914	3.27355	7.6859	4.52702e-08	1.76986e-06	8.65576	20778	scavenger receptor class B, member 1	5	125757457	125821464	-
ENSMUSG00000038816	Ctnnal1	ACRP AI616177 AW545119 C86009 Catnal1	1.23173	4.78516	7.68401	4.54702e-08	1.77255e-06	8.5452	54366	catenin (cadherin associated protein), alpha-like 1	4	56823807	56878060	-
ENSMUSG00000090171	Ugt1a2	UDPGT 1-2 Ugt1	1.34435	3.03447	7.6761	4.63192e-08	1.80046e-06	8.64356	22236	UDP glucuronosyltransferase 1 family, polypeptide A2	1	90097176	90115572	+
ENSMUSG00000075324	Fign	fi fidget	1.122	4.47975	7.6701	4.69736e-08	1.82066e-06	8.52998	60344	fidgetin	2	63809564	63936095	-
ENSMUSG00000032440	Tgfbr2	1110020H15Rik AU042018 DNIIR RIIDN TBR-II TbetaR-II TbetaRII	1.22198	3.95216	7.66571	4.74588e-08	1.83421e-06	8.55731	21813	transforming growth factor, beta receptor II	9	115993415	116084383	-
ENSMUSG00000064339	mt-Rnr2		0.853551	17.8125	7.65962	4.81392e-08	1.85521e-06	8.62183		mitochondrially encoded 16S rRNA	MT	1094	2675	+
ENSMUSG00000051515	Fam181b		1.18243	2.59927	7.65661	4.84802e-08	1.86304e-06	8.61343		family with sequence similarity 181, member B	7	100228389	100230225	+
ENSMUSG00000028583	Pdpn	Gp38 OTS-8 RANDAM-2 T1-alpha T1a T1alpha	1.03606	4.13487	7.64987	4.92511e-08	1.88327e-06	8.50548	14726	podoplanin	4	142857334	142889467	-
ENSMUSG00000050840	Cdh20	Cdh7	1.82092	2.43089	7.64957	4.92849e-08	1.88327e-06	8.59966	23836	cadherin 20	1	106665106	106892058	+
ENSMUSG00000039485	Tspyl4	2610102M01Rik B230210I21Rik D10Bwg0791e	-0.694701	7.25889	-7.64423	4.99059e-08	1.90162e-06	8.44273	72480	TSPY-like 4	10	34017227	34021114	+
ENSMUSG00000064341	mt-Nd1		0.849388	12.5693	7.64095	5.02905e-08	1.9109e-06	8.55325	17716	mitochondrially encoded NADH dehydrogenase 1	MT	2751	3707	+
ENSMUSG00000090145	Ugt1a6b		1.33953	3.04239	7.63938	5.04761e-08	1.91258e-06	8.55879	394435	UDP glucuronosyltransferase 1 family, polypeptide A6B	1	89999827	90115578	+
ENSMUSG00000090175	Ugt1a9		1.33832	3.03073	7.63567	5.09164e-08	1.92255e-06	8.55085	394434	UDP glucuronosyltransferase 1 family, polypeptide A9	1	89967375	90115572	+
ENSMUSG00000089960	Ugt1a1		1.33677	3.03294	7.63477	5.10236e-08	1.92255e-06	8.54866	394436	UDP glucuronosyltransferase 1 family, polypeptide A1	1	90108534	90115572	+
ENSMUSG00000090165	Ugt1a10		1.33675	3.03156	7.62973	5.16294e-08	1.9328e-06	8.53715	100048662	UDP glycosyltransferase 1 family, polypeptide A10	1	89951963	90115579	+
ENSMUSG00000089675	Ugt1a8		1.33675	3.03156	7.62973	5.16294e-08	1.9328e-06	8.53715		UDP glucuronosyltransferase 1 family, polypeptide A8	1	89984388	90115579	+
ENSMUSG00000045382	Cxcr4	CD184 Cmkar4 LESTR PB-CKR PBSF/SDF-1 Sdf1r	1.23405	4.07897	7.62895	5.17243e-08	1.9328e-06	8.46277	12767	chemokine (C-X-C motif) receptor 4	1	130484776	130488870	-
ENSMUSG00000000594	Gm2a	AA408702 AW215435 GM2-AP SAP-3	0.707893	4.62877	7.62775	5.18701e-08	1.93291e-06	8.41903	14667	GM2 ganglioside activator protein	11	54911617	54926531	+
ENSMUSG00000030447	Cyfip1	E030028J09Rik P140SRA-1 P140sra1 Shyc Sra-1 Sra1 l(7)1Rl l71Rl l7Rl1 mKIAA0068 pl-1	0.545552	5.48284	7.62568	5.21224e-08	1.93698e-06	8.37578	20430	cytoplasmic FMR1 interacting protein 1	7	63097115	63186070	+
ENSMUSG00000018707	Dync1h1	9930018I23Rik AI894280 DHC1 DHC1a DNCL Dnchc1 Dnec1 Dnecl Loa MAP1C P22 Swl mKIAA0325	-1.19271	9.10363	-7.6228	5.24751e-08	1.94088e-06	8.44358	13424	dynein cytoplasmic 1 heavy chain 1	12	111839662	111905155	+
ENSMUSG00000031503	Col4a2	Col4a-2	1.2372	4.69516	7.62248	5.25144e-08	1.94088e-06	8.40649	12827	collagen, type IV, alpha 2	8	11312805	11449287	+
ENSMUSG00000069072	Slc7a14		-1.04826	7.17159	-7.61629	5.32827e-08	1.96353e-06	8.37625	241919	solute carrier family 7 (cationic amino acid transporter, y+ system), member 14	3	31101832	31209300	-
ENSMUSG00000048782	Insc		1.03347	3.02959	7.61522	5.34175e-08	1.96353e-06	8.50145	233752	inscuteable homolog (Drosophila)	7	121887208	121993894	+
ENSMUSG00000022391	Rangap1	C79654 Fug1 mKIAA1835	-0.836164	7.25535	-7.60577	5.4615e-08	2.0021e-06	8.35285	19387	RAN GTPase activating protein 1	15	81534678	81560349	-
ENSMUSG00000022512	Cldn1	AI596271	1.66118	2.68518	7.58931	5.67671e-08	2.07538e-06	8.45953	12737	claudin 1	16	26356728	26371927	-
ENSMUSG00000026833	Olfm1	AMY AW742568 Noe1 OlfA Pancortin Pancortin3	-0.686435	7.30716	-7.58172	5.77879e-08	2.107e-06	8.29731	56177	olfactomedin 1	2	28048512	28086256	+
ENSMUSG00000024593	Megf10	3000002B06Rik Gm331	1.01378	5.85481	7.57887	5.81763e-08	2.1139e-06	8.26272	70417	multiple EGF-like-domains 10	18	57292744	57457121	+
ENSMUSG00000019590	Cyb561		-0.708001	4.62876	-7.57721	5.84039e-08	2.1139e-06	8.31041	13056	cytochrome b-561	11	105795016	105814650	-
ENSMUSG00000086370	B230206F22Rik		1.90757	1.59988	7.5769	5.84459e-08	2.1139e-06	8.40735		RIKEN cDNA B230206F22 gene	X	100756246	100819093	-
ENSMUSG00000063063	Ctnna2	AI481747 Catna Catna2 cdf chp	-0.782438	6.82355	-7.57309	5.89719e-08	2.12723e-06	8.26569	12386	catenin (cadherin associated protein), alpha 2	6	76831631	77929693	-
ENSMUSG00000066357	Wdr6	mWDR6	-0.735476	4.91137	-7.56792	5.9694e-08	2.14147e-06	8.273	83669	WD repeat domain 6	9	108474644	108481070	-
ENSMUSG00000039982	Dtx4		1.05305	3.95869	7.56701	5.98217e-08	2.14147e-06	8.32508	207521	deltex 4 homolog (Drosophila)	19	12540831	12576486	-
ENSMUSG00000028524	Sgip1	3110007P09Rik SGIP1alpha gag	-0.661703	5.79034	-7.56634	5.99161e-08	2.14147e-06	8.24061	73094	SH3-domain GRB2-like (endophilin) interacting protein 1	4	102413902	102646233	+
ENSMUSG00000021466	Ptch1	A230106A15Rik Ptc Ptc1 Ptch mes	0.828921	5.49778	7.56575	5.99998e-08	2.14147e-06	8.23525	19206	patched homolog 1	13	63610261	63674474	-
ENSMUSG00000024978	Gpam	GPAT GPAT1	1.00674	6.17205	7.564	6.02471e-08	2.14464e-06	8.22878	14732	glycerol-3-phosphate acyltransferase, mitochondrial	19	55142142	55201824	-
ENSMUSG00000058325	Dock1		1.25662	3.80404	7.56007	6.08065e-08	2.15887e-06	8.32256	330662	dedicator of cytokinesis 1	7	141862370	142365322	+
ENSMUSG00000051041	Olfml1		1.87255	2.10025	7.55528	6.14955e-08	2.17762e-06	8.38188	244198	olfactomedin-like 1	7	114710960	114734608	+
ENSMUSG00000092060	Bend4		-0.907266	5.4716	-7.55372	6.17225e-08	2.17995e-06	8.22092	666938	BEN domain containing 4	5	67783386	67819038	-
ENSMUSG00000075316	Scn9a	Nav1.7 PN1 mKIAA4197	-1.08861	8.58044	-7.54764	6.26111e-08	2.20333e-06	8.25337	20274	sodium channel, voltage-gated, type IX, alpha	2	66318137	66473009	-
ENSMUSG00000024359	Hspa9	74kDa Csa Grp75 Hsc74 Hsp74 Hsp74a Hspa9a Mortalin Mot-2 Mot2 Mthsp70 Pbp74	-0.522513	6.49699	-7.54652	6.27774e-08	2.20333e-06	8.19526	15526	heat shock protein 9	18	35097068	35114011	-
ENSMUSG00000092341	Malat1		1.29362	12.4629	7.54493	6.30122e-08	2.20333e-06	8.32994		metastasis associated lung adenocarcinoma transcript 1 (non-coding RNA)	19	5795690	5802671	-
ENSMUSG00000085711	Gm15163		1.38961	1.42309	7.54477	6.30359e-08	2.20333e-06	8.32714		predicted gene 15163	X	153450772	153452073	-
ENSMUSG00000004317	Clcn5	5430408K11Rik ClC-5 Clc5 D930009B12Rik DXImx42e Sfc13 T25545	-0.664126	6.12662	-7.53299	6.48102e-08	2.2595e-06	8.16074	12728	chloride channel 5	X	6730936	6896484	-
ENSMUSG00000026888	Grb14	AI505286	0.649791	4.268	7.53081	6.51442e-08	2.26531e-06	8.21536	50915	growth factor receptor bound protein 14	2	64750533	64863044	-
ENSMUSG00000053460	Ggcx		0.981438	2.5302	7.52112	6.66491e-08	2.30428e-06	8.30478	56316	gamma-glutamyl carboxylase	6	72364302	72380706	+
ENSMUSG00000034462	Pkd2	C030034P18Rik PC2 TRPP2	1.10488	3.76005	7.52103	6.66631e-08	2.30428e-06	8.23291	18764	polycystic kidney disease 2	5	104888469	104934838	+
ENSMUSG00000028766	Alpl	APTNAP Akp-2 Akp2 TNAP TNSALP	1.3526	3.48496	7.52031	6.6776e-08	2.30428e-06	8.25527	11647	alkaline phosphatase, liver/bone/kidney	4	137297648	137352299	-
ENSMUSG00000028926	Cdk14	Pftk1 mKIAA0834	-0.691312	6.66448	-7.51618	6.74297e-08	2.32092e-06	8.12775	18647	cyclin-dependent kinase 14	5	4803391	5420312	-
ENSMUSG00000037206	Islr	AW553146	1.57523	3.11647	7.50993	6.84318e-08	2.34943e-06	8.25819	26968	immunoglobulin superfamily containing leucine-rich repeat	9	58004080	58006949	-
ENSMUSG00000031626	Sorbs2		0.857794	5.63049	7.50877	6.86192e-08	2.3499e-06	8.09843	234214	sorbin and SH3 domain containing 2	8	46593148	46913259	+
ENSMUSG00000055799	Tcf7l1	Tcf-3 Tcf3 bHLHb21	1.25147	3.1455	7.5059	6.90854e-08	2.3599e-06	8.24358	21415	transcription factor 7 like 1 (T cell specific, HMG box)	6	72576372	72739248	-
ENSMUSG00000027102	Hoxd8	4921540P06Rik AI047735 Hox-4.3 Hox-5.4	-0.43985	4.49153	-7.50415	6.93709e-08	2.36368e-06	8.14316	15437	homeobox D8	2	74542672	74545990	+
ENSMUSG00000018411	Mapt	AI413597 AW045860 Mtapt Tau	-0.802189	7.20403	-7.49966	7.01113e-08	2.38087e-06	8.10162	17762	microtubule-associated protein tau	11	104092704	104193404	+
ENSMUSG00000031960	Aars		-0.620664	5.36187	-7.49895	7.02276e-08	2.38087e-06	8.08981	234734	alanyl-tRNA synthetase	8	113557044	113581564	+
ENSMUSG00000026478	Lamc1		0.803917	6.16405	7.49324	7.11817e-08	2.40719e-06	8.06089	226519	laminin, gamma 1	1	155066052	155179916	-
ENSMUSG00000074802	Gas2l3		1.17892	5.7161	7.49128	7.15119e-08	2.4078e-06	8.05826	237436	growth arrest-specific 2 like 3	10	88871568	88906712	-
ENSMUSG00000062127	Cttnbp2nl	AA552995 AA589392 AU018624 BC003236 mKIAA1433	0.825771	6.00619	7.48997	7.17338e-08	2.4078e-06	8.05195	80281	CTTNBP2 N-terminal like	3	104804833	104856064	-
ENSMUSG00000078202	Nrarp	2700054M22Rik	1.08689	3.37019	7.48997	7.17339e-08	2.4078e-06	8.18948	67122	Notch-regulated ankyrin repeat protein	2	25036278	25038850	+
ENSMUSG00000061778	Mospd2	2410013I23Rik	0.573785	4.80282	7.48642	7.23375e-08	2.41859e-06	8.0759	76763	motile sperm domain containing 2	X	161374101	161418307	-
ENSMUSG00000020458	Rtn4	1110020G17Rik AA407876 AA409940 AA960376 ASY C130026I10Rik NOGO NSP-CL NgA Nogo-A Nogo-B Nogo-C mKIAA0886 mKIAA4153	-0.942012	10.0273	-7.48598	7.24127e-08	2.41859e-06	8.14652	68585	reticulon 4	11	29592947	29644331	+
ENSMUSG00000026797	Stxbp1	AI317162 AI326233 MMS10-G Ms10g Munc-18a Munc18-1 N-sec1 Rb-sec1 Sxtbp1 Unc18-1 Unc18h nsec1	-0.80941	8.75979	-7.48097	7.32747e-08	2.44135e-06	8.10104	20910	syntaxin binding protein 1	2	32643122	32702759	-
ENSMUSG00000022272	Myo10	AW048724 D15Ertd600e mKIAA0799	0.800715	6.08233	7.47709	7.39509e-08	2.45782e-06	8.02183	17909	myosin X	15	25552280	25743428	+
ENSMUSG00000032802	Srxn1	1700127B04Rik AI854065 AW488194 Npn3 Srx Srx1 TX01	-0.625097	6.72197	-7.46166	7.66983e-08	2.54047e-06	7.99961	76650	sulfiredoxin 1 homolog (S. cerevisiae)	2	151931252	151937112	+
ENSMUSG00000020114	Cand1	2310038O07Rik 6330512O03Rik AI195005 AI846556 D10Ertd516e Tp120a mKIAA0829	-0.806363	7.08432	-7.46103	7.68133e-08	2.54047e-06	8.00728	71902	cullin associated and neddylation disassociated 1	10	118636311	118677111	-
ENSMUSG00000052516	Robo2		-0.977277	6.59006	-7.45741	7.74739e-08	2.55394e-06	7.98958	268902	roundabout homolog 2 (Drosophila)	16	73892551	74412070	-
ENSMUSG00000041828	Abca8a		0.961279	6.96449	7.45608	7.77173e-08	2.55394e-06	7.98998	217258	ATP-binding cassette, sub-family A (ABC1), member 8a	11	109886948	109957292	-
ENSMUSG00000021288	Klc1	AI874768 Kns2	-0.801101	8.4701	-7.4557	7.7787e-08	2.55394e-06	8.03329	16593	kinesin light chain 1	12	112997060	113046055	+
ENSMUSG00000059248	Sept9	MSF1 Msf PNUTL4 Sint1	1.01159	4.21869	7.45385	7.8129e-08	2.55851e-06	8.03975	53860	septin 9	11	117060975	117223639	+
ENSMUSG00000043673	Kcns3		-0.713515	4.32758	-7.4511	7.86392e-08	2.55851e-06	8.0341	238076	potassium voltage-gated channel, delayed-rectifier, subfamily S, member 3	12	11097008	11157648	-
ENSMUSG00000029761	Cald1		1.12855	6.39103	7.45091	7.86747e-08	2.55851e-06	7.96495	109624	caldesmon 1	6	34548500	34725473	+
ENSMUSG00000001750	Tcirg1	ATP6N1C ATP6a3 Atp6i OC-116 OPTB1 Stv1 TIRC7 Vph1 oc	1.56272	1.75099	7.45087	7.86828e-08	2.55851e-06	8.13543	27060	T cell, immune regulator 1, ATPase, H+ transporting, lysosomal V0 protein A3	19	3896050	3907133	-
ENSMUSG00000052727	Mtap1b	A230055D22 AI843217 LC1 MAP1B MAP5 Mtap-5 Mtap5	-1.19371	12.469	-7.44763	7.92877e-08	2.572e-06	8.10392	17755	microtubule-associated protein 1B	13	100191419	100286557	-
ENSMUSG00000032570	Atp2c1		-0.689814	6.85794	-7.44661	7.94797e-08	2.57206e-06	7.96723	235574	ATPase, Ca++-sequestering	9	105305869	105429649	-
ENSMUSG00000024256	Adcyap1	PACAP	-0.876944	7.67722	-7.44433	7.99101e-08	2.57982e-06	7.98377	11516	adenylate cyclase activating polypeptide 1	17	93598762	93604825	+
ENSMUSG00000022054	Nefm	NF-M NF160 NF165 Nef3 Nfm	-0.649783	9.42575	-7.44036	8.06635e-08	2.59794e-06	8.02338	18040	neurofilament, medium polypeptide	14	68700647	68742903	-
ENSMUSG00000028655	Mfsd2a	1700018O18Rik Mfsd2	1.28055	4.62428	7.43539	8.162e-08	2.6225e-06	7.97089	76574	major facilitator superfamily domain containing 2A	4	122624093	122638431	-
ENSMUSG00000029338	Antxr2	2310046B19Rik AW561899 CMG-2 CMG2 cI-35	-0.710755	4.94145	-7.43186	8.2306e-08	2.63661e-06	7.94982	71914	anthrax toxin receptor 2	5	98313707	98459981	-
ENSMUSG00000009281	Rarres2	0610007L05Rik AI303516	1.07346	3.65395	7.43112	8.24489e-08	2.63661e-06	8.03014	71660	retinoic acid receptor responder (tazarotene induced) 2	6	48519697	48522669	-
ENSMUSG00000038668	Lpar1	5031439C20 AI326300 Edg2 Gpcr26 Kdt2 lpA1 vzg-1	0.892138	7.27658	7.4298	8.27078e-08	2.63865e-06	7.93651	14745	lysophosphatidic acid receptor 1	4	58448127	58566770	-
ENSMUSG00000021087	Rtn1		-0.714341	9.41443	-7.42868	8.29287e-08	2.63947e-06	7.99561	104001	reticulon 1	12	73312739	73510041	-
ENSMUSG00000036667	Fam115a	2810407D09Rik 3321401G04Rik A230020K05Rik AI848529	-0.683535	7.41728	-7.42618	8.34199e-08	2.64888e-06	7.93315	77574	family with sequence similarity 115, member A	6	42618001	42660071	-
ENSMUSG00000061032	Rrp1	AL033305 AL033306 AU018604 NNP-1 Nnp1	-0.637432	6.56386	-7.42462	8.37304e-08	2.65251e-06	7.90876	18114	ribosomal RNA processing 1 homolog (S. cerevisiae)	10	77863107	77875788	-
ENSMUSG00000020140	Lgr5	FEX Gpr49	1.18864	4.62094	7.4133	8.60079e-08	2.71829e-06	7.91785	14160	leucine rich repeat containing G protein coupled receptor 5	10	114887367	115024836	-
ENSMUSG00000039116	Gpr126		0.952007	5.45627	7.41224	8.62233e-08	2.71875e-06	7.8738	215798	G protein-coupled receptor 126	10	14122391	14264842	-
ENSMUSG00000038608	Dock10		0.632889	4.85729	7.40863	8.69651e-08	2.73576e-06	7.88875	210293	dedicator of cytokinesis 10	1	80497648	80755128	-
ENSMUSG00000064337	mt-Rnr1		0.96443	16.8342	7.40695	8.73132e-08	2.74034e-06	8.0453		mitochondrially encoded 12S rRNA	MT	70	1024	+
ENSMUSG00000031227	Magee1		-1.02086	6.20952	-7.39938	8.88966e-08	2.78357e-06	7.84892	107528	melanoma antigen, family E, 1	X	102315735	102319248	+
ENSMUSG00000089872	Rps6kc1		-0.549829	4.2946	-7.39618	8.9574e-08	2.79831e-06	7.90402	320119	ribosomal protein S6 kinase polypeptide 1	1	192524081	192735649	-
ENSMUSG00000023456	Tpi1	AI255506 Tpi Tpi-1	-0.494196	5.96667	-7.39457	8.99176e-08	2.80257e-06	7.83066	21991	triosephosphate isomerase 1	6	124760604	124764314	-
ENSMUSG00000029468	P2rx7	AI467586 P2X(7) P2X7R	1.1332	3.70417	7.39174	9.05227e-08	2.81494e-06	7.93408	18439	purinergic receptor P2X, ligand-gated ion channel, 7	5	123093920	123141441	+
ENSMUSG00000048307	Ankrd46	1110054N06Rik AI314978 AI987733	-0.646131	6.4506	-7.38773	9.13884e-08	2.83535e-06	7.8193	68839	ankyrin repeat domain 46	15	36407423	36426546	-
ENSMUSG00000026103	Gls	6330442B14 AI314027 B230365M23Rik	-0.680865	8.64625	-7.38153	9.27462e-08	2.87089e-06	7.86272	14660	glutaminase	1	52220292	52290076	-
ENSMUSG00000050199	Lgr4		0.890863	5.94025	7.37368	9.44925e-08	2.90693e-06	7.77586	107515	leucine-rich repeat-containing G protein-coupled receptor 4	2	109757804	109854414	+
ENSMUSG00000041773	Enc1	Nrpb PIG10	-0.909671	3.48276	-7.37332	9.45719e-08	2.90693e-06	7.91923	13803	ectodermal-neural cortex 1	13	98011060	98022994	+
ENSMUSG00000001986	Gria3	2900064I19Rik GluA3 GluR-C GluR-K3 Glur-3 Glur3 Gluralpha3 mKIAA4184	0.834404	4.8533	7.37261	9.4733e-08	2.90693e-06	7.80429	53623	glutamate receptor, ionotropic, AMPA3 (alpha 3)	X	38754031	39031778	+
ENSMUSG00000031099	Smarca1	5730494M04Rik Snf2l	-0.77049	5.50003	-7.37244	9.47703e-08	2.90693e-06	7.78851	93761	SWI/SNF related, matrix associated, actin dependent regulator of chromatin, subfamily a, member 1	X	45162545	45246151	-
ENSMUSG00000031216	Stard8		1.3098	3.78737	7.36766	9.58547e-08	2.93354e-06	7.87309	236920	START domain containing 8	X	96198587	96270067	+
ENSMUSG00000029832	Nfe2l3	Nrf3	1.12739	2.71427	7.36514	9.64296e-08	2.94448e-06	7.93914	18025	nuclear factor, erythroid derived 2, like 3	6	51382669	51408767	+
ENSMUSG00000040035	Disp2		-1.07637	8.26348	-7.36347	9.68136e-08	2.94954e-06	7.80958	214240	dispatched homolog 2 (Drosophila)	2	118605455	118637029	+
ENSMUSG00000023965	Fbxl17	6330576B01Rik AI452053 BB073797 C130023C01Rik Fbx13 Fbxo13	-0.617367	5.39431	-7.35405	9.90075e-08	3.0096e-06	7.74488	50758	F-box and leucine-rich repeat protein 17	17	63406801	63849366	-
ENSMUSG00000034115	Scn11a	NSS2 NaN NaT SNS2	-1.21521	8.26611	-7.35167	9.95702e-08	3.01992e-06	7.78196	24046	sodium channel, voltage-gated, type XI, alpha	9	119662881	119734574	-
ENSMUSG00000031639	Tlr3		0.872068	4.26884	7.34952	1.00081e-07	3.02862e-06	7.78828	142980	toll-like receptor 3	8	46481019	46495962	-
ENSMUSG00000026000	Lancl1	AW124738 Gpr69 Gpr69a p40	-0.629504	5.88961	-7.34401	1.01402e-07	3.05826e-06	7.71225	14768	LanC (bacterial lantibiotic synthetase component C)-like 1	1	67047091	67085446	-
ENSMUSG00000048916	Gm5540		1.28214	1.79064	7.34242	1.01787e-07	3.05826e-06	7.89222		predicted pseudogene 5540	3	65197259	65199106	+
ENSMUSG00000025428	Atp5a1	AI035633 AL022851 AL023067 Atpm D18Ertd206e Mom2	-0.608146	8.31977	-7.34241	1.01789e-07	3.05826e-06	7.76035	11946	ATP synthase, H+ transporting, mitochondrial F1 complex, alpha subunit 1	18	78012468	78021608	+
ENSMUSG00000018395	Kif3a	111-11-71 111-11-86 AW124694 Kif3 Kifl Kns3	-0.661057	7.47701	-7.34169	1.01964e-07	3.05826e-06	7.73409	16568	kinesin family member 3A	11	53380881	53417746	+
ENSMUSG00000023827	Agpat4	1500003P24Rik	-0.904563	5.55195	-7.33995	1.02388e-07	3.06416e-06	7.71232	68262	1-acylglycerol-3-phosphate O-acyltransferase 4 (lysophosphatidic acid acyltransferase, delta)	17	12311570	12412511	+
ENSMUSG00000026587	Astn1	Astn GC14 mKIAA0289	-1.00228	6.82042	-7.3354	1.03504e-07	3.08723e-06	7.70387	11899	astrotactin 1	1	160292471	160621917	+
ENSMUSG00000041423	Paqr6	1500001B10Rik	1.35705	1.84557	7.33494	1.03615e-07	3.08723e-06	7.87663	68957	progestin and adipoQ receptor family member VI	3	88168506	88172463	+
ENSMUSG00000064345	mt-Nd2		0.922187	10.9048	7.33172	1.04414e-07	3.09814e-06	7.80383	17717	mitochondrially encoded NADH dehydrogenase 2	MT	3914	4951	+
ENSMUSG00000000197	Nalcn		-0.804528	4.80693	-7.33162	1.04439e-07	3.09814e-06	7.72095	338370	sodium leak channel, non-selective	14	123675863	124026366	-
ENSMUSG00000037259	6330439K17Rik		-0.734376	6.82279	-7.33015	1.04806e-07	3.10221e-06	7.68981	241688	RIKEN cDNA 6330439K17 gene	2	144296293	144353150	-
ENSMUSG00000091002	Tcerg1l	5730476P14Rik	-0.779211	3.62987	-7.32895	1.05105e-07	3.10428e-06	7.8015	70571	transcription elongation regulator 1-like	7	145400657	145589413	-
ENSMUSG00000046093	Hpcal4		-1.26131	2.11239	-7.32313	1.06575e-07	3.14082e-06	7.85272	170638	hippocalcin-like 4	4	122860470	122871944	+
ENSMUSG00000042671	Rgs8	6530413N01Rik	-0.865824	6.81932	-7.31875	1.07691e-07	3.16683e-06	7.66332	67792	regulator of G-protein signaling 8	1	155500155	155544797	+
ENSMUSG00000021495	Fam193b		1.29437	1.7699	7.31294	1.09193e-07	3.19961e-06	7.82434	212483	family with sequence similarity 193, member B	13	55640680	55672481	-
ENSMUSG00000090124	Ugt1a7c		1.29338	3.09592	7.31262	1.09279e-07	3.19961e-06	7.79625	394432	UDP glucuronosyltransferase 1 family, polypeptide A7C	1	89991637	90116577	+
ENSMUSG00000027840	Wnt2b	Wnt13	-1.12872	3.66805	-7.31036	1.09869e-07	3.20994e-06	7.76278	22414	wingless related MMTV integration site 2b	3	104747723	104764627	-
ENSMUSG00000034714	Ttyh2		1.02013	2.65975	7.30579	1.11074e-07	3.23814e-06	7.80292	100862618	tweety homolog 2 (Drosophila)	11	114536745	114582291	+
ENSMUSG00000031486	Gpr124	8430414O08Rik 9530074E10Rik Tem5 mKIAA1531	1.1176	2.81254	7.30435	1.11455e-07	3.24225e-06	7.79257	78560	G protein-coupled receptor 124	8	28196313	28233890	+
ENSMUSG00000037410	Tbc1d2b	1810061M12Rik AI480956 AV021536 AV023399 AW491493 mKIAA1055	0.919593	2.99112	7.29889	1.12918e-07	3.27776e-06	7.76753	67016	TBC1 domain family, member 2B	9	90096885	90165642	-
ENSMUSG00000020432	Tcn2	AW208754 Tcn-2	0.827529	4.57081	7.29319	1.14464e-07	3.31555e-06	7.63267	21452	transcobalamin 2	11	3817195	3832162	-
ENSMUSG00000027253	Lrp4		1.10079	3.63845	7.2901	1.15311e-07	3.33294e-06	7.69912	228357	low density lipoprotein receptor-related protein 4	2	91297668	91354058	+
ENSMUSG00000089682	Bcl2l2	AW048834 Bcl-w Gtrgal2 Gtrosa41 bclw c98	-0.518863	6.31452	-7.2872	1.16112e-07	3.34892e-06	7.57667	12050	BCL2-like 2	14	55502214	55507071	+
ENSMUSG00000027955	Fam198b	1110032E23Rik 2210419I08Rik AV011458 Ened	0.99647	5.46138	7.28344	1.17161e-07	3.36705e-06	7.56689	68659	family with sequence similarity 198, member B	3	79688455	79750202	+
ENSMUSG00000024268	Celf4		-0.815767	7.82173	-7.28316	1.17238e-07	3.36705e-06	7.60486	108013	CUGBP, Elav-like family member 4	18	25636133	25912484	-
ENSMUSG00000001864	Aif1l		1.37172	3.94435	7.28058	1.17963e-07	3.3807e-06	7.65516	108897	allograft inflammatory factor 1-like	2	31805780	31828962	+
ENSMUSG00000015291	Gdi1	GDIA GDIalpha	-0.689741	9.28647	-7.27648	1.19125e-07	3.40677e-06	7.63166	14567	guanosine diphosphate (GDP) dissociation inhibitor 1	X	71550337	71557201	+
ENSMUSG00000031376	Atp2b3		-0.844557	5.35113	-7.27309	1.20094e-07	3.42724e-06	7.55728	320707	ATPase, Ca++ transporting, plasma membrane 3	X	70748425	70816344	+
ENSMUSG00000022505	Emp2	XMP	0.950515	5.42375	7.27114	1.20653e-07	3.42981e-06	7.53814	13731	epithelial membrane protein 2	16	10281842	10314061	-
ENSMUSG00000036169	Sostdc1	0610006G05Rik Sostl USAG-1 Wise ectodin	0.846677	6.28079	7.27036	1.20879e-07	3.42981e-06	7.53192	66042	sclerostin domain containing 1	12	37040756	37045039	+
ENSMUSG00000028522	Mier1	4933425I22Rik 5830411K19Rik mKIAA1610	0.724799	4.28184	7.26954	1.21117e-07	3.42981e-06	7.59641	71148	mesoderm induction early response 1 homolog (Xenopus laevis	4	102786995	102838359	+
ENSMUSG00000026204	Ptprn	IA-2 mIA-A mKIAA4064	-0.939834	6.90417	-7.26826	1.21486e-07	3.42981e-06	7.54496	19275	protein tyrosine phosphatase, receptor type, N	1	75243616	75260783	-
ENSMUSG00000054034	Tceal5		-0.682086	2.67877	-7.26796	1.21575e-07	3.42981e-06	7.71724	331532	transcription elongation factor A (SII)-like 5	X	132735487	132738415	-
ENSMUSG00000030522	Mtmr10		1.02862	3.4021	7.26751	1.21706e-07	3.42981e-06	7.66401	233315	myotubularin related protein 10	7	71432539	71485293	+
ENSMUSG00000031870	Pgr	9930019P03Rik BB114106 ENSMUSG00000074510 NR3C3 PR PR-A PR-B	-1.88691	1.21051	-7.26351	1.22875e-07	3.45557e-06	7.66529	18667	progesterone receptor	9	8900419	8965425	+
ENSMUSG00000022629	Kif21a	AI850764 mKIAA1708	-0.756459	9.23494	-7.25722	1.24737e-07	3.49939e-06	7.58449	16564	kinesin family member 21A	15	90763707	90880382	-
ENSMUSG00000040624	Plekhg1		0.653409	3.86379	7.25605	1.25088e-07	3.49939e-06	7.59663	213783	pleckstrin homology domain containing, family G (with RhoGef domain) member 1	10	6379238	6606177	-
ENSMUSG00000038168	Leprel1		1.36182	2.53053	7.25564	1.25209e-07	3.49939e-06	7.69252	210530	leprecan-like 1	16	25959374	26105870	-
ENSMUSG00000027878	Notch2	AI853703 N2	0.974803	4.56216	7.24983	1.26961e-07	3.54103e-06	7.53086	18129	Notch gene homolog 2 (Drosophila)	3	97817461	97954290	+
ENSMUSG00000031207	Msn	C78546	-0.645876	9.14466	-7.24235	1.29254e-07	3.59757e-06	7.54631	17698	moesin	X	93291381	93363891	+
ENSMUSG00000024261	Syt4	SytIV	-0.814013	8.46133	-7.24122	1.29607e-07	3.59998e-06	7.52387	20983	synaptotagmin IV	18	31597462	31607069	-
ENSMUSG00000038664	Herc1		-0.892888	7.97267	-7.23624	1.31159e-07	3.63564e-06	7.49745	235439	hect (homologous to the E6-AP (UBE3A) carboxyl terminus) domain and RCC1 (CHC1)-like domain (RLD) 1	9	66198257	66356582	+
ENSMUSG00000066392	Nrxn3	4933401A11Rik 6332407J11 9330112C09Rik D12Bwg0831e	-0.911945	5.94345	-7.23303	1.32172e-07	3.64909e-06	7.45066	18191	neurexin III	12	89961320	91573375	+
ENSMUSG00000064367	mt-Nd5		0.900334	12.1745	7.23219	1.3244e-07	3.64909e-06	7.59347	17721	mitochondrially encoded NADH dehydrogenase 5	MT	11742	13565	+
ENSMUSG00000050071	Bex1	AA407839 AU018692 Bex4 Rex3	-0.698949	4.74249	-7.23132	1.32713e-07	3.64909e-06	7.48348	19716	brain expressed gene 1	X	132748511	132750052	-
ENSMUSG00000031378	Abcd1	ALDP Ald Aldgh	1.02138	3.12684	7.23129	1.32723e-07	3.64909e-06	7.59989	11666	ATP-binding cassette, sub-family D (ALD), member 1	X	70961936	70983873	+
ENSMUSG00000025366	Esyt1	Fam62a Mbc2 vp115	-0.885486	6.59351	-7.22963	1.33254e-07	3.65623e-06	7.44591	23943	extended synaptotagmin-like protein 1	10	127947304	127962926	-
ENSMUSG00000026202	Tuba4a	M[a]4 Tuba4	-0.69965	5.61361	-7.22213	1.35669e-07	3.71497e-06	7.42544	22145	tubulin, alpha 4A	1	75211549	75215828	-
ENSMUSG00000021806	Nid2	AW547149 Ly111 NID-2 entactin-2 nidogen-2	1.32558	3.89047	7.20805	1.40325e-07	3.83471e-06	7.48635	18074	nidogen 2	14	20570479	20631009	+
ENSMUSG00000004113	Cacna1b	AW050276 AW060892 AW822256 Cav2.2 Cchn1a alpha(1B)	-1.00634	7.76162	-7.207	1.4068e-07	3.83665e-06	7.42138	12287	calcium channel, voltage-dependent, N type, alpha 1B subunit	2	24459407	24618672	-
ENSMUSG00000031990	Jam3	1110002N23Rik JAM-3 JAM-C Jcam3	0.95079	3.78761	7.20616	1.40964e-07	3.83665e-06	7.48608	83964	junction adhesion molecule 3	9	26904969	26963003	-
ENSMUSG00000024587	Nars	3010001M15Rik AA960128 ASNRS C78150	-0.585204	7.44614	-7.20384	1.41751e-07	3.85033e-06	7.40368	70223	asparaginyl-tRNA synthetase	18	64659319	64676211	-
ENSMUSG00000090084	Srpx	drs drs-1 drs-2 mDRS-1 mDRS-2	1.37327	2.44054	7.20233	1.42266e-07	3.85658e-06	7.57097	51795	sushi-repeat-containing protein	X	9615103	9694835	-
ENSMUSG00000019577	Pdk4	AV005916	0.981224	3.61653	7.19963	1.43188e-07	3.86022e-06	7.48509	27273	pyruvate dehydrogenase kinase, isoenzyme 4	6	5433351	5446309	-
ENSMUSG00000031938	4931406C07Rik		0.751105	5.10455	7.19951	1.4323e-07	3.86022e-06	7.37717	70984	RIKEN cDNA 4931406C07 gene	9	15087783	15106000	-
ENSMUSG00000075415	Fnbp1	1110057E06Rik 2210010H06Rik FBP1 Fbp17	-0.638849	7.67774	-7.19943	1.43256e-07	3.86022e-06	7.40005	14269	formin binding protein 1	2	30881726	30997528	-
ENSMUSG00000040687	Madd		-0.858737	6.93859	-7.19835	1.43628e-07	3.86253e-06	7.37775	228355	MAP-kinase activating death domain	2	90977517	91023994	-
ENSMUSG00000057842	Zfp595		1.07331	1.8424	7.19459	1.44933e-07	3.88989e-06	7.5556	218314	zinc finger protein 595	13	67413934	67433496	-
ENSMUSG00000056515	Rab31		0.818012	4.79667	7.1927	1.45591e-07	3.89358e-06	7.37786	106572	RAB31, member RAS oncogene family	17	66001066	66122092	-
ENSMUSG00000083327	Vcp-rs		-0.756021	5.34269	-7.19254	1.45646e-07	3.89358e-06	7.36281		valosin containing protein, related sequence	X	101541168	101543573	-
ENSMUSG00000000214	Th		-1.38026	6.61369	-7.18633	1.47833e-07	3.94228e-06	7.34713	21823	tyrosine hydroxylase	7	150078657	150117033	-
ENSMUSG00000027452	Acss1	1110032O15Rik AI788978 Acas2 Acas2l AceCS2	1.53282	2.78353	7.18572	1.4805e-07	3.94228e-06	7.51997	68738	acyl-CoA synthetase short-chain family member 1	2	150443841	150494236	-
ENSMUSG00000047379	B3gnt1		-0.541839	4.42884	-7.18247	1.4921e-07	3.96536e-06	7.38523	108902	UDP-GlcNAc:betaGal beta-1,3-N-acetylglucosaminyltransferase 1	19	5038826	5041134	+
ENSMUSG00000024006	Stk38		1.0612	2.93152	7.17717	1.5112e-07	4.00824e-06	7.48641	106504	serine/threonine kinase 38	17	29107830	29144890	-
ENSMUSG00000050666	E130203B14Rik		1.83167	1.27827	7.17524	1.51823e-07	4.01386e-06	7.48429	320736	RIKEN cDNA E130203B14 gene	14	33669942	33752673	+
ENSMUSG00000019986	Ahi1	1700015F03Rik Ahi-1 D10Bwg0629e	-0.729608	5.80581	-7.17496	1.51926e-07	4.01386e-06	7.30959	52906	Abelson helper integration site 1	10	20672391	20800234	+
ENSMUSG00000025978	Rftn2	2700010E02Rik 3222401M22Rik	1.18132	3.39686	7.17147	1.53204e-07	4.03974e-06	7.43873	74013	raftlin family member 2	1	55227003	55283626	-
ENSMUSG00000034825	Nrip3	A330103B05Rik D7H11orf14 ICRFP703B1614Q5.2	-0.670992	6.14783	-7.16964	1.53879e-07	4.04293e-06	7.29478	78593	nuclear receptor interacting protein 3	7	116901569	116925539	-
ENSMUSG00000014349	Ube2z		-0.593186	5.87065	-7.16892	1.54145e-07	4.04293e-06	7.29243	268470	ubiquitin-conjugating enzyme E2Z (putative)	11	95908746	95926702	-
ENSMUSG00000087400	Gm15270		1.48359	1.01939	7.16872	1.54221e-07	4.04293e-06	7.45323		predicted gene 15270	10	24269247	24316914	-
ENSMUSG00000023830	Igf2r	AI661837 CD222 CI-MPR M6P/IGF2R Mpr300	-0.722904	5.32286	-7.1644	1.55831e-07	4.07722e-06	7.29516	16004	insulin-like growth factor 2 receptor	17	12875272	12962530	-
ENSMUSG00000032849	Abcc4		-0.856384	4.58996	-7.16327	1.56255e-07	4.08042e-06	7.33363	239273	ATP-binding cassette, sub-family C (CFTR/MRP), member 4	14	118881914	119105441	-
ENSMUSG00000020611	Gna13	AU024132 AU043124 Galpha13	-0.526745	7.25962	-7.16014	1.57435e-07	4.10332e-06	7.29325	14674	guanine nucleotide binding protein, alpha 13	11	109224145	109262683	+
ENSMUSG00000041020	Mtap7d2	1600028E09Rik 2900002G04Rik 5330432J06Rik C030036K04Rik Map7d2	-0.648727	6.84567	-7.15522	1.59308e-07	4.14416e-06	7.27079	78283	MAP7 domain containing 2	X	155852504	155936879	+
ENSMUSG00000042942	Greb1l		-1.24217	2.91234	-7.15206	1.60525e-07	4.16778e-06	7.44168	381157	growth regulation by estrogen in breast cancer-like	18	10325175	10562932	+
ENSMUSG00000027015	Cybrd1	2210407P13Rik Dcytb	1.15635	4.53015	7.15109	1.60899e-07	4.1695e-06	7.29817	73649	cytochrome b reductase 1	2	70955980	70980983	+
ENSMUSG00000026600	Soat1	8430426K15Rik ACAT-1 AW550831 Acact ald hid	0.647355	4.52804	7.14943	1.61541e-07	4.17813e-06	7.29096	20652	sterol O-acyltransferase 1	1	158358239	158404459	-
ENSMUSG00000034591	Slc41a2		-0.835347	4.87619	-7.14825	1.61999e-07	4.17866e-06	7.2793	338365	solute carrier family 41, member 2	10	82693593	82800627	-
ENSMUSG00000018166	Erbb3	C76256 Erbb-3 Erbb3r Her3	1.28846	4.81984	7.14779	1.62179e-07	4.17866e-06	7.27289	13867	v-erb-b2 erythroblastic leukemia viral oncogene homolog 3 (avian)	10	128004579	128026708	-
ENSMUSG00000024109	Nrxn1	1700062G21Rik 9330127H16Rik A230068P09Rik mKIAA0578	-0.866942	8.13824	-7.1461	1.62839e-07	4.18769e-06	7.28644	18189	neurexin I	17	90432984	91492145	-
ENSMUSG00000026276	Sept2	AW208991 Nedd-5 Nedd5 mKIAA0158	0.747901	5.80659	7.13588	1.66897e-07	4.2839e-06	7.20552	18000	septin 2	1	95375541	95406837	+
ENSMUSG00000050534	Htr5b	5-Ht5b	-0.933285	2.47397	-7.13081	1.68946e-07	4.32655e-06	7.40516	15564	5-hydroxytryptamine (serotonin) receptor 5B	1	123406419	123425042	-
ENSMUSG00000007564	Ppp2r1a	6330556D22Rik PP2A PR65	-0.672457	6.95378	-7.13019	1.69198e-07	4.32655e-06	7.21332	51792	protein phosphatase 2 (formerly 2A), regulatory subunit A (PR 65), alpha isoform	17	21082275	21102880	+
ENSMUSG00000048794	Ccdc37		1.87406	0.544225	7.12421	1.71651e-07	4.38098e-06	7.30327	243538	coiled-coil domain containing 37	6	90353730	90378791	-
ENSMUSG00000042613	Pbxip1		1.2627	4.36234	7.11989	1.73446e-07	4.41846e-06	7.23662	229534	pre B cell leukemia transcription factor interacting protein 1	3	89240628	89254874	+
ENSMUSG00000040260	Daam2	2310016D11Rik AI843643 AW557870	1.14206	5.83978	7.11646	1.74886e-07	4.43606e-06	7.16084	76441	dishevelled associated activator of morphogenesis 2	17	49595347	49703662	-
ENSMUSG00000053963	6330403A02Rik		-1.46009	3.60179	-7.11596	1.75098e-07	4.43606e-06	7.31501	381310	RIKEN cDNA 6330403A02 gene	1	182362518	182413598	-
ENSMUSG00000052593	Adam17	CD156b Tace	1.00378	4.75327	7.11589	1.75129e-07	4.43606e-06	7.19716	11491	a disintegrin and metallopeptidase domain 17	12	21329370	21379493	-
ENSMUSG00000035109	Shc4		0.833511	4.84729	7.11513	1.75448e-07	4.43606e-06	7.18842	271849	SHC (Src homology 2 domain containing) family, member 4	2	125453183	125549884	-
ENSMUSG00000004207	Psap	AI037048 SGP-1	-0.677478	7.90692	-7.11265	1.76499e-07	4.44871e-06	7.19857	19156	prosaposin	10	59740375	59765345	+
ENSMUSG00000049148	Plcxd3		-0.679553	5.00569	-7.1123	1.76651e-07	4.44871e-06	7.18249	239318	phosphatidylinositol-specific phospholipase C, X domain containing 3	15	4325491	4525553	+
ENSMUSG00000051980	Casr	CaR Gprc2a	-1.53068	2.66058	-7.11163	1.76935e-07	4.44871e-06	7.35928	12374	calcium-sensing receptor	16	36493782	36562227	-
ENSMUSG00000085703	Gm16723		-0.659565	4.49074	-7.11024	1.7753e-07	4.45538e-06	7.20961		predicted gene, 16723	6	87858837	87864453	-
ENSMUSG00000036333	Kidins220	3110039L19Rik AI194387 AI316525 C330002I19Rik mKIAA1250	-0.805863	8.35272	-7.10855	1.78253e-07	4.46525e-06	7.20266	77480	kinase D-interacting substrate 220	12	25659797	25746142	+
ENSMUSG00000057897	Camk2b	Camk2d	-0.794492	4.75846	-7.10422	1.80123e-07	4.50375e-06	7.17944	12323	calcium/calmodulin-dependent protein kinase II, beta	11	5869647	5966365	-
ENSMUSG00000016940	Kctd2	2310012I15Rik	-0.626625	5.01403	-7.10058	1.8171e-07	4.53504e-06	7.1529	70382	potassium channel tetramerisation domain containing 2	11	115281440	115292588	+
ENSMUSG00000001173	Ocrl		-0.645553	6.64006	-7.09967	1.82109e-07	4.53662e-06	7.13228	320634	oculocerebrorenal syndrome of Lowe	X	45265564	45319045	+
ENSMUSG00000033585	Ndn	AI528698 Peg6	-0.640127	6.90259	-7.09257	1.85255e-07	4.60652e-06	7.12116	17984	necdin	7	69493163	69494814	+
ENSMUSG00000020436	Gabrg2	AI851231 BB128510 GABAA-R Gabrg-2 gamma2	-0.610973	4.7826	-7.09089	1.8601e-07	4.6074e-06	7.14229	14406	gamma-aminobutyric acid (GABA) A receptor, subunit gamma 2	11	41723697	41814359	-
ENSMUSG00000025272	Tro	AA409408 Maged3 Maged3l Tnn Trol magphinin	-1.07178	6.29131	-7.09067	1.86107e-07	4.6074e-06	7.11016	56191	trophinin	X	147079847	147092126	-
ENSMUSG00000018593	Sparc	AA517111 BM-40	0.958418	9.9126	7.09021	1.86313e-07	4.6074e-06	7.20408	20692	secreted acidic cysteine rich glycoprotein	11	55208002	55233582	-
ENSMUSG00000018340	Anxa6	AW107198 Anx6 AnxVI Cabm Camb	-0.759209	7.62342	-7.08678	1.87863e-07	4.63726e-06	7.12775	11749	annexin A6	11	54792610	54846947	-
ENSMUSG00000027860	Vangl1		1.86226	0.528981	7.07944	1.91222e-07	4.71158e-06	7.20235	229658	vang-like 1 (van gogh, Drosophila)	3	101960624	102008616	-
ENSMUSG00000022371	Col14a1	5730412L22Rik AW108078	1.10782	3.83367	7.07483	1.93361e-07	4.74705e-06	7.16981	12818	collagen, type XIV, alpha 1	15	55139305	55352358	+
ENSMUSG00000069769	Msi2	1700105C15Rik AI451722 AI563628 AW489193 Msi2h	0.613794	6.3391	7.07482	1.93363e-07	4.74705e-06	7.06193	76626	Musashi homolog 2 (Drosophila)	11	88152884	88579827	-
ENSMUSG00000030662	Ipo5	1110011C18Rik 5730478E03Rik AA409333 C76941 IMB3 Kpnb3 Ranbp5	-0.542778	5.48927	-7.06439	1.98299e-07	4.85234e-06	7.04569	70572	importin 5	14	121310416	121347264	+
ENSMUSG00000091264	BC024659		-0.56029	6.6612	-7.06404	1.98467e-07	4.85234e-06	7.04612	108934	cDNA sequence BC024659	13	41345229	41371943	+
ENSMUSG00000020599	Rgs9	RGS9-1 Rgs9-2	-1.10629	2.74767	-7.06349	1.98728e-07	4.85234e-06	7.23885	19739	regulator of G-protein signaling 9	11	109086669	109159443	-
ENSMUSG00000039703	Nploc4		-0.509583	5.96555	-7.06238	1.99263e-07	4.85663e-06	7.03379	217365	nuclear protein localization 4 homolog (S. cerevisiae)	11	120241684	120299022	-
ENSMUSG00000037428	Vgf		-1.54401	3.84073	-7.06157	1.99654e-07	4.8574e-06	7.16915	381677	VGF nerve growth factor inducible	5	137506165	137509221	+
ENSMUSG00000046997	Spsb4		-1.73282	0.759096	-7.05739	2.01683e-07	4.89248e-06	7.16445	211949	splA/ryanodine receptor domain and SOCS box containing 4	9	96843901	96919262	-
ENSMUSG00000052026	Slc6a7		-1.18666	2.96657	-7.05682	2.01957e-07	4.89248e-06	7.2137	240332	solute carrier family 6 (neurotransmitter transporter, L-proline), member 7	18	61155035	61173853	-
ENSMUSG00000074272	Ceacam1	Bgp Bgp1 C-CAM CD66a Cc1 Cea-1 Cea-7 Cea1 Cea7 Hv-2 Hv2 MHVR MHVR1 Mhv-1 bb-1 mCEA1 mmCGM1 mmCGM1a mmCGM2	1.56808	2.75615	7.05635	2.02189e-07	4.89248e-06	7.21698	26365	carcinoembryonic antigen-related cell adhesion molecule 1	7	26246721	26262644	-
ENSMUSG00000025791	Pgm2	2610020G18Rik AA407108 AI098105 Pgm-2 Pgm1	-0.754903	4.33925	-7.05563	2.02542e-07	4.89248e-06	7.09142	72157	phosphoglucomutase 2	4	99602019	99659899	+
ENSMUSG00000089715	Cbx6		-0.823218	7.30776	-7.05284	2.03911e-07	4.91675e-06	7.03674	494448	chromobox homolog 6	15	79616783	79665118	-
ENSMUSG00000090327	Gm17111		-1.11323	3.00378	-7.04864	2.05991e-07	4.95249e-06	7.19082		predicted gene 17111	12	111903102	111903618	-
ENSMUSG00000048482	Bdnf		-0.927396	5.49371	-7.04837	2.06125e-07	4.95249e-06	7.01401	12064	brain derived neurotrophic factor	2	109514857	109567164	+
ENSMUSG00000024070	Prkd3	4930557O20Rik 5730497N19Rik PKD3 Pkcnu Prkcn	1.07645	3.63785	7.04724	2.06692e-07	4.95731e-06	7.12033	75292	protein kinase D3	17	79348745	79420156	-
ENSMUSG00000041669	Prima1		0.922472	2.23093	7.04255	2.0905e-07	5.00498e-06	7.20189	170952	proline rich membrane anchor 1	12	104435118	104480360	-
ENSMUSG00000003363	Pld3	Sam-9	-0.753104	6.2935	-7.04028	2.10202e-07	5.02367e-06	6.98432	18807	phospholipase D family, member 3	7	28317019	28338237	-
ENSMUSG00000060733	Ipmk	2410017C19Rik AA408208 Impk	-0.572347	5.5811	-7.03813	2.11294e-07	5.03551e-06	6.98037	69718	inositol polyphosphate multikinase	10	70810511	70896075	+
ENSMUSG00000015467	Egfl8	Ng3	0.90128	3.72347	7.03785	2.11441e-07	5.03551e-06	7.08859	81701	EGF-like domain 8	17	34750294	34752916	-
ENSMUSG00000025321	Itgb8		0.892026	7.18686	7.03099	2.14979e-07	5.11074e-06	6.97831	320910	integrin beta 8	12	120396495	120477275	-
ENSMUSG00000038602	Slc35f1		0.883989	6.34169	7.03026	2.15356e-07	5.11074e-06	6.95457	215085	solute carrier family 35, member F1	10	52410339	52831428	+
ENSMUSG00000019302	Atp6v0a1	AA959968 ATP6a1 Atp6n1 Atp6n1a Atpv0a1 Vpp-1 Vpp1	-0.735331	7.16173	-7.02891	2.16063e-07	5.11853e-06	6.9745	11975	ATPase, H+ transporting, lysosomal V0 subunit A1	11	100870766	100925033	+
ENSMUSG00000041936	Agrn	Agrin nmf380	1.03259	3.71507	7.02739	2.16862e-07	5.12848e-06	7.06571	11603	agrin	4	155539399	155571536	-
ENSMUSG00000058793	Cds2		-0.91034	9.57234	-7.02647	2.17342e-07	5.13086e-06	7.04207	110911	CDP-diacylglycerol synthase (phosphatidate cytidylyltransferase) 2	2	132088884	132137786	+
ENSMUSG00000027350	Chgb	Scg-1	-0.77492	6.29335	-7.02169	2.19872e-07	5.17406e-06	6.93955	12653	chromogranin B	2	132607014	132620815	+
ENSMUSG00000061740	Cyp2d22	2D22	1.07532	3.65146	7.02144	2.20004e-07	5.17406e-06	7.05729	56448	cytochrome P450, family 2, subfamily d, polypeptide 22	15	82200958	82210690	-
ENSMUSG00000024665	Fads2	2900042M13Rik Fadsd2	0.656927	5.7213	7.0203	2.20613e-07	5.17406e-06	6.92639	56473	fatty acid desaturase 2	19	10138654	10175993	-
ENSMUSG00000026615	Eprs		-0.706154	6.76518	-7.02014	2.20702e-07	5.17406e-06	6.94302	107508	glutamyl-prolyl-tRNA synthetase	1	187186974	187252234	+
ENSMUSG00000044167	Foxo1	AI876417 Afxh FKHR Fkhr1 Foxo1a	0.970171	5.36855	7.01789	2.21904e-07	5.1902e-06	6.92974	56458	forkhead box O1	3	52072259	52154031	+
ENSMUSG00000044350	9030625A04Rik		1.26032	1.9045	7.01742	2.22158e-07	5.1902e-06	7.14624	210808	RIKEN cDNA 9030625A04 gene	14	77424007	77436711	-
ENSMUSG00000005299	Letm1		-0.547858	5.53171	-7.01635	2.22735e-07	5.19023e-06	6.92839	56384	leucine zipper-EF-hand containing transmembrane protein 1	5	34082322	34125466	-
ENSMUSG00000033149	Phldb2		1.50942	3.21933	7.016	2.22926e-07	5.19023e-06	7.08855	208177	pleckstrin homology-like domain, family B, member 2	16	45746346	45953711	-
ENSMUSG00000025887	Casp12		1.21563	3.2017	7.0145	2.23738e-07	5.20018e-06	7.08153	12364	caspase 12	9	5345430	5373032	+
ENSMUSG00000032020	Ubash3b	2810457I06Rik BB125008 TULA-2 p70	-0.795732	8.06805	-7.01288	2.24617e-07	5.21166e-06	6.96306	72828	ubiquitin associated and SH3 domain containing, B	9	40819181	40969780	-
ENSMUSG00000021820	Camk2g	5930429P18Rik Camkg	-0.68136	6.9581	-7.00495	2.28973e-07	5.30363e-06	6.91076	12325	calcium/calmodulin-dependent protein kinase II gamma	14	21554097	21613310	-
ENSMUSG00000025855	Prkar1b	AI385716 RIbeta	-0.724778	7.82206	-7.0028	2.30166e-07	5.32215e-06	6.93086	19085	protein kinase, cAMP dependent regulatory, type I beta	5	139493260	139625955	-
ENSMUSG00000035722	Abca7	ABCX Abc51	-0.89733	5.56791	-6.99951	2.32013e-07	5.35569e-06	6.89304	27403	ATP-binding cassette, sub-family A (ABC1), member 7	10	79459239	79478317	+
ENSMUSG00000029093	Sorcs2	N28137 mKIAA1329	1.16481	4.13969	6.99761	2.33082e-07	5.36302e-06	6.95877	81840	sortilin-related VPS10 domain containing receptor 2	5	36359829	36740788	-
ENSMUSG00000037788	Vopp1		-0.627788	5.33337	-6.99717	2.33333e-07	5.36302e-06	6.88896	232023	vesicular, overexpressed in cancer, prosurvival protein 1	6	57677801	57775148	-
ENSMUSG00000052920	Prkg1	AW125416 CGKI Gm19690 Prkg1b Prkgr1b	-0.65538	5.44793	-6.9966	2.33652e-07	5.36302e-06	6.88456	19091	protein kinase, cGMP-dependent, type I	19	30643728	31839312	-
ENSMUSG00000021071	Trim9	AI835002 C030048G07Rik mKIAA0282	-0.604057	5.06897	-6.99614	2.33916e-07	5.36302e-06	6.89717	94090	tripartite motif-containing 9	12	71345526	71448601	-
ENSMUSG00000028565	Nfia	1110047K16Rik 9430022M17Rik NF1-A NF1A	0.658265	6.72488	6.99385	2.35218e-07	5.38375e-06	6.87455	18027	nuclear factor I/A	4	97439425	97868605	+
ENSMUSG00000025780	Itih5		1.10123	7.21908	6.99185	2.36361e-07	5.40076e-06	6.88471	209378	inter-alpha (globulin) inhibitor H5	2	10075198	10178156	+
ENSMUSG00000038429	Usp5	AA407472 ISOT ISOT-1 Ucht	-0.699644	5.3632	-6.99053	2.37116e-07	5.40888e-06	6.87331	22225	ubiquitin specific peptidase 5 (isopeptidase T)	6	124765037	124779502	-
ENSMUSG00000092220	Gm20528		1.29311	1.69809	6.98491	2.40373e-07	5.47395e-06	7.06827		predicted gene 20528	1	89951968	90115159	-
ENSMUSG00000044117	2900011O08Rik		-0.626959	5.97751	-6.97917	2.43743e-07	5.54136e-06	6.83352	67254	RIKEN cDNA 2900011O08 gene	16	13986697	14101593	+
ENSMUSG00000040265	Dnm3		-0.840758	8.57371	-6.9757	2.45803e-07	5.57883e-06	6.88911	103967	dynamin 3	1	163912584	164408165	-
ENSMUSG00000053617	Sh3pxd2a	2310014D11Rik AA589508 AI256723 AI413738 C230050L11 EG329070 Fish Gm5098 Sh3md1 TSK5 Tks5	0.603807	7.19915	6.96618	2.51551e-07	5.69972e-06	6.82142	14218	SH3 and PX domains 2A	19	47334664	47538901	-
ENSMUSG00000042331	Specc1		1.16591	3.46299	6.96337	2.53274e-07	5.72917e-06	6.93577	432572	sperm antigen with calponin homology and coiled-coil domains 1	11	61770281	62036515	+
ENSMUSG00000049281	Scn3b		-0.53555	7.23143	-6.95919	2.55858e-07	5.77795e-06	6.80682	235281	sodium channel, voltage-gated, type III, beta	9	40076801	40099203	+
ENSMUSG00000019846	Lama4		0.801821	5.36365	6.95754	2.56887e-07	5.79153e-06	6.78223	16775	laminin, alpha 4	10	38685321	38829994	+
ENSMUSG00000033900	Mtap9		-0.603815	6.51958	-6.95524	2.58326e-07	5.81427e-06	6.7797	213582	microtubule-associated protein 9	3	82161994	82199190	+
ENSMUSG00000022894	Adamts5	9530092O11Rik ADAM-TS5 ADAMTS1 ADAMTS11 AI481094 ASMP-2	0.86517	6.34097	6.95399	2.59111e-07	5.82225e-06	6.76927	23794	a disintegrin-like and metallopeptidase (reprolysin type) with thrombospondin type 1 motif, 5 (aggrecanase-2)	16	85858415	85901370	-
ENSMUSG00000054843	Atrnl1		-0.754194	7.42465	-6.95228	2.60191e-07	5.83682e-06	6.79627	226255	attractin like 1	19	57685524	58207828	+
ENSMUSG00000037624	Kcnk2	A430027H14Rik AI848635 TREK-1	-0.789385	4.58012	-6.95086	2.61092e-07	5.84733e-06	6.82044	16526	potassium channel, subfamily K, member 2	1	191031816	191167711	-
ENSMUSG00000024270	Slc39a6		-0.978791	6.90453	-6.94817	2.62799e-07	5.87583e-06	6.77318	106957	solute carrier family 39 (metal ion transporter), member 6	18	24738382	24762318	-
ENSMUSG00000052512	Nav2	5330421F07Rik AU067780 BQ960892 HELAD1 POMFIL2 RAINB1 RAINB2 Unc53H2 mKIAA3015	0.947188	5.44706	6.94526	2.64667e-07	5.90785e-06	6.75076	78286	neuron navigator 2	7	56501559	56865457	+
ENSMUSG00000061436	Hipk2	1110014O20Rik B230339E18Rik Stank	0.878766	6.07008	6.94138	2.67178e-07	5.95406e-06	6.73498	15258	homeodomain interacting protein kinase 2	6	38644389	38826189	-
ENSMUSG00000021270	Hsp90aa1	86kDa 89kDa AL024080 AL024147 Hsp86-1 Hsp89 Hsp90 Hspca hsp4	-0.577745	8.48388	-6.93712	2.69956e-07	6.00607e-06	6.79232	15519	heat shock protein 90, alpha (cytosolic), class A member 1	12	111928815	111940938	-
ENSMUSG00000091093	Gm17302		-0.570526	8.93692	-6.93591	2.70749e-07	6.01384e-06	6.80358		predicted gene, 17302	12	101447198	101448024	-
ENSMUSG00000034145	Tmem63c		-0.896161	5.51666	-6.93318	2.72553e-07	6.03894e-06	6.73329	217733	transmembrane protein 63c	12	88362290	88430993	+
ENSMUSG00000042750	Bex2	AL024066 Bex1	-0.693783	7.27342	-6.93285	2.72773e-07	6.03894e-06	6.74446	12069	brain expressed X-linked 2	X	132601103	132602775	-
ENSMUSG00000023031	Cela1		1.24654	0.788138	6.92581	2.77487e-07	6.12436e-06	6.88722	109901	chymotrypsin-like elastase family, member 1	15	100504856	100518351	-
ENSMUSG00000032766	Gng11	0610037B21Rik	1.48368	1.88617	6.92574	2.77536e-07	6.12436e-06	6.9323	66066	guanine nucleotide binding protein (G protein), gamma 11	6	3953943	3958445	+
ENSMUSG00000057181	5730455P16Rik		-0.517653	5.98917	-6.92172	2.80259e-07	6.17437e-06	6.69228	70591	RIKEN cDNA 5730455P16 gene	11	80173995	80191536	-
ENSMUSG00000028955	Vamp3	D130027G05Rik VAMP-3 ceb	0.843735	4.98666	6.9207	2.80956e-07	6.17796e-06	6.70958	22319	vesicle-associated membrane protein 3	4	150421409	150432072	-
ENSMUSG00000037012	Hk1	BB404130 Hk-1 Hk1-s dea mHk1-s	-0.68588	6.18957	-6.92015	2.81335e-07	6.17796e-06	6.69099	15275	hexokinase 1	10	61731603	61842656	-
ENSMUSG00000020777	Acox1	AI042784 AOX D130055E20Rik	-0.53153	6.64951	-6.91948	2.81796e-07	6.17804e-06	6.6948	11430	acyl-Coenzyme A oxidase 1, palmitoyl	11	116033202	116060359	-
ENSMUSG00000026176	Ctdsp1		1.06514	3.95198	6.91749	2.8316e-07	6.1979e-06	6.77994	227292	CTD (carboxy-terminal domain, RNA polymerase II, polypeptide A) small phosphatase 1	1	74438083	74443859	+
ENSMUSG00000028528	Dnajc6	2810027M23Rik mKIAA0473	-0.726628	6.95536	-6.91645	2.83877e-07	6.2031e-06	6.69588	72685	DnaJ (Hsp40) homolog, subfamily C, member 6	4	101169253	101315404	+
ENSMUSG00000024299	Adamts10		1.60504	0.712172	6.91582	2.84314e-07	6.2031e-06	6.85564	224697	a disintegrin-like and metallopeptidase (reprolysin type) with thrombospondin type 1 motif, 10	17	33661149	33690727	+
ENSMUSG00000032338	Hcn4		-1.15487	3.34777	-6.91414	2.85482e-07	6.21853e-06	6.84627	330953	hyperpolarization-activated, cyclic nucleotide-gated K+ 4	9	58671319	58708762	+
ENSMUSG00000029311	Hsd17b11		0.716339	5.5023	6.9099	2.88441e-07	6.27289e-06	6.66185	114664	hydroxysteroid (17-beta) dehydrogenase 11	5	104418781	104450938	-
ENSMUSG00000030110	Ret	PTC RET51 RET9 c-Ret	-0.977681	8.03633	-6.90758	2.90077e-07	6.29835e-06	6.70713	19713	ret proto-oncogene	6	118101766	118147762	-
ENSMUSG00000074796	Slc4a11		-1.23575	3.9765	-6.90533	2.91673e-07	6.32285e-06	6.77214	269356	solute carrier family 4, sodium bicarbonate transporter-like, member 11	2	130509849	130523255	-
ENSMUSG00000030748	Il4ra	CD124 Il4r	-0.816865	4.68313	-6.9001	2.95409e-07	6.39203e-06	6.69093	16190	interleukin 4 receptor, alpha	7	132695785	132722986	+
ENSMUSG00000034235	Usp54	4930429G18Rik AI115571 C030002J06Rik	0.751083	4.26031	6.89752	2.9727e-07	6.39203e-06	6.70312	78787	ubiquitin specific peptidase 54	14	21368134	21437576	-
ENSMUSG00000031133	Arhgef6	1600028C08Rik 1700038J06Rik 4930592P22Rik alpha-PIX	0.74919	5.43995	6.89688	2.97734e-07	6.39203e-06	6.63185	73341	Rac/Cdc42 guanine nucleotide exchange factor (GEF) 6	X	54484662	54591906	-
ENSMUSG00000027339	Rassf2		1.28356	3.92521	6.89655	2.97977e-07	6.39203e-06	6.73462	215653	Ras association (RalGDS/AF-6) domain family member 2	2	131815151	131855994	-
ENSMUSG00000022421	Nptxr	1200009K17Rik 1700036C17Rik 5730406O18Rik AI452369 AI785356 D15Bwg0580e NPR Npcd	-0.911663	6.92361	-6.89573	2.98574e-07	6.39203e-06	6.64555	73340	neuronal pentraxin receptor	15	79616783	79635196	-
ENSMUSG00000005952	Trpv1		-0.922602	5.97647	-6.89571	2.98585e-07	6.39203e-06	6.63472	193034	transient receptor potential cation channel, subfamily V, member 1	11	73047794	73074744	+
ENSMUSG00000045763	Basp1	2610024P12Rik CAP-23 CAP23 Ckap3 NAP-22 NAP22	-0.642765	6.50512	-6.89534	2.98855e-07	6.39203e-06	6.63387	70350	brain abundant, membrane attached signal protein 1	15	25293040	25343519	-
ENSMUSG00000026347	Tmem163	2610024A01Rik SV31	-1.00147	3.25074	-6.89499	2.99113e-07	6.39203e-06	6.80386	72160	transmembrane protein 163	1	129383123	129574673	-
ENSMUSG00000048120	Entpd1	2610206B08Rik AA408691 Cd39 NTPDase-1	1.09784	4.70619	6.89498	2.99117e-07	6.39203e-06	6.66616	12495	ectonucleoside triphosphate diphosphohydrolase 1	19	40686856	40816092	+
ENSMUSG00000057110	Cep110	6720467O09Rik AA968343 Cep1 Cntrl IB3/5 Ma2a8	0.989763	2.45554	6.89016	3.02653e-07	6.4574e-06	6.83471	26920	centrosomal protein 110	2	34965012	35034342	+
ENSMUSG00000071456	1110002L01Rik		-0.679052	4.71979	-6.8865	3.05362e-07	6.50493e-06	6.65259		RIKEN cDNA 1110002L01 gene	12	3405308	3426644	-
ENSMUSG00000039318	Rab3gap2	1110059F07Rik 2010002H18Rik 5830469C09 AI851069 AW743433 RAB3-GAP150 mKIAA0839	-0.58481	6.03988	-6.86745	3.19891e-07	6.80372e-06	6.56068	98732	RAB3 GTPase activating protein subunit 2	1	187028047	187110622	+
ENSMUSG00000071547	Nt5dc2	2510015F01Rik	1.18328	1.25149	6.86586	3.21134e-07	6.81943e-06	6.77901	70021	5'-nucleotidase domain containing 2	14	31948039	31952307	+
ENSMUSG00000044471	AB041803		1.69443	1.123	6.86432	3.22341e-07	6.83433e-06	6.76671		cDNA sequence AB041803	6	31115523	31168433	-
ENSMUSG00000025478	Dpysl4	AI173505 CRMP-3 Crmp3 DPY4 Drp-4 Ulip4	0.991114	2.3921	6.85926	3.26344e-07	6.89913e-06	6.76436	26757	dihydropyrimidinase-like 4	7	146271900	146288603	+
ENSMUSG00000074657	Kif5a	D10Bwg0738e Khc Kif5 Kns mKIAA4086	-0.821612	9.51155	-6.85917	3.26417e-07	6.89913e-06	6.63564	16572	kinesin family member 5A	10	126662755	126700136	-
ENSMUSG00000075270	Pde11a		-0.817735	4.91207	-6.85763	3.27646e-07	6.9143e-06	6.57301	241489	phosphodiesterase 11A	2	75827198	76176831	-
ENSMUSG00000041552	Ptchd1		-1.1447	2.99301	-6.85541	3.29427e-07	6.94106e-06	6.73172	211612	patched domain containing 1	X	152007998	152058357	-
ENSMUSG00000022055	Nefl	AI847934 CMT2E NF-L NF68 Nfl	-0.728232	10.4572	-6.85429	3.30328e-07	6.94718e-06	6.65143	18039	neurofilament, light polypeptide	14	68701920	68707152	+
ENSMUSG00000032076	Cadm1	2900073G06Rik 3100001I08Rik AI987920 Bl2 Igsf4 Igsf4a Necl2 RA175 RA175A RA175B RA175C RA175N ST17 SgIGSF SynCam Tslc1	-0.624138	7.93307	-6.85378	3.30745e-07	6.94718e-06	6.57217	54725	cell adhesion molecule 1	9	47338256	47665720	+
ENSMUSG00000051335	Gfod1		-0.760262	5.71193	-6.852	3.32187e-07	6.96665e-06	6.52822	328232	glucose-fructose oxidoreductase domain containing 1	13	43290888	43399541	-
ENSMUSG00000058013	Sept11	6230410I01Rik AW548875 D5Ertd606e	0.502493	6.19594	6.84862	3.34939e-07	7.00448e-06	6.50938	52398	septin 11	5	93522483	93605473	+
ENSMUSG00000028064	Sema4a	AI132332 SemB Semab	1.00904	2.12086	6.84851	3.35026e-07	7.00448e-06	6.74805	20351	sema domain, immunoglobulin domain (Ig), transmembrane domain (TM) and short cytoplasmic domain, (semaphorin) 4A	3	88239881	88265104	-
ENSMUSG00000019647	Sema6a	9330158E07 A730020P05Rik AI851735 Sema6A-1 Semaq VIa	0.782985	5.29922	6.84689	3.36359e-07	7.02149e-06	6.51454	20358	sema domain, transmembrane domain (TM), and cytoplasmic domain, (semaphorin) 6A	18	47395252	47528524	-
ENSMUSG00000034723	Tmx4	2810417D04Rik 4930500L08Rik AI843224 AW046784 D2Bwg1356e Txndc13 mKIAA1162	-0.59439	7.91449	-6.84116	3.41092e-07	7.10763e-06	6.54076	52837	thioredoxin-related transmembrane protein 4	2	134419921	134469881	-
ENSMUSG00000022018	1190002H23Rik	Rgc-32 Rgc32 Rgcc	0.909691	4.30249	6.84063	3.41536e-07	7.10763e-06	6.5623	66214	RIKEN cDNA 1190002H23 gene	14	79688563	79701452	-
ENSMUSG00000043531	Sorcs1	Sorcs mSorCS	0.916978	5.1912	6.83957	3.42427e-07	7.11523e-06	6.502	58178	VPS10 domain receptor protein SORCS 1	19	50218430	50753102	-
ENSMUSG00000062444	Ap3b2	AI549966 AU042881 Naptb [b]-NAP beta-NAP beta3B	-0.784022	5.81373	-6.83688	3.44682e-07	7.15109e-06	6.49024	11775	adaptor-related protein complex 3, beta 2 subunit	7	88605285	88638811	-
ENSMUSG00000071176	Arhgef10		0.914002	4.57009	6.83383	3.47259e-07	7.19353e-06	6.52518	234094	Rho guanine nucleotide exchange factor (GEF) 10	8	14911663	15001085	+
ENSMUSG00000061718	Ppp1r1b	AU040756 DARPP-32 Darpp32	1.353	1.88499	6.83151	3.49233e-07	7.22335e-06	6.71149	19049	protein phosphatase 1, regulatory (inhibitor) subunit 1B	11	98209718	98219110	+
ENSMUSG00000086878	Miat		1.53933	5.45385	6.82035	3.58899e-07	7.38554e-06	6.45288		myocardial infarction associated transcript (non-protein coding)	5	112642248	112657968	-
ENSMUSG00000030327	Necap1	1200016B17Rik AI747569 mFLJ00061	-0.509624	6.45517	-6.8197	3.59472e-07	7.38554e-06	6.4471	67602	NECAP endocytosis associated 1	6	122824492	122838952	+
ENSMUSG00000035152	Ap2b1	1300012O03Rik AI788979	-0.765745	6.94668	-6.81957	3.59584e-07	7.38554e-06	6.45937	71770	adaptor-related protein complex 2, beta 1 subunit	11	83112526	83218537	+
ENSMUSG00000047879	Usp14	2610005K12Rik 2610037B11Rik AW107924 C78769 ax	-0.517841	6.2897	-6.81939	3.59744e-07	7.38554e-06	6.444	59025	ubiquitin specific peptidase 14	18	9995430	10045117	-
ENSMUSG00000020467	Efemp1		1.16592	4.45566	6.81885	3.60217e-07	7.38554e-06	6.49943	216616	epidermal growth factor-containing fibulin-like extracellular matrix protein 1	11	28753204	28826743	+
ENSMUSG00000014602	Kif1a	ATSV C630002N23Rik Gm1626 Kns1	-0.897423	10.291	-6.81842	3.60599e-07	7.38554e-06	6.55993	16560	kinesin family member 1A	1	94912033	94998442	-
ENSMUSG00000031391	L1cam	CD171 L1 N-CAM-L1 NCAM-L1	-1.00377	9.25701	-6.81773	3.61208e-07	7.38554e-06	6.52736	16728	L1 cell adhesion molecule	X	71099117	71141444	-
ENSMUSG00000027254	Mtap1a	6330416M19Rik AI853608 Map1a Mtap-1 Mtap1 moth1	-1.04177	10.1568	-6.81746	3.61442e-07	7.38554e-06	6.55394	17754	microtubule-associated protein 1 A	2	121115336	121136568	+
ENSMUSG00000070509	Rgma		0.857234	2.47077	6.81681	3.62018e-07	7.38614e-06	6.6591	244058	RGM domain family, member A	7	80520406	80564785	+
ENSMUSG00000089857	Zfp882		0.820687	2.67446	6.81277	3.65614e-07	7.44828e-06	6.63664	382019	zinc finger protein 882	8	74432507	74440253	+
ENSMUSG00000023944	Hsp90ab1	90kDa AL022974 C81438 Hsp84 Hsp84-1 Hsp90 Hspcb	-0.662906	11.1351	-6.81096	3.67239e-07	7.47014e-06	6.56411	15516	heat shock protein 90 alpha (cytosolic), class B member 1	17	45704724	45710220	-
ENSMUSG00000039934	Pion		1.36358	2.97518	6.8102	3.67921e-07	7.47181e-06	6.61318	212167	pigeon homolog (Drosophila)	5	20692085	20797519	+
ENSMUSG00000041268	Dmxl2		-0.856192	7.89472	-6.80964	3.68426e-07	7.47181e-06	6.46362	235380	Dmx-like 2	9	54212965	54349567	-
ENSMUSG00000021066	Atl1	4930435M24Rik Adfsp Fsp1 Spg3 Spg3a	-0.612491	6.58535	-6.8088	3.69179e-07	7.47588e-06	6.42364	73991	atlastin GTPase 1	12	70994092	71065072	+
ENSMUSG00000024127	Prepl		-0.84791	7.60104	-6.80554	3.72144e-07	7.52464e-06	6.44426	213760	prolyl endopeptidase-like	17	85462817	85489607	-
ENSMUSG00000083899	Gm12346		-0.689306	8.12467	-6.80187	3.75498e-07	7.58113e-06	6.45179		predicted gene 12346	11	77106946	77109400	+
ENSMUSG00000047146	Tet1	2510010B09Rik AA517754 BB001228 Cxxc6 D10Ertd17e LCX mKIAA1676	0.83122	4.39718	6.80065	3.76624e-07	7.59254e-06	6.45675	52463	tet methylcytosine dioxygenase 1	10	62267318	62361866	-
ENSMUSG00000028278	Rragd	5730543C08Rik AI467523 C030003H22Rik D4Ertd174e	-0.692958	6.19555	-6.79698	3.80022e-07	7.64965e-06	6.39008	52187	Ras-related GTP binding D	4	33070012	33109155	+
ENSMUSG00000047747	Rnf150		-0.826377	6.21046	-6.79344	3.83333e-07	7.70328e-06	6.38317	330812	ring finger protein 150	8	85387255	85615170	+
ENSMUSG00000026819	Slc25a25		-0.708768	5.31396	-6.79291	3.83826e-07	7.70328e-06	6.39325	227731	solute carrier family 25 (mitochondrial carrier, phosphate carrier), member 25	2	32270007	32306965	-
ENSMUSG00000044042	Fmn1	BB164513 Fmn formin-1 ld	-0.720531	7.29668	-6.79163	3.85031e-07	7.71181e-06	6.40064	14260	formin 1	2	113167893	113556924	+
ENSMUSG00000030878	Cdr2	AA617262	-0.570278	4.65723	-6.7907	3.8591e-07	7.71181e-06	6.42121	12585	cerebellar degeneration-related 2	7	128100550	128125826	-
ENSMUSG00000030695	Aldoa	Aldo-1 Aldo1	-0.665948	8.96211	-6.79065	3.85961e-07	7.71181e-06	6.4514	11674	aldolase A, fructose-bisphosphate	7	133938748	133944265	-
ENSMUSG00000046768	Rhoj	1110005O19Rik AW210585 Arhj TC10L TCL	0.928474	3.70112	6.78885	3.87659e-07	7.7343e-06	6.48934	80837	ras homolog gene family, member J	12	76409309	76502443	+
ENSMUSG00000027750	Postn	A630052E07Rik AI747096 OSF-2 Osf2 PLF PN peri	0.908196	5.81567	6.78688	3.89537e-07	7.75984e-06	6.35723	50706	periostin, osteoblast specific factor	3	54165031	54194961	+
ENSMUSG00000090828	Sox2ot		1.3189	4.74439	6.78631	3.90086e-07	7.75984e-06	6.40123		SOX2 overlapping transcript (non-protein coding)	3	34003360	34581541	+
ENSMUSG00000025162	Csnk1d		-0.563778	6.79921	-6.78465	3.91674e-07	7.77999e-06	6.36905	104318	casein kinase 1, delta	11	120819779	120852644	-
ENSMUSG00000026275	Ppp1r7	2310014J01Rik SDS22	-0.538299	5.89829	-6.78136	3.94839e-07	7.83135e-06	6.34971	66385	protein phosphatase 1, regulatory (inhibitor) subunit 7	1	95239431	95270066	+
ENSMUSG00000070436	Serpinh1	BERF-1 Cbp1 Cbp2 Hsp47 J6 Serpinh2 colligin gp46	1.0624	4.22111	6.77863	3.97494e-07	7.87247e-06	6.41916	12406	serine (or cysteine) peptidase inhibitor, clade H, member 1	7	106493885	106501740	-
ENSMUSG00000026471	Mr1	H2ls	1.04386	2.58844	6.77771	3.98393e-07	7.87874e-06	6.55963	15064	major histocompatibility complex, class I-related	1	156975008	156993910	-
ENSMUSG00000030536	Iqgap1	AA682088 D7Ertd237e D7Ertd257e mKIAA0051	0.810146	5.3063	6.77295	4.03068e-07	7.95045e-06	6.33334	29875	IQ motif containing GTPase activating protein 1	7	87856469	87948217	-
ENSMUSG00000063919	Srrm4	1500001A10Rik B230202K19Rik mKIAA1853 nSR100	-0.827317	4.8176	-6.77236	4.03646e-07	7.95045e-06	6.37035	68955	serine/arginine repetitive matrix 4	5	116889281	117041826	-
ENSMUSG00000020774	Aspa	Acy-2 Acy2 nur7	1.45204	3.13451	6.77222	4.03782e-07	7.95045e-06	6.5095	11484	aspartoacylase	11	73118494	73140309	-
ENSMUSG00000057337	Chst3	C6ST C6ST-1 GST-0	1.41761	2.98487	6.76844	4.07547e-07	8.01291e-06	6.51231	53374	carbohydrate (chondroitin 6/keratan) sulfotransferase 3	10	59644280	59682008	-
ENSMUSG00000020312	Shc2		-0.635064	6.39097	-6.76416	4.11848e-07	8.08572e-06	6.311	216148	SHC (Src homology 2 domain containing) transforming protein 2	10	79080685	79100663	-
ENSMUSG00000048486	Fitm2		-0.822199	3.9295	-6.76098	4.15075e-07	8.13727e-06	6.41498	228859	fat storage-inducing transmembrane protein 2	2	163292115	163298365	-
ENSMUSG00000002289	Angptl4	Arp4 Bk89 Fiaf Hfarp Ng27 Pgar Pgarg Pp1158	0.951494	5.45476	6.75158	4.24756e-07	8.31501e-06	6.27699	57875	angiopoietin-like 4	17	33910695	33918520	-
ENSMUSG00000040249	Lrp1	A2mr AI316852 CD91 Lrp	0.821978	5.60419	6.74764	4.28882e-07	8.38365e-06	6.26294	16971	low density lipoprotein receptor-related protein 1	10	126975217	127058204	-
ENSMUSG00000040820	Hlcs		-0.782226	4.43998	-6.74703	4.29523e-07	8.38407e-06	6.3351	110948	holocarboxylase synthetase (biotin- [propriony-Coenzyme A-carboxylase (ATP-hydrolysing)] ligase)	16	94350488	94535170	-
ENSMUSG00000059361	Nrsn2		-1.49959	4.64272	-6.74548	4.31161e-07	8.40391e-06	6.33448	228777	neurensin 2	2	152194491	152202374	-
ENSMUSG00000020936	Nmt1	AW536594	-0.512927	5.64231	-6.74457	4.32123e-07	8.41055e-06	6.26209	18107	N-myristoyltransferase 1	11	102889504	102930226	+
ENSMUSG00000022807	Osbpl11		-0.607497	3.89173	-6.7415	4.35395e-07	8.46206e-06	6.36595	106326	oxysterol binding protein-like 11	16	33185157	33243397	+
ENSMUSG00000074398	Gm15441		1.4844	2.36113	6.74012	4.36869e-07	8.47852e-06	6.48425		predicted gene 15441	3	96359688	96370724	-
ENSMUSG00000031010	Usp9x	5730589N07Rik AA407302 AA407699 AL022658 AL022749 Dffrx FAF-X Fafl	-0.776523	8.44507	-6.7373	4.39907e-07	8.52525e-06	6.30452	22284	ubiquitin specific peptidase 9, X chromosome	X	12648624	12759008	+
ENSMUSG00000058672	Tubb2a	M(beta)2 Tubb2	-0.716678	7.24751	-6.73444	4.43008e-07	8.56477e-06	6.25895	22151	tubulin, beta 2A class IIA	13	34166170	34169877	-
ENSMUSG00000030738	Eif3c	110kDa 3230401O13Rik Eif3s8 NIPIL(A3) NipilA3 Xs Xsl	-0.503178	6.83904	-6.73425	4.43213e-07	8.56477e-06	6.24615	56347	eukaryotic translation initiation factor 3, subunit C	7	133690426	133709880	-
ENSMUSG00000038582	Pptc7		-0.439571	5.22073	-6.7333	4.44247e-07	8.57252e-06	6.24591	320717	PTC7 protein phosphatase homolog (S. cerevisiae)	5	122734374	122774290	+
ENSMUSG00000087313	Dleu2		1.70737	1.20983	6.73169	4.46013e-07	8.59433e-06	6.46462		deleted in lymphocytic leukemia, 2	14	62238318	62301162	-
ENSMUSG00000028613	Lrp8	4932703M08Rik AA921429 AI848122 ApoER2 Lr8b	-0.626595	4.90111	-6.731	4.46772e-07	8.59671e-06	6.26007	16975	low density lipoprotein receptor-related protein 8, apolipoprotein e receptor	4	107474866	107549445	+
ENSMUSG00000002265	Peg3	AL022617 ASF-1 End4 Gcap4 Pw1 Zfp102 mKIAA0287	-0.817323	9.24477	-6.72674	4.51465e-07	8.67467e-06	6.30464	18616	paternally expressed 3	7	6656603	6683132	-
ENSMUSG00000042271	Nxt2		0.53383	5.23275	6.7247	4.53732e-07	8.70585e-06	6.2169	237082	nuclear transport factor 2-like export factor 2	X	138661313	138674235	+
ENSMUSG00000045216	Hs6st1	6Ost1	-0.675742	5.12936	-6.71869	4.60483e-07	8.82289e-06	6.21836	50785	heparan sulfate 6-O-sulfotransferase 1	1	36125245	36163291	+
ENSMUSG00000000627	Sema4f		-0.793806	6.95159	-6.71394	4.65894e-07	8.88942e-06	6.2006	20355	sema domain, immunoglobulin domain (Ig), TM domain, and short cytoplasmic domain	6	82861879	82889763	-
ENSMUSG00000038156	Spon1		1.05543	4.8639	6.71333	4.66594e-07	8.88942e-06	6.21135	233744	spondin 1, (f-spondin) extracellular matrix protein	7	120909512	121186884	+
ENSMUSG00000004347	Pde1c		-0.955404	6.61028	-6.71305	4.66921e-07	8.88942e-06	6.19193	18575	phosphodiesterase 1C	6	56019815	56319628	-
ENSMUSG00000019087	Atp6ap1	16A AC45 AI316502 AW108110 Atp6ip1 Atp6s1 C7-1 CF2 VATPS1 XAP-3 mFLJ00383	-0.555301	7.70428	-6.71297	4.67005e-07	8.88942e-06	6.22018	54411	ATPase, H+ transporting, lysosomal accessory protein 1	X	71542436	71550060	+
ENSMUSG00000038170	Pde4dip	4732458A06Rik 9430063L05Rik C87016 D130016K21Rik D3Bwg1078e Usmg4 mKIAA0454	-0.713521	6.83587	-6.71277	4.67242e-07	8.88942e-06	6.19431	83679	phosphodiesterase 4D interacting protein (myomegalin)	3	97493747	97692630	-
ENSMUSG00000013076	Amotl1	2310010G08Rik 2310067L22Rik 4932416D09Rik JEAP mFLJ00155	-0.520817	7.49825	-6.71083	4.69476e-07	8.91938e-06	6.20822	75723	angiomotin-like 1	9	14346410	14447973	-
ENSMUSG00000003581	Rnf215	0610009J22Rik AW557025 C77903	0.785412	2.59583	6.70985	4.70603e-07	8.92826e-06	6.39511	71673	ring finger protein 215	11	4035205	4041175	+
ENSMUSG00000051022	Hs3st1	3-Ost D5Wsu110e Hsg3ost	0.906996	3.42402	6.70345	4.78065e-07	9.05712e-06	6.30789	15476	heparan sulfate (glucosamine) 3-O-sulfotransferase 1	5	40005174	40146714	-
ENSMUSG00000091412	Gm2895		1.12238	1.46342	6.70276	4.78882e-07	9.05992e-06	6.4063		predicted gene 2895	15	66800885	66844601	+
ENSMUSG00000038894	Irs2		-0.66894	4.32672	-6.70146	4.8041e-07	9.07613e-06	6.23002	384783	insulin receptor substrate 2	8	10986980	11008458	-
ENSMUSG00000040118	Cacna2d1	Cacna2 Cchl2a	-0.857816	8.1057	-6.69407	4.89229e-07	9.22164e-06	6.18748	12293	calcium channel, voltage-dependent, alpha2/delta subunit 1	5	15440509	15880329	+
ENSMUSG00000041236	Vps41		-0.579897	6.27424	-6.69387	4.89476e-07	9.22164e-06	6.13619	218035	vacuolar protein sorting 41 (yeast)	13	18809161	18958678	+
ENSMUSG00000020647	Ncoa1	KAT13A SRC-1 SRC1 bHLHe74	-0.671809	6.50871	-6.68953	4.94721e-07	9.3075e-06	6.12975	17977	nuclear receptor coactivator 1	12	4247363	4484060	-
ENSMUSG00000007872	Id3	Hlh462 Idb3 bHLHb25	0.962658	4.51032	6.68882	4.95597e-07	9.31102e-06	6.17503	15903	inhibitor of DNA binding 3	4	135699412	135701670	+
ENSMUSG00000023960	Enpp5	AW061004 D17Abb1e E-NPP 5 mKIAA4152	-0.528763	6.71781	-6.68806	4.96518e-07	9.3154e-06	6.12958	83965	ectonucleotide pyrophosphatase/phosphodiesterase 5	17	44215762	44223516	+
ENSMUSG00000066952	Myo1h		-0.517924	7.20494	-6.68574	4.99357e-07	9.35568e-06	6.13742	231646	myosin 1H	5	114764950	114814585	+
ENSMUSG00000031502	Col4a1	Bru Col4a-1 Del(8)44H Raw Svc	1.02475	5.12031	6.68362	5.01972e-07	9.37806e-06	6.12365	12826	collagen, type IV, alpha 1	8	11198423	11312826	-
ENSMUSG00000028527	Ak4	Ak-3 Ak-4 Ak3 Ak3l1 D4Ertd274e	-1.00076	2.14521	-6.68311	5.02601e-07	9.37806e-06	6.35787	11639	adenylate kinase 4	4	101091882	101140376	+
ENSMUSG00000050103	Agmo		1.21214	1.63169	6.68309	5.02632e-07	9.37806e-06	6.36205	319660	alkylglycerol monooxygenase	12	37968226	38308789	+
ENSMUSG00000028469	Npr2		-0.59151	4.96588	-6.68225	5.03672e-07	9.38452e-06	6.13575	230103	natriuretic peptide receptor 2	4	43644807	43664116	+
ENSMUSG00000044349	Snhg11		1.53706	6.90967	6.68147	5.04641e-07	9.38966e-06	6.11808	319317	small nucleolar RNA host gene 11	2	158201374	158211881	+
ENSMUSG00000001098	Kctd10		-0.532404	7.62201	-6.67995	5.06531e-07	9.41188e-06	6.13633	330171	potassium channel tetramerisation domain containing 10	5	114813576	114830524	-
ENSMUSG00000025190	Got1	AI789014 Got-1 cAspAT	-0.540224	6.11236	-6.67883	5.07925e-07	9.42048e-06	6.09753	14718	glutamate oxaloacetate transaminase 1, soluble	19	43574242	43599095	-
ENSMUSG00000068748	Ptprz1	AI850339 DSD-1-PG PTPbeta PTPzeta Ptprz Ptpz RPTPz Rptpbeta	0.87406	7.62808	6.67847	5.08387e-07	9.42048e-06	6.13223	19283	protein tyrosine phosphatase, receptor type Z, polypeptide 1	6	22825502	23002916	+
ENSMUSG00000030683	Sez6l2		-0.844947	5.19641	-6.67783	5.09189e-07	9.42244e-06	6.11854	233878	seizure related 6 homolog like 2	7	134085658	134114120	+
ENSMUSG00000050567	Maml1		0.636486	2.90946	6.67544	5.1219e-07	9.46502e-06	6.28662	103806	mastermind like 1 (Drosophila)	11	50069136	50105838	-
ENSMUSG00000038766	Gabpb2		0.791798	4.30224	6.67409	5.13899e-07	9.48365e-06	6.1543	213054	GA repeat binding protein, beta 2	3	94985688	95021864	-
ENSMUSG00000051510	Mafg	AA545192 C630022N07Rik	-0.450697	5.53995	-6.67322	5.14994e-07	9.49091e-06	6.08771	17134	v-maf musculoaponeurotic fibrosarcoma oncogene family, protein G (avian)	11	120486431	120494914	-
ENSMUSG00000036707	Cab39	AA408805 AA960512 C78372 MO25 MO25alpha	-0.479746	6.23847	-6.66567	5.24663e-07	9.65595e-06	6.06538	12283	calcium binding protein 39	1	87690016	87748151	+
ENSMUSG00000020340	Cyfip2	1500004I01Rik 6430511D02Rik AA930218 AU022376 Pir121 mKIAA1168	-0.816116	9.12976	-6.66306	5.28057e-07	9.7052e-06	6.14497	76884	cytoplasmic FMR1 interacting protein 2	11	46007357	46125852	-
ENSMUSG00000047126	Cltc	3110065L21Rik CHC R74732	-0.783696	8.62417	-6.66138	5.30236e-07	9.73202e-06	6.12426	67300	clathrin, heavy polypeptide (Hc)	11	86507853	86571067	-
ENSMUSG00000080316	Ncrna00085	4930546H06Rik 9530079D04Rik B230206P06Rik	1.46738	3.56519	6.66032	5.31626e-07	9.73215e-06	6.19773	75202	non-protein coding RNA 85	17	17967683	17979973	+
ENSMUSG00000006360	Crip1	CRHP CRP1 Crip	0.722507	3.49809	6.65996	5.32098e-07	9.73215e-06	6.19332	12925	cysteine-rich protein 1 (intestinal)	12	114390223	114392088	+
ENSMUSG00000030207	8430419L09Rik	Kiaa1467 mKIAA1467	-0.718353	5.28791	-6.65956	5.32628e-07	9.73215e-06	6.067	74525	RIKEN cDNA 8430419L09 gene	6	135147995	135194973	+
ENSMUSG00000022995	Enah	AI464316 AW045240 Mena Ndpp1 WBP8	-0.534357	5.29124	-6.65918	5.33121e-07	9.73215e-06	6.06233	13800	enabled homolog (Drosophila)	1	183834576	183950111	-
ENSMUSG00000022523	Fgf12	AV114868 Fhf1	-0.635326	6.98941	-6.65752	5.35311e-07	9.75896e-06	6.062	14167	fibroblast growth factor 12	16	28160206	28445313	-
ENSMUSG00000032235	Narg2	B230343B06Rik	0.860607	2.93815	6.65077	5.44287e-07	9.90924e-06	6.2256	93697	NMDA receptor-regulated gene 2	9	69245713	69280929	+
ENSMUSG00000052560	Cpne8	1200003E11Rik 1500031E20Rik	-0.521723	5.41912	-6.64926	5.46317e-07	9.9192e-06	6.03312	66871	copine VIII	15	90317913	90509863	-
ENSMUSG00000038916	6330407J23Rik	Soga3	-0.728368	6.33467	-6.6489	5.46805e-07	9.9192e-06	6.0276	67412	RIKEN cDNA 6330407J23 gene	10	28863802	28919436	+
ENSMUSG00000041685	Fcho2		0.549332	4.47177	6.64873	5.47034e-07	9.9192e-06	6.07753	218503	FCH domain only 2	13	99493362	99585404	-
ENSMUSG00000021448	Shc3	N-Shc Rai ShcC	1.34219	0.328806	6.64774	5.48373e-07	9.93018e-06	6.21488	20418	src homology 2 domain-containing transforming protein C3	13	51526410	51662453	-
ENSMUSG00000090257	Gm4524		1.30306	1.96768	6.64607	5.50631e-07	9.95773e-06	6.27208		predicted gene 4524	16	25956561	25960428	+
ENSMUSG00000013089	Etv5		-0.5141	5.57776	-6.64487	5.52266e-07	9.97195e-06	6.01789	104156	ets variant gene 5	16	22381382	22439792	-
ENSMUSG00000022789	Dnm1l	6330417M19Rik AI450666 Dnmlp1 Drp1 python	-0.624513	7.56598	-6.64441	5.52891e-07	9.97195e-06	6.04721	74006	dynamin 1-like	16	16312328	16359123	-
ENSMUSG00000025969	Nrp2	1110048P06Rik Np-2 Np2 Npn-2 Npn2	-0.580987	6.01108	-6.6425	5.55514e-07	1.00059e-05	6.00819	18187	neuropilin 2	1	62749859	62865269	+
ENSMUSG00000040043	Rbms2	2610315E04Rik Scr3	1.02037	3.94495	6.63714	5.62905e-07	1.0119e-05	6.09689	56516	RNA binding motif, single stranded interacting protein 2	10	127566526	127617353	-
ENSMUSG00000029528	Pxn	AW108311 AW123232 Pax	1.10393	4.12374	6.63677	5.6342e-07	1.0119e-05	6.08068	19303	paxillin	5	115956685	116005996	+
ENSMUSG00000037685	Atp8a1	AI481521 AI853962 APLT AW743152 AW822227 Atp3a2 B230107D19Rik ClassI mKIAA4233	-0.694205	8.28942	-6.63588	5.64658e-07	1.0119e-05	6.05024	11980	ATPase, aminophospholipid transporter (APLT), class I, type 8A, member 1	5	68009379	68238671	-
ENSMUSG00000021451	Sema4d	CD100 Semacl2 Semaj Semcl2 coll-4	-0.781486	5.81128	-6.63579	5.64785e-07	1.0119e-05	5.99604	20354	sema domain, immunoglobulin domain (Ig), transmembrane domain (TM) and short cytoplasmic domain, (semaphorin) 4D	13	51796615	51889116	-
ENSMUSG00000078429	Ctdsp2	AI586070 D10Ertd73e OS-4 OS4 SCP2	0.663428	5.11815	6.63434	5.66802e-07	1.01417e-05	5.99991	52468	CTD (carboxy-terminal domain, RNA polymerase II, polypeptide A) small phosphatase 2	10	126415773	126437031	+
ENSMUSG00000025579	Gaa	E430018M07Rik	-0.784928	6.81794	-6.63365	5.67766e-07	1.01455e-05	5.99943	14387	glucosidase, alpha, acid	11	119129201	119146768	+
ENSMUSG00000058248	Kcnh1	M-eag	-0.742917	4.51098	-6.63128	5.71107e-07	1.01848e-05	6.04459	16510	potassium voltage-gated channel, subfamily H (eag-related), member 1	1	194014666	194334041	+
ENSMUSG00000063077	Kif1b	A530096N05Rik AI448212 AI506502 D4Mil1e KIF1Bp130 KIF1Bp204 mKIAA0591	-0.729348	10.144	-6.63102	5.7147e-07	1.01848e-05	6.09842	16561	kinesin family member 1B	4	148550428	148681802	-
ENSMUSG00000025375	Aatk	AATYK aatyk1 mKIAA0641	0.680623	5.42902	6.6295	5.73618e-07	1.02035e-05	5.97546	11302	apoptosis-associated tyrosine kinase	11	119868627	119908481	-
ENSMUSG00000039419	Cntnap2	5430425M22Rik Caspr2 mKIAA0868	-0.798088	6.02613	-6.62921	5.74027e-07	1.02035e-05	5.97849	66797	contactin associated protein-like 2	6	45010060	47251368	+
ENSMUSG00000030613	Ccdc90b	2310015N07Rik C86558	0.665248	3.33689	6.62806	5.75657e-07	1.02109e-05	6.13107	66365	coiled-coil domain containing 90B	7	99709659	99730804	+
ENSMUSG00000090401	0610007N19Rik		1.0995	2.04726	6.62785	5.75954e-07	1.02109e-05	6.22635		RIKEN cDNA 0610007N19	15	32170324	32174417	-
ENSMUSG00000014361	Mertk	Eyk Mer Nyk nmf12	1.2224	4.32406	6.62565	5.79094e-07	1.02532e-05	6.03753	17289	c-mer proto-oncogene tyrosine kinase	2	128524692	128628630	+
ENSMUSG00000039202	Abhd2	2210009N18Rik LABH2 Labh-2	-0.661805	8.92031	-6.62178	5.84656e-07	1.03381e-05	6.03645	54608	abhydrolase domain containing 2	7	86418087	86510394	+
ENSMUSG00000016018	Skiv2l2	2610528A15Rik mKIAA0052	-0.488812	6.09231	-6.61869	5.89133e-07	1.04037e-05	5.94844	72198	superkiller viralicidic activity 2-like 2 (S. cerevisiae)	13	113657988	113717588	-
ENSMUSG00000024044	Epb4.1l3	4.1B DAL1P Dal1 Epb41l3 NBL3	-0.760482	7.95001	-6.61674	5.9198e-07	1.04403e-05	5.99187	13823	erythrocyte protein band 4.1-like 3	17	69506150	69639325	+
ENSMUSG00000021360	Gcnt2	5330430K10Rik IGnT IGnTA IGnTB IGnTC	-0.658625	9.20743	-6.61604	5.92996e-07	1.04446e-05	6.03177	14538	glucosaminyl (N-acetyl) transferase 2, I-branching enzyme	13	40955501	41056260	+
ENSMUSG00000024131	Slc3a1	D2H NBAT NTAA RBAT	-0.853897	6.52114	-6.61377	5.96329e-07	1.04897e-05	5.94475	20532	solute carrier family 3, member 1	17	85427687	85463583	+
ENSMUSG00000028197	Col24a1	5430404K19Rik	1.48976	0.898431	6.61246	5.98264e-07	1.051e-05	6.17425	71355	collagen, type XXIV, alpha 1	3	144955436	145214975	+
ENSMUSG00000035686	Thrsp	S14	1.92931	0.89734	6.61073	6.00829e-07	1.05414e-05	6.16767	21835	thyroid hormone responsive SPOT14 homolog (Rattus)	7	104561448	104566240	-
ENSMUSG00000041313	Slc7a1	4831426K01Rik AI447493 Atrc-1 Atrc1 Cat1 Rec-1 Rev-1 mCAT-1	-0.603776	6.23286	-6.60954	6.02594e-07	1.05587e-05	5.92799	11987	solute carrier family 7 (cationic amino acid transporter, y+ system), member 1	5	149138986	149211480	-
ENSMUSG00000030315	Vgll4		0.735616	3.11167	6.608	6.04885e-07	1.05851e-05	6.10454	232334	vestigial like 4 (Drosophila)	6	114810646	114920012	-
ENSMUSG00000066842	Hmcn1		0.845758	3.74529	6.60499	6.09414e-07	1.06506e-05	6.03546	545370	hemicentin 1	1	152410657	152840565	-
ENSMUSG00000035964	Tmem59l	5330410G16Rik	-0.628727	4.69151	-6.60327	6.12006e-07	1.06821e-05	5.95949	67937	transmembrane protein 59-like	8	73007775	73011257	-
ENSMUSG00000051652	Lrrc3		-0.915345	5.8976	-6.60179	6.14246e-07	1.06995e-05	5.91351	237387	leucine rich repeat containing 3	10	77360320	77365281	-
ENSMUSG00000017288	Vps53	2010002A08Rik 2310040I21Rik 3100002B05Rik Hccs1	-0.525555	5.69123	-6.60157	6.14585e-07	1.06995e-05	5.90897	68299	vacuolar protein sorting 53 (yeast)	11	75859728	75993149	-
ENSMUSG00000034111	Tmed8		-0.675209	6.45906	-6.60001	6.16956e-07	1.07232e-05	5.908	382620	transmembrane emp24 domain containing 8	12	88507192	88541179	-
ENSMUSG00000048349	Pou4f1	Brn-3 Brn-3.0 Brn3 Brn3.0 Brn3a E130119J07Rik	-0.674966	6.51003	-6.59963	6.17535e-07	1.07232e-05	5.90797	18996	POU domain, class 4, transcription factor 1	14	104861537	104867208	-
ENSMUSG00000029913	Prdm5	4432417F03Rik 6530401I24Rik AI197291 E130112L17Rik PFM2	1.54454	1.27999	6.59849	6.1927e-07	1.07396e-05	6.15681	70779	PR domain containing 5	6	65728982	65886367	+
ENSMUSG00000031885	Cbfb	AI893578 PEA2 PEBP2b Pebp2 Pebpb2	-0.474337	7.3497	-6.59602	6.23068e-07	1.07916e-05	5.92062	12400	core binding factor beta	8	107694574	107741886	+
ENSMUSG00000050737	Ptges	2410099E23Rik D2Ertd369e Pges mPGES mPGES-1	1.36618	2.76129	6.58932	6.3348e-07	1.09579e-05	6.09719	64292	prostaglandin E synthase	2	30744991	30785383	-
ENSMUSG00000031827	Cotl1	1810074P22Rik 2010004C08Rik Clp	1.44995	0.726519	6.58304	6.43396e-07	1.11152e-05	6.09629	72042	coactosin-like 1 (Dictyostelium)	8	122333125	122364479	-
ENSMUSG00000090521	Gm17639		1.84685	3.57511	6.57995	6.48328e-07	1.11742e-05	6.00916		predicted gene, 17639	12	110806838	110809933	-
ENSMUSG00000041488	Stx3	AA960228 AV006285 AW536415 Syn-3	0.743507	3.26247	6.57987	6.48461e-07	1.11742e-05	6.02114	20908	syntaxin 3	19	11849609	11893893	-
ENSMUSG00000026155	Smap1	1700056O10Rik 4921514B13Rik 4921525H11Rik AI462175	-0.431601	5.79529	-6.57397	6.57995e-07	1.13241e-05	5.83789	98366	stromal membrane-associated protein 1	1	23851685	23929156	-
ENSMUSG00000016150	Odz1	Odz1 Odz2 TCAP-1 Ten-m1	-0.955309	5.96576	-6.5725	6.60381e-07	1.13472e-05	5.84124	23963	odd Oz/ten-m homolog 1 (Drosophila)	X	39881043	40782303	-
ENSMUSG00000029804	Herc3	5730409F18Rik AI646603 mKIAA0032	-0.721855	6.01827	-6.57197	6.6126e-07	1.13472e-05	5.83578	73998	hect domain and RLD 3	6	58781459	58870392	+
ENSMUSG00000022686	B3gnt5		1.16685	3.40467	6.5716	6.61855e-07	1.13472e-05	5.99119	108105	UDP-GlcNAc:betaGal beta-1,3-N-acetylglucosaminyltransferase 5	16	19760301	19772846	+
ENSMUSG00000041439	Mfsd6	2210010L05Rik 9630025I22Rik AI836200 AW212394 MMR2	-0.655417	7.6312	-6.56607	6.70983e-07	1.14768e-05	5.85606	98682	major facilitator superfamily domain containing 6	1	52713130	52784306	-
ENSMUSG00000090086	AI480526		1.45867	1.03621	6.56599	6.71116e-07	1.14768e-05	6.07284		expressed sequence AI480526	5	123583732	123591675	-
ENSMUSG00000024259	Slc25a46	1200007B05Rik AI325987	-0.52363	7.69714	-6.56459	6.73442e-07	1.15021e-05	5.85436	67453	solute carrier family 25, member 46	18	31739822	31770183	-
ENSMUSG00000086360	Gm16214		-1.33836	0.918501	-6.56317	6.75812e-07	1.1528e-05	6.05539		predicted gene 16214	9	41830698	41842196	+
ENSMUSG00000047514	Tspyl1	Tspyl	-0.581778	6.63332	-6.56191	6.77928e-07	1.15491e-05	5.81642	22110	testis-specific protein, Y-encoded-like 1	10	34001996	34004691	+
ENSMUSG00000019188	H13	1200006O09Rik 4930443L17Rik 5031424B04Rik AV020344 H-13 Hm13 PSL3 Spp	-0.524944	5.53469	-6.56102	6.79424e-07	1.15491e-05	5.81179	14950	histocompatibility 13	2	152495197	152534406	+
ENSMUSG00000055254	Ntrk2	AI848316 C030027L06Rik Tkrb trkB	0.758612	7.99013	6.56091	6.79612e-07	1.15491e-05	5.85441	18212	neurotrophic tyrosine kinase, receptor, type 2	13	58907957	59235331	+
ENSMUSG00000024426	Atat1	0610011P08Rik 2610008K08Rik 2610110G12Rik 3110080J08Rik Mec17 TAT	0.74806	3.70754	6.55764	6.85135e-07	1.16284e-05	5.92227	73242	alpha tubulin acetyltransferase 1	17	36034540	36047020	-
ENSMUSG00000036501	Fam13b		-0.546315	6.26434	-6.55512	6.89416e-07	1.16864e-05	5.79303	225358	family with sequence similarity 13, member B	18	34602006	34666477	-
ENSMUSG00000009907	Vps4b	8030489C12Rik Skd1	-0.531982	6.03281	-6.55453	6.90423e-07	1.16888e-05	5.79003	20479	vacuolar protein sorting 4b (yeast)	1	108660648	108693305	-
ENSMUSG00000024502	Jakmip2	6430702L21Rik AI850334 D930046L20Rik	-0.642425	5.16332	-6.55278	6.9343e-07	1.1725e-05	5.80714	76217	janus kinase and microtubule interacting protein 2	18	43691062	43847427	-
ENSMUSG00000087143	A830082K12Rik		1.32177	2.35847	6.54521	7.0656e-07	1.19321e-05	6.01638		RIKEN cDNA A830082K12 gene	13	78337278	78375825	+
ENSMUSG00000021700	Rab3c	2700062I01Rik 3110015B08Rik 3110037E15Rik AI850886	-0.679204	9.14609	-6.54336	7.09803e-07	1.19719e-05	5.85086	67295	RAB3C, member RAS oncogene family	13	110844395	111071109	-
ENSMUSG00000064368	mt-Nd6		0.970105	9.39178	6.54187	7.12438e-07	1.20014e-05	5.85448	17722	mitochondrially encoded NADH dehydrogenase 6	MT	13552	14070	-
ENSMUSG00000089671	Gm16537		1.41693	0.946457	6.54072	7.14464e-07	1.20094e-05	6.01012		predicted gene 16537	15	99545974	99554905	-
ENSMUSG00000039960	Rhou	2310026M05Rik AI182090 Arhu CDC42L1 G28K WRCH-1 WRCH1 mG28K	-0.569685	5.84004	-6.54057	7.14724e-07	1.20094e-05	5.75673	69581	ras homolog gene family, member U	8	126177829	126187784	+
ENSMUSG00000037552	Plekhg2		1.20879	3.58982	6.54009	7.15575e-07	1.20094e-05	5.89632	101497	pleckstrin homology domain containing, family G (with RhoGef domain) member 2	7	29144623	29157681	-
ENSMUSG00000026640	Plxna2	2810428A13Rik AA589422 AW457381 OCT Plxn2 mKIAA0463	-0.737264	6.56608	-6.53901	7.17491e-07	1.20233e-05	5.75951	18845	plexin A2	1	196446023	196643063	+
ENSMUSG00000036402	Gng12	2010305F15Rik AA536815 AI115529 AI314170 AI842738	0.654879	5.08643	6.53863	7.1818e-07	1.20233e-05	5.7648	14701	guanine nucleotide binding protein (G protein), gamma 12	6	66846391	66971344	+
ENSMUSG00000025060	Slk	9A2 AV021402 AW411554 Etk4 SMAK Stk2 mKIAA0204 mSLK	-0.623038	7.21466	-6.53736	7.20428e-07	1.20357e-05	5.7717	20874	STE20-like kinase (yeast)	19	47654168	47719736	+
ENSMUSG00000001910	Nacc1	2010001H03Rik 4930511N13Rik Btbd14b Nac1	-0.491155	5.5256	-6.53721	7.20698e-07	1.20357e-05	5.7525	66830	nucleus accumbens associated 1, BEN and BTB (POZ) domain containing	8	87194382	87211761	-
ENSMUSG00000030275	Etnk1	1110061E11Rik 4930555L11Rik AI195356 AI841245 C80956 D6Ertd3e EKI1	-0.596541	8.44383	-6.53486	7.24916e-07	1.20774e-05	5.80615	75320	ethanolamine kinase 1	6	143115750	143157062	+
ENSMUSG00000033960	9430020K01Rik		0.947359	5.86037	6.53432	7.2588e-07	1.20774e-05	5.73412	240185	RIKEN cDNA 9430020K01 gene	18	4634927	4682866	+
ENSMUSG00000050334	C130071C03Rik		1.62096	1.90261	6.53389	7.26668e-07	1.20774e-05	6.00683		RIKEN cDNA C130071C03 gene	13	83861160	83880913	+
ENSMUSG00000035828	Pim3		-0.856417	3.64158	-6.53383	7.26772e-07	1.20774e-05	5.88803	223775	proviral integration site 3	15	88692616	88696150	+
ENSMUSG00000005045	Chd5		-0.990318	5.44366	-6.53213	7.29842e-07	1.21016e-05	5.75231	269610	chromodomain helicase DNA binding protein 5	4	151712760	151764303	+
ENSMUSG00000068923	Syt11		-0.758327	9.29499	-6.53161	7.30773e-07	1.21016e-05	5.82697	229521	synaptotagmin XI	3	88548622	88636219	-
ENSMUSG00000020280	Pus10	2810013G11Rik 4933435A13Rik AU014648 C77560 Ccdc139	0.966856	1.86148	6.53132	7.31313e-07	1.21016e-05	6.0004	74467	pseudouridylate synthase 10	11	23565674	23632876	+
ENSMUSG00000087301	Gm13629		-0.951995	3.11162	-6.53063	7.3256e-07	1.21016e-05	5.93488		predicted gene 13629	2	66278937	66384083	+
ENSMUSG00000048070	Pirt		-0.694839	9.85624	-6.53055	7.32699e-07	1.21016e-05	5.84259	193003	phosphoinositide-interacting regulator of transient receptor potential channels	11	66725483	66743378	+
ENSMUSG00000021390	Ogn	3110079A16Rik OG OIF SLRR3A mimecan mimican	1.2596	5.17782	6.52921	7.3514e-07	1.21271e-05	5.74207	18295	osteoglycin	13	49703440	49719869	+
ENSMUSG00000056602	Fry		-0.878624	6.86418	-6.52813	7.37108e-07	1.21448e-05	5.74018	320365	furry homolog (Drosophila)	5	150921242	151300327	+
ENSMUSG00000032228	Tcf12	A130037E08Rik ALF1 HEB HEBAlt HTF-4 HTF4 ME1 REB bHLHb20	0.555118	5.21744	6.52647	7.40153e-07	1.21704e-05	5.72807	21406	transcription factor 12	9	71692059	71959626	-
ENSMUSG00000058897	Col25a1	2700062B08Rik CLAC-P	-1.5042	3.15409	-6.5263	7.4046e-07	1.21704e-05	5.93298	77018	collagen, type XXV, alpha 1	3	129883809	130302795	+
ENSMUSG00000043131	Mob1a		0.518519	5.36358	6.52564	7.41677e-07	1.21747e-05	5.72017	232157	MOB kinase activator 1A	6	83276010	83293770	+
ENSMUSG00000037610	Kcnmb2	2700049B16Rik 3110031N04Rik	-0.770939	4.10529	-6.52518	7.42524e-07	1.21747e-05	5.81932	72413	potassium large conductance calcium-activated channel, subfamily M, beta member 2	3	31801429	32099102	+
ENSMUSG00000073231	Gm10483		-1.12456	2.32875	-6.52319	7.4619e-07	1.222e-05	5.97041		predicted gene 10483	X	39879762	39882507	+
ENSMUSG00000061576	Dpp6	B930011P16Rik D5Buc3 D5Buc4 D5Buc5 DPP VI Dpp-6 Gm1377 In(5)6H-p Peplb Rw	-0.804593	7.35972	-6.52215	7.4813e-07	1.22369e-05	5.73904	13483	dipeptidylpeptidase 6	5	27143743	28054045	+
ENSMUSG00000031453	Rasa3	AI326412 C86362 E130011G04 GAPIII scat	1.30786	3.19913	6.51799	7.5589e-07	1.23489e-05	5.88324	19414	RAS p21 protein activator 3	8	13566950	13677603	-
ENSMUSG00000066361	Serpina3c	1A1 Kalbp Klkbp spi2	-2.04025	0.632361	-6.51658	7.58541e-07	1.23773e-05	5.92003	16625	serine (or cysteine) peptidase inhibitor, clade A, member 3C	12	105384592	105392080	-
ENSMUSG00000002900	Lamb1	C77966 C80098 C81607 D130003D08Rik Lamb-1 Lamb1-1	0.71802	5.6698	6.51569	7.60211e-07	1.23849e-05	5.68843	16777	laminin B1	12	31950099	32014509	+
ENSMUSG00000027272	Ubr1	AI504731	-0.516677	5.81288	-6.51536	7.60839e-07	1.23849e-05	5.69364	22222	ubiquitin protein ligase E3 component n-recognin 1	2	120686005	120796451	-
ENSMUSG00000016028	Celsr1	Crsh Scy crash	1.14246	2.96829	6.51453	7.6241e-07	1.23956e-05	5.89454	12614	cadherin, EGF LAG seven-pass G-type receptor 1 (flamingo homolog, Drosophila)	15	85729188	85864207	-
ENSMUSG00000024462	Gabbr1	GABAB1 GABAbR1 bM573K1.1	-0.658024	7.59061	-6.51358	7.64204e-07	1.24098e-05	5.72483	54393	gamma-aminobutyric acid (GABA) B receptor, 1	17	37182911	37212012	+
ENSMUSG00000041341	Atg2b	2410024A21Rik AI047755 AI503411 AW558123 C030004M05Rik C630028L02Rik mKIAA4067	-0.621133	5.1922	-6.51301	7.65286e-07	1.24125e-05	5.70683	76559	ATG2 autophagy related 2 homolog B (S. cerevisiae)	12	106851749	106923451	-
ENSMUSG00000007989	Fzd3	AU020229 D930050A07Rik Fz3	0.603292	5.30197	6.51008	7.7086e-07	1.24879e-05	5.68399	14365	frizzled homolog 3 (Drosophila)	14	65819863	65881300	-
ENSMUSG00000037149	Ddx1		-0.497836	5.98235	-6.50841	7.74063e-07	1.25248e-05	5.67518	104721	DEAD (Asp-Glu-Ala-Asp) box polypeptide 1	12	13226114	13256019	-
ENSMUSG00000033161	Atp1a1	Atpa-1 BC010319	-0.857784	9.51274	-6.50765	7.75536e-07	1.25337e-05	5.77521	11928	ATPase, Na+/K+ transporting, alpha 1 polypeptide	3	101380142	101408586	-
ENSMUSG00000040640	Erc2		-0.71055	5.8397	-6.50245	7.85612e-07	1.26814e-05	5.66439	238988	ELKS/RAB6-interacting/CAST family member 2	14	28435614	29291721	+
ENSMUSG00000003234	Abcf3	AI326318 AU016058 BB119416	-0.545773	4.71185	-6.50168	7.87107e-07	1.26887e-05	5.70544	27406	ATP-binding cassette, sub-family F (GCN20), member 3	16	20548650	20561452	+
ENSMUSG00000041073	Nacad		-0.858435	7.12263	-6.50125	7.87946e-07	1.26887e-05	5.68032	192950	NAC alpha domain containing	11	6497826	6506056	-
ENSMUSG00000032776	Mctp2		-0.625069	4.85729	-6.50047	7.8948e-07	1.26983e-05	5.69414	244049	multiple C2 domains, transmembrane 2	7	79222718	79451481	-
ENSMUSG00000073700	Klhl21		-0.593385	5.85865	-6.49926	7.91856e-07	1.27189e-05	5.65436	242785	kelch-like 21 (Drosophila)	4	151382912	151391789	+
ENSMUSG00000036570	Fxyd1	0610012C17Rik 1110006M24Rik Plm Pml	1.1306	3.37755	6.49886	7.92637e-07	1.27189e-05	5.81541	56188	FXYD domain-containing ion transport regulator 1	7	31836700	31840675	-
ENSMUSG00000028015	Ctso		0.83983	3.92295	6.49639	7.97507e-07	1.27799e-05	5.7511	229445	cathepsin O	3	81736523	81760647	+
ENSMUSG00000016349	Eef1a2	Eef1a S1 wasted wst	-0.792346	6.52166	-6.49592	7.98455e-07	1.27799e-05	5.65222	13628	eukaryotic translation elongation factor 1 alpha 2	2	180882358	180891719	-
ENSMUSG00000031328	Flna		1.04866	5.09857	6.4955	7.99273e-07	1.27799e-05	5.6599	192176	filamin, alpha	X	71468800	71495159	-
ENSMUSG00000027438	Napb	Brp14 E161 I47 SNARE b-SNAP	-0.565742	9.0159	-6.49184	8.06571e-07	1.28813e-05	5.71909	17957	N-ethylmaleimide sensitive fusion protein attachment protein beta	2	148519721	148558203	-
ENSMUSG00000044308	Ubr3	1110059H15Rik 4833421P10Rik A130030D10Rik AA409735 AA414972 AA422631 AI646861 AU016126 Zfp650 Znf650	-0.655463	7.6212	-6.48863	8.13039e-07	1.29693e-05	5.66399	68795	ubiquitin protein ligase E3 component n-recognin 3	2	69735303	69862070	+
ENSMUSG00000024083	Pja2		-0.603519	7.88028	-6.48801	8.14283e-07	1.29739e-05	5.67107	224938	praja 2, RING-H2 motif containing	17	64630354	64681256	-
ENSMUSG00000060450	Rnf14	2310075C09Rik 2610005D23Rik AA986456 AU041447 D18Ertd188e D7Bwg0165e Triad2	-0.550076	7.3332	-6.48615	8.1806e-07	1.30187e-05	5.64824	56736	ring finger protein 14	18	38456289	38477501	+
ENSMUSG00000071337	Tia1	2310050N03Rik AI256674 TIA-1 mTIA-1	1.09005	3.13339	6.48543	8.19516e-07	1.30266e-05	5.80668	21841	cytotoxic granule-associated RNA binding protein 1	6	86354213	86383397	+
ENSMUSG00000062542	Syt9		-0.612479	6.76657	-6.4821	8.26331e-07	1.31195e-05	5.62187	60510	synaptotagmin IX	7	114514242	114692170	+
ENSMUSG00000021109	Hif1a	AA959795 HIF1alpha MOP1 bHLHe78	-0.463769	6.37052	-6.47896	8.32816e-07	1.32069e-05	5.60462	15251	hypoxia inducible factor 1, alpha subunit	12	75002362	75048517	+
ENSMUSG00000029122	Evc		1.57604	0.463348	6.47762	8.35576e-07	1.32275e-05	5.83454	59056	Ellis van Creveld gene homolog (human)	5	37680337	37728133	-
ENSMUSG00000018583	G3bp1	AI849976 B430204O07 C87777 G3bp mKIAA4115	-0.50317	4.99821	-6.47739	8.36068e-07	1.32275e-05	5.62608	27041	Ras-GTPase-activating protein SH3-domain binding protein 1	11	55283187	55318340	+
ENSMUSG00000041245	Wnk3-ps		-0.823816	4.50368	-6.47589	8.39193e-07	1.32614e-05	5.66313		WNK lysine deficient protein kinase 3, pseudogene	X	147632683	147754695	+
ENSMUSG00000040097	Flywch1		-0.705897	5.12088	-6.47506	8.40908e-07	1.32706e-05	5.61751	224613	FLYWCH-type zinc finger 1	17	23889765	23908558	-
ENSMUSG00000031703	Itfg1	2310047C21Rik AI314457 Cda08 D8Wsu49e	-0.619067	7.69254	-6.47462	8.41846e-07	1.32706e-05	5.63154	71927	integrin alpha FG-GAP repeat containing 1	8	88241456	88364848	-
ENSMUSG00000064340	mt-Tl1		0.86647	6.34848	6.4742	8.42715e-07	1.32706e-05	5.58889		mitochondrially encoded tRNA leucine 1	MT	2676	2750	+
ENSMUSG00000022159	Rab2b	1500012D09Rik 4930528G15Rik A230002G14 D530043M21Rik	-0.43144	6.65173	-6.47245	8.46387e-07	1.33129e-05	5.59399	76338	RAB2B, member RAS oncogene family	14	52881434	52899220	-
ENSMUSG00000015970	Chdh		1.24019	2.66542	6.47131	8.48794e-07	1.33352e-05	5.81636	218865	choline dehydrogenase	14	30822209	30853652	+
ENSMUSG00000002190	Clgn	4930459O04Rik AI528775 Cln	-0.81407	7.58309	-6.47049	8.50534e-07	1.33471e-05	5.61808	12745	calmegin	8	85913766	85952451	+
ENSMUSG00000036273	Lrrk2	4921513O20Rik 9330188B09Rik AW561911 D630001M17Rik Gm927 cI-46	-0.799156	4.70809	-6.47001	8.51538e-07	1.33473e-05	5.63246	66725	leucine-rich repeat kinase 2	15	91503606	91646551	+
ENSMUSG00000047216	Cdh19		1.13519	5.13955	6.46858	8.54578e-07	1.33795e-05	5.5919	227485	cadherin 19, type 2	1	112785772	112873949	-
ENSMUSG00000041482	Fam38b		-0.960227	7.62205	-6.46682	8.58326e-07	1.34226e-05	5.61063		family with sequence similarity 38, member B	18	63169867	63546837	-
ENSMUSG00000033577	Myo6	BC029719 Tlc sv	0.93589	4.56056	6.46626	8.59522e-07	1.34258e-05	5.62159	17920	myosin VI	9	80012838	80159536	+
ENSMUSG00000044149	Nkrf	9430034D17Rik AW124770 C80287	-0.650584	4.7827	-6.46401	8.64334e-07	1.34854e-05	5.60899	77286	NF-kappaB repressing factor	X	34427535	34442894	-
ENSMUSG00000033227	Wnt6	AA409270 Wnt-6	1.26724	1.39296	6.46312	8.66257e-07	1.34998e-05	5.8406	22420	wingless-related MMTV integration site 6	1	74818466	74831893	+
ENSMUSG00000034940	Synrg		-0.611346	6.41397	-6.46237	8.67867e-07	1.35082e-05	5.56538	217030	synergin, gamma	11	83777930	83858080	+
ENSMUSG00000040560	Wdr7		-0.757142	7.38384	-6.46194	8.68792e-07	1.35082e-05	5.5903	104082	WD repeat domain 7	18	63868349	64149414	+
ENSMUSG00000021983	Atp8a2	AI415030 Atpc1b Ib	-0.796652	5.13141	-6.46109	8.70631e-07	1.35213e-05	5.58445	50769	ATPase, aminophospholipid transporter-like, class I, type 8A, member 2	14	60266368	60816016	-
ENSMUSG00000042284	Itga1		1.1909	2.8273	6.45743	8.78612e-07	1.36296e-05	5.76842	109700	integrin alpha 1	13	115748287	115892172	-
ENSMUSG00000040818	Fam116a		0.410842	5.07033	6.45166	8.91305e-07	1.38104e-05	5.54946	211922	family with sequence similarity 116, member A	14	27399064	27452880	+
ENSMUSG00000024197	Plin3	1300012C15Rik M6prbp1 Tip47	1.35386	1.73804	6.45121	8.92312e-07	1.38104e-05	5.81163	66905	perilipin 3	17	56418385	56429934	-
ENSMUSG00000026585	Kifap3	KAP3 SMAP	-0.708799	7.47917	-6.44984	8.9534e-07	1.38414e-05	5.56317	16579	kinesin-associated protein 3	1	165709714	165847240	+
ENSMUSG00000028476	Reck	St15 mRECK	1.22678	2.64642	6.44555	9.04961e-07	1.39555e-05	5.7552	53614	reversion-inducing-cysteine-rich protein with kazal motifs	4	43888402	43957678	+
ENSMUSG00000019873	Reep3	D10Ucla1	0.746957	5.22597	6.44522	9.05712e-07	1.39555e-05	5.52645	28193	receptor accessory protein 3	10	66474256	66559605	-
ENSMUSG00000005338	Cadm3	BIgR Igsf4b Necl-1 Necl1 SynCAM3 Tsll1	-0.705136	8.04973	-6.44517	9.0581e-07	1.39555e-05	5.57076	94332	cell adhesion molecule 3	1	175264385	175297826	-
ENSMUSG00000020961	Ston2		0.50053	4.34803	6.44047	9.16477e-07	1.41037e-05	5.57302	108800	stonin 2	12	92876982	93026827	-
ENSMUSG00000039838	Slc45a1		-0.838819	4.33941	-6.43946	9.18791e-07	1.41155e-05	5.58739	242773	solute carrier family 45, member 1	4	150002681	150026283	-
ENSMUSG00000010476	Ebf3	3110018A08Rik O/E-2 mKIAA4201	-0.642898	6.91494	-6.43922	9.19329e-07	1.41155e-05	5.51938	13593	early B cell factor 3	7	144385356	144506128	-
ENSMUSG00000062591	Tubb4a	AI325297 M(beta)4 Tubb Tubb4	-0.750204	9.51887	-6.43876	9.20391e-07	1.41158e-05	5.60499	22153	tubulin, beta 4A class IVA	17	57219489	57227205	-
ENSMUSG00000048978	Nrsn1	Neurensin-1 Neuro-p24 Vmp	-0.529025	6.83135	-6.43777	9.22655e-07	1.41345e-05	5.5129	22360	neurensin 1	13	25343909	25362371	-
ENSMUSG00000089865	Gm20510		-0.480439	7.16399	-6.43688	9.24705e-07	1.41499e-05	5.52029		predicted gene 20510	9	72806659	72864126	+
ENSMUSG00000031700	Gpt2		0.610169	4.33335	6.43273	9.34298e-07	1.42729e-05	5.55526	108682	glutamic pyruvate transaminase (alanine aminotransferase) 2	8	88016475	88051459	+
ENSMUSG00000030161	Gabarapl1	3110025G09Rik 9130422N19Rik AI196471 Apg8l Atg8l GECI	-0.538991	7.94491	-6.4325	9.34853e-07	1.42729e-05	5.5354	57436	gamma-aminobutyric acid (GABA) A receptor-associated protein-like 1	6	129483218	129492349	+
ENSMUSG00000056222	Spock1	Spock Ticn1 testican	-0.772799	7.28577	-6.42992	9.4087e-07	1.43485e-05	5.50767	20745	sparc/osteonectin, cwcv and kazal-like domains proteoglycan 1	13	57524451	58008948	-
ENSMUSG00000031367	Ap1s2		-0.517706	6.61377	-6.42773	9.46019e-07	1.44108e-05	5.48234	108012	adaptor-related protein complex 1, sigma 2 subunit	X	160346949	160371598	+
ENSMUSG00000021948	Prkcd	AI385711 D14Ertd420e PKC[d] PKCdelta Pkcd	-0.651902	7.07868	-6.4251	9.5223e-07	1.44547e-05	5.48897	18753	protein kinase C, delta	14	31408542	31439396	-
ENSMUSG00000028444	Cntfr	Cntfralpha	0.701958	5.04722	6.42491	9.52682e-07	1.44547e-05	5.4846	12804	ciliary neurotrophic factor receptor	4	41604529	41644121	-
ENSMUSG00000022816	Fstl1	AI316791 AW107808 Fstl TSC-36	-0.758841	11.1842	-6.42445	9.53777e-07	1.44547e-05	5.62069	14314	follistatin-like 1	16	37776959	37836600	+
ENSMUSG00000029361	Nos1	2310005C01Rik NO NOS-I Nos-1 bNOS nNOS	-1.04618	4.80949	-6.42424	9.5427e-07	1.44547e-05	5.51774	18125	nitric oxide synthase 1, neuronal	5	118231041	118408849	+
ENSMUSG00000026280	Atg4b	2510009N07Rik AW048066 Apg4b Atg4bl Autl1	-0.481494	3.91934	-6.42414	9.54526e-07	1.44547e-05	5.5812	66615	autophagy-related 4B (yeast)	1	95648077	95686372	+
ENSMUSG00000041570	Camsap2	1600013L13Rik 4930541M15Rik Camsap1l1 mKIAA1078	-0.621603	7.68987	-6.4238	9.55314e-07	1.44547e-05	5.50525	67886	calmodulin regulated spectrin-associated protein family, member 2	1	138164700	138242681	-
ENSMUSG00000064350	mt-Ty		0.841989	3.49218	6.42239	9.58686e-07	1.44895e-05	5.61193		mitochondrially encoded tRNA tyrosine	MT	5260	5326	-
ENSMUSG00000032294	Pkm2	AA414905 AL024370 AL024424 Pk-2 Pk-3 Pk3 Pkm2	-0.58145	6.94887	-6.42135	9.61171e-07	1.45109e-05	5.47554	18746	pyruvate kinase, muscle	9	59504383	59527182	+
ENSMUSG00000030850	Ate1	AI225793 AW547406	-0.451239	5.37807	-6.41954	9.65523e-07	1.45603e-05	5.46385	11907	arginyltransferase 1	7	137535040	137663475	-
ENSMUSG00000052852	Reep1	D6Ertd253e	-0.609519	8.85246	-6.41341	9.8039e-07	1.47681e-05	5.51933	52250	receptor accessory protein 1	6	71657555	71760704	+
ENSMUSG00000029084	Cd38	Cd38-rs1	1.7233	1.71403	6.41231	9.8308e-07	1.47789e-05	5.71954	12494	CD38 antigen	5	44260048	44303614	+
ENSMUSG00000071847	Apcdd1		1.53984	1.92626	6.41222	9.83291e-07	1.47789e-05	5.71473	494504	adenomatosis polyposis coli down-regulated 1	18	63081981	63112849	+
ENSMUSG00000037541	Shank2		1.06491	4.0005	6.40908	9.9101e-07	1.48784e-05	5.52986	210274	SH3/ankyrin domain gene 2	7	151187833	151610399	+
ENSMUSG00000021113	Snapc1	2700033G17Rik AU015787	-0.58104	4.28747	-6.40856	9.92305e-07	1.48813e-05	5.50958	75627	small nuclear RNA activating complex, polypeptide 1	12	75065517	75085807	+
ENSMUSG00000035967	Ddx26b		0.750951	3.60905	6.40779	9.94206e-07	1.48933e-05	5.56292	236790	DEAD/H (Asp-Glu-Ala-Asp/His) box polypeptide 26B	X	53708034	53761020	+
ENSMUSG00000070643	Sox13	AA407916 AW259412 AW540933 Sox-13	1.23081	2.03333	6.40645	9.97536e-07	1.49198e-05	5.6964	20668	SRY-box containing gene 13	1	135278880	135320954	-
ENSMUSG00000043192	Gm1840		-0.644567	6.80846	-6.40619	9.98185e-07	1.49198e-05	5.43424		predicted gene 1840	8	5639584	5640996	+
ENSMUSG00000022180	Slc7a8	AA408822 LAT2	-0.723341	4.91442	-6.40504	1.00104e-06	1.4946e-05	5.45537	50934	solute carrier family 7 (cationic amino acid transporter, y+ system), member 8	14	55341053	55400723	-
ENSMUSG00000026959	Grin1	GluRdelta1 GluRzeta1 M100174 NMDAR1 NR1 Nmdar Rgsc174	-0.791988	6.13587	-6.40395	1.00376e-06	1.49701e-05	5.41938	14810	glutamate receptor, ionotropic, NMDA1 (zeta 1)	2	25146701	25174707	-
ENSMUSG00000084925	1810062O18Rik		1.00843	1.21379	6.40216	1.00828e-06	1.50209e-05	5.69404		RIKEN cDNA 1810062O18 gene	14	21365301	21389909	+
ENSMUSG00000030638	Sh3gl3	EEN-B2 SH3P13 Sh3d2c Sh3d2c2	-0.958255	2.07683	-6.40098	1.01123e-06	1.50484e-05	5.68432	20408	SH3-domain GRB2-like 3	7	89319728	89455923	+
ENSMUSG00000025613	Cct8	AI132397 Cctq Tcpq	-0.53437	6.4664	-6.39862	1.0172e-06	1.51205e-05	5.40687	12469	chaperonin containing Tcp1, subunit 8 (theta)	16	87483571	87496118	-
ENSMUSG00000022973	Synj1		-0.637971	7.15556	-6.39809	1.01855e-06	1.51239e-05	5.42397	104015	synaptojanin 1	16	90936337	91011553	-
ENSMUSG00000040234	Tm7sf3	2010003B14Rik NARP1	0.628748	4.85578	6.39755	1.01992e-06	1.51277e-05	5.42784	67623	transmembrane 7 superfamily member 3	6	146550874	146591346	-
ENSMUSG00000048799	Cep120		-0.470981	6.28077	-6.39451	1.02767e-06	1.5226e-05	5.39319	225523	centrosomal protein 120	18	53841380	53904207	-
ENSMUSG00000024012	Mtch1	2310034O17Rik AI255158 AU018396 C77849 PSAP	-0.474004	6.07425	-6.39252	1.03279e-06	1.52814e-05	5.38661	56462	mitochondrial carrier homolog 1 (C. elegans)	17	29469017	29484849	-
ENSMUSG00000036752	Tubb4b		-0.63065	7.67809	-6.39218	1.03367e-06	1.52814e-05	5.42619	227613	tubulin, beta 4B class IVB	2	25077680	25080222	-
ENSMUSG00000085023	Gm12744		-0.639161	4.99844	-6.39111	1.03644e-06	1.53056e-05	5.41401		predicted gene 12744	4	106259702	106261713	-
ENSMUSG00000034573	Ptpn13	AI324989 PTP-BL Ptpri RIP	0.740564	5.11201	6.38983	1.03975e-06	1.53377e-05	5.39394	19249	protein tyrosine phosphatase, non-receptor type 13	5	103854211	104027378	+
ENSMUSG00000025582	Nptx1	D11Bwg1004e Np1	-0.612864	4.85123	-6.38752	1.04576e-06	1.54095e-05	5.4136	18164	neuronal pentraxin 1	11	119400033	119409067	-
ENSMUSG00000031210	Gpr165	6530406P05Rik	-1.28923	2.15864	-6.38158	1.06138e-06	1.56228e-05	5.63725	76206	G protein-coupled receptor 165	X	93908780	93914727	+
ENSMUSG00000041688	Amot	C81439 CAG-2 D0Kist1 E230009N18Rik Sii6 mKIAA1071	0.929156	3.75382	6.37979	1.06614e-06	1.56757e-05	5.48039	27494	angiomotin	X	141880968	141939724	-
ENSMUSG00000022324	Matn2	Crtm2 matrilin-2	0.753836	6.28841	6.37642	1.07513e-06	1.57907e-05	5.34386	17181	matrilin 2	15	34236436	34366029	+
ENSMUSG00000020220	Vps13d		-0.567462	6.91824	-6.37461	1.08001e-06	1.58427e-05	5.35812	230895	vacuolar protein sorting 13 D (yeast)	4	144562529	144784898	-
ENSMUSG00000035247	Hectd1		-0.635406	6.82656	-6.37424	1.08101e-06	1.58427e-05	5.355	207304	HECT domain containing 1	12	52844709	52930523	-
ENSMUSG00000051675	Trim32	1810045E12Rik 3f3 BBS11 Zfp117	-0.536624	5.49746	-6.37137	1.08877e-06	1.59392e-05	5.34148	69807	tripartite motif-containing 32	4	65266020	65277272	+
ENSMUSG00000025026	Add3	AI463285 R75380	0.651373	5.92562	6.36765	1.09893e-06	1.60706e-05	5.31796	27360	adducin 3 (gamma)	19	53214935	53321889	+
ENSMUSG00000029757	Dync1i1	DH IC-1 DHIC-1 DIC Dncic1 IC74	-0.637593	4.73845	-6.36721	1.10014e-06	1.60708e-05	5.37135	13426	dynein cytoplasmic 1 intermediate chain 1	6	5675639	5978039	+
ENSMUSG00000021978	Extl3	2900009G18Rik AU040105 Ext1l mKIAA0519	-0.591983	6.91456	-6.35974	1.12086e-06	1.6333e-05	5.32104	54616	exostoses (multiple)-like 3	14	65670897	65716943	-
ENSMUSG00000031360	Ctps2	A830031M15Rik AI326475 Ctpsh	-0.411093	5.48278	-6.3594	1.12183e-06	1.6333e-05	5.30989	55936	cytidine 5'-triphosphate synthase 2	X	159339170	159470440	+
ENSMUSG00000018865	Sult4a1	2400007A17Rik AI853543 BR-STL-1 ST4A1 Sultx3	-0.583824	7.62072	-6.35905	1.12281e-06	1.6333e-05	5.34161	29859	sulfotransferase family 4A, member 1	15	83906527	83936184	-
ENSMUSG00000011884	Gltp	1110001F24Rik C76925 C77564	0.630202	4.09597	6.35901	1.12292e-06	1.6333e-05	5.39337	56356	glycolipid transfer protein	5	115119412	115140993	-
ENSMUSG00000032500	Dclk3		-0.600133	4.99423	-6.35805	1.12561e-06	1.63546e-05	5.33115	245038	doublecortin-like kinase 3	9	111341585	111392115	+
ENSMUSG00000048027	Rgmb	1110059F19Rik DRAGON	-0.597981	7.39842	-6.35748	1.12722e-06	1.63605e-05	5.33032	68799	RGM domain family, member B	17	15941626	15963550	-
ENSMUSG00000026854	Usp20	1700055M05Rik AI467231 Vdu2	-0.688481	6.0369	-6.35546	1.13291e-06	1.64254e-05	5.29681	74270	ubiquitin specific peptidase 20	2	30837799	30879106	+
ENSMUSG00000002006	Pdzd4		-0.587287	4.79386	-6.35471	1.13504e-06	1.64277e-05	5.33516	245469	PDZ domain containing 4	X	71038698	71070308	-
ENSMUSG00000001380	Hars	MMHRS	-0.510841	5.47634	-6.35439	1.13595e-06	1.64277e-05	5.29927	15115	histidyl-tRNA synthetase	18	36926184	36942859	-
ENSMUSG00000034958	Atcay	3322401A10Rik BB077577 BNIP-H CLAC hes ji	-0.727496	4.8489	-6.35412	1.13671e-06	1.64277e-05	5.33298	16467	ataxia, cerebellar, Cayman type homolog (human)	10	80667253	80693578	-
ENSMUSG00000051502	Ufsp1	2700038N03Rik D5Ertd655e	-0.861337	2.10985	-6.35235	1.14174e-06	1.64828e-05	5.56526	70240	UFM1-specific peptidase 1	5	137735897	137736892	+
ENSMUSG00000056215	Lrguk	4921528H16Rik	-1.06741	2.84331	-6.35033	1.14753e-06	1.65487e-05	5.51884	74354	leucine-rich repeats and guanylate kinase domain containing	6	33979448	34084034	+
ENSMUSG00000020674	Pxdn	2310075M15Rik C85409 E330004E07 VPO1 mKIAA0230	1.10492	3.84565	6.34971	1.14931e-06	1.65566e-05	5.39879	69675	peroxidasin homolog (Drosophila)	12	30622901	30702523	+
ENSMUSG00000017978	Cadps2		-1.42883	2.97742	-6.34677	1.15778e-06	1.66609e-05	5.50658	320405	Ca2+-dependent activator protein for secretion 2	6	23212773	23789421	-
ENSMUSG00000036437	Npy1r	Npyr Y1-R	-0.753496	6.85887	-6.3459	1.16032e-06	1.6675e-05	5.28577	18166	neuropeptide Y receptor Y1	8	69221321	69230697	+
ENSMUSG00000029108	Pcdh7		0.752054	3.86442	6.34559	1.16122e-06	1.6675e-05	5.38292	54216	protocadherin 7	5	58109260	58520590	+
ENSMUSG00000026643	Nmt2	A930001K02Rik AI605445 AU044698 hNMT-2	-0.43133	5.88036	-6.34402	1.16578e-06	1.67227e-05	5.26512	18108	N-myristoyltransferase 2	2	3201484	3246149	+
ENSMUSG00000028923	Necap2	1110005F07Rik AA409105 C78898	0.9177	1.80796	6.3421	1.1714e-06	1.67855e-05	5.54812	66147	NECAP endocytosis associated 2	4	140622427	140634272	-
ENSMUSG00000020321	Mdh1	B230377B03Rik D17921 MDH-s MDHA Mor-2 Mor2	-0.461388	7.00912	-6.34061	1.17576e-06	1.68301e-05	5.2755	17449	malate dehydrogenase 1, NAD (soluble)	11	21456790	21472370	-
ENSMUSG00000026319	2310035C23Rik		-0.515478	5.61527	-6.33985	1.17798e-06	1.68442e-05	5.25948	227446	RIKEN cDNA 2310035C23 gene	1	107560438	107651708	+
ENSMUSG00000024241	Sos1	4430401P03Rik 9630010N06 AI449023	-0.57949	7.22852	-6.33734	1.1854e-06	1.69323e-05	5.27454	20662	son of sevenless homolog 1 (Drosophila)	17	80793092	80879793	-
ENSMUSG00000020821	Kif1c	B430105J22Rik D11Bwg1349e Ltxs1	1.00451	3.63898	6.33346	1.19698e-06	1.70796e-05	5.37829	16562	kinesin family member 1C	11	70514050	70545466	+
ENSMUSG00000057946	Vmn1r181		1.75906	1.03936	6.33025	1.20663e-06	1.71993e-05	5.51865	404289	vomeronasal 1 receptor 181	7	24768980	24770059	+
ENSMUSG00000019850	Tnfaip3	A20 Tnfip3	-0.731689	4.71932	-6.32814	1.213e-06	1.72718e-05	5.27673	21929	tumor necrosis factor, alpha-induced protein 3	10	18720716	18735463	-
ENSMUSG00000028019	Pdgfc	1110064L01Rik AI647969 PDGF-C	1.54788	2.09394	6.32722	1.2158e-06	1.72936e-05	5.50389	54635	platelet-derived growth factor, C polypeptide	3	80840338	81017962	+
ENSMUSG00000001280	Sp1	1110003E12Rik AA450830 AI845540 Sp1-1	0.73132	4.93124	6.3249	1.22288e-06	1.73759e-05	5.24217	20683	trans-acting transcription factor 1	15	102236574	102266835	+
ENSMUSG00000050503	Fbxl22	1110004B15Rik	-0.743596	2.66078	-6.32329	1.22781e-06	1.74276e-05	5.46107	74165	F-box and leucine-rich repeat protein 22	9	66356266	66362400	-
ENSMUSG00000026604	Ptpn14	C130080N23Rik OTTMUSG00000022087 PTP36	1.08216	3.89623	6.32261	1.22991e-06	1.74392e-05	5.32566	19250	protein tyrosine phosphatase, non-receptor type 14	1	191552147	191700574	+
ENSMUSG00000015829	Tnr	J1-tenascin TN-R janusin restrictin	-1.04155	3.54584	-6.32209	1.2315e-06	1.74435e-05	5.38291	21960	tenascin R	1	161667641	161855053	+
ENSMUSG00000028189	Ctbs	2210401K11Rik CTB	1.21194	2.71061	6.31612	1.25005e-06	1.76877e-05	5.43381	74245	chitobiase, di-N-acetyl-	3	146113434	146128813	+
ENSMUSG00000034453	Polr3b	2700078H01Rik A330032P03Rik C85372 RPC2	-0.63571	4.81395	-6.31292	1.26009e-06	1.78111e-05	5.23068	70428	polymerase (RNA) III (DNA directed) polypeptide B	10	84085182	84189922	+
ENSMUSG00000019943	Atp2b1	2810442I22Rik E130111D10Rik Pmca1	-0.642152	7.19758	-6.30992	1.26958e-06	1.79265e-05	5.20524	67972	ATPase, Ca++ transporting, plasma membrane 1	10	98377786	98488777	+
ENSMUSG00000021577	Sdha	1500032O14Rik 2310034D06Rik 4921513A11 C81073 FP SDH2 SDHF	-0.459352	7.52941	-6.30914	1.27208e-06	1.79431e-05	5.21372	66945	succinate dehydrogenase complex, subunit A, flavoprotein (Fp)	13	74459702	74487728	-
ENSMUSG00000034739	Mfrp		1.24653	1.5642	6.30804	1.27558e-06	1.79701e-05	5.47114	259172	membrane-type frizzled-related protein	9	43909821	43917270	+
ENSMUSG00000068373	D430041D05Rik		0.962123	3.88015	6.30686	1.27936e-06	1.79701e-05	5.28694	241589	RIKEN cDNA D430041D05 gene	2	103983230	104250491	-
ENSMUSG00000036611	Eepd1	2310005P05Rik AI481005	-0.452377	5.95418	-6.30661	1.28015e-06	1.79701e-05	5.17149	67484	endonuclease/exonuclease/phosphatase family domain containing 1	9	25289132	25411695	+
ENSMUSG00000024913	Lrp5	BMND1 HBM LR3 LRP7 OPPG mKIAA4142	1.06275	2.71955	6.30658	1.28026e-06	1.79701e-05	5.40802	16973	low density lipoprotein receptor-related protein 5	19	3584828	3686564	-
ENSMUSG00000030729	Pgm2l1	4931406N15Rik AI553438 BM32A	-0.785582	8.81144	-6.30646	1.28064e-06	1.79701e-05	5.25232	70974	phosphoglucomutase 2-like 1	7	107375904	107427378	+
ENSMUSG00000074746	Pdzd8		-0.51539	7.33926	-6.30542	1.28398e-06	1.79984e-05	5.19818	107368	PDZ domain containing 8	19	59370574	59420270	-
ENSMUSG00000042225	Ammecr1	6230420G18Rik	0.815711	1.73797	6.30498	1.28539e-06	1.79994e-05	5.46046	56068	Alport syndrome, mental retardation, midface hypoplasia and elliptocytosis chromosomal region gene 1 homolog (human)	X	139285689	139401271	-
ENSMUSG00000042451	Mybph	AI385643 MyBP-H	-0.873981	3.41717	-6.30355	1.29001e-06	1.80455e-05	5.34509	53311	myosin binding protein H	1	136090025	136097808	+
ENSMUSG00000029705	Cux1	AA407197 CDP Cutl1 Cux Cux-1 Phox2 mKIAA4047	0.516473	5.55908	6.30237	1.29381e-06	1.80799e-05	5.15809	13047	cut-like homeobox 1	5	136724005	137043360	-
ENSMUSG00000033569	Bai3		0.775896	4.27389	6.30139	1.297e-06	1.81057e-05	5.23441	210933	brain-specific angiogenesis inhibitor 3	1	25124321	25886552	-
ENSMUSG00000044080	S100a1	AI266795 S100 S100a	1.02495	2.93732	6.29905	1.30463e-06	1.81935e-05	5.36784	20193	S100 calcium binding protein A1	3	90314956	90318314	-
ENSMUSG00000029120	Ppp2r2c		-0.622467	7.31761	-6.29686	1.31181e-06	1.82748e-05	5.17635	269643	protein phosphatase 2 (formerly 2A), regulatory subunit B (PR 52), gamma isoform	5	37259752	37346317	+
ENSMUSG00000018800	Abca5		-0.96194	6.22936	-6.29166	1.32901e-06	1.84954e-05	5.14163	217265	ATP-binding cassette, sub-family A (ABC1), member 5	11	110130683	110199030	-
ENSMUSG00000090639	Gm20425	AA409543	0.982491	2.83369	6.28989	1.3349e-06	1.85583e-05	5.35508	20818	predicted gene 20425	9	103092538	103132637	-
ENSMUSG00000024064	Galnt14	0610033M06Rik	-0.5327	4.86222	-6.28872	1.33881e-06	1.85935e-05	5.16485	71685	UDP-N-acetyl-alpha-D-galactosamine:polypeptide N-acetylgalactosaminyltransferase 14	17	73842568	74059793	-
ENSMUSG00000025220	Mgea5	2810009A20Rik 4833427O07Rik 5830447M11Rik AA408215 Hy5 Ncoat mKIAA0679	-0.460171	7.38773	-6.2874	1.34327e-06	1.86363e-05	5.15461	76055	meningioma expressed antigen 5 (hyaluronidase)	19	45824751	45858236	-
ENSMUSG00000086281	9530082P21Rik		-0.64441	4.52455	-6.28696	1.34476e-06	1.86379e-05	5.18739		RIKEN cDNA 9530082P21 gene	17	23880201	23891032	+
ENSMUSG00000024292	Cyp4f14	1300014O15Rik cyp4f-14	1.25005	1.30413	6.28467	1.35247e-06	1.87256e-05	5.41591	64385	cytochrome P450, family 4, subfamily f, polypeptide 14	17	33042016	33054023	-
ENSMUSG00000037990	Sh3rf3		1.50951	1.23205	6.28269	1.35921e-06	1.87997e-05	5.41036	237353	SH3 domain containing ring finger 3	10	58276107	58601664	+
ENSMUSG00000031731	Ap1g1	AA409002 AU041323 AW551707 Adtg D8Ertd374e	-0.45814	6.33088	-6.28049	1.36672e-06	1.88842e-05	5.10867	11765	adaptor protein complex AP-1, gamma 1 subunit	8	112302454	112385258	+
ENSMUSG00000048332	Lhfp		1.08908	4.55433	6.27637	1.3809e-06	1.90606e-05	5.15067	108927	lipoma HMGIC fusion partner	3	52845450	53065601	+
ENSMUSG00000053825	Ppfia2		-0.632823	6.29653	-6.27353	1.39079e-06	1.917e-05	5.09249	327814	protein tyrosine phosphatase, receptor type, f polypeptide (PTPRF), interacting protein (liprin), alpha 2	10	105902321	106370502	+
ENSMUSG00000023484	Prph	Prph1	-0.754285	9.27355	-6.27328	1.39165e-06	1.917e-05	5.1856	19132	peripherin	15	98885605	98889409	+
ENSMUSG00000041720	Pi4ka		-0.577219	6.51148	-6.27244	1.3946e-06	1.91911e-05	5.09265	224020	phosphatidylinositol 4-kinase, catalytic, alpha polypeptide	16	17280444	17406407	-
ENSMUSG00000034533	Scn10a	Nav1.8 PN3 SNS	-0.971647	8.59025	-6.27177	1.39693e-06	1.91917e-05	5.15849	20264	sodium channel, voltage-gated, type X, alpha	9	119517584	119603478	-
ENSMUSG00000051650	B3gnt2	AA408337 AA409404 AW260308 B3Galt6 B3gnt1 BGnT-1 BGnT-2 BGnT1 BGnT2 Beta3gnt	-0.411913	6.9929	-6.27124	1.39878e-06	1.91917e-05	5.10132	53625	UDP-GlcNAc:betaGal beta-1,3-N-acetylglucosaminyltransferase 2	11	22734747	22760961	-
ENSMUSG00000021684	Pde8b		-0.572675	4.32964	-6.27121	1.3989e-06	1.91917e-05	5.16383	218461	phosphodiesterase 8B	13	95794409	96020291	-
ENSMUSG00000018102	Hist1h2bc		0.551518	4.63153	6.26674	1.41467e-06	1.93883e-05	5.11723	319179	histone cluster 1, H2bc	13	23776068	23784357	+
ENSMUSG00000035948	Acss3		1.25344	0.271816	6.26304	1.42785e-06	1.95491e-05	5.32643	380660	acyl-CoA synthetase short-chain family member 3	10	106373220	106560724	-
ENSMUSG00000021474	Sfxn1	2810002O05Rik A930015P12Rik f	0.556645	4.2841	6.26148	1.43345e-06	1.9606e-05	5.13307	14057	sideroflexin 1	13	54167214	54203715	+
ENSMUSG00000025025	Mxi1	ENSMUSG00000067085 Gm10197 Mad2 bHLHc11	0.610612	5.02368	6.25919	1.4417e-06	1.96989e-05	5.0717	17859	Max interacting protein 1	19	53384996	53450300	+
ENSMUSG00000036790	Slitrk2		0.720041	5.36013	6.25761	1.44743e-06	1.97573e-05	5.05223	245450	SLIT and NTRK-like family, member 2	X	63902493	63914568	+
ENSMUSG00000018326	Ywhab	1300003C17Rik	-0.497932	9.89016	-6.25567	1.45449e-06	1.98336e-05	5.16253	54401	tyrosine 3-monooxygenase/tryptophan 5-monooxygenase activation protein, beta polypeptide	2	163820696	163844324	+
ENSMUSG00000032194	Kank2		0.823726	4.86816	6.25523	1.45611e-06	1.98357e-05	5.07246	235041	KN motif and ankyrin repeat domains 2	9	21571217	21602990	-
ENSMUSG00000084911	Gm16185		1.76918	0.774761	6.25168	1.46915e-06	1.99931e-05	5.32437		predicted gene 16185	9	96985745	96989029	+
ENSMUSG00000063632	Sox11	1110038H03Rik 6230403H02Rik AI836553 end1	-1.08027	0.641241	-6.24912	1.47862e-06	2.00709e-05	5.31102	20666	SRY-box containing gene 11	12	28025562	28027574	-
ENSMUSG00000053604	Rpia	RPI	1.03669	1.63613	6.24894	1.47929e-06	2.00709e-05	5.32796	19895	ribose 5-phosphate isomerase A	6	70715714	70742226	-
ENSMUSG00000028086	Fbxw7	1110001A17Rik AGO Cdc4 Fbw7 Fbwd6 Fbx30 Fbxo30 Fbxw6 SEL-10	-0.594928	5.94065	-6.24893	1.47931e-06	2.00709e-05	5.029	50754	F-box and WD-40 domain protein 7	3	84619190	84783120	+
ENSMUSG00000020612	Prkar1a	1300018C22Rik RIalpha Tse-1 Tse1	-0.501738	9.03442	-6.24621	1.48945e-06	2.01882e-05	5.10924	19084	protein kinase, cAMP dependent regulatory, type I, alpha	11	109510719	109530970	+
ENSMUSG00000062995	Ica1	69kDa ICA69	-0.64958	3.3183	-6.24474	1.49494e-06	2.02423e-05	5.20411	15893	islet cell autoantigen 1	6	8580527	8728488	-
ENSMUSG00000057738	Spna2	2610027H02Rik Spna-2 Sptan1	-0.613409	9.13986	-6.24234	1.50398e-06	2.03443e-05	5.10349	20740	spectrin alpha 2	2	29821080	29886971	+
ENSMUSG00000068747	Sort1	2900053A11Rik AI852375 Ntr3 Ntsr3	0.505465	5.45332	6.24073	1.51006e-06	2.04061e-05	5.00628	20661	sortilin 1	3	108087009	108164429	+
ENSMUSG00000025757	Hspa4l	94kDa AI461691 APG-1 Osp94	-0.617516	7.35067	-6.24004	1.51268e-06	2.04212e-05	5.03518	18415	heat shock protein 4 like	3	40548417	40600025	+
ENSMUSG00000022994	Adcy6	mKIAA0422	0.839795	2.90716	6.23665	1.52564e-06	2.05756e-05	5.21525	11512	adenylate cyclase 6	15	98420425	98438064	-
ENSMUSG00000033022	Cdo1	1300002L19Rik Cdo D18Ucla3	0.981924	4.15615	6.23615	1.52755e-06	2.05809e-05	5.08383	12583	cysteine dioxygenase 1, cytosolic	18	46872859	46887996	-
ENSMUSG00000022678	Nde1	2810027M15Rik AU042936 AW822251 Nude mNudE	1.1225	2.03004	6.23456	1.53365e-06	2.06425e-05	5.28041	67203	nuclear distribution gene E homolog 1 (A nidulans)	16	14163368	14193021	+
ENSMUSG00000023169	Slc38a1		-0.614621	4.26653	-6.23409	1.53545e-06	2.06461e-05	5.07762	105727	solute carrier family 38, member 1	15	96401849	96473344	-
ENSMUSG00000020198	Ap3d1	AA407035 Ap3d Bolvr mBLVR1 mh mocha	-0.628485	6.24563	-6.23322	1.53882e-06	2.0671e-05	4.99081	11776	adaptor-related protein complex 3, delta 1 subunit	10	80169723	80204956	-
ENSMUSG00000028195	Cyr61	AI325051 CCN1 Igfbp10	0.872252	6.89515	6.23061	1.54893e-06	2.07806e-05	4.9948	16007	cysteine rich protein 61	3	145309935	145312949	-
ENSMUSG00000020496	Rnf187		-0.515057	6.60351	-6.23032	1.55006e-06	2.07806e-05	4.98855	108660	ring finger protein 187	11	58745790	58752418	-
ENSMUSG00000019817	Plagl1	Lot1 Zac1	-0.803968	5.10993	-6.22978	1.55216e-06	2.07882e-05	5.00829	22634	pleiomorphic adenoma gene-like 1	10	12810497	12851500	+
ENSMUSG00000027199	Gatm	1810003P21Rik AI314789 AT	0.742743	7.30087	6.22897	1.55533e-06	2.08101e-05	5.00431	67092	glycine amidinotransferase (L-arginine:glycine amidinotransferase)	2	122420203	122437039	-
ENSMUSG00000016382	Pls3		-0.55494	7.37074	-6.22754	1.56094e-06	2.08644e-05	5.00434	102866	plastin 3 (T-isoform)	X	73030993	73120521	-
ENSMUSG00000018672	Copz2	1110012D12Rik zeta2-COP	1.2273	2.0332	6.22233	1.58149e-06	2.11082e-05	5.25078	56358	coatomer protein complex, subunit zeta 2	11	96711184	96722517	+
ENSMUSG00000049624	Slc17a5		-0.579801	4.14984	-6.22213	1.58229e-06	2.11082e-05	5.05834	235504	solute carrier family 17 (anion/sugar transporter), member 5	9	78384295	78435848	-
ENSMUSG00000025228	Actr1a	Arp1 alpha-Arp1	-0.59511	7.35913	-6.2202	1.58999e-06	2.11802e-05	4.98565	54130	ARP1 actin-related protein 1 homolog A, centractin alpha (yeast)	19	46451304	46470225	-
ENSMUSG00000031709	Tbc1d9	4933431N12Rik AI847101 AW490653 C76116	-0.763844	5.8656	-6.21999	1.59082e-06	2.11802e-05	4.95966	71310	TBC1 domain family, member 9	8	85689251	85796838	+
ENSMUSG00000015176	Nolc1	3230402K17Rik AA408077 AA536818 AU046071 NOPP130 NOPP140 P130 mKIAA0035	-0.444587	4.25198	-6.21917	1.59413e-06	2.12033e-05	5.03824	70769	nucleolar and coiled-body phosphoprotein 1	19	46150353	46160018	+
ENSMUSG00000032578	Cish	AI385595 CIS1 Cis F17 F23	-0.793282	3.6165	-6.21844	1.59702e-06	2.12209e-05	5.10983	12700	cytokine inducible SH2-containing protein	9	107198357	107205115	+
ENSMUSG00000029710	Ephb4	AI042935 Htk MDK2 Myk1 Tyro11	1.61784	1.50411	6.21756	1.60058e-06	2.1234e-05	5.25505	13846	Eph receptor B4	5	137791337	137819897	+
ENSMUSG00000026483	Fam129a	AI256368 AU019833 Niban	0.864013	6.11756	6.21716	1.60218e-06	2.1234e-05	4.94277	63913	family with sequence similarity 129, member A	1	153418316	153569069	+
ENSMUSG00000001661	Hoxc6	Hox-3.3 Hox-6.1	0.993552	2.45038	6.21703	1.60271e-06	2.1234e-05	5.21058	15425	homeobox C6	15	102828688	102842312	+
ENSMUSG00000029777	Gars		-0.635976	6.54	-6.21639	1.6053e-06	2.12474e-05	4.95312	353172	glycyl-tRNA synthetase	6	54987995	55029498	+
ENSMUSG00000005312	Ubqln1	1110046H03Rik 1810030E05Rik AU019746 C77538 D13Ertd372e Da41 Dsk2 Plic-1 Plic1 Xdrp1	-0.4815	6.39157	-6.21518	1.61018e-06	2.12913e-05	4.94597	56085	ubiquilin 1	13	58277524	58316997	-
ENSMUSG00000045180	Shroom2		0.948144	4.04601	6.21103	1.62706e-06	2.14934e-05	5.03142	110380	shroom family member 2	X	149044052	149204008	-
ENSMUSG00000034993	Vat1	VAT-1	-0.551371	6.30647	-6.2093	1.63417e-06	2.15662e-05	4.93062	26949	vesicle amine transport protein 1 homolog (T californica)	11	101320059	101327544	-
ENSMUSG00000027239	Mdk	MK Mek	1.24185	1.31687	6.2083	1.63828e-06	2.15994e-05	5.23352	17242	midkine	2	91769962	91772454	-
ENSMUSG00000021910	Nisch	1200007D05Rik 3202002H23Rik AW494485 I-1	-0.615498	7.69966	-6.20692	1.64395e-06	2.16531e-05	4.96398	64652	nischarin	14	31984114	32030132	-
ENSMUSG00000022750	Klhl22		-0.511185	4.48565	-6.20285	1.66087e-06	2.18547e-05	4.97795	224023	kelch-like 22 (Drosophila)	16	17759711	17793475	+
ENSMUSG00000020059	Sycp3	Cor1 Scp3	1.1627	0.885931	6.20229	1.66321e-06	2.18641e-05	5.21333	20962	synaptonemal complex protein 3	10	87922314	87935981	+
ENSMUSG00000020668	Kif3c	mKIAA4058	-0.662148	7.03581	-6.20051	1.67067e-06	2.19409e-05	4.92621	16570	kinesin family member 3C	12	3365132	3406494	+
ENSMUSG00000019796	Lrp11		-0.604742	5.95638	-6.19778	1.68216e-06	2.20704e-05	4.90064	237253	low density lipoprotein receptor-related protein 11	10	7309598	7345281	+
ENSMUSG00000048814	Lonrf2		-0.738927	6.9838	-6.19605	1.68951e-06	2.21377e-05	4.91386	381338	LON peptidase N-terminal domain and ring finger 2	1	38850514	38892935	-
ENSMUSG00000026229	Psmd1	2410026J11Rik P112 S1	-0.56736	7.58391	-6.1958	1.69057e-06	2.21377e-05	4.93198	70247	proteasome (prosome, macropain) 26S subunit, non-ATPase, 1	1	87960962	88059363	+
ENSMUSG00000032596	Uba7	1300004C08Rik Ube1l	1.32897	1.71004	6.19038	1.71377e-06	2.24198e-05	5.18551	74153	ubiquitin-like modifier activating enzyme 7	9	107877836	107886391	+
ENSMUSG00000001525	Tubb5	AA408537 AI596182 B130022C14Rik M(beta)5	-0.629709	9.0771	-6.18915	1.71912e-06	2.24681e-05	4.96834	22154	tubulin, beta 5 class I	17	35970871	35975251	-
ENSMUSG00000031167	Rbm3		0.782546	2.87108	6.18706	1.72814e-06	2.25642e-05	5.09618	100043257	RNA binding motif protein 3	X	7716101	7723006	-
ENSMUSG00000074994	Qser1	4732486I23Rik AI502974	0.474128	5.30052	6.18485	1.73777e-06	2.26681e-05	4.87123	99003	glutamine and serine rich 1	2	104594952	104656853	-
ENSMUSG00000038393	Txnip	1200008J08Rik AA682105 Hyplip1 THIF Tbp-2 VDUP1	1.12317	4.56966	6.18097	1.75483e-06	2.28655e-05	4.91099	56338	thioredoxin interacting protein	3	96361880	96365806	+
ENSMUSG00000029321	Slc10a6	8430417G17Rik C78479 Soat	-0.835962	5.01971	-6.18064	1.75628e-06	2.28655e-05	4.89073	75750	solute carrier family 10 (sodium/bile acid cotransporter family), member 6	5	104034730	104058422	-
ENSMUSG00000025241	Fyco1	2810409M01Rik Mem2 RUFY3 ZFYVE7	0.828079	4.26998	6.18016	1.75843e-06	2.28714e-05	4.932	17281	FYVE and coiled-coil domain containing 1	9	123698628	123761020	-
ENSMUSG00000029086	Prom1	4932416E19Rik AC133 CD133 Prom Prom-1 Proml1	1.57556	4.27702	6.17838	1.76633e-06	2.29478e-05	4.93732	19126	prominin 1	5	44384864	44493271	-
ENSMUSG00000034563	Ccpg1	1700030B06Rik 1810073J13Rik 9430028F23Rik AI426686 AI875170 CPR8 D9Ertd392e	-0.465385	7.30929	-6.17807	1.76769e-06	2.29478e-05	4.87793	72278	cell cycle progression 1	9	72833236	72864147	+
ENSMUSG00000056004	9330182L06Rik		-0.638251	5.32237	-6.17679	1.77341e-06	2.29814e-05	4.86191	231014	RIKEN cDNA 9330182L06 gene	5	9266118	9481825	+
ENSMUSG00000034560	A230046K03Rik		-0.472113	5.91591	-6.17661	1.77419e-06	2.29814e-05	4.84569	319277	RIKEN cDNA A230046K03 gene	10	83006686	83059214	+
ENSMUSG00000054863	Fam19a5		0.714647	4.0321	6.17635	1.77538e-06	2.29814e-05	4.94431	106014	family with sequence similarity 19, member A5	15	87374904	87589766	+
ENSMUSG00000056870	Gulp1	3110030A04Rik 5730529O06Rik CED-6 Ced6 GULP Gulp-2	1.0263	3.26352	6.17499	1.78145e-06	2.30379e-05	5.02595	70676	GULP, engulfment adaptor PTB domain containing 1	1	44608356	44853678	+
ENSMUSG00000051379	Flrt3	5530600M07Rik C430047I10Rik mKIAA1469	-0.853975	5.81066	-6.1731	1.78997e-06	2.31261e-05	4.84413	71436	fibronectin leucine rich transmembrane protein 3	2	140476650	140497205	-
ENSMUSG00000034981	Parm1		-0.805059	8.72968	-6.17092	1.7998e-06	2.32308e-05	4.91076	231440	prostate androgen-regulated mucin-like protein 1	5	91946641	92055920	+
ENSMUSG00000022663	Atg3	2610016C12Rik APG3 Apg3l Atg3l PC3-96	-0.424422	5.97534	-6.16603	1.82212e-06	2.34965e-05	4.81824	67841	autophagy-related 3 (yeast)	16	45158898	45188651	+
ENSMUSG00000036898	Zfp157	2610020C11Rik A630094N24Rik AI327407 mszf12 mszf23-1	0.644802	3.28321	6.16563	1.82395e-06	2.34977e-05	4.997	72154	zinc finger protein 157	5	138882696	138901922	+
ENSMUSG00000042700	Sipa1l1		0.745365	4.45632	6.16487	1.82745e-06	2.35203e-05	4.87683	217692	signal-induced proliferation-associated 1 like 1	12	83270407	83552769	+
ENSMUSG00000085830	E130003G02Rik		-0.794848	4.78386	-6.16401	1.8314e-06	2.35489e-05	4.86348		RIKEN cDNA E130003G02 gene	2	25146740	25154445	+
ENSMUSG00000066258	Trim12a	2310043C01Rik Trim12	1.39877	1.91786	6.1604	1.84814e-06	2.37235e-05	5.10612	76681	tripartite motif-containing 12A	7	111448408	111463980	-
ENSMUSG00000043110	Lrrn4		-1.07587	1.3238	-6.16032	1.84849e-06	2.37235e-05	5.11857	320974	leucine rich repeat neuronal 4	2	132694041	132706627	-
ENSMUSG00000043885	Slc36a4		-0.521144	5.42297	-6.15704	1.86384e-06	2.38978e-05	4.80628	234967	solute carrier family 36 (proton/amino acid symporter), member 4	9	15514182	15546828	+
ENSMUSG00000030847	Bag3	AA407278 Bis mg638	-0.67717	7.94962	-6.15524	1.87229e-06	2.39722e-05	4.84321	29810	BCL2-associated athanogene 3	7	135667097	135690491	+
ENSMUSG00000039126	Prune2		-0.921076	10.7946	-6.15492	1.87382e-06	2.39722e-05	4.94101	353211	prune homolog 2 (Drosophila)	19	17030608	17298422	+
ENSMUSG00000016541	Atxn10	AI325283 C77170 E46 Sca10 TEG-169 Tex169	-0.494232	6.99798	-6.15468	1.87496e-06	2.39722e-05	4.8092	54138	ataxin 10	15	85166768	85294266	+
ENSMUSG00000033420	Antxr1	2310008J16Rik 2810405N18Rik Antrx1 Tem8	0.974756	4.93806	6.15352	1.88045e-06	2.40117e-05	4.81392	69538	anthrax toxin receptor 1	6	87083848	87285769	-
ENSMUSG00000027966	Col11a1	C530001D20Rik cho	1.0654	3.48288	6.15327	1.8816e-06	2.40117e-05	4.94771	12814	collagen, type XI, alpha 1	3	113733458	113923636	+
ENSMUSG00000025006	Sorbs1	2310065E01Rik 9530001P15Rik CAP SH3P12 Sh3d5 mKIAA1296	0.480382	6.70969	6.15102	1.89231e-06	2.41148e-05	4.78879	20411	sorbin and SH3 domain containing 1	19	40369539	40588269	-
ENSMUSG00000024535	Snx24	2810011K15Rik 5730433I16Rik AI451341	0.931906	2.07553	6.15083	1.89324e-06	2.41148e-05	5.0737	69226	sorting nexing 24	18	53405316	53550477	+
ENSMUSG00000026335	Pam	PHM	-0.536399	6.74269	-6.14975	1.89837e-06	2.41573e-05	4.78965	18484	peptidylglycine alpha-amidating monooxygenase	1	99691691	99992223	-
ENSMUSG00000001376	Ccdc132	1700034M03Rik 8430415E05Rik BLM C87205 mKIAA1861	-0.561433	5.30673	-6.14739	1.90969e-06	2.42786e-05	4.78712	73288	coiled-coil domain containing 132	6	3448382	3553319	+
ENSMUSG00000051375	Pcdh1	2010005A06Rik AI585920	-0.792178	7.24767	-6.14698	1.91167e-06	2.4281e-05	4.79876	75599	protocadherin 1	18	38345569	38371707	-
ENSMUSG00000033065	Pfkm	AI131669 PFK-A PFK-M Pfk-4 Pfk4 Pfka Pfkx	-0.497969	5.54677	-6.14646	1.91421e-06	2.42903e-05	4.77563	18642	phosphofructokinase, muscle	15	97923020	97962878	+
ENSMUSG00000037872	Darc	AA162249 CCBP1 CD234 Dfy ESTM35 FY GPD	-0.645607	5.37654	-6.14585	1.91714e-06	2.43047e-05	4.78216	13349	Duffy blood group, chemokine receptor	1	175262017	175263634	-
ENSMUSG00000002812	Flii	3632430F08Rik Fli1 Fliih	-0.594457	5.99816	-6.14534	1.91959e-06	2.4313e-05	4.76846	14248	flightless I homolog (Drosophila)	11	60527625	60540765	-
ENSMUSG00000036353	P2ry12	2900079B22Rik 4921504D23Rik P2Y12	1.14036	2.59142	6.14273	1.93227e-06	2.44508e-05	5.01752	70839	purinergic receptor P2Y, G-protein coupled 12	3	59020193	59066753	-
ENSMUSG00000027624	Epb4.1l1	4.1N Epb41l1 NBL1 mKIAA0338	-0.576414	6.30633	-6.13984	1.94642e-06	2.46067e-05	4.75615	13821	erythrocyte protein band 4.1-like 1	2	156246645	156368950	+
ENSMUSG00000027562	Car2	AI131712 CAII Ca2 Car-2 Ltw-5 Lvtw-5	0.852853	3.04584	6.13573	1.96666e-06	2.48241e-05	4.95081	12349	carbonic anhydrase 2	3	14886426	14900769	+
ENSMUSG00000039831	Arhgap29		1.15185	4.50805	6.13561	1.96729e-06	2.48241e-05	4.8026	214137	Rho GTPase activating protein 29	3	121656147	121719595	+
ENSMUSG00000051910	Sox6	AI987981	1.03719	3.83206	6.13377	1.97639e-06	2.49158e-05	4.86092	20679	SRY-box containing gene 6	7	122614858	123182258	-
ENSMUSG00000037916	Ndufv1		-0.518046	5.54446	-6.12932	1.99871e-06	2.51737e-05	4.73282	17995	NADH dehydrogenase (ubiquinone) flavoprotein 1	19	4007497	4012806	-
ENSMUSG00000033066	Gas7	AW124766 B230343A10Rik Gas7-cb	0.991006	6.17614	6.12118	2.04018e-06	2.56721e-05	4.70247	14457	growth arrest specific 7	11	67268939	67502492	+
ENSMUSG00000044447	Dock5	1110060D06Rik AI666732 AI956923 BC016533 E130320D18 lr2 rlc	-0.745503	5.70376	-6.12052	2.04358e-06	2.5691e-05	4.71147	68813	dedicator of cytokinesis 5	14	68369985	68551629	-
ENSMUSG00000035158	Mitf	BCC2 Bhlhe32 Gsfbcc2 Vitiligo Wh bw mi vit	1.25462	0.847496	6.11972	2.04772e-06	2.57189e-05	5.01642	17342	microphthalmia-associated transcription factor	6	97757052	97971352	+
ENSMUSG00000024644	Cndp2	0610010E05Rik C76600 Cn2 Dip-2 Pep-1 Pep1	-0.659759	4.74866	-6.11935	2.0496e-06	2.57189e-05	4.75059	66054	CNDP dipeptidase 2 (metallopeptidase M20 family)	18	84836862	84855025	-
ENSMUSG00000074364	Ehd2		0.654665	5.86661	6.11838	2.05462e-06	2.57377e-05	4.69232	259300	EH-domain containing 2	7	16532326	16552916	-
ENSMUSG00000020802	Ube2o		-0.712135	5.40688	-6.11821	2.05551e-06	2.57377e-05	4.71301	217342	ubiquitin-conjugating enzyme E2O	11	116399054	116442761	-
ENSMUSG00000064293	Cntn4		-1.18748	2.41684	-6.11796	2.05681e-06	2.57377e-05	4.98213	269784	contactin 4	6	105627654	106649304	+
ENSMUSG00000045104	Gm5514		0.440933	5.20598	6.11652	2.06429e-06	2.58074e-05	4.70348		predicted gene 5514	19	22012569	22012874	+
ENSMUSG00000042116	Vwa1		0.94753	5.46915	6.11572	2.06846e-06	2.58357e-05	4.69334	246228	von Willebrand factor A domain containing 1	4	155142258	155148807	-
ENSMUSG00000057230	Aak1		-0.667307	7.37983	-6.11453	2.07469e-06	2.58896e-05	4.72102	269774	AP2 associated kinase 1	6	86799511	86941858	+
ENSMUSG00000024740	Ddb1	127kDa AA408517 p127-Ddb1	-0.568412	6.62178	-6.11149	2.09069e-06	2.60508e-05	4.69045	13194	damage specific DNA binding protein 1	19	10680058	10704306	+
ENSMUSG00000052783	Grk4	A830025H08Rik GRK Gprk2l Gprk4	1.00437	1.35859	6.11134	2.09146e-06	2.60508e-05	5.0006	14772	G protein-coupled receptor kinase 4	5	35003028	35097954	+
ENSMUSG00000042790	Rnf214		-0.531292	6.52941	-6.11066	2.09505e-06	2.60715e-05	4.68605	235315	ring finger protein 214	9	45670496	45714977	-
ENSMUSG00000032564	Cpne4	3632411M23Rik 4933406O10Rik	-0.674652	5.87716	-6.10921	2.10276e-06	2.61434e-05	4.67921	74020	copine IV	9	104449616	104936874	+
ENSMUSG00000033855	Ston1	4921524J06Rik C86231 Salf Sblf	1.26874	2.77512	6.10836	2.10728e-06	2.61756e-05	4.91694	77057	stonin 1	17	88997024	89061926	+
ENSMUSG00000054423	Cadps	AU067781 CAPS CAPS1 mKIAA1121	-0.782797	8.2129	-6.10442	2.12833e-06	2.63903e-05	4.72517	27062	Ca2+-dependent secretion activator	14	13205077	13655593	-
ENSMUSG00000028517	Ppap2b	1110003O22Rik 2610002D05Rik AV025606 D4Bwg0538e D4Bwg1535e Lpp3 Ppab2b	0.748745	5.7333	6.10439	2.12847e-06	2.63903e-05	4.65813	67916	phosphatidic acid phosphatase type 2B	4	104829952	104905369	+
ENSMUSG00000034336	Ina		-0.782978	5.47087	-6.10387	2.13126e-06	2.64007e-05	4.6762	226180	internexin neuronal intermediate filament protein, alpha	19	47089188	47099817	+
ENSMUSG00000042105	Inpp5f		-0.412119	6.35897	-6.10188	2.14201e-06	2.65096e-05	4.6597	101490	inositol polyphosphate-5-phosphatase F	7	135754842	135839939	+
ENSMUSG00000004626	Stxbp2	C79054 Munc-18-2 Munc-18b Munc18b Sxtbp2 Sxtp2 Unc18-2 Unc18b muSec1	1.05861	1.29646	6.0997	2.15383e-06	2.66315e-05	4.97304	20911	syntaxin binding protein 2	8	3630955	3643644	+
ENSMUSG00000032827	Ppp1r9a		0.666356	6.34596	6.09695	2.16884e-06	2.67694e-05	4.64329	243725	protein phosphatase 1, regulatory (inhibitor) subunit 9A	6	4852917	5115661	+
ENSMUSG00000029723	Tsc22d4	0610009M14Rik 1700023B23Rik AI415410 Thg-1pit Tilz2	1.08142	2.79758	6.09693	2.16894e-06	2.67694e-05	4.88371	78829	TSC22 domain family, member 4	5	138186958	138209678	+
ENSMUSG00000025151	Maged1	2810433C11Rik 5430405L04Rik DXBwg1492e Dlixin Dlxin-1 Dlxin1 MAGE-D1 NRAGE mFLJ00163	-0.632166	8.43155	-6.09498	2.17967e-06	2.68774e-05	4.70904	94275	melanoma antigen, family D, 1	X	91780813	91787482	-
ENSMUSG00000086693	A730081D07Rik		-0.56008	6.53061	-6.09271	2.19221e-06	2.70073e-05	4.64101		RIKEN cDNA A730081D07 gene	13	41051783	41096520	-
ENSMUSG00000019478	Rab4a	AI848268 Rab4	-0.399579	5.03997	-6.09152	2.19876e-06	2.70634e-05	4.65643	19341	RAB4A, member RAS oncogene family	8	126329885	126359187	+
ENSMUSG00000019437	Tlcd1	0610007A15Rik 0610030G03Rik AA690150 AU015616	0.789642	3.18152	6.0911	2.20114e-06	2.70664e-05	4.82391	68385	TLC domain containing 1	11	77990213	77995411	+
ENSMUSG00000020230	Prmt2	AI504737 Hrmt1l1	-0.449155	5.27711	-6.09076	2.20301e-06	2.70664e-05	4.64362	15468	protein arginine N-methyltransferase 2	10	75669967	75700610	-
ENSMUSG00000034653	Ythdc2		-0.618145	3.98414	-6.09035	2.20528e-06	2.70697e-05	4.74617	240255	YTH domain containing 2	18	44988319	45049374	+
ENSMUSG00000019899	Lama2	5830440B04 dy mKIAA4087 mer merosin	0.845471	5.14748	6.08887	2.21354e-06	2.71465e-05	4.63789	16773	laminin, alpha 2	10	26701094	27336748	-
ENSMUSG00000044060	A830010M20Rik		-0.601676	5.68293	-6.08524	2.23393e-06	2.73717e-05	4.62018	231570	RIKEN cDNA A830010M20 gene	5	107924917	108009615	+
ENSMUSG00000044770	Scml4		-0.725835	3.20245	-6.08359	2.24325e-06	2.74611e-05	4.81839	268297	sex comb on midleg-like 4 (Drosophila)	10	42580176	42680586	+
ENSMUSG00000042784	Muc1	CD227 EMA Muc-1	1.4256	0.742469	6.08288	2.2473e-06	2.74788e-05	4.92567	17829	mucin 1, transmembrane	3	89032979	89037303	+
ENSMUSG00000024907	Gal	Galn	-0.891078	4.77927	-6.08245	2.24975e-06	2.74788e-05	4.6609	14419	galanin	19	3409919	3414472	-
ENSMUSG00000024991	Eif3a	A830012B05Rik Csma Eif3 Eif3s10 mKIAA0139	-0.474905	8.15461	-6.08227	2.2508e-06	2.74788e-05	4.66676	13669	eukaryotic translation initiation factor 3, subunit A	19	60837019	60866596	-
ENSMUSG00000019852	D10Bwg1379e		-0.870436	6.84483	-6.08041	2.26135e-06	2.75828e-05	4.61978	215821	DNA segment, Chr 10, Brigham & Women's Genetics 1379 expressed	10	18307817	18463564	-
ENSMUSG00000028431	Ikbkap		-0.557603	4.82295	-6.0788	2.27061e-06	2.76638e-05	4.64103	230233	inhibitor of kappa light polypeptide enhancer in B cells, kinase complex-associated protein	4	56762552	56815203	-
ENSMUSG00000026156	B3gat2		-0.430413	5.53738	-6.07854	2.27209e-06	2.76638e-05	4.60351	280645	beta-1,3-glucuronyltransferase 2 (glucuronosyltransferase S)	1	23768592	23855997	+
ENSMUSG00000038332	Sesn1		0.543628	4.36228	6.07698	2.28104e-06	2.77107e-05	4.66353	140742	sestrin 1	10	41530380	41628230	+
ENSMUSG00000029781	Fkbp9	1810014L23 AW549641 FKBP-63 FKBP-9 FKBP60 FKBP63 FKBP65RS	0.865852	4.46788	6.07698	2.28106e-06	2.77107e-05	4.6557	27055	FK506 binding protein 9	6	56782053	56829352	+
ENSMUSG00000084530	Mir1897		1.47655	0.320148	6.07646	2.28406e-06	2.77107e-05	4.89291		microRNA 1897	3	34537386	34537464	+
ENSMUSG00000045573	Penk	AI326464 ENK PPA Penk1	-2.37447	4.06979	-6.07645	2.28413e-06	2.77107e-05	4.76688	18619	preproenkephalin	4	4060678	4065966	-
ENSMUSG00000036985	Zdhhc9		-0.56226	6.3258	-6.07598	2.28681e-06	2.77183e-05	4.59527	208884	zinc finger, DHHC domain containing 9	X	45525146	45562055	-
ENSMUSG00000052459	Atp6v1a	AI647066 Atp6a1 Atp6a2 Atp6v1a1 VA68 VPP2	-0.675352	8.4454	-6.0748	2.29365e-06	2.77764e-05	4.65889	11964	ATPase, H+ transporting, lysosomal V1 subunit A	16	44085515	44139818	-
ENSMUSG00000037818	3110057O12Rik		1.16407	1.88886	6.074	2.29827e-06	2.78075e-05	4.89633	269423	RIKEN cDNA 3110057O12 gene	3	40650892	40742060	+
ENSMUSG00000021268	Meg3		1.44086	8.52188	6.07344	2.30153e-06	2.7822e-05	4.65781		maternally expressed 3	12	110779211	110809936	+
ENSMUSG00000037014	Sstr4	Smstr4 sst4	-1.35815	2.05634	-6.07099	2.31584e-06	2.79694e-05	4.88825	20608	somatostatin receptor 4	2	148221113	148226239	+
ENSMUSG00000001569	Nom1		-0.56726	3.54285	-6.07065	2.31786e-06	2.79694e-05	4.74406	433864	nucleolar protein with MIF4G domain 1	5	29761204	29780046	+
ENSMUSG00000044647	Csrnp3	A330102K23Rik CSRNP-3 Csnrp3 Mbu1 taip-2	-0.575744	7.12503	-6.0658	2.34643e-06	2.82889e-05	4.5896	77771	cysteine-serine-rich nuclear protein 3	2	65683824	65869603	+
ENSMUSG00000035681	Kcnc2		-0.579997	5.46016	-6.06511	2.35052e-06	2.8313e-05	4.57455	268345	potassium voltage gated channel, Shaw-related subfamily, member 2	10	111708179	111903360	+
ENSMUSG00000036606	Plxnb2		0.638669	3.97727	6.06441	2.35469e-06	2.8338e-05	4.66885	140570	plexin B2	15	88985979	89011218	-
ENSMUSG00000030306	Tmtc1		-0.6631	8.04482	-6.06323	2.36174e-06	2.83976e-05	4.61518	387314	transmembrane and tetratricopeptide repeat containing 1	6	148180952	148392911	-
ENSMUSG00000031672	Got2	AL022787 FABP-pm Got-2 mAspAT	-0.52645	5.80955	-6.0623	2.36729e-06	2.84177e-05	4.55912	14719	glutamate oxaloacetate transaminase 2, mitochondrial	8	98388034	98412447	-
ENSMUSG00000061666	Gdpd1	2610020H15Rik	-0.519667	5.53982	-6.06207	2.36865e-06	2.84177e-05	4.56345	66569	glycerophosphodiester phosphodiesterase domain containing 1	11	86847369	86887564	-
ENSMUSG00000037851	Iars		-0.563354	6.27491	-6.06189	2.36972e-06	2.84177e-05	4.55906	105148	isoleucine-tRNA synthetase	13	49777469	49829636	+
ENSMUSG00000042507	C130039O16Rik		-0.715026	5.67196	-6.06085	2.37599e-06	2.84677e-05	4.56085	238317	RIKEN cDNA C130039O16 gene	12	85490126	85559831	-
ENSMUSG00000031066	Usp11		-0.549269	5.47597	-6.06008	2.38063e-06	2.8498e-05	4.56073	236733	ubiquitin specific peptidase 11	X	20281032	20297665	+
ENSMUSG00000081138	Gm12834		-0.775467	4.8882	-6.0595	2.38409e-06	2.85142e-05	4.59275		predicted gene 12834	4	114911359	114914187	-
ENSMUSG00000026764	Kif5c	KINN Khc NKHC NKHC2	-0.77597	8.45876	-6.0581	2.39254e-06	2.85901e-05	4.61758	16574	kinesin family member 5C	2	49474818	49630298	+
ENSMUSG00000073676	Hspe1	10kDa Hsp10 mt-cpn10	0.650299	4.26944	6.05561	2.40771e-06	2.87383e-05	4.61838	15528	heat shock protein 1 (chaperonin 10)	1	55144976	55148151	+
ENSMUSG00000006651	Aplp1		-0.798331	6.50664	-6.05536	2.4092e-06	2.87383e-05	4.54844	11803	amyloid beta (A4) precursor-like protein 1	7	31220001	31230580	-
ENSMUSG00000026740	Dnajc1	4733401K02Rik AA960110 D230036H06Rik Dnajl1 ERdj1 ERj1p MTJ1	0.678597	4.64815	6.05193	2.4302e-06	2.89633e-05	4.57677	13418	DnaJ (Hsp40) homolog, subfamily C, member 1	2	18117281	18314457	-
ENSMUSG00000037747	Phyhipl	4921522K17Rik AI267048	-0.550759	4.7653	-6.05106	2.43556e-06	2.90016e-05	4.57522	70911	phytanoyl-CoA hydroxylase interacting protein-like	10	70020430	70118713	-
ENSMUSG00000085128	Gm2115		0.899963	3.77733	6.04896	2.44852e-06	2.91116e-05	4.65291		predicted gene 2115	7	91677485	91726847	+
ENSMUSG00000036446	Lum	Ldc SLRR2D	1.39301	3.20764	6.04887	2.4491e-06	2.91116e-05	4.72465	17022	lumican	10	97028135	97035337	+
ENSMUSG00000028631	Kcnq4		1.21145	1.03213	6.04439	2.47703e-06	2.94177e-05	4.83983	60613	potassium voltage-gated channel, subfamily Q, member 4	4	120368743	120421217	-
ENSMUSG00000027808	Serp1	D3Ucla1 Ramp4	0.533013	5.35463	6.04401	2.47941e-06	2.94202e-05	4.51415	28146	stress-associated endoplasmic reticulum protein 1	3	58325891	58329795	-
ENSMUSG00000039661	Dusp26	2310043K02Rik Skrp3	-0.636487	6.99705	-6.0417	2.49393e-06	2.95665e-05	4.52502	66959	dual specificity phosphatase 26 (putative)	8	32199943	32207519	+
ENSMUSG00000042873	Lhfpl4		-0.554521	6.73667	-6.03929	2.50916e-06	2.9721e-05	4.51109	269788	lipoma HMGIC fusion partner-like protein 4	6	113118084	113145378	-
ENSMUSG00000001120	Pcbp3	AlphaCP-3	-0.567084	6.79687	-6.0368	2.52501e-06	2.98826e-05	4.50649	59093	poly(rC) binding protein 3	10	76224602	76424632	-
ENSMUSG00000037470	Uggt1		-0.681292	5.74301	-6.0345	2.53979e-06	2.99939e-05	4.49246	320011	UDP-glucose glycoprotein glucosyltransferase 1	1	36198375	36301150	-
ENSMUSG00000005813	Metap1	1700029C17Rik AW047992 mKIAA0094	-0.360606	5.14275	-6.03447	2.53998e-06	2.99939e-05	4.5063	75624	methionyl aminopeptidase 1	3	138121924	138152346	-
ENSMUSG00000048264	Dip2c		-0.644942	6.34526	-6.0343	2.54107e-06	2.99939e-05	4.49112	208440	DIP2 disco-interacting protein 2 homolog C (Drosophila)	13	9275774	9668174	+
ENSMUSG00000053560	Ier2	AI317238 Ch1 Pip92	0.820602	2.96563	6.03275	2.55102e-06	3.00852e-05	4.70354	15936	immediate early response 2	8	87185230	87186751	-
ENSMUSG00000064132	Gm6421		0.709017	2.43541	6.0323	2.55395e-06	3.00935e-05	4.75622		predicted pseudogene 6421	13	118147019	118147429	-
ENSMUSG00000045983	Eif4g1		-0.733654	6.53592	-6.03158	2.5586e-06	3.01221e-05	4.48831	208643	eukaryotic translation initiation factor 4, gamma 1	16	20668386	20692957	+
ENSMUSG00000018322	Tomm34	2610100K07Rik TOM34 Tomm34a Tomm34b	-0.490872	5.20512	-6.03103	2.56218e-06	3.01379e-05	4.49677	67145	translocase of outer mitochondrial membrane 34	2	163879276	163896905	-
ENSMUSG00000034522	Zfp395		1.29026	2.23135	6.03003	2.56867e-06	3.0177e-05	4.76979	380912	zinc finger protein 395	14	65977513	66017767	+
ENSMUSG00000041112	Elmo1		-0.474194	4.7732	-6.02983	2.56996e-06	3.0177e-05	4.51938	140580	engulfment and cell motility 1, ced-12 homolog (C. elegans)	13	20182488	20698397	+
ENSMUSG00000063856	Gpx1		0.540306	6.76713	6.02881	2.57665e-06	3.02292e-05	4.48226		glutathione peroxidase 1	9	108241607	108242671	+
ENSMUSG00000039952	Dag1	D9Wsu13e DG Dp427 Dp71	0.631362	7.56143	6.02615	2.59405e-06	3.03952e-05	4.50329	13138	dystroglycan 1	9	108108286	108166255	-
ENSMUSG00000051111	Sv2c	4930527L09Rik AI841971	-0.758991	7.479	-6.02568	2.59713e-06	3.03952e-05	4.50062	75209	synaptic vesicle glycoprotein 2c	13	96729398	96902532	-
ENSMUSG00000032571	Pik3r4	2210010O15Rik C730038E05Rik C85833 D9Ertd418e	-0.630436	4.28761	-6.02562	2.59753e-06	3.03952e-05	4.55323	75669	phosphatidylinositol 3 kinase, regulatory subunit, polypeptide 4, p150	9	105545325	105589985	+
ENSMUSG00000002980	Bcam	1200005K12Rik B-CAM Gplu Lu	-0.762512	6.70084	-6.02496	2.60187e-06	3.04196e-05	4.47538	57278	basal cell adhesion molecule	7	20341480	20356365	-
ENSMUSG00000046341	Gm11223		-0.426977	6.53959	-6.02437	2.60577e-06	3.04389e-05	4.46763		predicted gene 11223	4	69586235	69587205	-
ENSMUSG00000025266	Gnl3l		-0.518669	7.81266	-6.02363	2.61063e-06	3.04694e-05	4.50672	237107	guanine nucleotide binding protein-like 3 (nucleolar)-like	X	147417684	147451865	-
ENSMUSG00000048232	Fbxo10		-0.605479	3.35359	-6.02275	2.61645e-06	3.0511e-05	4.64622	269529	F-box protein 10	4	45047119	45097476	-
ENSMUSG00000021009	Ptpn21	PTPD1 PTPRL10	0.747244	3.88724	6.02059	2.63083e-06	3.06522e-05	4.56851	24000	protein tyrosine phosphatase, non-receptor type 21	12	99914951	99975615	-
ENSMUSG00000041608	Entpd3		-0.698422	5.21051	-6.01937	2.63893e-06	3.07202e-05	4.47134	215446	ectonucleoside triphosphate diphosphohydrolase 3	9	120448936	120477435	+
ENSMUSG00000054013	Tmem179		-0.818086	4.89273	-6.0187	2.64342e-06	3.07459e-05	4.49064	104885	transmembrane protein 179	12	113738395	113749371	-
ENSMUSG00000048747	E130114P18Rik		1.24933	1.43759	6.01613	2.66068e-06	3.09043e-05	4.76997		RIKEN cDNA E130114P18 gene	4	97234824	97444769	-
ENSMUSG00000063229	Ldha	Ldh1 Ldhm l7R2	-0.529192	8.4509	-6.016	2.66161e-06	3.09043e-05	4.51069	16828	lactate dehydrogenase A	7	54096845	54110997	+
ENSMUSG00000024423	Impact	E430016J11Rik	-0.435384	6.40616	-6.01537	2.66582e-06	3.09267e-05	4.44224	16210	imprinted and ancient	18	13130761	13151457	+
ENSMUSG00000039194	Rlbp1	3110056M11Rik CRALBP	1.35538	2.0408	6.01372	2.677e-06	3.10298e-05	4.74198	19771	retinaldehyde binding protein 1	7	86519757	86531913	-
ENSMUSG00000001366	Fbxo9	9030401P18Rik AA986398	-0.490252	6.10255	-6.01302	2.68172e-06	3.10435e-05	4.43328	71538	f-box protein 9	9	77929306	77956872	-
ENSMUSG00000029161	Cgref1	1110004G24Rik AW045201 Cgr11	-0.590497	4.01607	-6.01219	2.68736e-06	3.10435e-05	4.54598	68567	cell growth regulator with EF hand domain 1	5	31235519	31247853	-
ENSMUSG00000082896	Gm5844		-0.551742	5.69686	-6.01199	2.68874e-06	3.10435e-05	4.43405		predicted gene 5844	3	17908806	17910996	+
ENSMUSG00000039704	Lmbrd2		-0.567439	6.31332	-6.0119	2.68939e-06	3.10435e-05	4.4332	320506	LMBR1 domain containing 2	15	9070377	9128074	+
ENSMUSG00000085069	Gm13111		1.20216	2.65646	6.01186	2.68966e-06	3.10435e-05	4.6886		predicted gene 13111	4	154011685	154018825	+
ENSMUSG00000005198	Polr2a	220kDa Rpb1 Rpo2-1	-0.517953	6.42119	-6.00999	2.7024e-06	3.1164e-05	4.4296	20020	polymerase (RNA) II (DNA directed) polypeptide A	11	69547499	69572139	-
ENSMUSG00000025066	Sfr1	6330577E15Rik Meir5	-0.360167	5.66789	-6.0089	2.70987e-06	3.12235e-05	4.42362	67788	SWI5 dependent recombination repair 1	19	47806246	47810078	+
ENSMUSG00000034007	Scaper		-0.486877	6.10682	-6.00653	2.72623e-06	3.13853e-05	4.41682	244891	S phase cyclin A-associated protein in the ER	9	55397690	55767412	-
ENSMUSG00000025350	Rdh5	9-cis AI987873 RDH4 cRDH	0.551246	5.00764	6.00609	2.72923e-06	3.13931e-05	4.43546	19682	retinol dehydrogenase 5	10	128350649	128359944	-
ENSMUSG00000036502	Fam70a		-0.64226	9.09012	-6.00465	2.73922e-06	3.14813e-05	4.50566	245386	family with sequence similarity 70, member A	X	35549750	35605616	-
ENSMUSG00000018042	Cyb5r3		-0.451651	8.66669	-6.00098	2.76479e-06	3.17482e-05	4.48059	109754	cytochrome b5 reductase 3	15	82983924	83003022	-
ENSMUSG00000032908	Sgpp2		-0.618243	7.15646	-5.99912	2.77785e-06	3.18711e-05	4.42236	433323	sphingosine-1-phosphate phosphotase 2	1	78306921	78416861	+
ENSMUSG00000025020	Slit1	Slil1 mKIAA0813	-0.878446	4.95954	-5.99683	2.79406e-06	3.20298e-05	4.43249	20562	slit homolog 1 (Drosophila)	19	41674747	41818155	-
ENSMUSG00000067430	Zfp763	1700065O13Rik AI839635	0.66811	2.88237	5.99339	2.81851e-06	3.22355e-05	4.61382	73451	zinc finger protein 763	17	33153808	33170347	-
ENSMUSG00000028614	Tmem48	2810475A17Rik AI450313 NDC1	-0.52005	4.09939	-5.99322	2.81972e-06	3.22355e-05	4.48801	72787	transmembrane protein 48	4	107040389	107088951	+
ENSMUSG00000091058	Gm17538		-0.576815	4.57662	-5.99262	2.82404e-06	3.22355e-05	4.443		predicted gene, 17538	17	78073716	78074042	-
ENSMUSG00000027950	Chrnb2	Acrb-2 Acrb2 C030030P04Rik [b]2-nAchR	-0.880966	4.47205	-5.99254	2.82458e-06	3.22355e-05	4.45899	11444	cholinergic receptor, nicotinic, beta polypeptide 2 (neuronal)	3	89557370	89568554	-
ENSMUSG00000090628	Gm17083		1.51635	1.56977	5.99233	2.82613e-06	3.22355e-05	4.70985		predicted gene 17083	13	34098835	34100200	-
ENSMUSG00000034088	Hdlbp		-0.531782	7.9027	-5.99214	2.82746e-06	3.22355e-05	4.43049	110611	high density lipoprotein (HDL) binding protein	1	95302517	95375385	-
ENSMUSG00000000561	Wdr77	2610003I18Rik 2610312E17Rik C79984 p44/MEP50	-0.429234	4.71659	-5.99197	2.82868e-06	3.22355e-05	4.42737	70465	WD repeat domain 77	3	105762287	105787518	+
ENSMUSG00000032435	Dync1li1		-0.556077	6.50471	-5.9916	2.83137e-06	3.2239e-05	4.385	235661	dynein cytoplasmic 1 light intermediate chain 1	9	114597908	114633420	+
ENSMUSG00000025608	Podxl	AW121214 Ly102 PC PCLP-1 Pclp1	1.1136	4.34118	5.98869	2.85233e-06	3.24503e-05	4.44678	27205	podocalyxin-like	6	31469488	31513981	-
ENSMUSG00000050822	Slc29a4		-0.760252	4.06557	-5.98406	2.88595e-06	3.27815e-05	4.47413	243328	solute carrier family 29 (nucleoside transporters), member 4	5	143178055	143198443	+
ENSMUSG00000024897	Apba1		-0.714636	7.76771	-5.98397	2.88664e-06	3.27815e-05	4.4053	319924	amyloid beta (A4) precursor protein binding, family A, member 1	19	23833366	24024087	+
ENSMUSG00000037331	Larp1	1810024J12Rik 3110040D16Rik Larp mKIAA0731	-0.673735	6.81978	-5.98369	2.8887e-06	3.27815e-05	4.37346	73158	La ribonucleoprotein domain family, member 1	11	57822566	57875533	+
ENSMUSG00000061665	Cd2ap	AL024079 C78928 METS-1 Mets1	-0.438535	6.44615	-5.98229	2.89901e-06	3.28708e-05	4.35931	12488	CD2-associated protein	17	42929900	43013373	-
ENSMUSG00000026923	Notch1	9930111A19Rik Mis6 N1 Tan1 lin-12	0.878021	5.35213	5.97983	2.91708e-06	3.3048e-05	4.35342	18128	Notch gene homolog 1 (Drosophila)	2	26313423	26372183	-
ENSMUSG00000003617	Cp	D3Ertd555e	0.969047	5.21046	5.9789	2.92401e-06	3.30988e-05	4.35794	12870	ceruloplasmin	3	19857054	19909145	+
ENSMUSG00000074743	Thbd	AI385582 CD141 TM	-0.64343	6.39692	-5.97843	2.9275e-06	3.31106e-05	4.35051	21824	thrombomodulin	2	148230207	148233924	-
ENSMUSG00000047712	Ust		-0.641626	4.14891	-5.97719	2.93669e-06	3.31868e-05	4.4449	338362	uronyl-2-sulfotransferase	10	7924551	8238623	-
ENSMUSG00000021194	Chga	ChrA	-0.718224	4.00332	-5.97603	2.94537e-06	3.32571e-05	4.45978	12652	chromogranin A	12	103793179	103803237	+
ENSMUSG00000040006	BC013529		0.708633	3.72818	5.97311	2.96729e-06	3.34767e-05	4.46601	215751	cDNA sequence BC013529	10	7487745	7512598	-
ENSMUSG00000085925	Rtl1		1.79717	2.02937	5.97272	2.97024e-06	3.3482e-05	4.64501	353326	retrotransposon-like 1	12	110827404	110838540	-
ENSMUSG00000024553	Galr1	Galnr1	-0.991235	3.38662	-5.97177	2.97734e-06	3.35341e-05	4.52734	14427	galanin receptor 1	18	82561888	82576169	-
ENSMUSG00000014592	Camta1		-0.708104	8.89296	-5.97116	2.98196e-06	3.35376e-05	4.4142	100072	calmodulin binding transcription activator 1	4	150433633	151235985	-
ENSMUSG00000045589	6430704M03Rik		-1.03353	3.22135	-5.97108	2.98261e-06	3.35376e-05	4.54312	230235	RIKEN cDNA 6430704M03 gene	4	56970045	57003263	-
ENSMUSG00000029998	Pcyox1	1200015P13Rik AI115532 AI448340 PCL1 Pcly	-0.478104	6.55187	-5.96931	2.99602e-06	3.36461e-05	4.32896	66881	prenylcysteine oxidase 1	6	86336000	86347144	-
ENSMUSG00000029446	Psph		0.768372	2.76167	5.96912	2.99745e-06	3.36461e-05	4.56743	100678	phosphoserine phosphatase	5	130271434	130293129	-
ENSMUSG00000003316	Glg1	AI593353 AW537898 CFR CFR-1 ESL-1 MG-160 MG160 Selel	-0.640694	7.69611	-5.96882	2.99972e-06	3.36461e-05	4.36431	20340	golgi apparatus protein 1	8	113678321	113783116	-
ENSMUSG00000032890	Rims3		-0.728769	6.5968	-5.9667	3.01594e-06	3.38e-05	4.32536	242662	regulating synaptic membrane exocytosis 3	4	120527421	120569184	+
ENSMUSG00000057969	Sema3b	AW208495 LUCA-1 SemA Semaa sema5 semaV	0.927356	5.71933	5.96389	3.03749e-06	3.40133e-05	4.30404	20347	sema domain, immunoglobulin domain (Ig), short basic domain, secreted, (semaphorin) 3B	9	107500005	107511560	-
ENSMUSG00000032327	Stra6	AI891933	1.93197	0.201887	5.96176	3.05396e-06	3.41695e-05	4.61524	20897	stimulated by retinoic acid gene 6	9	57911595	58001803	+
ENSMUSG00000029135	Fosl2	Fra-2	-0.702948	7.08532	-5.96119	3.05838e-06	3.41871e-05	4.3245	14284	fos-like antigen 2	5	32438845	32460204	+
ENSMUSG00000078143	Gm17344		-0.505154	4.71837	-5.96058	3.06311e-06	3.41871e-05	4.34929		predicted gene, 17344	8	112383884	112392355	-
ENSMUSG00000056917	Sipa1	Spa1	1.14553	1.57616	5.96058	3.06312e-06	3.41871e-05	4.63168	20469	signal-induced proliferation associated gene 1	19	5651185	5663707	-
ENSMUSG00000035770	Dync1li2		-0.435865	7.94192	-5.95991	3.06834e-06	3.42171e-05	4.35034	234663	dynein, cytoplasmic 1 light intermediate chain 2	8	106941574	106966947	-
ENSMUSG00000034616	Ssh3		1.11935	1.0053	5.95819	3.08173e-06	3.43381e-05	4.63299	245857	slingshot homolog 3 (Drosophila)	19	4261668	4269172	-
ENSMUSG00000052928	Ctif		-0.674385	7.86363	-5.95638	3.09594e-06	3.44681e-05	4.33896	269037	CBP80/20-dependent translation initiation factor	18	75590878	75857350	-
ENSMUSG00000017390	Aldoc	AI847350 AU040929 Aldo3 Scrg2	0.625287	7.04782	5.95585	3.10013e-06	3.44864e-05	4.307	11676	aldolase C, fructose-bisphosphate	11	78136470	78141283	+
ENSMUSG00000026223	Itm2c	3110038L02Rik BRI3 E25 E25C ITM3	-0.439109	6.26293	-5.95543	3.10343e-06	3.44947e-05	4.28832	64294	integral membrane protein 2C	1	87790856	87805250	+
ENSMUSG00000092154	Gm17270		1.39327	1.7079	5.9525	3.12661e-06	3.47238e-05	4.6082		predicted gene, 17270	18	55141089	55147343	+
ENSMUSG00000028785	Hpca		-0.567676	5.72151	-5.9496	3.14969e-06	3.49515e-05	4.27578	15444	hippocalcin	4	128788814	128799280	-
ENSMUSG00000039637	Coro7	0610011B16Rik AW048373 AW556392	-0.636436	5.37944	-5.94836	3.1596e-06	3.50327e-05	4.28331	78885	coronin 7	16	4626133	4679777	-
ENSMUSG00000001924	Uba1	A1S9 AA989744 Sbx Ube-1 Ube1x	-0.719603	8.39537	-5.94732	3.16799e-06	3.5097e-05	4.33571	22201	ubiquitin-like modifier activating enzyme 1	X	20235452	20260305	+
ENSMUSG00000054942	Fam73a		-0.542988	5.84932	-5.94663	3.17354e-06	3.51297e-05	4.26635	215708	family with sequence similarity 73, member A	3	151936423	152003371	-
ENSMUSG00000008999	Bmp7	OP1	1.62033	1.45895	5.9463	3.17622e-06	3.51306e-05	4.601	12162	bone morphogenetic protein 7	2	172693513	172765822	-
ENSMUSG00000032198	Dock6		1.12055	2.26928	5.94462	3.18976e-06	3.52515e-05	4.55573	319899	dedicator of cytokinesis 6	9	21604628	21657079	-
ENSMUSG00000028149	Rap1gds1		-0.597908	7.64056	-5.94421	3.19309e-06	3.52596e-05	4.29998	229877	RAP1, GTP-GDP dissociation stimulator 1	3	138588870	138738163	-
ENSMUSG00000002346	Slc25a42	2900084M01Rik	0.959773	2.81718	5.94115	3.21803e-06	3.5506e-05	4.49355	73095	solute carrier family 25, member 42	8	72708239	72736204	-
ENSMUSG00000030281	Il17rc		1.10781	0.52356	5.94063	3.22226e-06	3.55237e-05	4.58211	171095	interleukin 17 receptor C	6	113421421	113433134	+
ENSMUSG00000023004	Tuba1b	Tuba2	-0.502555	8.26834	-5.93926	3.23349e-06	3.56184e-05	4.31022	22143	tubulin, alpha 1B	15	98761856	98764996	-
ENSMUSG00000032060	Cryab	Crya-2 Crya2 HspB5	0.892021	6.11849	5.93889	3.23657e-06	3.56233e-05	4.24036	12955	crystallin, alpha B	9	50560863	50564738	+
ENSMUSG00000044340	Phlpp1	AI836256 Phlpp Plekhe1 SCOP mKIAA0606	0.814189	4.67273	5.93847	3.24001e-06	3.56322e-05	4.289	98432	PH domain and leucine rich repeat protein phosphatase 1	1	108068329	108290827	+
ENSMUSG00000062190	Lancl2	1700003F10Rik	-0.551942	6.39994	-5.93787	3.24493e-06	3.56436e-05	4.24687	71835	LanC (bacterial lantibiotic synthetase component C)-like 2	6	57652595	57689432	+
ENSMUSG00000049804	Armcx4		-0.694607	5.41667	-5.9377	3.24631e-06	3.56436e-05	4.25617	100503043	armadillo repeat containing, X-linked 4	X	131221058	131231296	+
ENSMUSG00000058297	Spock2	AA407235 Gcap26 mKIAA0275	-0.607513	10.7882	-5.9367	3.25464e-06	3.5706e-05	4.39413	94214	sparc/osteonectin, cwcv and kazal-like domains proteoglycan 2	10	59568967	59597946	+
ENSMUSG00000034687	Fras1		1.18561	2.61135	5.93284	3.2867e-06	3.60285e-05	4.49696	231470	Fraser syndrome 1 homolog (human)	5	96802974	97213747	+
ENSMUSG00000025789	St8sia2	AI323367 ST8SiaII STX Siat8b	1.30349	1.15807	5.93245	3.28991e-06	3.60345e-05	4.571	20450	ST8 alpha-N-acetyl-neuraminide alpha-2,8-sialyltransferase 2	7	81084005	81158568	-
ENSMUSG00000066877	Nck2	4833426I10Rik Grb4 NCKbeta Nck-2	0.940126	1.58394	5.93172	3.29604e-06	3.60724e-05	4.56078	17974	non-catalytic region of tyrosine kinase adaptor protein 2	1	43502596	43627360	+
ENSMUSG00000038718	Pbx3		0.676822	3.5762	5.93065	3.30501e-06	3.61414e-05	4.3762	18516	pre B cell leukemia homeobox 3	2	34026977	34228660	-
ENSMUSG00000059714	Flot1	reggie-2	-0.506234	7.35025	-5.92951	3.31461e-06	3.62171e-05	4.25235	14251	flotillin 1	17	35960175	35969736	+
ENSMUSG00000024758	Rtn3	RTN3-A1	-0.62878	9.76155	-5.92835	3.32437e-06	3.62944e-05	4.3378	20168	reticulon 3	19	7500391	7557779	-
ENSMUSG00000056260	4933421E11Rik		0.60961	3.06704	5.92775	3.32943e-06	3.63203e-05	4.42826	321000	RIKEN cDNA 4933421E11 gene	3	106487905	106539495	+
ENSMUSG00000070889	Pgap1		-0.643239	4.08485	-5.9273	3.33331e-06	3.63334e-05	4.32629	241062	post-GPI attachment to proteins 1	1	54537550	54614526	-
ENSMUSG00000090035	Galnt4	AV011803	1.35331	1.66405	5.92674	3.338e-06	3.63552e-05	4.54678	14426	UDP-N-acetyl-alpha-D-galactosamine:polypeptide N-acetylgalactosaminyltransferase 4	10	98570793	98575881	+
ENSMUSG00000045312	Lhfpl2		0.599702	5.32626	5.92582	3.3458e-06	3.64108e-05	4.2162	218454	lipoma HMGIC fusion partner-like 2	13	94827751	94965364	+
ENSMUSG00000020092	X99384	MMPAL Pald mKIAA1274	0.740202	2.07467	5.92403	3.36109e-06	3.65478e-05	4.51747	27355	cDNA sequence X99384	10	60782405	60846271	-
ENSMUSG00000031373	Car5b	7330410H16Rik CAVB Ca5b CarVb D730005F19Rik	0.897862	3.73095	5.92367	3.36412e-06	3.65513e-05	4.34288	56078	carbonic anhydrase 5b, mitochondrial	X	160414754	160465929	-
ENSMUSG00000037933	Bicd2	0610027D24Rik 1110005D12Rik AA408834 mKIAA0699	-0.456497	5.58128	-5.92152	3.3826e-06	3.67215e-05	4.20558	76895	bicaudal D homolog 2 (Drosophila)	13	49436918	49482394	+
ENSMUSG00000063626	Unc5d		-0.850715	3.92299	-5.92122	3.3852e-06	3.67215e-05	4.33409	210801	unc-5 homolog D (C. elegans)	8	29757189	30329810	-
ENSMUSG00000035528	Npffr2		-1.74563	0.0420187	-5.91967	3.39854e-06	3.68366e-05	4.50217	104443	neuropeptide FF receptor 2	5	89956454	90012765	+
ENSMUSG00000024493	Lars		-0.654472	5.1589	-5.91882	3.40587e-06	3.68723e-05	4.21854	107045	leucyl-tRNA synthetase	18	42362004	42421781	-
ENSMUSG00000060988	Galnt13		-0.482478	5.73006	-5.9184	3.40957e-06	3.68723e-05	4.19521	271786	UDP-N-acetyl-alpha-D-galactosamine:polypeptide N-acetylgalactosaminyltransferase 13	2	54288728	54970720	+
ENSMUSG00000039652	Cpeb3		-0.602277	5.70272	-5.91834	3.41001e-06	3.68723e-05	4.19753	208922	cytoplasmic polyadenylation element binding protein 3	19	37095781	37283091	-
ENSMUSG00000031433	Rbm41		0.700599	2.70976	5.91494	3.43964e-06	3.71629e-05	4.43768	237073	RNA binding motif protein 41	X	136424050	136533134	-
ENSMUSG00000020589	Fam49a	2410157M17Rik 9630047E15 D12Ertd553e	-0.793803	3.90295	-5.91454	3.44311e-06	3.71708e-05	4.31729	76820	family with sequence similarity 49, member A	12	12268945	12383165	+
ENSMUSG00000072825	AW555464		-0.68314	6.54052	-5.91386	3.44914e-06	3.72062e-05	4.18987	217882	expressed sequence AW555464	12	113960385	113984802	+
ENSMUSG00000058230	Grlf1		-0.520664	7.90312	-5.91042	3.47936e-06	3.75022e-05	4.22384	232906	glucocorticoid receptor DNA binding factor 1	7	17079822	17200342	-
ENSMUSG00000027695	Pld1	AA536939 C85393 Pld1a Pld1b	0.797982	3.36078	5.908	3.50089e-06	3.77043e-05	4.34512	18805	phospholipase D1	3	27837602	28032284	+
ENSMUSG00000050908	Fam18a		-0.479828	5.39965	-5.90671	3.51235e-06	3.77976e-05	4.17382	383103	family with sequence similarity 18, member A	16	10420650	10447455	-
ENSMUSG00000022951	Rcan1	2410048A02Rik AA408855 AI429645 AL024459 AV028423 Adapt78 CALP1L CSP1 DSC1 Dscr1 MCIP1 RCN1	-0.693547	6.68925	-5.9058	3.52049e-06	3.78294e-05	4.17286	54720	regulator of calcineurin 1	16	92392198	92466391	-
ENSMUSG00000062175	Tgif2		1.06389	1.69751	5.90576	3.5209e-06	3.78294e-05	4.49348	228839	TGFB-induced factor homeobox 2	2	156665813	156681306	+
ENSMUSG00000047714	Ppp1r2	0610025N14Rik 2310007G06Rik 4930440J04Rik 5430408E15Rik D16Ertd248e IPP-2	-0.487846	7.18808	-5.90497	3.52795e-06	3.78542e-05	4.18461	66849	protein phosphatase 1, regulatory (inhibitor) subunit 2	16	31251623	31275363	-
ENSMUSG00000035051	Dhx57		-0.592088	5.67675	-5.90488	3.5288e-06	3.78542e-05	4.16368	106794	DEAH (Asp-Glu-Ala-Asp/His) box polypeptide 57	17	80637644	80689816	-
ENSMUSG00000025283	Sat1	AA617398 SSAT Sat	1.19885	5.78375	5.90348	3.54133e-06	3.79448e-05	4.15257	20229	spermidine/spermine N1-acetyl transferase 1	X	151647675	151650992	-
ENSMUSG00000021208	Ifi27l2b		1.28566	1.14436	5.90331	3.54286e-06	3.79448e-05	4.50076	217845	interferon, alpha-inducible protein 27 like 2B	12	104680379	104695433	-
ENSMUSG00000028793	Rnf19b	4930534K13Rik 4930555L03Rik Ibrdc3	-0.468137	4.49516	-5.89982	3.57448e-06	3.82532e-05	4.21327	75234	ring finger protein 19B	4	128735515	128763130	+
ENSMUSG00000019923	Zwint	2010007E07Rik 2600001N01Rik D10Ertd749e Zwint-1	-0.479822	8.55716	-5.89912	3.58081e-06	3.82547e-05	4.21935	52696	ZW10 interactor	10	72117593	72137712	+
ENSMUSG00000020366	Mapk9	AI851083 JNK2 Prkm9 p54aSAPK	-0.433518	6.83097	-5.89895	3.58241e-06	3.82547e-05	4.15775	26420	mitogen-activated protein kinase 9	11	49660253	49699923	+
ENSMUSG00000045636	Mtus1		-0.582757	7.47476	-5.89887	3.58311e-06	3.82547e-05	4.17923	102103	mitochondrial tumor suppressor 1	8	42076268	42219080	-
ENSMUSG00000002546	Golga2	AW555139 GM130 mKIAA4150	-0.491408	5.00496	-5.89596	3.60971e-06	3.85043e-05	4.16574	99412	golgi autoantigen, golgin subfamily a, 2	2	32142904	32163441	+
ENSMUSG00000018965	Ywhah		-0.555549	8.62028	-5.89569	3.61218e-06	3.85043e-05	4.21317	22629	tyrosine 3-monooxygenase/tryptophan 5-monooxygenase activation protein, eta polypeptide	5	33361465	33370615	+
ENSMUSG00000021675	F2rl2	F730031A08 PAR3	-0.759618	7.40249	-5.89275	3.63936e-06	3.87634e-05	4.16167	14064	coagulation factor II (thrombin) receptor-like 2	13	96466808	96472694	+
ENSMUSG00000008489	Elavl2	Hub mel-N1	-0.6204	7.09837	-5.89067	3.65861e-06	3.89379e-05	4.14585	15569	ELAV (embryonic lethal, abnormal vision, Drosophila)-like 2 (Hu antigen B)	4	90917454	91067476	-
ENSMUSG00000029765	Plxna4		-0.859625	7.16431	-5.88913	3.673e-06	3.90383e-05	4.14503	243743	plexin A4	6	32094565	32538192	-
ENSMUSG00000031616	Ednra	ET-AR ETa Gpcr10	0.747603	3.3245	5.88904	3.67382e-06	3.90383e-05	4.30142	13617	endothelin receptor type A	8	80186930	80248363	-
ENSMUSG00000026726	Cubn	AA408369 AL022750 D2Wsu88e	1.29658	2.25899	5.88722	3.69093e-06	3.91894e-05	4.41588	65969	cubilin (intrinsic factor-cobalamin receptor)	2	13197965	13413551	-
ENSMUSG00000026667	Uhmk1	4732477C12Rik 4930500M09Rik AA673513 AI449218 AU021979 KIS Kist	-0.622521	9.67774	-5.88636	3.69897e-06	3.92439e-05	4.22881	16589	U2AF homology motif (UHM) kinase 1	1	172123551	172145528	-
ENSMUSG00000028932	Psmc2		-0.451475	6.02762	-5.88532	3.70883e-06	3.93176e-05	4.10885	19181	proteasome (prosome, macropain) 26S subunit, ATPase 2	5	21291101	21309605	+
ENSMUSG00000021725	Parp8	2810430O08Rik ARTD16 D13Ertd275e	-0.614718	4.17672	-5.88471	3.71458e-06	3.93477e-05	4.20836	52552	poly (ADP-ribose) polymerase family, member 8	13	117643631	117814323	-
ENSMUSG00000026173	Plcd4	4921507K24Rik	-0.393958	4.78206	-5.88407	3.72065e-06	3.93514e-05	4.14882	18802	phospholipase C, delta 4	1	74589462	74614368	+
ENSMUSG00000057182	Scn3a	Gm1000 Nav1.3	-0.661096	3.19372	-5.88406	3.72074e-06	3.93514e-05	4.31928	20269	sodium channel, voltage-gated, type III, alpha	2	65295175	65405684	-
ENSMUSG00000028980	H6pd		0.938514	2.73861	5.88289	3.73184e-06	3.9438e-05	4.35666	100198	hexose-6-phosphate dehydrogenase (glucose 1-dehydrogenase)	4	149353584	149383132	-
ENSMUSG00000014303	Glis2	Gli5 Klf16 Nkl	0.679824	3.29652	5.88224	3.738e-06	3.94722e-05	4.2872	83396	GLIS family zinc finger 2	16	4594713	4624924	+
ENSMUSG00000052468	Pmp2	P2	1.79315	0.851423	5.88192	3.74106e-06	3.94737e-05	4.44799	18857	peripheral myelin protein 2	3	10179851	10183885	-
ENSMUSG00000057789	Bak1	Bak N-BAK1 N-Bak	0.7817	2.73451	5.87858	3.77296e-06	3.97251e-05	4.34485	12018	BCL2-antagonist/killer 1	17	27156755	27165954	-
ENSMUSG00000010066	Cacna2d2	Cacna2d a2d2 du mKIAA0558 td torpid	-0.683484	6.0541	-5.87853	3.77346e-06	3.97251e-05	4.09478	56808	calcium channel, voltage-dependent, alpha 2/delta subunit 2	9	107301943	107431677	+
ENSMUSG00000036430	Tbcc	2810055C19Rik	-0.603594	3.06665	-5.8785	3.77369e-06	3.97251e-05	4.31832	72726	tubulin-specific chaperone C	17	47027570	47029412	+
ENSMUSG00000028673	Fuca1	0610006A03Rik 9530055J05Rik Afuc Fuca	0.584629	4.65188	5.87666	3.79144e-06	3.98809e-05	4.13305	71665	fucosidase, alpha-L- 1, tissue	4	135476650	135496226	+
ENSMUSG00000039953	Clstn1	1810034E21Rik Cst-1 Cstn1	-0.485447	6.88933	-5.87554	3.80225e-06	3.99636e-05	4.10034	65945	calsyntenin 1	4	148960577	149023008	+
ENSMUSG00000030172	Erc1		-0.508237	6.74088	-5.87521	3.80547e-06	3.99663e-05	4.09531	111173	ELKS/RAB6-interacting/CAST family member 1	6	119520822	119798168	-
ENSMUSG00000027287	Snap23	23kDa AA408749 SNAP-23 Sndt Syndet	0.966924	3.5564	5.87473	3.81009e-06	3.99704e-05	4.24029	20619	synaptosomal-associated protein 23	2	120393407	120426991	+
ENSMUSG00000015354	Pcolce2	2400001O18Rik Pcpe2	-1.02871	3.07498	-5.87456	3.81177e-06	3.99704e-05	4.31964	76477	procollagen C-endopeptidase enhancer 2	9	95538020	95598515	+
ENSMUSG00000028832	Stmn1	19k Lag Lap18 Op18 P18 P19 Pig Pp17 Pp18 Pp19 Pr22 Smn	-0.433119	6.7165	-5.87275	3.82941e-06	4.01243e-05	4.08794	16765	stathmin 1	4	134024235	134029758	+
ENSMUSG00000020598	Nrcam		-0.550341	5.32345	-5.87113	3.84517e-06	4.02582e-05	4.08763	319504	neuron-glia-CAM-related cell adhesion molecule	12	45429872	45702951	+
ENSMUSG00000028937	Acot7	2410041A17Rik Ach1 Act Bach CTE-IIa Cte-II Lach1	-0.645589	7.62819	-5.86995	3.85677e-06	4.03484e-05	4.11148	70025	acyl-CoA thioesterase 7	4	151552243	151645964	+
ENSMUSG00000034574	Daam1		-0.605227	5.73865	-5.86883	3.86778e-06	4.04324e-05	4.07131	208846	dishevelled associated activator of morphogenesis 1	12	72932065	73093354	+
ENSMUSG00000022848	Dirc2		-0.354506	5.8072	-5.86631	3.89268e-06	4.06612e-05	4.06014	224132	disrupted in renal carcinoma 2 (human)	16	35694148	35769442	-
ENSMUSG00000015090	Ptgds	21kDa L-PGDS PGD2 PGDS PGDS2 Ptgs3	1.56849	1.75108	5.86236	3.93208e-06	4.1041e-05	4.38665	19215	prostaglandin D2 synthase (brain)	2	25322229	25325566	-
ENSMUSG00000090582	Gm17024		2.65865	0.40887	5.85399	4.01677e-06	4.18927e-05	4.36593		predicted gene 17024	12	40936074	40937660	-
ENSMUSG00000027602	Map1lc3a	1010001H21Rik 4922501H04Rik LC3 LC3a	-0.48366	6.23605	-5.85025	4.0552e-06	4.22609e-05	4.02146	66734	microtubule-associated protein 1 light chain 3 alpha	2	155102033	155103809	+
ENSMUSG00000027834	Serpini1	AI837402 Ns PI-12 PI12 Spi17	-0.548409	6.24224	-5.8485	4.07334e-06	4.24173e-05	4.01776	20713	serine (or cysteine) peptidase inhibitor, clade I, member 1	3	75361469	75447417	+
ENSMUSG00000083270	Gm13498		-0.497633	4.87928	-5.84712	4.08768e-06	4.25339e-05	4.05011		predicted gene 13498	2	50765204	50767369	+
ENSMUSG00000032719	Gm106		1.152	2.59792	5.84673	4.09179e-06	4.2544e-05	4.28362	226866	predicted gene 106	1	15843943	15882803	-
ENSMUSG00000033565	Rbfox2	2810460A15Rik AA407676 AI118529 Fbm2 Fxh Hrnbp2 Rbm9	-0.597859	7.19255	-5.84422	4.118e-06	4.27836e-05	4.03092	93686	RNA binding protein, fox-1 homolog (C. elegans) 2	15	76909420	77137483	-
ENSMUSG00000041037	Irgq		-0.705427	7.50025	-5.8437	4.12349e-06	4.28077e-05	4.04046	210146	immunity-related GTPase family, Q	7	25315667	25323618	+
ENSMUSG00000004665	Cnn2	AA408047 AI324678 Calpo2	0.998872	2.13836	5.84228	4.13845e-06	4.29301e-05	4.312	12798	calponin 2	10	79451329	79458807	+
ENSMUSG00000027858	Tspan2	6330415F13Rik B230119D02Rik tspan-2	-0.536521	6.83824	-5.84131	4.14872e-06	4.30036e-05	4.01211	70747	tetraspanin 2	3	102538452	102576215	+
ENSMUSG00000030282	Cmas	AW208911 CMPNeu5Ac D6Bwg0250e	-0.512914	6.15661	-5.83945	4.16836e-06	4.31741e-05	3.99358	12764	cytidine monophospho-N-acetylneuraminic acid synthetase	6	142705206	142724234	+
ENSMUSG00000041272	Tox		0.829819	3.49933	5.83765	4.18761e-06	4.33403e-05	4.15222	252838	thymocyte selection-associated high mobility group box	4	6613500	6918704	-
ENSMUSG00000021226	Acot2		0.654957	4.58608	5.83689	4.19569e-06	4.33907e-05	4.03776	171210	acyl-CoA thioesterase 2	12	85328811	85334823	+
ENSMUSG00000017412	Cacnb4	3110038O15Rik Cchb4 lethargic lh	-0.507658	6.32343	-5.83365	4.23046e-06	4.36901e-05	3.98061	12298	calcium channel, voltage-dependent, beta 4 subunit	2	52283845	52532350	-
ENSMUSG00000029616	Erp29	1200015M03Rik 2810446M09Rik AW209030 Erp28 Erp31 PDI-Db	-0.385102	6.01711	-5.83344	4.2327e-06	4.36901e-05	3.97617	67397	endoplasmic reticulum protein 29	5	121878599	121902515	-
ENSMUSG00000071180	2810008M24Rik		0.511439	5.06361	5.83329	4.23433e-06	4.36901e-05	3.99404	75616	RIKEN cDNA 2810008M24 gene	13	108836618	108839340	+
ENSMUSG00000040785	Ttc3	2610202A04Rik AA409221 D16Ium21 D16Ium21e TPRD mKIAA4119	-0.515189	8.09803	-5.8326	4.24182e-06	4.37204e-05	4.03378	22129	tetratricopeptide repeat domain 3	16	94592225	94690829	+
ENSMUSG00000032826	Ank2		-0.787287	10.4795	-5.83242	4.24372e-06	4.37204e-05	4.12135	109676	ankyrin 2, brain	3	126624525	127111949	-
ENSMUSG00000051355	Commd1	AI256843 Murr1 U2/Mu	-0.380286	7.18918	-5.83144	4.25436e-06	4.37966e-05	3.99769	17846	COMM domain containing 1	11	22734744	22882382	-
ENSMUSG00000018796	Acsl1	Acas Acas1 Acs FACS Facl2	-0.626032	5.00193	-5.83071	4.26237e-06	4.38456e-05	4.00305	14081	acyl-CoA synthetase long-chain family member 1	8	47556395	47621405	+
ENSMUSG00000022507	1810013L24Rik	1110017P05Rik 3010002C02Rik AA792997 AW124177 Gm19906 R74903	-0.364308	6.96063	-5.82868	4.28446e-06	4.40395e-05	3.98301	69053	RIKEN cDNA 1810013L24 gene	16	8830193	8859009	+
ENSMUSG00000022023	Wbp4	AW545037 BB101031 FBP21	-0.394161	5.81589	-5.82475	4.32755e-06	4.44486e-05	3.95492	22380	WW domain binding protein 4	14	79859744	79881075	-
ENSMUSG00000021338	Lrrc16a	1110037D04Rik AI425970 CARMIL D130057M20 Lrrc16	0.635643	4.02271	5.82318	4.34495e-06	4.45935e-05	4.05587	68732	leucine rich repeat containing 16A	13	24104213	24372664	-
ENSMUSG00000042216	Sgsm1	2410098H20Rik AA408781 D5Bwg1524e E130107M15 NuIP Rutbc2	-0.950895	3.92119	-5.8217	4.36133e-06	4.47276e-05	4.08635	52850	small G protein signaling modulator 1	5	113672240	113739806	-
ENSMUSG00000000416	Cttnbp2	3010022N24Rik 4732477G22Rik 6430526E05 9130022E09Rik AU040881 Cortbp2 ORF4 mKIAA1758	0.781561	3.13379	5.82117	4.36732e-06	4.47551e-05	4.15429	30785	cortactin binding protein 2	6	18316478	18465338	-
ENSMUSG00000020745	Pafah1b1	LIS-1 Lis1 MMS10-U Mdsh Ms10u Pafaha	-0.55855	9.20828	-5.82043	4.37555e-06	4.47727e-05	4.04459	18472	platelet-activating factor acetylhydrolase, isoform 1b, subunit 1	11	74487451	74538172	-
ENSMUSG00000022548	Apod		1.56279	5.68109	5.82023	4.37772e-06	4.47727e-05	3.94768	11815	apolipoprotein D	16	31296278	31314894	-
ENSMUSG00000027010	Slc25a12	2610002D09Rik AI839531 B230107K20Rik BB129864	-0.51369	7.00962	-5.82012	4.37897e-06	4.47727e-05	3.96339	78830	solute carrier family 25 (mitochondrial carrier, Aralar), member 12	2	71109120	71205806	-
ENSMUSG00000045038	Prkce	5830406C15Rik PKC[e] PKCepsilon Pkce R75156	-0.684547	7.4766	-5.81979	4.3827e-06	4.4777e-05	3.97885	18754	protein kinase C, epsilon	17	86567125	87057259	+
ENSMUSG00000027375	Mal	Mpv17 Vip17	1.00369	6.15424	5.81824	4.40002e-06	4.49201e-05	3.93477	17153	myelin and lymphocyte protein, T cell differentiation protein	2	127458962	127482431	-
ENSMUSG00000069911	Fam196b		1.22686	1.79907	5.81684	4.41579e-06	4.5047e-05	4.27124	574403	family with sequence similarity 196, member B	11	34214822	34322640	+
ENSMUSG00000037706	Cd81	Tapa-1 Tapa1 Tspan28	0.491544	7.2789	5.8146	4.44113e-06	4.52714e-05	3.95695	12520	CD81 antigen	7	150238644	150253839	+
ENSMUSG00000083396	Gm15542		-0.498222	6.01239	-5.81373	4.45097e-06	4.53039e-05	3.92742		predicted gene 15542	7	148076786	148077979	+
ENSMUSG00000020189	Osbpl8		-0.505589	6.31226	-5.81372	4.45101e-06	4.53039e-05	3.92973	237542	oxysterol binding protein-like 8	10	110601858	110734303	+
ENSMUSG00000016346	Kcnq2	HNSPC KQT2 Nmf134	-0.582636	5.57126	-5.8125	4.46495e-06	4.54115e-05	3.93102	16536	potassium voltage-gated channel, subfamily Q, member 2	2	180810284	180869996	-
ENSMUSG00000042826	Fgf11	Fhf3	1.12998	3.55202	5.81206	4.47e-06	4.54288e-05	4.08462	14166	fibroblast growth factor 11	11	69609570	69615359	-
ENSMUSG00000081289	Gm14857		-0.514069	4.51345	-5.81169	4.47419e-06	4.54372e-05	3.98927		predicted gene 14857	X	103477251	103480435	-
ENSMUSG00000028426	Rad23b	0610007D13Rik AV001138 HR23B mHR23B p58	-0.426719	6.08818	-5.8097	4.49697e-06	4.56343e-05	3.91647	19359	RAD23b homolog (S. cerevisiae)	4	55362915	55405109	+
ENSMUSG00000035299	Mid1	61B3-R DXHXS1141 Fxy Trim18	0.830021	4.14856	5.8083	4.51306e-06	4.57632e-05	4.00639	17318	midline 1	X	166123129	166443668	+
ENSMUSG00000020708	Psmc5	mSUG1	-0.488536	6.7786	-5.80731	4.52442e-06	4.5826e-05	3.92367	19184	protease (prosome, macropain) 26S subunit, ATPase 5	11	106117468	106124434	+
ENSMUSG00000008090	Fgfrl1		1.46779	1.27862	5.80717	4.52602e-06	4.5826e-05	4.26644	116701	fibroblast growth factor receptor-like 1	5	109123248	109135969	+
ENSMUSG00000028641	Lepre1	2410024C15Rik Gros1 P3H1	0.928424	1.72418	5.80529	4.54787e-06	4.60072e-05	4.24584	56401	leprecan 1	4	118905520	118921580	+
ENSMUSG00000026482	Rgl1	Rgl mKIAA0959	0.674295	6.32301	5.80504	4.55073e-06	4.60072e-05	3.90294	19731	ral guanine nucleotide dissociation stimulator,-like 1	1	154363889	154613481	-
ENSMUSG00000082516	Gm13342		0.803635	1.09098	5.80351	4.56854e-06	4.61084e-05	4.25958		predicted gene 13342	2	22332152	22332358	-
ENSMUSG00000066026	Dhrs3	Rsdr1 retSDR1	1.26232	1.87838	5.80341	4.56971e-06	4.61084e-05	4.23411	20148	dehydrogenase/reductase (SDR family) member 3	4	144482730	144518112	+
ENSMUSG00000030386	Zfp606	2410022M24Rik AW494727	0.793935	2.80405	5.8033	4.57096e-06	4.61084e-05	4.14886	67370	zinc finger protein 606	7	13063642	13081584	+
ENSMUSG00000039716	Dock3		-0.689542	5.86527	-5.80256	4.57962e-06	4.61614e-05	3.90264	208869	dedicator of cyto-kinesis 3	9	106795165	107134240	-
ENSMUSG00000031274	Col4a5		1.38266	0.8884	5.79998	4.60989e-06	4.64023e-05	4.25178	12830	collagen, type IV, alpha 5	X	137909928	138123778	+
ENSMUSG00000038539	Atf5		-0.521679	4.56386	-5.79994	4.61038e-06	4.64023e-05	3.95516	107503	activating transcription factor 5	7	52067627	52072028	-
ENSMUSG00000032086	Bace1	C76936	-0.589135	7.48034	-5.79852	4.62713e-06	4.65362e-05	3.92469	23821	beta-site APP cleaving enzyme 1	9	45646663	45672482	+
ENSMUSG00000037979	Ccdc92		-0.585335	7.61993	-5.79787	4.63479e-06	4.65786e-05	3.92805	215707	coiled-coil domain containing 92	5	125314788	125342794	-
ENSMUSG00000032537	Ephb1		1.55309	0.533794	5.79668	4.64885e-06	4.66852e-05	4.23871	270190	Eph receptor B1	9	101824458	102257023	-
ENSMUSG00000022295	Atp6v1c1	1700025B18Rik U13839	-0.377796	6.19503	-5.79501	4.66877e-06	4.68504e-05	3.87938	66335	ATPase, H+ transporting, lysosomal V1 subunit C1	15	38591659	38622198	+
ENSMUSG00000039100	March6		-0.604436	8.35672	-5.79441	4.6759e-06	4.68872e-05	3.94673	223455	membrane-associated ring finger (C3HC4) 6	15	31385654	31460792	-
ENSMUSG00000032735	Ablim3		-0.606312	5.25761	-5.79129	4.71325e-06	4.72268e-05	3.88879	319713	actin binding LIM protein family, member 3	18	61959049	62071506	-
ENSMUSG00000027276	Jag1	ABE2 Gsfabe2 Htu Ozz Ser-1	0.89285	4.36683	5.79007	4.72799e-06	4.73394e-05	3.93956	16449	jagged 1	2	136907192	136942380	-
ENSMUSG00000020456	Ogdh	2210403E04Rik 2210412K19Rik AA409584 d1401 mKIAA4192	-0.536266	7.06767	-5.78728	4.76181e-06	4.76427e-05	3.88182	18293	oxoglutarate dehydrogenase (lipoamide)	11	6191636	6256645	+
ENSMUSG00000039347	Atp6v0e2	0610006O14Rik NM9.2	-0.469582	6.39835	-5.78678	4.76788e-06	4.76464e-05	3.86217	76252	ATPase, H+ transporting, lysosomal V0 subunit E2	6	48487568	48491797	+
ENSMUSG00000027423	Snx5	0910001N05Rik 1810032P22Rik AU019504 D2Ertd52e	0.533263	4.81349	5.78667	4.76922e-06	4.76464e-05	3.89202	69178	sorting nexin 5	2	144075859	144096642	-
ENSMUSG00000024873	Cnih2	Cnil	-0.692154	2.61753	-5.78384	4.80382e-06	4.79566e-05	4.13166	12794	cornichon homolog 2 (Drosophila)	19	5092871	5098418	-
ENSMUSG00000025656	Arhgef9		-0.454569	6.43654	-5.78126	4.83551e-06	4.82374e-05	3.84874	236915	CDC42 guanine nucleotide exchange factor (GEF) 9	X	92244276	92392160	-
ENSMUSG00000041958	Pigs		-0.570428	5.65274	-5.78047	4.8453e-06	4.82658e-05	3.84752	276846	phosphatidylinositol glycan anchor biosynthesis, class S	11	78141917	78156284	+
ENSMUSG00000032024	9030425E11Rik	9030425E11Rik ACAM ASP5 AW557819	-0.514938	4.56555	-5.78045	4.8456e-06	4.82658e-05	3.90518	71566	RIKEN cDNA 9030425E11 gene	9	40494045	40593402	+
ENSMUSG00000091158	Mirg		1.83864	1.79183	5.77998	4.85133e-06	4.82658e-05	4.18443		miRNA containing gene	12	110973191	110987665	+
ENSMUSG00000011306	Sugp1	5730496N02Rik Sf4	-0.461648	3.34835	-5.77988	4.85263e-06	4.82658e-05	4.03405	70616	SURP and G patch domain containing 1	8	72566712	72595852	+
ENSMUSG00000031529	Tnks	4930554K12Rik AI662855 ARTD5 C86528 D130072O21Rik TANK1 mTNKS1	-0.594819	6.1999	-5.7782	4.87346e-06	4.84374e-05	3.83901	21951	tankyrase, TRF1-interacting ankyrin-related ADP-ribose polymerase	8	35892233	36028744	-
ENSMUSG00000026496	Parp1	5830444G22Rik AI893648 ARTD1 Adprp Adprt1 C80510 PARP PPOL parp-1 sPARP-1	-0.501122	5.60337	-5.77372	4.92961e-06	4.89468e-05	3.83012	11545	poly (ADP-ribose) polymerase family, member 1	1	182499086	182531384	+
ENSMUSG00000004099	Dnmt1	Cxxc9 Dnmt Dnmt1o MCMT MTase Met-1 Met1 MommeD2 m.MmuI	-0.592485	4.41283	-5.77353	4.93195e-06	4.89468e-05	3.90315	13433	DNA methyltransferase (cytosine-5) 1	9	20711650	20757317	-
ENSMUSG00000060402	Chst8	1500011J21Rik AI426009	-0.605369	3.31678	-5.77313	4.93704e-06	4.89614e-05	4.02491	68947	carbohydrate (N-acetylgalactosamine 4-0) sulfotransferase 8	7	35459487	35597730	-
ENSMUSG00000026034	Clk1	STY	0.654249	5.99277	5.77072	4.96754e-06	4.92277e-05	3.81092	12747	CDC-like kinase 1	1	58467033	58480910	-
ENSMUSG00000042078	Svop	1110030H18Rik AI415691 msvop	-0.744654	4.10089	-5.76972	4.98025e-06	4.93176e-05	3.92859	68666	SV2 related protein	5	114476919	114541579	-
ENSMUSG00000051853	Arf3	5430400P17Rik AI854770	-0.570835	8.91613	-5.76745	5.0092e-06	4.95636e-05	3.89932	11842	ADP-ribosylation factor 3	15	98568052	98593645	-
ENSMUSG00000038807	Rap1gap2		-0.66158	5.80263	-5.7672	5.01242e-06	4.95636e-05	3.81285	380711	RAP1 GTPase activating protein 2	11	74196858	74403688	-
ENSMUSG00000080727	C920021L13Rik		1.03741	2.34822	5.76583	5.02999e-06	4.96529e-05	4.10552		RIKEN cDNA C920021L13 gene	3	95675445	95693016	+
ENSMUSG00000020282	Rhbdf1	C16ORF8 Dist Dist1 Egfr-rs mKIAA4242	1.50303	1.51445	5.76552	5.0339e-06	4.96529e-05	4.15875	13650	rhomboid family 1 (Drosophila)	11	32109585	32122300	-
ENSMUSG00000001333	Sync	1110057H03Rik SNIP4	-0.496122	4.98212	-5.76531	5.03663e-06	4.96529e-05	3.83532	68828	syncoilin	4	128964861	128985803	+
ENSMUSG00000031428	Zcchc18	1500031H04Rik Sizn2	-0.512985	6.76212	-5.76493	5.04147e-06	4.96529e-05	3.81544	66995	zinc finger, CCHC domain containing 18	X	133527694	133533011	+
ENSMUSG00000022812	Gsk3b	7330414F15Rik 8430431H08Rik C86142 GSK-3 GSK-3beta GSK3	-0.544711	9.55035	-5.76476	5.04374e-06	4.96529e-05	3.91636	56637	glycogen synthase kinase 3 beta	16	38089087	38246170	+
ENSMUSG00000049939	Lrrc4		1.13354	3.21636	5.76471	5.04441e-06	4.96529e-05	4.00662	192198	leucine rich repeat containing 4	6	28611831	28781747	-
ENSMUSG00000042751	Nmnat2		-0.627177	6.62949	-5.76449	5.04715e-06	4.96529e-05	3.81162	226518	nicotinamide nucleotide adenylyltransferase 2	1	154802231	154966390	+
ENSMUSG00000027864	Ptgfrn	4833445A08Rik AU042434 CD9P-1 FPRP Trim45	0.757805	5.35859	5.76396	5.05398e-06	4.9684e-05	3.80404	19221	prostaglandin F2 receptor negative regulator	3	100844155	100914201	-
ENSMUSG00000026269	Rnpepl1		0.820722	2.46816	5.76315	5.06454e-06	4.97517e-05	4.08604	108657	arginyl aminopeptidase (aminopeptidase B)-like 1	1	94807982	94817415	+
ENSMUSG00000001741	Il16	mKIAA4048	1.21755	2.31177	5.7623	5.07555e-06	4.97978e-05	4.10128	16170	interleukin 16	7	90791358	90894236	-
ENSMUSG00000027660	Skil	9130011J04Rik Skir SnoN SnoN2 sno sno-dE3	-0.487867	4.80641	-5.76222	5.0766e-06	4.97978e-05	3.8391	20482	SKI-like	3	30993980	31021499	+
ENSMUSG00000039717	Ralyl	0710005M24Rik	-0.492057	6.53013	-5.7612	5.08987e-06	4.9881e-05	3.79986	76897	RALY RNA binding protein-like	3	13776848	14182287	+
ENSMUSG00000024998	Plce1	4933403A21Rik PLCepsilon Plce mKIAA1516	0.714643	5.31643	5.761	5.09245e-06	4.9881e-05	3.79795	74055	phospholipase C, epsilon 1	19	38598687	38859588	+
ENSMUSG00000054027	Nt5dc3		-0.757715	5.21965	-5.76067	5.09672e-06	4.98866e-05	3.8158	103466	5'-nucleotidase domain containing 3	10	86241750	86301134	+
ENSMUSG00000040549	Ckap5	3110043H24Rik 4930432B04Rik D730027C18Rik T25636 mKIAA0097	-0.741908	7.8439	-5.76032	5.10132e-06	4.98956e-05	3.8411	75786	cytoskeleton associated protein 5	2	91366919	91460821	+
ENSMUSG00000053965	Pde5a		1.6007	1.51426	5.75876	5.1216e-06	5.00577e-05	4.14257	242202	phosphodiesterase 5A, cGMP-specific	3	122432076	122562292	+
ENSMUSG00000045348	6430598A04Rik		-0.599101	3.49163	-5.75837	5.12676e-06	5.0072e-05	3.96628	243300	RIKEN cDNA 6430598A04 gene	5	138172111	138182835	-
ENSMUSG00000056755	Grm7		-0.658136	5.22487	-5.75744	5.13891e-06	5.01545e-05	3.80533	108073	glutamate receptor, metabotropic 7	6	110595575	111517224	+
ENSMUSG00000020271	Fbxw11		-0.484946	7.07873	-5.75691	5.14596e-06	5.0187e-05	3.80467	103583	F-box and WD-40 domain protein 11	11	32542724	32646816	+
ENSMUSG00000067242	Lgi1	BB130740	-0.623165	6.01108	-5.75616	5.15586e-06	5.02473e-05	3.78253	56839	leucine-rich repeat LGI family, member 1	19	38339272	38383429	+
ENSMUSG00000039607	Rbms3		-0.534142	9.09773	-5.75572	5.16157e-06	5.02668e-05	3.87636	207181	RNA binding motif, single stranded interacting protein	9	116481864	117539031	-
ENSMUSG00000028530	Jak1	AA960307 C130039L05Rik	-0.733989	8.7345	-5.75467	5.17548e-06	5.0366e-05	3.86038	16451	Janus kinase 1	4	100824972	100937887	-
ENSMUSG00000032854	Ugt8a	AI850488 AW455908 Cgt Ugt8 mCerGT	1.21668	4.94512	5.75202	5.21059e-06	5.06712e-05	3.80001	22239	UDP galactosyltransferase 8A	3	125568277	125641468	-
ENSMUSG00000007021	Syngr3		-0.634345	6.80466	-5.75091	5.22548e-06	5.07503e-05	3.78164	20974	synaptogyrin 3	17	24822037	24826900	-
ENSMUSG00000033615	Cplx1	921-S	-0.548021	7.43839	-5.75085	5.22622e-06	5.07503e-05	3.80185	12889	complexin 1	5	108947573	108979043	-
ENSMUSG00000040537	Adam22	2900022I03Rik AI854032 MDC2	-0.710619	6.87381	-5.75034	5.23311e-06	5.07806e-05	3.78262	11496	a disintegrin and metallopeptidase domain 22	5	8072352	8368160	-
ENSMUSG00000024420	Zfp521		-0.636157	6.40346	-5.74868	5.25538e-06	5.09109e-05	3.76678	225207	zinc finger protein 521	18	13845522	14131242	-
ENSMUSG00000052364	B630019K06Rik		-0.785562	3.10106	-5.74862	5.25609e-06	5.09109e-05	3.99432		RIKEN cDNA B630019K06 gene	X	8469479	8472103	+
ENSMUSG00000032297	Celf6	6330569O16Rik Brunol6	-0.668055	5.02181	-5.74849	5.25782e-06	5.09109e-05	3.79373	76183	CUGBP, Elav-like family member 6	9	59425724	59455099	+
ENSMUSG00000045817	Zfp36l2	Brf2 ERF2 Tis11d	0.858388	2.57642	5.74764	5.26937e-06	5.09506e-05	4.03612	12193	zinc finger protein 36, C3H type-like 2	17	84583271	84587287	-
ENSMUSG00000031865	Dctn1	AL022633 Glued p150 p150<glued>	-0.654637	5.65255	-5.74763	5.26945e-06	5.09506e-05	3.76542	13191	dynactin 1	6	83115914	83150111	+
ENSMUSG00000033705	Stard9		1.17524	3.97228	5.74642	5.28573e-06	5.10715e-05	3.87187		START domain containing 9	2	120454862	120557633	+
ENSMUSG00000031701	Dnaja2	1500017M13Rik 2010206B19Rik DNAJ DNJ3 Dnaj3 HIRIP4 PRO3015 mDj3	-0.447805	6.74583	-5.74335	5.32749e-06	5.14382e-05	3.75961	56445	DnaJ (Hsp40) homolog, subfamily A, member 2	8	88061539	88079170	-
ENSMUSG00000080775	Gm6368		-0.490226	6.03076	-5.74165	5.35062e-06	5.16247e-05	3.74371		predicted gene 6368	X	138414718	138416864	+
ENSMUSG00000006390	Elovl1	AA407424 BB151133 Ssc1	0.482178	4.53924	5.74051	5.3662e-06	5.17351e-05	3.7965	54325	elongation of very long chain fatty acids (FEN1/Elo2, SUR4/Elo3, yeast)-like 1	4	118100698	118105558	+
ENSMUSG00000050587	Lrrc4c		0.642075	5.4758	5.74026	5.36971e-06	5.17351e-05	3.73913	241568	leucine rich repeat containing 4C	2	96158326	97471823	+
ENSMUSG00000090570	Gm17041		-0.93821	1.75018	-5.73974	5.37678e-06	5.17663e-05	4.08772		predicted gene 17041	9	107202711	107204169	-
ENSMUSG00000026116	Tmem131	2610524E03Rik CC28 D1Bwg0491e Neg RW1 YR-23 mKIAA0257	-0.562226	6.34637	-5.73923	5.38392e-06	5.17982e-05	3.74104	56030	transmembrane protein 131	1	36849036	36996372	-
ENSMUSG00000038473	Nos1ap	6330408P19Rik Capon	1.3285	0.881112	5.73892	5.38819e-06	5.18025e-05	4.1045	70729	nitric oxide synthase 1 (neuronal) adaptor protein	1	172232799	172519992	-
ENSMUSG00000079592	C1qtnf5		1.2406	1.28247	5.7386	5.39251e-06	5.18071e-05	4.09902	235312	C1q and tumor necrosis factor related protein 5	9	43915328	43917270	+
ENSMUSG00000029851	Fam115c		-1.15772	2.32874	-5.73793	5.40175e-06	5.18591e-05	4.04865	232748	family with sequence similarity 115, member C	6	42573018	42595253	-
ENSMUSG00000030201	Lrp6	C030016K15Rik Cd Gw	0.591989	6.16323	5.73587	5.43031e-06	5.20963e-05	3.72376	16974	low density lipoprotein receptor-related protein 6	6	134396494	134516983	-
ENSMUSG00000030451	Herc2	D15F32S1h D7H15F32S1 D7H15F37S1 jdf2 mKIAA0393 rjs	-0.701251	7.26902	-5.73455	5.44874e-06	5.22361e-05	3.75485	15204	hect (homologous to the E6-AP (UBE3A) carboxyl terminus) domain and RCC1 (CHC1)-like domain (RLD) 2	7	63305525	63487164	+
ENSMUSG00000027823	Gmps		-0.547965	6.41958	-5.73423	5.45309e-06	5.22408e-05	3.72934	229363	guanine monophosphate synthetase	3	63780028	63826501	+
ENSMUSG00000069516	Lyz2	AI326280 Lys Lysm Lyzs Lzm Lzm-s1 Lzp	1.76107	2.61157	5.73271	5.47438e-06	5.2371e-05	4.00794	17105	lysozyme 2	10	116714390	116719377	-
ENSMUSG00000030002	Dusp11	2010300F21Rik AI481497	0.413962	5.58224	5.73271	5.47443e-06	5.2371e-05	3.71698	72102	dual specificity phosphatase 11 (RNA/RNP complex 1-interacting)	6	85892262	85911661	-
ENSMUSG00000032502	Stac		-0.555195	5.86734	-5.72887	5.52846e-06	5.28506e-05	3.7126	20840	src homology three (SH3) and cysteine rich domain	9	111463941	111592852	-
ENSMUSG00000024501	Dpysl3	CRMP-4 TUC4 Ulip Ulip1	-0.705197	9.26602	-5.72429	5.59351e-06	5.34038e-05	3.80328	22240	dihydropyrimidinase-like 3	18	43480633	43597940	-
ENSMUSG00000069814	E130309D14Rik		-0.693096	4.84528	-5.72424	5.59423e-06	5.34038e-05	3.7442	432582	RIKEN cDNA E130309D14 gene	11	74433107	74455018	+
ENSMUSG00000034187	Nsf	AI316878 AU020090 AU067812 SKD2	-0.699081	7.67397	-5.72378	5.60092e-06	5.343e-05	3.74175	18195	N-ethylmaleimide sensitive fusion protein	11	103683096	103815370	-
ENSMUSG00000086155	9430041J12Rik		1.84501	0.163748	5.7221	5.62503e-06	5.36221e-05	4.04837		RIKEN cDNA 9430041J12 gene	7	4025727	4072330	-
ENSMUSG00000040896	Kcnd3	AW045978 Kncd3 Kv4.3	-0.826359	7.12705	-5.72157	5.63263e-06	5.36567e-05	3.71762	56543	potassium voltage-gated channel, Shal-related family, member 3	3	105255248	105476920	+
ENSMUSG00000023249	Parp3		1.06483	2.46688	5.71939	5.66413e-06	5.39189e-05	3.97882	235587	poly (ADP-ribose) polymerase family, member 3	9	106372653	106379280	-
ENSMUSG00000037217	Syn1	Syn-1	-0.821178	8.33653	-5.71726	5.69504e-06	5.4175e-05	3.75041	20964	synapsin I	X	20437637	20498130	-
ENSMUSG00000020124	Usp15	4921514G19Rik AI327321 E430033I05Rik Gcap18 mKIAA0529	-0.526914	5.6811	-5.71616	5.71119e-06	5.42904e-05	3.68225	14479	ubiquitin specific peptidase 15	10	122550286	122634017	-
ENSMUSG00000037640	Zfp60	6330516O17Rik AI426106 AI449354 Mfg-3 Mfg3	0.543866	4.88101	5.71325	5.75385e-06	5.46575e-05	3.70025	22718	zinc finger protein 60	7	28516408	28538721	+
ENSMUSG00000030554	Synm		-0.692032	7.58592	-5.71218	5.76968e-06	5.47536e-05	3.70897	233335	synemin, intermediate filament protein	7	74875047	74904628	-
ENSMUSG00000039835	Nhsl1		0.746818	3.20184	5.71202	5.77206e-06	5.47536e-05	3.87069	215819	NHS-like 1	10	18110128	18253698	+
ENSMUSG00000054720	Lrrc8c		-0.600372	6.94553	-5.71081	5.78987e-06	5.4884e-05	3.68344	100604	leucine rich repeat containing 8 family, member C	5	105948407	106042037	+
ENSMUSG00000001175	Calm1	AI256814 AI327027 AI461935 AL024000 CaM Calm	-0.53296	11.0592	-5.70781	5.83449e-06	5.52683e-05	3.82559	12313	calmodulin 1	12	101437645	101448016	+
ENSMUSG00000028438	Kif24		1.02187	1.10398	5.70751	5.83895e-06	5.52718e-05	4.02657	109242	kinesin family member 24	4	41337778	41411920	-
ENSMUSG00000043857	Mgat5b		-1.32131	0.814325	-5.70565	5.86687e-06	5.54973e-05	4.02356	268510	mannoside acetylglucosaminyltransferase 5, isoenzyme B	11	116780177	116848262	+
ENSMUSG00000027347	Rasgrp1	Rasgrp	-0.906852	8.40069	-5.70528	5.87238e-06	5.55106e-05	3.72259	19419	RAS guanyl releasing protein 1	2	117105729	117168737	-
ENSMUSG00000051146	Camk2n2	2900075A18Rik	-0.48362	3.9468	-5.70393	5.89281e-06	5.56648e-05	3.77226	73047	calcium/calmodulin-dependent protein kinase II inhibitor 2	16	20619288	20621360	-
ENSMUSG00000044749	Abca6	6330565N06Rik	-0.580718	5.99089	-5.70351	5.89911e-06	5.56854e-05	3.64766	76184	ATP-binding cassette, sub-family A (ABC1), member 6	11	110038134	110113090	-
ENSMUSG00000039536	Stau1	5830401L18Rik AW549911 C85792 Stau	-0.34065	5.93215	-5.70172	5.92622e-06	5.59023e-05	3.63996	20853	staufen (RNA binding protein) homolog 1 (Drosophila)	2	166773049	166821799	-
ENSMUSG00000039914	Coq10a		-0.566271	3.31541	-5.70102	5.9369e-06	5.5964e-05	3.84184	210582	coenzyme Q10 homolog A (yeast)	10	127800153	127807088	-
ENSMUSG00000030559	Rab38	2310011F14Rik AU043391 cht	1.35927	1.0452	5.69867	5.9727e-06	5.62623e-05	4.00618	72433	RAB38, member of RAS oncogene family	7	95578783	95639976	+
ENSMUSG00000079017	Ifi27l2a	2310061N23Rik Ifi27 Isg12 Isg12(b1)	1.24884	1.67594	5.69615	6.01131e-06	5.65866e-05	3.98091	76933	interferon, alpha-inducible protein 27 like 2A	12	104680377	104681890	-
ENSMUSG00000029406	Pitpnm2	NIR3 RDGBA2 Rdgb2 mKIAA1457	-0.818926	6.36599	-5.69576	6.01727e-06	5.66034e-05	3.63336	19679	phosphatidylinositol transfer protein, membrane-associated 2	5	124568699	124699769	-
ENSMUSG00000000605	Clcn4-2	Clc4-2 Clcn4	-0.461149	5.56259	-5.69234	6.0703e-06	5.70626e-05	3.6229	12727	chloride channel 4-2	7	7235027	7252222	-
ENSMUSG00000009894	Snap47	1110031B06Rik SNAP-47	-0.533837	6.22632	-5.68986	6.10897e-06	5.73862e-05	3.61322	67826	synaptosomal-associated protein, 47	11	59220636	59264688	-
ENSMUSG00000042742	B630005N14Rik		0.497043	4.88275	5.68924	6.11858e-06	5.74365e-05	3.63887	101148	RIKEN cDNA B630005N14 gene	6	13575677	13627966	-
ENSMUSG00000069565	Dazap1	2410042M16Rik mPrrp	0.784576	2.65259	5.68835	6.13269e-06	5.75291e-05	3.87863	70248	DAZ associated protein 1	10	79724231	79751153	+
ENSMUSG00000018604	Tbx3	D5Ertd189e	-0.751628	3.55559	-5.6854	6.17909e-06	5.79069e-05	3.77832	21386	T-box 3	5	120120678	120134733	+
ENSMUSG00000079021	Flrt3		-0.769904	2.9202	-5.68514	6.18324e-06	5.79069e-05	3.85471		fibronectin leucine rich transmembrane protein 3	2	140476652	140497186	-
ENSMUSG00000029287	Tgfbr3	1110036H20Rik AU015626 AW215636 TBRIII	0.794235	5.99738	5.68498	6.18581e-06	5.79069e-05	3.59262	21814	transforming growth factor, beta receptor III	5	107535589	107718648	-
ENSMUSG00000042042	Csgalnact2	4632415D10Rik Galnact2	0.689441	2.08826	5.68438	6.19532e-06	5.79558e-05	3.92383	78752	chondroitin sulfate N-acetylgalactosaminyltransferase 2	6	118057470	118089158	-
ENSMUSG00000027896	Slc16a4		1.52526	2.64788	5.68059	6.25577e-06	5.84808e-05	3.86924	229699	solute carrier family 16 (monocarboxylic acid transporters), member 4	3	107094148	107115033	+
ENSMUSG00000005609	Ctr9	AA409336 Sh2bp1 Tsbp Tsp mKIAA0155	-0.549737	4.4582	-5.67986	6.26747e-06	5.85498e-05	3.65985	22083	Ctr9, Paf1/RNA polymerase II complex component, homolog (S. cerevisiae)	7	118172465	118199891	+
ENSMUSG00000066278	Vps37b		0.891465	1.82399	5.67919	6.27825e-06	5.861e-05	3.92977	330192	vacuolar protein sorting 37B (yeast)	5	124454650	124482269	-
ENSMUSG00000059890	Ube4a		-0.545628	6.05297	-5.67674	6.31776e-06	5.89073e-05	3.57883	140630	ubiquitination factor E4A, UFD2 homolog (S. cerevisiae)	9	44731214	44773683	-
ENSMUSG00000022564	Grina	1110025J15Rik Lag	-0.560726	7.68323	-5.67668	6.31881e-06	5.89073e-05	3.6218	66168	glutamate receptor, ionotropic, N-methyl D-aspartate-associated protein 1 (glutamate binding)	15	76077237	76080334	+
ENSMUSG00000034648	Lrrn1	2810047E21Rik NLRR-1	-0.662063	7.45735	-5.67599	6.32991e-06	5.89701e-05	3.61203	16979	leucine rich repeat protein 1, neuronal	6	107479779	107520204	+
ENSMUSG00000030357	Fkbp4		-0.500851	7.01676	-5.67567	6.33516e-06	5.89785e-05	3.59558	100048743	FK506 binding protein 4	6	128379753	128388695	-
ENSMUSG00000033004	Mycbp2		-0.658483	7.83566	-5.6738	6.36546e-06	5.92198e-05	3.62035	105689	MYC binding protein 2	14	103512628	103746031	-
ENSMUSG00000022752	Tomm70a	2610044B22Rik D16Ium22 D16Ium22e D16Wsu109e Tom70 mKIAA0719	-0.532215	7.15473	-5.67336	6.37271e-06	5.92464e-05	3.59438	28185	translocase of outer mitochondrial membrane 70 homolog A (yeast)	16	57121827	57156818	+
ENSMUSG00000025217	Btrc	Beta-Trcp1 FWD1 Fbw1a HOS Slimb b-TrCP beta-TrCP mKIAA4123	-0.522016	5.02709	-5.67302	6.37826e-06	5.92574e-05	3.59787	12234	beta-transducin repeat containing protein	19	45438224	45607831	+
ENSMUSG00000039372	March4		-0.656923	4.9709	-5.67201	6.39478e-06	5.937e-05	3.60176	381270	membrane-associated ring finger (C3HC4) 4	1	72473686	72583504	-
ENSMUSG00000084691	SNORD113		1.35621	1.56513	5.6707	6.41626e-06	5.95286e-05	3.9239		Small nucleolar RNA SNORD113/SNORD114 family	12	110884339	110884412	+
ENSMUSG00000031385	Plxnb3		1.03937	3.75751	5.66844	6.45364e-06	5.97964e-05	3.69633	140571	plexin B3	X	71002429	71017853	+
ENSMUSG00000026553	Copa	AU040324 xenin	-0.440873	7.33393	-5.66842	6.45396e-06	5.97964e-05	3.58777	12847	coatomer protein complex subunit alpha	1	174012660	174052461	+
ENSMUSG00000045671	Spred2		-0.462652	6.58339	-5.66694	6.47841e-06	5.99818e-05	3.56046	114716	sprouty-related, EVH1 domain containing 2	11	19824378	19924029	+
ENSMUSG00000024500	Ppp2r2b	2900026H06Rik 6330404L05Rik E130009M08Rik PP2A-PR55B PR55-BETA SCA12	-0.436209	6.02623	-5.66279	6.54764e-06	6.05814e-05	3.54174	72930	protein phosphatase 2 (formerly 2A), regulatory subunit B (PR 52), beta isoform	18	42797086	43219125	-
ENSMUSG00000029121	Crmp1	DRP-1 Dpysl1 Ulip3	-0.541715	5.62325	-5.66227	6.55636e-06	6.06206e-05	3.54616	12933	collapsin response mediator protein 1	5	37633319	37683371	+
ENSMUSG00000040125	Gpr26		-0.704569	5.44409	-5.66102	6.57744e-06	6.07388e-05	3.55115	233919	G protein-coupled receptor 26	7	139158143	139186088	+
ENSMUSG00000015533	Itga2	CD49B DX5	1.24192	1.59029	5.66098	6.57813e-06	6.07388e-05	3.89837	16398	integrin alpha 2	13	115626124	115722249	-
ENSMUSG00000067851	Arfgef1		-0.579129	6.78584	-5.65871	6.61656e-06	6.1052e-05	3.54557	211673	ADP-ribosylation factor guanine nucleotide-exchange factor 1(brefeldin A-inhibited)	1	10127652	10222751	-
ENSMUSG00000020089	Ppa1	2010317E03Rik Pyp	-0.55423	4.749	-5.65835	6.62269e-06	6.10669e-05	3.58033	67895	pyrophosphatase (inorganic) 1	10	61111300	61136916	+
ENSMUSG00000055541	Lair1	5133400O11Rik BB115266 D7Bwg0421e Lair-1 mLair-1	1.78716	1.11721	5.65607	6.66143e-06	6.13823e-05	3.90233	52855	leukocyte-associated Ig-like receptor 1	7	3958675	4014806	-
ENSMUSG00000000031	H19		2.96458	2.67174	5.65486	6.68212e-06	6.14619e-05	3.83453		H19 fetal liver mRNA	7	149761434	149764048	-
ENSMUSG00000020719	Ddx5	2600009A06Rik G17P1 HUMP68 Hlr1 p68	-0.366278	7.80141	-5.65481	6.68296e-06	6.14619e-05	3.57017	13207	DEAD (Asp-Glu-Ala-Asp) box polypeptide 5	11	106641669	106650499	-
ENSMUSG00000056737	Capg	gCap39 mbh1	1.00376	1.77482	5.65477	6.68371e-06	6.14619e-05	3.87267	12332	capping protein (actin filament), gelsolin-like	6	72494385	72512977	+
ENSMUSG00000050812	AI314180		-0.520894	7.00047	-5.65415	6.69432e-06	6.15177e-05	3.5402	230249	expressed sequence AI314180	4	58811783	58925621	-
ENSMUSG00000025188	Hps1		1.61959	0.630309	5.65375	6.70127e-06	6.15398e-05	3.89771	192236	Hermansky-Pudlak syndrome 1 homolog (human)	19	42829595	42854468	-
ENSMUSG00000029472	Anapc5	2510006G12Rik AA408751 AA536819 AA986414 Anpc5	-0.45527	5.9202	-5.65232	6.72586e-06	6.17236e-05	3.51533	59008	anaphase-promoting complex subunit 5	5	123237478	123271348	-
ENSMUSG00000033579	Fa2h		1.46042	3.92844	5.65186	6.73373e-06	6.1754e-05	3.64268	338521	fatty acid 2-hydroxylase	8	113869035	113917724	-
ENSMUSG00000055148	Klf2	Lklf	1.1652	1.89923	5.65126	6.74409e-06	6.17945e-05	3.85686	16598	Kruppel-like factor 2 (lung)	8	74842932	74845555	+
ENSMUSG00000029364	Wsb2	AA673511 Swip2 WSB-2	-0.361043	5.81849	-5.65108	6.74729e-06	6.17945e-05	3.51153	59043	WD repeat and SOCS box-containing 2	5	117807313	117828610	+
ENSMUSG00000020483	Dynll2	1700064A15Rik 6720463E02Rik C87222 DLC8 DLC8b Dlc2	-0.50514	6.30701	-5.65059	6.75569e-06	6.18296e-05	3.51362	68097	dynein light chain LC8-type 2	11	87793027	87801035	-
ENSMUSG00000026109	Tmeff2	4832418D20Rik 7630402F16Rik	-0.523314	6.84866	-5.64911	6.78138e-06	6.20228e-05	3.52261	56363	transmembrane protein with EGF-like and two follistatin-like domains 2	1	50957491	51244114	+
ENSMUSG00000020593	Lpin1	4631420P06 Kiaa0188 Lipin1 fld mKIAA0188	-0.485716	5.76734	-5.64859	6.79044e-06	6.20381e-05	3.50757	14245	lipin 1	12	16542475	16596576	-
ENSMUSG00000026389	Steap3	1010001D01Rik Tsap6 pHyde	-0.785116	4.81415	-5.64849	6.79222e-06	6.20381e-05	3.5557	68428	STEAP family member 3	1	122087334	122169282	-
ENSMUSG00000005683	Cs	2610511A05Rik 9030605P22Rik BB234005 Cis	-0.418245	7.33727	-5.64622	6.8319e-06	6.23584e-05	3.53118	12974	citrate synthase	10	127774888	127799535	+
ENSMUSG00000064302	Clasp1	1700030C23Rik 5730583A19Rik B130045P17Rik mKIAA0622	-0.556206	6.9691	-5.64538	6.84665e-06	6.23741e-05	3.51694	76707	CLIP associating protein 1	1	120285635	120506009	+
ENSMUSG00000029861	Fam131b	6330503C03Rik 6530406I18Rik AV277466	-0.505056	6.05746	-5.64533	6.84744e-06	6.23741e-05	3.49806	76156	family with sequence similarity 131, member B	6	42265311	42274642	-
ENSMUSG00000047907	Tshz2		-0.546992	8.90368	-5.64533	6.84745e-06	6.23741e-05	3.5884	228911	teashirt zinc finger family member 2	2	169458513	169897316	+
ENSMUSG00000022044	Stmn4	Lagl R75359 RB3	-0.655506	4.39956	-5.64263	6.89502e-06	6.27651e-05	3.573	56471	stathmin-like 4	14	66963133	66980517	+
ENSMUSG00000066571	4931406P16Rik		0.581228	4.58787	5.64167	6.91213e-06	6.28785e-05	3.54066	233103	RIKEN cDNA 4931406P16 gene	7	35021726	35098570	-
ENSMUSG00000032504	Pdcd6ip	AI480591 AW544830 Aip1 Alix C76364 Eig2 mKIAA1375	-0.469109	6.84618	-5.64077	6.92806e-06	6.29811e-05	3.50094	18571	programmed cell death 6 interacting protein	9	113560862	113617377	-
ENSMUSG00000021136	Smoc1	2600002F22Rik AI848508 SRG	0.903327	2.44844	5.63969	6.94726e-06	6.31132e-05	3.78002	64075	SPARC related modular calcium binding 1	12	82127795	82287401	+
ENSMUSG00000028803	Nipal3	9130020G22Rik AI480660 Npal3	-0.729116	7.17706	-5.63938	6.95276e-06	6.31208e-05	3.50914	74552	NIPA-like domain containing 3	4	135001335	135050953	-
ENSMUSG00000035284	Vps13c		-0.631355	5.67776	-5.63786	6.97992e-06	6.33249e-05	3.48423	320528	vacuolar protein sorting 13C (yeast)	9	67688203	67843441	+
ENSMUSG00000029763	Exoc4	C78892 Sec8 Sec8l1	-0.377373	6.22159	-5.63461	7.03833e-06	6.3812e-05	3.4704	20336	exocyst complex component 4	6	33199085	33923979	+
ENSMUSG00000048720	Tbc1d12		0.668399	2.40441	5.63406	7.04837e-06	6.38602e-05	3.76946	209478	TBC1D12: TBC1 domain family, member 12	19	38911069	38994413	+
ENSMUSG00000030515	Tarsl2		-0.594363	3.60896	-5.6336	7.05672e-06	6.38931e-05	3.63656	272396	threonyl-tRNA synthetase-like 2	7	72789784	72836977	+
ENSMUSG00000063358	Mapk1	9030612K14Rik AA407128 AU018647 C78273 ERK Erk2 MAPK2 PRKM2 Prkm1 p41mapk p42mapk	-0.394925	7.43391	-5.63325	7.06306e-06	6.39077e-05	3.50151	26413	mitogen-activated protein kinase 1	16	16983475	17047546	+
ENSMUSG00000050315	Synpo2		0.835038	3.6005	5.63173	7.09058e-06	6.41138e-05	3.61934	118449	synaptopodin 2	3	122779437	122939067	-
ENSMUSG00000030835	Nomo1		-0.606041	4.90152	-5.63122	7.09983e-06	6.41546e-05	3.5012	211548	nodal modulator 1	7	53289066	53339582	+
ENSMUSG00000026712	Mrc1	AW259686 CD206 MR	1.87328	1.1603	5.63046	7.11366e-06	6.42218e-05	3.83953	17533	mannose receptor, C type 1	2	14151041	14253684	+
ENSMUSG00000074063	Osgin1	1700012B18Rik Okl38	0.914341	1.84657	5.63029	7.11677e-06	6.42218e-05	3.80756	71839	oxidative stress induced growth inhibitor 1	8	121958024	121970156	+
ENSMUSG00000093467	RP23-398F7.15		-0.455295	4.78692	-5.62961	7.12929e-06	6.42594e-05	3.50234			11	101832457	101833173	+
ENSMUSG00000002578	Ikzf4	A630026H08Rik Eos Zfpn1a4 Znfn1a4	-0.815487	3.70657	-5.62955	7.13044e-06	6.42594e-05	3.61969	22781	IKAROS family zinc finger 4	10	128067899	128083047	-
ENSMUSG00000092176	Gm20460		0.624238	2.19414	5.62691	7.17889e-06	6.4653e-05	3.77192		predicted gene 20460	17	34751429	34764294	-
ENSMUSG00000042961	Egflam		1.39693	2.15877	5.6264	7.18824e-06	6.46942e-05	3.77763	268780	EGF-like, fibronectin type III and laminin G domains	15	7156120	7348395	-
ENSMUSG00000067276	Capn6		1.33738	1.55893	5.6259	7.19745e-06	6.4734e-05	3.81381	12338	calpain 6	X	140236774	140261957	-
ENSMUSG00000038296	Galntl4		-0.841286	3.7034	-5.6254	7.20675e-06	6.47745e-05	3.61124	233733	UDP-N-acetyl-alpha-D-galactosamine:polypeptide N-acetylgalactosaminyltransferase-like 4	7	118615175	118923491	-
ENSMUSG00000031492	Chrnb3		-0.842391	5.4066	-5.62431	7.22696e-06	6.49131e-05	3.46223	108043	cholinergic receptor, nicotinic, beta polypeptide 3	8	28479183	28510201	+
ENSMUSG00000002052	Supt6h	5131400N11Rik AI132449 SPT6 mKIAA0162	-0.475	6.86128	-5.62297	7.25171e-06	6.50922e-05	3.45595	20926	suppressor of Ty 6 homolog (S. cerevisiae)	11	78020248	78059489	-
ENSMUSG00000057716	Gm5567		-0.683193	6.52498	-5.62163	7.27682e-06	6.52742e-05	3.44515	434008	predicted gene 5567	6	40060252	40198352	+
ENSMUSG00000059142	Zfp945		0.63075	4.56475	5.6202	7.30344e-06	6.54696e-05	3.48804	240041	zinc finger protein 945	17	22983664	23004101	-
ENSMUSG00000052296	Ppp6r1		-0.491228	5.04347	-5.61931	7.3202e-06	6.55764e-05	3.45911	243819	protein phosphatase 6, regulatory subunit 1	7	4583103	4610552	-
ENSMUSG00000048960	Prex2		0.727557	5.99707	5.61905	7.32518e-06	6.55775e-05	3.42383	109294	phosphatidylinositol-3,4,5-trisphosphate-dependent Rac exchange factor 2	1	10983546	11293763	+
ENSMUSG00000019810	Fuca2	0610025O11Rik 5530401P20Rik	-0.503005	5.72652	-5.61869	7.33186e-06	6.5594e-05	3.432	66848	fucosidase, alpha-L- 2, plasma	10	13219346	13238841	+
ENSMUSG00000021215	Net1	0610025H04Rik 9530071N24Rik AI604373 AU015857 Net1a mNET1	1.16743	4.02451	5.61822	7.34075e-06	6.55951e-05	3.54041	56349	neuroepithelial cell transforming gene 1	13	3881811	3917466	-
ENSMUSG00000060681	Slc9a6		-0.655287	7.09113	-5.61817	7.34168e-06	6.55951e-05	3.45181	236794	solute carrier family 9 (sodium/hydrogen exchanger), member 6	X	53862934	53917407	+
ENSMUSG00000030465	Psd3		-0.57024	7.6076	-5.6176	7.35249e-06	6.56137e-05	3.46826	234353	pleckstrin and Sec7 domain containing 3	8	70212981	70586185	-
ENSMUSG00000029106	Add1	AI256389	-0.481642	7.65087	-5.61737	7.35683e-06	6.56137e-05	3.46912	11518	adducin 1 (alpha)	5	34916313	34974957	+
ENSMUSG00000031681	Smad1	AI528653 Madh1 Madr1 Mlp1 MusMLP	-0.447606	5.7226	-5.61718	7.36039e-06	6.56137e-05	3.42731	17125	MAD homolog 1 (Drosophila)	8	81862294	81923417	-
ENSMUSG00000057554	Lgals8	1200015E08Rik AI326142 D13Ertd524e Lgals-8	-0.375603	7.19716	-5.61686	7.36644e-06	6.56137e-05	3.45111	56048	lectin, galactose binding, soluble 8	13	12531682	12557211	-
ENSMUSG00000051391	Ywhag	14-3-3gamma D7Bwg1348e	-0.609333	10.4628	-5.61677	7.36802e-06	6.56137e-05	3.57464	22628	tyrosine 3-monooxygenase/tryptophan 5-monooxygenase activation protein, gamma polypeptide	5	136384279	136410486	-
ENSMUSG00000068735	Trp53i11		1.02889	3.21355	5.61609	7.38091e-06	6.56853e-05	3.62992	277414	transformation related protein 53 inducible protein 11	2	93027705	93041916	+
ENSMUSG00000070047	Fat1	2310038E12Rik AU023433 Fath mFat1	0.695037	6.1716	5.61504	7.40091e-06	6.57902e-05	3.41531	14107	FAT tumor suppressor homolog 1 (Drosophila)	8	46035562	46137611	+
ENSMUSG00000092083	Kcnb2	9630047L19Rik BB130875 Kv2.2	-0.738606	6.48662	-5.61496	7.40243e-06	6.57902e-05	3.42788	98741	potassium voltage gated channel, Shab-related subfamily, member 2	1	15277340	15704376	+
ENSMUSG00000044636	Csrnp2		-0.566734	4.75627	-5.61396	7.42152e-06	6.59165e-05	3.46654	207785	cysteine-serine-rich nuclear protein 2	15	100310001	100325670	-
ENSMUSG00000020986	Sec23a	Msec23 Sec23r	-0.483257	6.09924	-5.61359	7.42851e-06	6.59354e-05	3.41676	20334	SEC23A (S. cerevisiae)	12	60059370	60113004	-
ENSMUSG00000030189	Csda	Dpba MSY3 MSY4 Yb2 Ybx3 dbpA oxyR	0.606579	4.6743	5.61266	7.44616e-06	6.60487e-05	3.45949	56449	cold shock domain protein A	6	131314876	131338468	-
ENSMUSG00000021557	Agtpbp1	1700020N17Rik 2310001G17Rik 2900054O13Rik 4930445M19Rik 5730402G09Rik BB114605 CCP1 Nna1 mKIAA1035 nmf243 pcd	-0.540566	8.0452	-5.61124	7.47341e-06	6.62382e-05	3.46851	67269	ATP/GTP binding protein 1	13	59550896	59686588	-
ENSMUSG00000066595	Mfsd7b		-0.46029	4.50721	-5.61078	7.48222e-06	6.62382e-05	3.47754	226844	major facilitator superfamily domain containing 7B	1	192829711	192850069	-
ENSMUSG00000030116	Mfap5	MAGP-2	1.83538	2.54163	5.61078	7.48222e-06	6.62382e-05	3.71034	50530	microfibrillar associated protein 5	6	122455863	122479308	+
ENSMUSG00000089669	Tnfsf13	2310026N09Rik April Tall2 Trdl1	1.28115	1.22957	5.6102	7.49342e-06	6.6294e-05	3.78706	69583	tumor necrosis factor (ligand) superfamily, member 13	11	69496348	69499286	-
ENSMUSG00000024620	Pdgfrb	AI528809 CD140b PDGFR-1 Pdgfr	0.776817	3.25832	5.60879	7.52066e-06	6.64915e-05	3.60324	18596	platelet derived growth factor receptor, beta polypeptide	18	61204804	61244715	+
ENSMUSG00000034152	Exoc3		-0.408667	6.16175	-5.60742	7.54716e-06	6.66737e-05	3.40051	211446	exocyst complex component 3	13	74307253	74346148	-
ENSMUSG00000037736	Limch1	3732412D22Rik mKIAA1102	0.95748	4.95173	5.60721	7.55113e-06	6.66737e-05	3.42707	77569	LIM and calponin homology domains 1	5	67137074	67448398	+
ENSMUSG00000042604	Kcna4	Kv1.4	-0.562707	4.49563	-5.60693	7.5565e-06	6.66776e-05	3.47068	16492	potassium voltage-gated channel, shaker-related subfamily, member 4	2	107130796	107138659	+
ENSMUSG00000001918	Slc1a5	AAAT ASCT2 ATBO M7V1 M7VS1 R16 RDRC Slc1a7	0.910429	3.31195	5.60191	7.65454e-06	6.74986e-05	3.58044	20514	solute carrier family 1 (neutral amino acid transporter), member 5	7	17366695	17383623	+
ENSMUSG00000000782	Tcf7	AI465550 TCF-1 Tcf1	1.37106	1.30212	5.60082	7.67599e-06	6.76394e-05	3.76235	21414	transcription factor 7, T cell specific	11	52065873	52096681	-
ENSMUSG00000018752	BC096441		0.714275	2.9817	5.6006	7.6805e-06	6.76394e-05	3.61708	619441	cDNA sequence BC096441	11	69496079	69509600	-
ENSMUSG00000053581	Zfand2a		-0.364759	7.05636	-5.60033	7.68566e-06	6.76408e-05	3.40396	100494	zinc finger, AN1-type domain 2A	5	139947165	139960503	-
ENSMUSG00000010609	Psen2	ALG-3 Ad4h Alg3 PS-2 PS2 Psnl2 STM2	-0.50058	3.15362	-5.5974	7.74377e-06	6.81079e-05	3.59883	19165	presenilin 2	1	182157135	182193569	-
ENSMUSG00000004364	Cul3	AI467304 AW146203 mKIAA0617	-0.38429	7.3633	-5.59508	7.79005e-06	6.84319e-05	3.40143	26554	cullin 3	1	80261498	80337055	-
ENSMUSG00000031093	Dock11	5033414A21Rik 8030476J24 Zizimin2 sph238	-0.742669	6.935	-5.59505	7.79073e-06	6.84319e-05	3.38823	75974	dedicator of cytokinesis 11	X	33428827	33616557	+
ENSMUSG00000021803	Cdhr1		-0.867743	5.92558	-5.59352	7.82144e-06	6.86571e-05	3.37186	170677	cadherin-related family member 1	14	37891036	37911497	-
ENSMUSG00000043467	Zbtb37		0.946921	2.33756	5.59255	7.84083e-06	6.87827e-05	3.67379	240869	zinc finger and BTB domain containing 37	1	162938925	162964980	-
ENSMUSG00000020917	Acly		-0.607537	7.76327	-5.59216	7.84871e-06	6.88072e-05	3.40919	104112	ATP citrate lyase	11	100337667	100389314	-
ENSMUSG00000052302	Tbc1d30	4930505D03Rik	-0.689846	5.13872	-5.59158	7.86044e-06	6.88501e-05	3.38713	74694	TBC1 domain family, member 30	10	120700880	120748245	-
ENSMUSG00000039230	Tbcd		-0.510604	5.65984	-5.59104	7.87123e-06	6.88501e-05	3.36268	108903	tubulin-specific chaperone d	11	121313263	121478478	+
ENSMUSG00000031767	Nudt7	1300007B24Rik 2210404C19Rik	0.912574	1.68368	5.59098	7.87248e-06	6.88501e-05	3.72017	67528	nudix (nucleoside diphosphate linked moiety X)-type motif 7	8	116657457	116676212	+
ENSMUSG00000067942	Zfp160		0.883125	2.91673	5.59091	7.87397e-06	6.88501e-05	3.60256	224585	zinc finger protein 160	17	21145905	21165816	+
ENSMUSG00000091475	2810468N07Rik		1.40504	1.17581	5.59047	7.88289e-06	6.88836e-05	3.74048		RIKEN cDNA 2810468N07 gene	17	25707861	25711979	+
ENSMUSG00000038762	Abcf1		-0.44854	4.65937	-5.58926	7.90745e-06	6.90537e-05	3.40908	224742	ATP-binding cassette, sub-family F (GCN20), member 1	17	36093764	36106706	-
ENSMUSG00000035413	Tmem98		1.25918	1.14384	5.58866	7.91967e-06	6.91157e-05	3.73659	103743	transmembrane protein 98	11	80623677	80635535	+
ENSMUSG00000026356	Dars		0.500645	4.8033	5.58611	7.97155e-06	6.95237e-05	3.38135	226414	aspartyl-tRNA synthetase	1	130260285	130313993	-
ENSMUSG00000000530	Acvrl1	AI115505 AI427544 Acvrlk1 Alk1	1.68212	1.39049	5.58289	8.03792e-06	7.00574e-05	3.71638	11482	activin A receptor, type II-like 1	15	100958953	100975767	+
ENSMUSG00000035726	Supt16h		-0.363595	6.22668	-5.58138	8.06915e-06	7.02842e-05	3.33412	114741	suppressor of Ty 16 homolog (S. cerevisiae)	14	52780094	52816914	-
ENSMUSG00000036777	Anln	1110037A17Rik 2900037I21Rik C78101 Scraps	0.666733	3.70465	5.58037	8.0901e-06	7.04214e-05	3.47508	68743	anillin, actin binding protein	9	22135658	22193650	-
ENSMUSG00000041096	Tspyl2	CINAP DENTT DXBwg1396e DXHXS1008E E130307F10Rik	-0.462093	5.40696	-5.57928	8.11269e-06	7.05726e-05	3.33867	52808	TSPY-like 2	X	148771395	148776968	-
ENSMUSG00000045294	Insig1		0.512501	6.54988	5.57748	8.15043e-06	7.08553e-05	3.32738	231070	insulin induced gene 1	5	28397952	28405201	+
ENSMUSG00000021614	Vcan	5430420N07Rik 9430051N09 Cspg2 DPEAAE NG2 PG-M PG-M(V0) PG-M(V1) hdf	-0.866598	3.45453	-5.57671	8.16643e-06	7.09488e-05	3.51943	13003	versican	13	89794915	89882117	-
ENSMUSG00000005251	Ripk4	2310069J12Rik AI552420 ANKK2 Ankrd3 DIk PKK RIP4	1.2305	1.554	5.57516	8.19913e-06	7.11872e-05	3.68879	72388	receptor-interacting serine-threonine kinase 4	16	97963540	97985344	-
ENSMUSG00000053646	Plxnb1		0.890371	3.57868	5.5741	8.22147e-06	7.13354e-05	3.4761	235611	plexin B1	9	108997950	109022425	+
ENSMUSG00000063065	Mapk3	Erk-1 Erk1 Ert2 Esrk1 Mnk1 Mtap2k Prkm3 p44 p44erk1 p44mapk	-0.546926	8.97098	-5.57313	8.24206e-06	7.14682e-05	3.40703	26417	mitogen-activated protein kinase 3	7	133903115	133909333	+
ENSMUSG00000052105	1110012J17Rik	Ccdc165 D130071O13 Kiaa0802 Soga2 mKIAA0802 t8219b25	-0.486252	5.86326	-5.57282	8.24863e-06	7.14794e-05	3.31277	68617	RIKEN cDNA 1110012J17 gene	17	66686322	66799090	-
ENSMUSG00000020261	Slc36a1		-0.780068	7.68246	-5.57214	8.26294e-06	7.15573e-05	3.35538	215335	solute carrier family 36 (proton/amino acid symporter), member 1	11	55017852	55049832	+
ENSMUSG00000079018	Ly6c1	AA682074 AA959465 Ly-6C Ly-6C1 Ly6c	1.38345	3.46938	5.5719	8.26821e-06	7.15573e-05	3.49278	17067	lymphocyte antigen 6 complex, locus C1	15	74875447	74879260	-
ENSMUSG00000040274	Cdk6	5830411I20 AI504062 Crk2	1.09698	4.31581	5.57075	8.29256e-06	7.17222e-05	3.38812	12571	cyclin-dependent kinase 6	5	3343893	3523218	+
ENSMUSG00000031129	Slc9a9		-0.621976	6.74128	-5.56706	8.3715e-06	7.23479e-05	3.31032	331004	solute carrier family 9 (sodium/hydrogen exchanger), member 9	9	94570328	95130864	+
ENSMUSG00000028672	Hmgcl	AW476067 HL	0.969359	1.21084	5.56687	8.37561e-06	7.23479e-05	3.68106	15356	3-hydroxy-3-methylglutaryl-Coenzyme A lyase	4	135502363	135518532	+
ENSMUSG00000040536	Necab1	1700003H21Rik Efcbp1 STIP-1	-0.585324	6.89999	-5.56464	8.42392e-06	7.27188e-05	3.30851	69352	N-terminal EF-hand calcium binding protein 1	4	14879392	15076941	-
ENSMUSG00000021662	Rgnef		-0.620369	4.87723	-5.56303	8.45874e-06	7.29728e-05	3.32903	110596	Rho-guanine nucleotide exchange factor	13	98668550	98976120	-
ENSMUSG00000049550	Clip1	1110007I12Rik 4631429H07Rik AV017631 C81039 CLIP-170 CLIP170 CYLN1 Clip50 Rsn mKIAA4046 restin	-0.390724	5.49062	-5.56063	8.51119e-06	7.33217e-05	3.28692	56430	CAP-GLY domain containing linker protein 1	5	124027804	124134627	-
ENSMUSG00000074024	4632427E13Rik		1.2403	2.36436	5.56051	8.51381e-06	7.33217e-05	3.59349		RIKEN cDNA 4632427E13 gene	7	99886168	99889978	-
ENSMUSG00000042063	Zfp386	Kzf1 mKIAA4205	0.443668	4.46465	5.56043	8.51544e-06	7.33217e-05	3.34409	56220	zinc finger protein 386 (Kruppel-like)	12	117280562	117299060	+
ENSMUSG00000029433	Diablo	0610041G12Rik 1700006L01Rik AU040403 Smac	-0.478647	7.11741	-5.55963	8.533e-06	7.34261e-05	3.30232	66593	diablo homolog (Drosophila)	5	123959774	123974185	-
ENSMUSG00000001143	Lman2l		-0.467096	4.12955	-5.55923	8.54188e-06	7.34558e-05	3.38362	214895	lectin, mannose-binding 2-like	1	36478910	36502116	-
ENSMUSG00000019877	Serinc1	1500011D18Rik AI315070 AIGP-2 TMS-2 Tde1l Tde2 Tms2 mKIAA1253	-0.510848	8.59396	-5.55693	8.59255e-06	7.38446e-05	3.35099	56442	serine incorporator 1	10	57235580	57252336	-
ENSMUSG00000059713	Rcan3	AU041093 Csp3 Dscr1l2	-0.546461	7.05686	-5.55655	8.60096e-06	7.38699e-05	3.29265	53902	regulator of calcineurin 3	4	134968223	134989768	-
ENSMUSG00000073002	Vamp5	AF119384 Camp	2.10334	1.21247	5.55512	8.63255e-06	7.40659e-05	3.6554	53620	vesicle-associated membrane protein 5	6	72318043	72330462	-
ENSMUSG00000081534	Slc48a1	4930570C03Rik	-0.391561	5.84817	-5.55502	8.63472e-06	7.40659e-05	3.26592	67739	solute carrier family 48 (heme transporter), member 1	15	97614786	97623123	+
ENSMUSG00000049106	Dcaf5		-0.520942	5.88048	-5.55415	8.65409e-06	7.41434e-05	3.2654	320808	DDB1 and CUL4 associated factor 5	12	81436834	81537588	-
ENSMUSG00000054061	Gm9934		1.11653	0.508972	5.55372	8.66369e-06	7.41434e-05	3.6561		predicted gene 9934	7	100200591	100229537	-
ENSMUSG00000026969	Fam166a	4931415M17	-0.710688	5.99267	-5.55368	8.66467e-06	7.41434e-05	3.26667	68222	family with sequence similarity 166, member A	2	25074265	25077800	+
ENSMUSG00000026878	Rab14	0610030G24Rik 2810475J17Rik A830021G03Rik AI314285 AI649155 D030017L14Rik	-0.360393	7.03055	-5.55363	8.66568e-06	7.41434e-05	3.28361	68365	RAB14, member RAS oncogene family	2	35035725	35056640	-
ENSMUSG00000075602	Ly6a		1.47361	4.51167	5.55326	8.67393e-06	7.41444e-05	3.33089	110454	lymphocyte antigen 6 complex, locus A	15	74825308	74828064	-
ENSMUSG00000041730	Prrxl1		-0.598413	5.35922	-5.55313	8.67677e-06	7.41444e-05	3.27622	107751	paired related homeobox protein-like 1	14	33412594	33462432	+
ENSMUSG00000058809	Gm12141		-0.4032	6.73467	-5.55126	8.7186e-06	7.44548e-05	3.26832		predicted gene 12141	11	41312178	41314411	+
ENSMUSG00000045007	Tubg2		-0.700648	3.96235	-5.55021	8.74223e-06	7.46096e-05	3.38497	103768	tubulin, gamma 2	11	101017221	101023101	+
ENSMUSG00000060149	BC002059		0.711447	2.33831	5.54941	8.76023e-06	7.46975e-05	3.56467		cDNA sequence BC002059	17	17088503	17111119	+
ENSMUSG00000041528	Rnf123	BC003945 Kpc1	-0.463956	5.11868	-5.54926	8.76357e-06	7.46975e-05	3.27514	84585	ring finger protein 123	9	107953865	107985677	-
ENSMUSG00000029185	Fam114a1	1190001N04Rik 9130005N14Rik Noxp20	0.624547	4.7303	5.54753	8.80266e-06	7.49591e-05	3.28863	68303	family with sequence similarity 114, member A1	5	65361310	65433113	+
ENSMUSG00000036617	Etl4		-0.622577	6.74638	-5.54741	8.80536e-06	7.49591e-05	3.26016	208618	enhancer trap locus 4	2	19831407	20732340	+
ENSMUSG00000072844	G530011O06Rik		1.03635	3.90072	5.54586	8.84062e-06	7.5212e-05	3.36823		RIKEN cDNA G530011O06 gene	X	166412975	166416849	-
ENSMUSG00000026509	Capn2	AI326419 Capa-2 Capa2 m-calpain m-calpin	-0.551284	6.97155	-5.54551	8.84857e-06	7.52323e-05	3.26162	12334	calpain 2	1	184397391	184447655	-
ENSMUSG00000041229	Phf8		-0.385325	5.04439	-5.54427	8.87693e-06	7.5426e-05	3.26526	320595	PHD finger protein 8	X	147955215	148068402	+
ENSMUSG00000033147	Slc22a15		-0.552083	3.93363	-5.5433	8.89893e-06	7.55655e-05	3.36713	242126	solute carrier family 22 (organic anion/cation transporter), member 15	3	101659701	101728376	-
ENSMUSG00000041763	Tpp2	TPP-2 TppII	-0.48868	5.84986	-5.5427	8.91283e-06	7.56361e-05	3.23579	22019	tripeptidyl peptidase II	1	43990847	44059844	+
ENSMUSG00000071753	C230004F18Rik		0.786267	2.28535	5.54023	8.96956e-06	7.60698e-05	3.54736		RIKEN cDNA C230004F18 gene	X	58369561	58429166	+
ENSMUSG00000036585	Fgf1	Dffrx Fam Fgf-1 Fgfa	-0.469972	8.60627	-5.53924	8.99237e-06	7.61579e-05	3.30624	14164	fibroblast growth factor 1	18	38998327	39089058	-
ENSMUSG00000029769	Ccdc136		-0.511153	4.09139	-5.53912	8.99516e-06	7.61579e-05	3.33737	232664	coiled-coil domain containing 136	6	29346309	29376955	+
ENSMUSG00000025373	Rnf41	2210404G21Rik 4930511A05Rik 4933415P08Rik D10Ertd722e FLRF Nrdp1	-0.476843	5.38782	-5.53905	8.99684e-06	7.61579e-05	3.23667	67588	ring finger protein 41	10	127848672	127878494	+
ENSMUSG00000000168	Dlat		-0.375077	6.42947	-5.53874	9.00397e-06	7.61706e-05	3.22839	235339	dihydrolipoamide S-acetyltransferase (E2 component of pyruvate dehydrogenase complex)	9	50442738	50467885	-
ENSMUSG00000029641	Rasl11a	1110065D03Rik AI852031	-0.783323	2.22181	-5.53804	9.0203e-06	7.6261e-05	3.55501	68895	RAS-like, family 11, member A	5	147656647	147659302	+
ENSMUSG00000043391	2510009E07Rik	AI194952	-0.471293	7.29057	-5.53709	9.04225e-06	7.63727e-05	3.2507	72190	RIKEN cDNA 2510009E07 gene	16	21649118	21694738	-
ENSMUSG00000026311	Asb1	1700029O08Rik 1700054C17Rik AI426616 AI851378 mKIAA1146	-0.499425	5.0747	-5.53698	9.0448e-06	7.63727e-05	3.24704	65247	ankyrin repeat and SOCS box-containing 1	1	93437142	93456167	+
ENSMUSG00000030313	Dennd5b		-0.574791	4.42625	-5.53639	9.0585e-06	7.64406e-05	3.29757	320560	DENN/MADD domain containing 5B	6	148936593	149050202	-
ENSMUSG00000026893	Gca		0.502921	5.90187	5.53378	9.11957e-06	7.6908e-05	3.20486	227960	grancalcin	2	62502342	62532166	+
ENSMUSG00000082179	Gm11407		1.19763	0.275808	5.53349	9.12637e-06	7.69174e-05	3.60404		predicted gene 11407	4	79648235	79649292	+
ENSMUSG00000030516	Tjp1	ZO1	0.752679	6.46323	5.53288	9.14068e-06	7.69901e-05	3.21105	21872	tight junction protein 1	7	72441051	72516125	-
ENSMUSG00000045287	Rtn4rl1		-0.676648	6.27014	-5.53165	9.16972e-06	7.71865e-05	3.21073	237847	reticulon 4 receptor-like 1	11	75007285	75081271	+
ENSMUSG00000020657	Dnajc27		-0.437362	4.84731	-5.53111	9.18237e-06	7.7245e-05	3.24559	217378	DnaJ (Hsp40) homolog, subfamily C, member 27	12	4082612	4110602	+
ENSMUSG00000051344	Plekhm3		-0.603364	6.82764	-5.53081	9.18956e-06	7.72574e-05	3.21983	241075	pleckstrin homology domain containing, family M, member 3	1	64832557	65003398	-
ENSMUSG00000020361	Hspa4	70kDa AI317151 APG-2 Hsp110 Hsp70RY mKIAA4025	-0.476147	7.86717	-5.52983	9.2128e-06	7.74047e-05	3.25361	15525	heat shock protein 4	11	53073316	53113959	-
ENSMUSG00000016495	5033414D02Rik	1110007H22Rik AI852040 Plg-R(KT) Plg-RKT Plgrkt	0.66154	2.58538	5.52848	9.24493e-06	7.76166e-05	3.48454	67759	RIKEN cDNA 5033414D02 gene	19	29423089	29441880	-
ENSMUSG00000050148	Ubqln2	Chap1 Dsk2 HRIHFB2157 Plic-2 Plic2	-0.556862	5.28443	-5.52828	9.24949e-06	7.76166e-05	3.21502	54609	ubiquilin 2	X	149932775	149936080	+
ENSMUSG00000046432	Ngfrap1	AL033356 Bex3 DXWsu67e Gcap27 Nade	-0.480088	6.42195	-5.52766	9.26432e-06	7.76928e-05	3.20074	12070	nerve growth factor receptor (TNFRSF16) associated protein 1	X	132804800	132806517	+
ENSMUSG00000024163	Mapk8ip3	BB120594 D17Wsu15e JIP-3 JSAP1 JSAP1a JSAP1b JSAP1c JSAP1d Jip3 Syd2 mKIAA1066	-0.557763	7.44181	-5.52708	9.27815e-06	7.77606e-05	3.23076	30957	mitogen-activated protein kinase 8 interacting protein 3	17	25029098	25073922	-
ENSMUSG00000022340	Sybu		-0.495064	5.07335	-5.52627	9.29767e-06	7.78338e-05	3.21958	319613	syntabulin (syntaxin-interacting)	15	44503405	44619609	-
ENSMUSG00000032290	Ptpn9	MEG2	-0.511414	5.35372	-5.52623	9.2984e-06	7.78338e-05	3.20584	56294	protein tyrosine phosphatase, non-receptor type 9	9	56842775	56910612	+
ENSMUSG00000039232	Stx11	5830405C08Rik	-1.09213	1.60255	-5.52583	9.30812e-06	7.7867e-05	3.56893	74732	syntaxin 11	10	12659787	12684065	-
ENSMUSG00000034216	Vps18		-0.643002	3.87301	-5.52425	9.34597e-06	7.8117e-05	3.32816	228545	vacuolar protein sorting 18 (yeast)	2	119114476	119124189	+
ENSMUSG00000043822	Adamtsl5	2010109H09Rik Thsd6	1.4119	0.928878	5.5241	9.34955e-06	7.8117e-05	3.58345	66548	ADAMTS-like 5	10	79801855	79811157	-
ENSMUSG00000042589	Cux2	1700051K22Rik Cutl2 Cux-2 ENSMUSG00000072641	-1.24705	2.47312	-5.52366	9.36029e-06	7.81282e-05	3.50475	13048	cut-like homeobox 2	5	122307972	122500111	-
ENSMUSG00000004936	Map2k1	MAPKK1 MEKK1 Mek1 Prkmk1	-0.520703	6.10081	-5.52357	9.36244e-06	7.81282e-05	3.18677	26395	mitogen-activated protein kinase kinase 1	9	64033577	64101438	-
ENSMUSG00000039556	Ppp1r3f	DXImx48e R3F RF3 Sfc15	-0.44815	3.39898	-5.5218	9.40503e-06	7.84352e-05	3.37464	54646	protein phosphatase 1, regulatory (inhibitor) subunit 3F	X	7134422	7182507	-
ENSMUSG00000087298	Gm9392		0.552225	3.33883	5.52136	9.41578e-06	7.84764e-05	3.37001		predicted pseudogene 9392	7	54075637	54077418	-
ENSMUSG00000020115	Tbk1	1200008B05Rik AI462036 AW048562	-0.395556	5.22827	-5.52026	9.44257e-06	7.8624e-05	3.19396	56480	TANK-binding kinase 1	10	120983511	121023850	-
ENSMUSG00000073678	Pgap1		-0.785768	3.77209	-5.51999	9.4491e-06	7.8624e-05	3.33457		post-GPI attachment to proteins 1	1	54529844	54532810	-
ENSMUSG00000058145	Adamts17		1.58946	2.51297	5.51991	9.45092e-06	7.8624e-05	3.48214	233332	a disintegrin-like and metallopeptidase (reprolysin type) with thrombospondin type 1 motif, 17	7	73984621	74297511	+
ENSMUSG00000048988	Elfn1		-0.721674	4.91683	-5.51653	9.53369e-06	7.92638e-05	3.20945	243312	leucine rich repeat and fibronectin type III, extracellular 1	5	140383897	140450665	+
ENSMUSG00000055733	Nap1l3	MB20	-0.510142	4.81863	-5.51601	9.54637e-06	7.93205e-05	3.21048	54561	nucleosome assembly protein 1-like 3	X	119508174	119510994	-
ENSMUSG00000023764	Sfi1	2310047I15Rik C330046E03 mKIAA0542	0.834631	2.74305	5.5147	9.57854e-06	7.94974e-05	3.43212	78887	Sfi1 homolog, spindle assembly associated (yeast)	11	3031853	3093466	-
ENSMUSG00000015575	Atp6v0e	Atp6k Atp6v0e1 M9.2	0.505502	3.78362	5.51467	9.57942e-06	7.94974e-05	3.29818	11974	ATPase, H+ transporting, lysosomal V0 subunit E	17	26813341	26836589	+
ENSMUSG00000071054	Safb		-0.376353	4.57084	-5.5136	9.60572e-06	7.96668e-05	3.22211	224903	scaffold attachment factor B	17	56724405	56745717	+
ENSMUSG00000079469	Pigb	Pig-b	-0.506427	4.76239	-5.51277	9.62635e-06	7.9789e-05	3.20635	55981	phosphatidylinositol glycan anchor biosynthesis, class B	9	72863503	72887506	-
ENSMUSG00000022043	Trim35	0710005M05Rik A430106H13Rik AW046487 HLS5 Mair NC8 mKIAA1098	-0.51545	6.35326	-5.51215	9.64168e-06	7.98671e-05	3.16006	66854	tripartite motif-containing 35	14	66915868	66930261	+
ENSMUSG00000037235	Mxd4	2810410A03Rik Mad4 bHLHc12	0.434439	4.54425	5.51154	9.65675e-06	7.9943e-05	3.21193	17122	Max dimerization protein 4	5	34516536	34530369	-
ENSMUSG00000049339	Fam134a		-0.492748	4.75597	-5.51062	9.67981e-06	8.00849e-05	3.20118	227298	family with sequence similarity 134, member A	1	75139360	75144483	+
ENSMUSG00000025261	Huwe1	5430439H10Rik AU041296 Arf-bp1 C430014N20Rik C80292 Gm1718 Ib772 LASU1 Mule Ureb1	-0.594189	8.78749	-5.51012	9.6923e-06	8.01392e-05	3.23918	59026	HECT, UBA and WWE domain containing 1	X	148235350	148369960	+
ENSMUSG00000024304	Cdh2	CDHN N-cadherin Ncad	-0.462082	5.83359	-5.50968	9.70323e-06	8.01806e-05	3.15089	12558	cadherin 2	18	16747386	16967755	-
ENSMUSG00000032911	Cspg4		1.1862	2.99954	5.50863	9.72945e-06	8.03127e-05	3.3895	121021	chondroitin sulfate proteoglycan 4	9	56712911	56747677	+
ENSMUSG00000085939	Cd63-ps		0.632207	4.53332	5.50847	9.73336e-06	8.03127e-05	3.20534		CD63 antigen, pseudogene	18	50294380	50295254	+
ENSMUSG00000068631	Gm7676		0.961791	0.718263	5.50833	9.73703e-06	8.03127e-05	3.54681		predicted gene 7676	8	13896311	13896631	+
ENSMUSG00000029291	Rufy3	2810428M05Rik 6330416M07Rik AW455998 AW538594 D5Bwg0860e Ripx Rpipx mKIAA0871	-0.536034	9.29888	-5.50749	9.75811e-06	8.03886e-05	3.25234	52822	RUN and FYVE domain containing 3	5	88994065	89080415	+
ENSMUSG00000029076	Sdf4	Cab45	-0.372961	8.12654	-5.50749	9.75812e-06	8.03886e-05	3.2063	20318	stromal cell derived factor 4	4	155366981	155387719	+
ENSMUSG00000042506	Usp22		-0.549548	7.11199	-5.50694	9.77178e-06	8.04145e-05	3.16752	216825	ubiquitin specific peptidase 22	11	60965287	60988557	-
ENSMUSG00000029563	Foxp2		0.782815	2.78209	5.50689	9.77316e-06	8.04145e-05	3.40653	114142	forkhead box P2	6	14851349	15391977	+
ENSMUSG00000034557	Zfyve9		-0.374715	5.91977	-5.5063	9.78786e-06	8.04865e-05	3.14044	230597	zinc finger, FYVE domain containing 9	4	108310071	108453403	-
ENSMUSG00000030284	Creld1		-0.674303	5.8992	-5.50439	9.83614e-06	8.08345e-05	3.14022	171508	cysteine-rich with EGF-like domains 1	6	113433291	113443332	+
ENSMUSG00000036377	C530008M17Rik		-0.521629	5.43631	-5.5024	9.88666e-06	8.12003e-05	3.14193	320827	RIKEN cDNA C530008M17 gene	5	77086708	77302579	+
ENSMUSG00000048807	Slc35e4		-0.589167	2.8391	-5.50012	9.94509e-06	8.16306e-05	3.39358	103710	solute carrier family 35, member E4	11	3807024	3814667	-
ENSMUSG00000050953	Gja1	AU042049 AW546267 Cnx43 Cx43 Cx43alpha1 Gja-1 Npm1 connexin43	0.744838	5.34136	5.49965	9.95713e-06	8.16798e-05	3.12896	14609	gap junction protein, alpha 1	10	56097106	56110225	+
ENSMUSG00000025432	Avil	Advil DOC6	-0.746138	7.43122	-5.49916	9.96961e-06	8.17326e-05	3.1594	11567	advillin	10	126437765	126458050	+
ENSMUSG00000074582	Arfgef2	AI463430 AW493672 BIG2 E230011G24Rik	-0.661286	6.63046	-5.49747	1.00132e-05	8.20401e-05	3.12946	99371	ADP-ribosylation factor guanine nucleotide-exchange factor 2 (brefeldin A-inhibited)	2	166631088	166723552	+
ENSMUSG00000038619	Ensa	1700020C18Rik 2610007F17Rik AI451924	-0.401452	6.52536	-5.49624	1.0045e-05	8.22507e-05	3.12176	56205	endosulfine alpha	3	95428902	95436024	+
ENSMUSG00000086412	Gm16626		1.61288	0.778807	5.49515	1.0073e-05	8.24308e-05	3.51477		predicted gene, 16626	11	75558574	75574697	-
ENSMUSG00000046157	Tmem229b		-0.572582	4.62453	-5.49449	1.00903e-05	8.25217e-05	3.17213	268567	transmembrane protein 229B	12	80062782	80108614	-
ENSMUSG00000030519	Apba2	X11-like X11L XllL mXllL	-0.749181	4.1349	-5.49419	1.00981e-05	8.25357e-05	3.22435	11784	amyloid beta (A4) precursor protein-binding, family A, member 2	7	71646592	71898756	+
ENSMUSG00000029147	Ppm1g	AI385652 Fin13	-0.440284	5.12928	-5.49374	1.01097e-05	8.25805e-05	3.13203	14208	protein phosphatase 1G (formerly 2C), magnesium-dependent, gamma isoform	5	31505041	31522918	-
ENSMUSG00000000339	Rtcd1	2310009A18Rik AI450277 RPC RtcA	-0.369917	5.70199	-5.49351	1.01158e-05	8.25811e-05	3.10969	66368	RNA terminal phosphate cyclase domain 1	3	116191881	116211126	-
ENSMUSG00000001552	Jup	D930025P04Rik PG	-0.683122	6.38876	-5.49258	1.01399e-05	8.27273e-05	3.11226	16480	junction plakoglobin	11	100230272	100259077	-
ENSMUSG00000030000	Add2	2900072M03Rik	-0.670563	6.41568	-5.49085	1.01851e-05	8.30466e-05	3.10813	11519	adducin 2 (beta)	6	86028078	86069549	+
ENSMUSG00000029752	Asns		-0.55848	6.00213	-5.48982	1.02123e-05	8.32182e-05	3.10057	27053	asparagine synthetase	6	7625169	7643254	-
ENSMUSG00000026245	Farsb	C76708 Farsa Farsl Farslb Frsb	-0.504506	6.20463	-5.48853	1.02464e-05	8.34452e-05	3.09744	23874	phenylalanyl-tRNA synthetase, beta subunit	1	78414533	78485434	-
ENSMUSG00000024853	Sf3b2		-0.422985	5.63172	-5.48665	1.02961e-05	8.37999e-05	3.0943	319322	splicing factor 3b, subunit 2	19	5273923	5295455	-
ENSMUSG00000002059	Rab34	AI326479 Narr Rah Rah1	0.865409	1.79262	5.48502	1.03394e-05	8.41014e-05	3.45084	19376	RAB34, member of RAS oncogene family	11	78001932	78005695	+
ENSMUSG00000021892	Sh3bp5	AI606498 SH3BP-5 Sab	0.832357	4.74579	5.48341	1.03823e-05	8.43997e-05	3.12431	24056	SH3-domain binding protein 5 (BTK-associated)	14	32173066	32249264	-
ENSMUSG00000034994	Eef2	Ef-2	-0.384603	8.4592	-5.47991	1.04762e-05	8.51124e-05	3.14874	13629	eukaryotic translation elongation factor 2	10	80639376	80645252	+
ENSMUSG00000025492	Ifitm3	1110004C05Rik Cd225 Cdw217 DSPA2b Fgls IP15 mil-1	0.727921	6.6093	5.47855	1.05132e-05	8.53618e-05	3.07573	66141	interferon induced transmembrane protein 3	7	148195485	148196669	-
ENSMUSG00000024360	Etf1		-0.376845	5.89109	-5.47585	1.05867e-05	8.58614e-05	3.06248	225363	eukaryotic translation termination factor 1	18	35062446	35091657	-
ENSMUSG00000006998	Psmd2	9430095H01Rik AA407121 TEG-190 Tex190	-0.511709	5.66358	-5.47582	1.05875e-05	8.58614e-05	3.06743	21762	proteasome (prosome, macropain) 26S subunit, non-ATPase, 2	16	20651725	20663487	+
ENSMUSG00000078652	Psme3	AA410043 AU020960 Ki PA28gamma REGgamma pa28g	-0.364133	6.02582	-5.47074	1.07268e-05	8.69389e-05	3.04907	19192	proteaseome (prosome, macropain) 28 subunit, 3	11	101177527	101184851	+
ENSMUSG00000030329	C530028O21Rik		-0.70678	4.49477	-5.46879	1.07809e-05	8.73257e-05	3.12108	319352	RIKEN cDNA C530028O21 gene	6	124946712	124953114	+
ENSMUSG00000044338	Aplnr	APJ Agtrl1 msr/apj	1.9802	1.71871	5.46819	1.07976e-05	8.74081e-05	3.41997	23796	apelin receptor	2	84976517	84980079	+
ENSMUSG00000055302	Mrfap1	9130413I22Rik AL022827 Pam14	-0.386986	6.92428	-5.46792	1.08052e-05	8.74171e-05	3.06059	67568	Morf4 family associated protein 1	5	37186106	37188011	-
ENSMUSG00000024713	Pcsk5	PC5 PC5/6A PC5A PC6 SPC6 b2b585Clo	0.856429	3.49259	5.46689	1.08339e-05	8.75972e-05	3.21408	18552	proprotein convertase subtilisin/kexin type 5	19	17507883	17912122	-
ENSMUSG00000031634	Ufsp2		-0.444358	4.42427	-5.46603	1.08579e-05	8.77388e-05	3.11507	192169	UFM1-specific peptidase 2	8	47060882	47082312	+
ENSMUSG00000032883	Acsl3	2610510B12Rik Acs3 C85929 Facl3 Pro2194	-0.430663	6.11007	-5.46518	1.08816e-05	8.78778e-05	3.03595	74205	acyl-CoA synthetase long-chain family member 3	1	78654400	78703562	+
ENSMUSG00000059588	Calcrl	AV071593 CRLR	0.821342	4.292	5.46436	1.09048e-05	8.79726e-05	3.11616	54598	calcitonin receptor-like	2	84170783	84265568	-
ENSMUSG00000038555	Reep2		-0.697313	7.00685	-5.4643	1.09063e-05	8.79726e-05	3.05542	225362	receptor accessory protein 2	18	35000312	35007106	+
ENSMUSG00000029661	Col1a2	AA960264 AI325291 Col1a-2 Cola-2 Cola2 oim	1.17263	5.884	5.46387	1.09184e-05	8.80173e-05	3.02897	12843	collagen, type I, alpha 2	6	4454814	4491543	+
ENSMUSG00000037016	Frem2		0.945827	3.07878	5.46181	1.09765e-05	8.84332e-05	3.25622	242022	Fras1 related extracellular matrix protein 2	3	53317861	53461277	-
ENSMUSG00000043587	Acpl2		1.03352	0.782966	5.4614	1.09883e-05	8.84757e-05	3.43235	235534	acid phosphatase-like 2	9	96723763	96793088	-
ENSMUSG00000019558	Slc6a8		0.74917	5.39815	5.45977	1.10345e-05	8.87948e-05	3.0245	102857	solute carrier family 6 (neurotransmitter transporter, creatine), member 8	X	70918489	70927841	+
ENSMUSG00000022099	Epb4.9	AI325486 Epb49 dematin	-0.562748	5.93743	-5.45228	1.12496e-05	9.04456e-05	3.00454	13829	erythrocyte protein band 4.9	14	71001070	71035785	-
ENSMUSG00000038028	9630033F20Rik		-0.510455	4.17681	-5.45216	1.1253e-05	9.04456e-05	3.10647	319801	RIKEN cDNA 9630033F20 gene	6	127035134	127059568	-
ENSMUSG00000063564	Col23a1		1.04587	3.90279	5.45173	1.12655e-05	9.04917e-05	3.1282	237759	collagen, type XXIII, alpha 1	11	51103422	51397420	+
ENSMUSG00000029028	Lrrc47	2900010D03Rik AA960559 mKIAA1185	-0.517153	5.72387	-5.44872	1.13535e-05	9.11184e-05	2.99678	72946	leucine rich repeat containing 47	4	153385840	153395622	+
ENSMUSG00000044367	Slc16a13	1700007D07Rik RP23-198E14.5	1.91743	-0.10923	5.4486	1.1357e-05	9.11184e-05	3.38892	69309	solute carrier family 16 (monocarboxylic acid transporters), member 13	11	70030291	70034496	-
ENSMUSG00000090458	Gm17122		-0.592	3.76295	-5.44814	1.13703e-05	9.1171e-05	3.1464		predicted gene 17122	5	114292610	114293125	+
ENSMUSG00000027246	Ell3		-0.871291	2.66369	-5.44654	1.14175e-05	9.14741e-05	3.28502	269344	elongation factor RNA polymerase II-like 3	2	121264746	121270014	-
ENSMUSG00000040009	Gnaz	AI847979 Gz	-0.561598	5.9067	-5.4464	1.14216e-05	9.14741e-05	2.98957	14687	guanine nucleotide binding protein, alpha z subunit	10	74429922	74479652	+
ENSMUSG00000010025	Aldh3a2	AI194803 Ahd-3 Ahd-3r Ahd3 Ahd3-r Aldh4 Aldh4-r FALDH	-0.462827	5.76003	-5.44609	1.14306e-05	9.14918e-05	2.98862	11671	aldehyde dehydrogenase family 3, subfamily A2	11	61036919	61080966	-
ENSMUSG00000026626	Ppp2r5a		0.757863	2.58348	5.44493	1.14649e-05	9.17124e-05	3.27499	226849	protein phosphatase 2, regulatory subunit B (B56), alpha isoform	1	193175860	193220920	-
ENSMUSG00000024887	Asah2	AI585898	-0.476199	4.15869	-5.44348	1.15077e-05	9.20007e-05	3.08542	54447	N-acylsphingosine amidohydrolase 2	19	32059144	32135959	-
ENSMUSG00000032741	Tpcn1		0.680343	4.62148	5.44322	1.15156e-05	9.2009e-05	3.03078	252972	two pore channel 1	5	120984169	121038622	-
ENSMUSG00000033826	Dnahc8	ATPase Hst6.7b P1-Loop	1.44644	0.909134	5.44272	1.15304e-05	9.20728e-05	3.38551	13417	dynein, axonemal, heavy chain 8	17	30761299	31012209	+
ENSMUSG00000023011	Faim2	2900002L20Rik Lfg Lfg2 NMP25 Nmp35	-0.78714	4.73954	-5.44042	1.1599e-05	9.25664e-05	3.0289	72393	Fas apoptotic inhibitory molecule 2	15	99327436	99358448	-
ENSMUSG00000062380	Tubb3	3200002H15Rik M(beta)3 M(beta)6	-0.682081	8.75034	-5.44008	1.16091e-05	9.25919e-05	3.05893	22152	tubulin, beta 3 class III	8	125935324	125945915	+
ENSMUSG00000047181	Samd14		-0.512962	5.81251	-5.43889	1.16448e-05	9.27792e-05	2.97031	217125	sterile alpha motif domain containing 14	11	94871193	94887401	+
ENSMUSG00000020044	Timp3	Timp-3	0.733314	9.06046	5.43884	1.16463e-05	9.27792e-05	3.06666	21859	tissue inhibitor of metalloproteinase 3	10	85763117	85812251	+
ENSMUSG00000029826	Zc3hav1	1200014N16Rik 2900058M19Rik 9130009D18Rik 9830115L13Rik ARTD13 D6Bwg1452e ZAP	-0.474661	5.93718	-5.43842	1.16589e-05	9.2825e-05	2.96762	78781	zinc finger CCCH type, antiviral 1	6	38255286	38304603	-
ENSMUSG00000001441	Npepps	AAP-S MP100 Psa R74825 goku	-0.523895	6.3551	-5.43613	1.17281e-05	9.33208e-05	2.96518	19155	aminopeptidase puromycin sensitive	11	97067156	97141952	-
ENSMUSG00000038615	Nfe2l1	AA408798 AW212678 LCR-F1 Lcrf1 NRF1 TCF-11 TCF11	-0.483041	8.16474	-5.43549	1.17474e-05	9.34199e-05	3.02373	18023	nuclear factor, erythroid derived 2,-like 1	11	96678728	96691282	-
ENSMUSG00000025324	Atp10a	Atp10c pfatp	1.70451	1.38544	5.4351	1.17592e-05	9.34589e-05	3.35353	11982	ATPase, class V, type 10A	7	65913572	66084796	+
ENSMUSG00000032437	Stt3b	1300006C19Rik Simp	-0.463528	6.56697	-5.43486	1.17666e-05	9.34624e-05	2.96578	68292	STT3, subunit of the oligosaccharyltransferase complex, homolog B (S. cerevisiae)	9	115151725	115219539	-
ENSMUSG00000049690	Nckap5		1.21636	1.89344	5.43405	1.1791e-05	9.36016e-05	3.31817	210356	NCK-associated protein 5	1	127810197	128727376	-
ENSMUSG00000025224	Gbf1		-0.63091	6.23675	-5.43346	1.18091e-05	9.36903e-05	2.95798	107338	golgi-specific brefeldin A-resistance factor 1	19	46226999	46361000	+
ENSMUSG00000020620	Abca8b	Abca8	0.597942	5.39055	5.43275	1.18307e-05	9.38067e-05	2.95482	27404	ATP-binding cassette, sub-family A (ABC1), member 8b	11	109793504	109857159	-
ENSMUSG00000020701	Tmem132e		-0.770743	4.48376	-5.42744	1.19939e-05	9.49644e-05	3.01825	270893	transmembrane protein 132E	11	82202402	82259834	+
ENSMUSG00000068062	Gm14164		-1.45543	2.06825	-5.42729	1.19985e-05	9.49644e-05	3.30088		predicted gene 14164	2	152171405	152201060	+
ENSMUSG00000052450	2810055G20Rik		1.42446	1.59371	5.42727	1.19991e-05	9.49644e-05	3.32248		RIKEN cDNA 2810055G20 gene	16	77500751	77598776	+
ENSMUSG00000056076	Eif3b	AL033316 AL033334 AL033369 AW208965 D5Wsu45e EIF3-ETA EIF3-P110 EIF3-P116 Eif3s9 PRT1	-0.44554	4.3859	-5.42702	1.2007e-05	9.49644e-05	3.01931	27979	eukaryotic translation initiation factor 3, subunit B	5	140895259	140919314	+
ENSMUSG00000079316	Rab9	2410064E05Rik AI195561 Rab9a Sid6061p	0.454953	4.98451	5.42686	1.20118e-05	9.49644e-05	2.96069	56382	RAB9, member RAS oncogene family	X	162895185	162917799	-
ENSMUSG00000042035	Igsf3	1700016K10Rik 2810035F16Rik 4833439O17Rik mKIAA0466	-0.553688	6.74624	-5.42465	1.20806e-05	9.54526e-05	2.945	78908	immunoglobulin superfamily, member 3	3	101181048	101266983	+
ENSMUSG00000043909	Trp53bp1	53BP1 Tp53bp1 m53BP1	-0.427038	6.78722	-5.42389	1.21044e-05	9.55843e-05	2.94351	27223	transformation related protein 53 binding protein 1	2	121019017	121097143	-
ENSMUSG00000009647	Ccdc109a		-0.604192	4.3611	-5.42269	1.21419e-05	9.58247e-05	3.0137	215999	coiled-coil domain containing 109A	10	58909732	59079440	-
ENSMUSG00000027525	Phactr3	1500003N10Rik 4930415A02Rik H17739 Scapin1 Scapinin mKIAA4224	-0.479413	4.13272	-5.42027	1.22177e-05	9.63665e-05	3.02912	74189	phosphatase and actin regulator 3	2	177853680	178073197	+
ENSMUSG00000027895	Kcnc4	AI850292 KSHIIIC Kcr2-4 Kv3.4	-0.703371	4.20998	-5.42002	1.22258e-05	9.63742e-05	3.02518	99738	potassium voltage gated channel, Shaw-related subfamily, member 4	3	107241221	107261816	-
ENSMUSG00000032412	Atp1b3	AA409958 AI664000 AW212096	-0.456535	8.32209	-5.41884	1.22631e-05	9.66121e-05	2.98721	11933	ATPase, Na+/K+ transporting, beta 3 polypeptide	9	96233099	96264766	-
ENSMUSG00000031647	Mfap3l	4933428A15Rik 5430405D20Rik AI461995 AW125052 NYD-sp9 mKIAA0626	0.51984	6.86629	5.41767	1.23e-05	9.68024e-05	2.92769	71306	microfibrillar-associated protein 3-like	8	63111624	63155526	+
ENSMUSG00000037386	Rims2		-0.487478	5.36672	-5.41762	1.23016e-05	9.68024e-05	2.92642	116838	regulating synaptic membrane exocytosis 2	15	39029878	39513486	+
ENSMUSG00000056692	D17Wsu92e		-0.441928	6.55471	-5.4172	1.23149e-05	9.68509e-05	2.92	224647	DNA segment, Chr 17, Wayne State University 92, expressed	17	27888177	27957503	-
ENSMUSG00000085990	Gm16731		-0.597061	4.01432	-5.41684	1.23264e-05	9.68852e-05	3.03639		predicted gene, 16731	4	46548773	46552674	+
ENSMUSG00000076435	Acsf2		1.28972	0.965609	5.41569	1.23632e-05	9.7118e-05	3.3181	264895	acyl-CoA synthetase family member 2	11	94418416	94463185	-
ENSMUSG00000025544	Tm9sf2	1500001N15Rik AA536814 D14Ertd64e P76	-0.451684	6.52902	-5.41358	1.24306e-05	9.75909e-05	2.91015	68059	transmembrane 9 superfamily member 2	14	122506260	122558826	+
ENSMUSG00000028826	Tmem57	1110007C24Rik 9230118A01Rik AI317300 AI606104 C61	-0.437355	5.17982	-5.41248	1.24659e-05	9.78109e-05	2.92088	66146	transmembrane protein 57	4	134358674	134409260	-
ENSMUSG00000022503	Nubp1		-0.416718	4.23873	-5.4122	1.24749e-05	9.78252e-05	2.99555	26425	nucleotide binding protein 1	16	10412041	10424521	+
ENSMUSG00000061981	Flot2	AI573412 Esa reggie-2	-0.475154	7.11053	-5.4115	1.24974e-05	9.79448e-05	2.92251	14252	flotillin 2	11	77851433	77873936	+
ENSMUSG00000022353	Mtss1		-0.467291	5.79468	-5.40976	1.25538e-05	9.83298e-05	2.89498	211401	metastasis suppressor 1	15	58772799	58913581	-
ENSMUSG00000022801	Lrch3	2210409B11Rik AW215594 Gm1742	0.426614	5.20915	5.40931	1.25683e-05	9.8339e-05	2.90257	70144	leucine-rich repeats and calponin homology (CH) domain containing 3	16	32914186	33015733	+
ENSMUSG00000008206	Lass4	2900019C14Rik CerS4 Trh1	-0.431454	6.34416	-5.40927	1.25695e-05	9.8339e-05	2.89516	67260	LAG1 homolog, ceramide synthase 4	8	4493026	4525757	+
ENSMUSG00000030881	Arfip2	2310002N04Rik POR Por1	-0.413327	4.42673	-5.40896	1.25795e-05	9.83604e-05	2.96826	76932	ADP-ribosylation factor interacting protein 2	7	112782717	112788930	-
ENSMUSG00000028763	Hspg2	AI852380 Pcn Plc per	0.908624	5.9905	5.40698	1.26441e-05	9.88079e-05	2.88089	15530	perlecan (heparan sulfate proteoglycan 2)	4	137024634	137126545	+
ENSMUSG00000000826	Dnajc5	2610314I24Rik AU018536 Csp	-0.409375	7.32284	-5.40597	1.26773e-05	9.89916e-05	2.91572	13002	DnaJ (Hsp40) homolog, subfamily C, member 5	2	181255190	181289838	+
ENSMUSG00000049556	Lingo1		-0.649434	4.87699	-5.40581	1.26822e-05	9.89916e-05	2.92683	235402	leucine rich repeat and Ig domain containing 1	9	56466282	56533060	-
ENSMUSG00000000276	Dgke	C87606 DAGK6 DGK	-0.581993	5.39626	-5.40436	1.27301e-05	9.93078e-05	2.89313	56077	diacylglycerol kinase, epsilon	11	88896493	88928164	-
ENSMUSG00000022110	Sucla2	4930547K18Rik	-0.471831	5.59062	-5.40259	1.27882e-05	9.96463e-05	2.88031	20916	succinate-Coenzyme A ligase, ADP-forming, beta subunit	14	73925126	73995949	+
ENSMUSG00000034341	Wbp2		-0.564903	6.68862	-5.40244	1.27932e-05	9.96463e-05	2.88647	22378	WW domain binding protein 2	11	115939887	115948309	-
ENSMUSG00000027070	Lrp2	AI315343 AW536255 D230004K18Rik Gp330 Megalin	1.06766	2.35063	5.40237	1.27956e-05	9.96463e-05	3.19703	14725	low density lipoprotein receptor-related protein 2	2	69262397	69424122	-
ENSMUSG00000066152	Slc31a2	AI604396	0.541235	4.59422	5.40158	1.28216e-05	9.97917e-05	2.92602	20530	solute carrier family 31, member 2	4	61923596	61959445	+
ENSMUSG00000041757	Plekha6		-0.63927	7.93377	-5.40115	1.28357e-05	9.98441e-05	2.92702	240753	pleckstrin homology domain containing, family A member 6	1	135142674	135200012	+
ENSMUSG00000043154	Ppp2r3a		0.561783	5.39196	5.40071	1.28503e-05	9.99e-05	2.87247	235542	protein phosphatase 2, regulatory subunit B'', alpha	9	101007322	101154162	-
ENSMUSG00000031278	Acsl4	9430020A05Rik ACS4 AU018108 Facl4 Lacs4	-0.465511	6.26681	-5.39881	1.29137e-05	0.000100335	2.8675	50790	acyl-CoA synthetase long-chain family member 4	X	138752536	138825078	-
ENSMUSG00000034320	Slc26a2	Dtd ST-OB	0.850677	3.06022	5.39763	1.29532e-05	0.000100584	3.09475	13521	solute carrier family 26 (sulfate transporter), member 2	18	61352573	61371266	-
ENSMUSG00000021711	2410002O22Rik	2610524F24Rik AI451892 AU017229	-0.444969	5.23596	-5.39653	1.29898e-05	0.000100811	2.87719	66975	RIKEN cDNA 2410002O22 gene	13	104932229	104968549	-
ENSMUSG00000073719	Vps13d		-0.718705	4.46052	-5.39594	1.30096e-05	0.000100849	2.93889		vacuolar protein sorting 13 D (yeast)	4	144562526	144564586	-
ENSMUSG00000071708	Sms	AI427066 Gy SPMSY SpmST gyro	-0.521478	5.84468	-5.39594	1.30097e-05	0.000100849	2.85983	20603	spermine synthase	X	153881787	153930219	-
ENSMUSG00000006281	Tep1	Tp1	-0.623775	3.92297	-5.39566	1.30191e-05	0.000100864	2.99392	21745	telomerase associated protein 1	14	51443737	51490235	-
ENSMUSG00000027765	P2ry1	P2Y1	-0.70982	5.98825	-5.39522	1.30339e-05	0.000100922	2.86017	18441	purinergic receptor P2Y, G-protein coupled 1	3	60806717	60812901	+
ENSMUSG00000031517	Gpm6a		0.587418	4.72544	5.39495	1.3043e-05	0.000100934	2.8981	234267	glycoprotein m6a	8	56040081	56146231	+
ENSMUSG00000026014	Raph1	9430025M21Rik C730009O10Rik	-0.636656	5.34159	-5.39461	1.30543e-05	0.000100964	2.87149	77300	Ras association (RalGDS/AF-6) and pleckstrin homology domains 1	1	60540080	60623948	-
ENSMUSG00000029016	Clcn6	AI850629	-0.56639	6.9115	-5.39204	1.31413e-05	0.000101578	2.86635	26372	chloride channel 6	4	147378368	147412930	-
ENSMUSG00000029420	Rimbp2		-0.805245	2.24091	-5.39094	1.31788e-05	0.00010181	3.18599	231760	RIMS binding protein 2	5	129266276	129459237	-
ENSMUSG00000071369	Map3k5	7420452D20Rik ASK ASK1 MAPKKK5 Mekk5	-0.601135	4.19895	-5.38875	1.32535e-05	0.000102329	2.94408	26408	mitogen-activated protein kinase kinase kinase 5	10	19654278	19862559	+
ENSMUSG00000036323	Srp72	5730576P14Rik 72kDa AI132477 BC019196 C77589	-0.350974	6.29476	-5.38399	1.34172e-05	0.000103534	2.8287	66661	signal recognition particle 72	5	77403708	77428962	+
ENSMUSG00000033863	Klf9	2310051E17Rik AA589643 BTEB-1 Bteb1 ENSMUSG00000055440 Gm9971	-0.438825	6.1465	-5.38252	1.34685e-05	0.00010387	2.82406	16601	Kruppel-like factor 9	19	23215716	23241401	+
ENSMUSG00000025586	Cpeb1	AU024112 Cpeb mCPEB	-0.43351	6.5566	-5.38136	1.35087e-05	0.000104098	2.82795	12877	cytoplasmic polyadenylation element binding protein 1	7	88491912	88600351	-
ENSMUSG00000051586	Mical3		0.5111	4.80033	5.38123	1.35134e-05	0.000104098	2.85682	100505050	microtubule associated monoxygenase, calponin and LIM domain containing 3	6	120881725	120953171	-
ENSMUSG00000052632	Asap2		0.610655	4.10156	5.3795	1.35738e-05	0.000104504	2.91769	211914	ArfGAP with SH3 domain, ankyrin repeat and PH domain 2	12	20996320	21276032	+
ENSMUSG00000031996	Aplp2	AI790698 APLP-2	-0.420899	8.13594	-5.37923	1.35832e-05	0.000104516	2.87837	11804	amyloid beta (A4) precursor-like protein 2	9	30957142	31019400	-
ENSMUSG00000074457	S100a16	2300002L21Rik AI325039 AI663996 DT1P1A7 S100F	1.03283	2.18889	5.37842	1.36117e-05	0.000104624	3.15309	67860	S100 calcium binding protein A16	3	90341176	90347073	+
ENSMUSG00000026473	Glul	GS Glns	0.434407	7.92556	5.37839	1.36127e-05	0.000104624	2.86735	14645	glutamate-ammonia ligase (glutamine synthetase)	1	155747074	155756853	+
ENSMUSG00000028111	Ctsk	AI323530 MMS10-Q Ms10q catK	1.51118	1.60717	5.37558	1.37119e-05	0.000105327	3.19382	13038	cathepsin K	3	95303208	95313284	+
ENSMUSG00000024188	Luc7l	1810045C04Rik 2410018D03Rik	-0.445427	4.80414	-5.37504	1.37312e-05	0.000105415	2.8492	66978	Luc7 homolog (S. cerevisiae)-like	17	26389855	26422449	+
ENSMUSG00000029924	Slc37a3	2610507O21Rik AU044904	-0.544553	3.54025	-5.37409	1.3765e-05	0.000105583	2.98396	72144	solute carrier family 37 (glycerol-3-phosphate transporter), member 3	6	39284769	39327706	-
ENSMUSG00000039697	Ncoa7		-0.532517	7.86147	-5.37398	1.37687e-05	0.000105583	2.85434	211329	nuclear receptor coactivator 7	10	30356342	30522913	-
ENSMUSG00000039037	St6galnac5	AI851940 Siat7e	-0.546008	5.3716	-5.37192	1.38421e-05	0.000106082	2.81008	26938	ST6 (alpha-N-acetyl-neuraminyl-2,3-beta-galactosyl-1,3)-N-acetylgalactosaminide alpha-2,6-sialyltransferase 5	3	152480045	152645210	-
ENSMUSG00000020264	Slc36a2		1.34959	1.4162	5.37172	1.38494e-05	0.000106082	3.19403	246049	solute carrier family 36 (proton/amino acid symporter), member 2	11	54971972	54998579	-
ENSMUSG00000090986	Gm17275		1.37335	2.06998	5.37049	1.38935e-05	0.000106303	3.14674		predicted gene, 17275	1	182732699	182739614	+
ENSMUSG00000024087	Cyp1b1	CP1B P4501b1	-0.745567	6.09121	-5.37025	1.39022e-05	0.000106303	2.79649	13078	cytochrome P450, family 1, subfamily b, polypeptide 1	17	80106234	80114401	-
ENSMUSG00000027763	Mbnl1	Mbnl mKIAA0428	-0.431649	7.74153	-5.37011	1.39071e-05	0.000106303	2.83961	56758	muscleblind-like 1 (Drosophila)	3	60277032	60433670	+
ENSMUSG00000004360	9330159F19Rik		-0.503388	5.72681	-5.36973	1.39207e-05	0.000106303	2.79375	212448	RIKEN cDNA 9330159F19 gene	10	28931449	28950585	+
ENSMUSG00000027479	Mapre1	5530600P05Rik AI462499 AI504412 AW260097 BIM1p D2Ertd459e Eb1	-0.36563	7.55253	-5.36965	1.39238e-05	0.000106303	2.83105	13589	microtubule-associated protein, RP/EB family, member 1	2	153567010	153599046	+
ENSMUSG00000014195	Dnajc7	2010003F24Rik 2010004G07Rik CCRP Ttc2 mDj11 mTpr2	-0.343747	5.8956	-5.3696	1.39255e-05	0.000106303	2.78918	56354	DnaJ (Hsp40) homolog, subfamily C, member 7	11	100444132	100481482	-
ENSMUSG00000056552	Zfp953		1.21856	0.858409	5.36865	1.39596e-05	0.000106504	3.20538	629016	zinc finger protein 953	13	67418878	67461541	-
ENSMUSG00000089944	Gm8292		0.729097	2.0455	5.36764	1.3996e-05	0.000106722	3.13831		predicted gene 8292	1	55392211	55392727	+
ENSMUSG00000027963	Extl2	3000001D04Rik AW146439	-0.414505	4.8903	-5.36517	1.40858e-05	0.000107346	2.81673	58193	exostoses (multiple)-like 2	3	115710380	115731934	+
ENSMUSG00000038084	Opa1	1200011N24Rik AI225888 AI847218 lilr3 mKIAA0567	-0.459525	7.02856	-5.36432	1.41168e-05	0.000107521	2.79853	74143	optic atrophy 1 homolog (human)	16	29579420	29654970	+
ENSMUSG00000026018	Ica1l	1700030B17Rik Als2cr15	-0.635552	4.07932	-5.36335	1.41522e-05	0.000107689	2.89349	70375	islet cell autoantigen 1-like	1	60045914	60099931	-
ENSMUSG00000022016	Akap11		-0.554591	8.48417	-5.36323	1.41566e-05	0.000107689	2.85136	219181	A kinase (PRKA) anchor protein 11	14	78892053	78936667	-
ENSMUSG00000038481	Cdk19	2700084L06Rik AI845279 AW228747 CDK11 Cdc2l6 mKIAA1028	0.531207	5.53252	5.36306	1.41627e-05	0.000107689	2.77123	78334	cyclin-dependent kinase 19	10	40069114	40203624	+
ENSMUSG00000031584	Gsr	AI325518 D8Ertd238e Gr-1 Gr1	-0.444634	4.95393	-5.36052	1.42559e-05	0.000108337	2.80116	14782	glutathione reductase	8	34762995	34808635	+
ENSMUSG00000001440	Kpnb1	AA409963 IPOB Impnb	-0.396034	7.01597	-5.35959	1.42902e-05	0.00010849	2.78572	16211	karyopherin (importin) beta 1	11	97021028	97049195	-
ENSMUSG00000051343	Rab11fip5	9130206P09Rik C75969 D6Ertd32e GAF1 RIP11 mKIAA0857	-0.435779	5.18206	-5.35954	1.42921e-05	0.00010849	2.78473	52055	RAB11 family interacting protein 5 (class I)	6	85284957	85324628	-
ENSMUSG00000015806	Qdpr		-0.483477	5.28234	-5.35901	1.43116e-05	0.000108552	2.77942	110391	quinoid dihydropteridine reductase	5	45825271	45841474	-
ENSMUSG00000044968	Napepld		0.571323	3.339	5.35889	1.43163e-05	0.000108552	2.957	242864	N-acyl phosphatidylethanolamine phospholipase D	5	21168719	21207214	-
ENSMUSG00000026234	Ncl	B530004O11Rik C23 D0Nds28 D1Nds28 Nucl	-0.334247	7.86974	-5.35823	1.43405e-05	0.000108675	2.81398	17975	nucleolin	1	88241294	88256030	-
ENSMUSG00000020741	1300001I01Rik	Kiaa0664 mKIAA0664	-0.431021	5.50878	-5.35636	1.44102e-05	0.000109141	2.7631	74148	RIKEN cDNA 1300001I01 gene	11	74462997	74484349	+
ENSMUSG00000026193	Fn1	E330027I09 Fn Fn-1	1.29055	3.63265	5.35356	1.45148e-05	0.000109873	2.91411	14268	fibronectin 1	1	71632094	71699774	-
ENSMUSG00000034807	Glt25d1		-0.451756	4.72304	-5.35263	1.45496e-05	0.000110029	2.79833	234407	glycosyltransferase 25 domain containing 1	8	74134923	74148808	+
ENSMUSG00000075595	Zfp652		0.545378	5.3324	5.35257	1.45518e-05	0.000110029	2.7511	268469	zinc finger protein 652	11	95573987	95696429	+
ENSMUSG00000026259	Ngef	Tims2 ephexin	-2.40284	0.445392	-5.35075	1.46205e-05	0.000110487	3.16337	53972	neuronal guanine nucleotide exchange factor	1	89373409	89470445	-
ENSMUSG00000002957	Ap2a2	2410074K14Rik AF006990 AW146353 Adtab C78001 L25	-0.662726	6.99425	-5.34882	1.46936e-05	0.000110934	2.75849	11772	adaptor protein complex AP-2, alpha 2 subunit	7	148748079	148818910	+
ENSMUSG00000011752	Pgam1	2310050F24Rik Pgam-1	-0.431807	4.34006	-5.34876	1.4696e-05	0.000110934	2.82309	18648	phosphoglycerate mutase 1	19	41986361	41993154	+
ENSMUSG00000057098	Ebf1	9830166E18Rik AW990631 Ebf O/E-1 Olf-1 Olf1	-0.549335	7.88127	-5.34785	1.47306e-05	0.000111133	2.78811	13591	early B cell factor 1	11	44430819	44821593	+
ENSMUSG00000058173	BC017612		1.06597	1.63498	5.34541	1.48236e-05	0.000111772	3.11539	170748	cDNA sequence BC017612	9	15309931	15349704	+
ENSMUSG00000041133	Smc1a	5830426I24Rik SMC-1A Sb1.8 Smc1 Smc1alpha Smc1l1 Smcb mKIAA0178	-0.537672	6.92058	-5.34338	1.49017e-05	0.000112298	2.74152	24061	structural maintenance of chromosomes 1A	X	148450971	148497237	+
ENSMUSG00000039501	Znfx1	AI481105	-0.50859	5.7213	-5.3427	1.49281e-05	0.000112434	2.72446	98999	zinc finger, NFX1-type containing 1	2	166861293	166888515	-
ENSMUSG00000028383	Hsdl2	2610207I16Rik	0.393388	5.92623	5.34103	1.49923e-05	0.000112856	2.71015	72479	hydroxysteroid dehydrogenase like 2	4	59594435	59631565	+
ENSMUSG00000029249	Rest	2610008J04Rik AA407358 NRSF	0.765782	3.83086	5.34036	1.50183e-05	0.000112988	2.84894	19712	RE1-silencing transcription factor	5	77694516	77715457	+
ENSMUSG00000058655	Eif4b	2310046H11Rik AL024095 C85189 Eif4a2	-0.306638	6.53675	-5.33927	1.50607e-05	0.000113244	2.71847	75705	eukaryotic translation initiation factor 4B	15	101904204	101927603	+
ENSMUSG00000033628	Pik3c3		-0.490546	5.15787	-5.33887	1.50765e-05	0.000113272	2.73401	225326	phosphoinositide-3-kinase, class 3	18	30432401	30507780	+
ENSMUSG00000028701	1520402A15Rik	Lrp35a Lurap1	0.646284	3.56707	5.33857	1.50879e-05	0.000113272	2.87607	68075	RIKEN cDNA 1520402A15 gene	4	115805011	115823943	-
ENSMUSG00000091793	Rian		0.647375	7.00412	5.33853	1.50895e-05	0.000113272	2.72943		RNA imprinted and accumulated in nucleus	12	110842155	110899919	+
ENSMUSG00000000948	Snrpn	2410045I01Rik HCERN3 Peg4 Pwcr1 SMN	-0.563688	8.32762	-5.33797	1.51114e-05	0.000113373	2.78044	20646	small nuclear ribonucleoprotein N	7	67127388	67285105	-
ENSMUSG00000024981	Acsl5		-0.443459	5.21161	-5.33743	1.51325e-05	0.000113468	2.7266	433256	acyl-CoA synthetase long-chain family member 5	19	55327859	55371117	+
ENSMUSG00000048330	Ric3		-0.332391	6.31662	-5.33662	1.51643e-05	0.000113575	2.70715	320360	resistance to inhibitors of cholinesterase 3 homolog (C. elegans)	7	116177826	116226845	-
ENSMUSG00000030605	Mfge8	AA408458 AI325141 MFG-E8 Mfgm P47 SED1 lactadherin	0.971129	1.66445	5.33656	1.51669e-05	0.000113575	3.09107	17304	milk fat globule-EGF factor 8 protein	7	86278655	86293946	-
ENSMUSG00000091266	Gm17321		-0.541568	5.33139	-5.33643	1.51719e-05	0.000113575	2.72047		predicted gene, 17321	10	34015718	34018713	-
ENSMUSG00000022892	App	Abeta Abpp Adap Ag Cvap E030013M08Rik betaApp	-0.4391	8.12232	-5.33414	1.5262e-05	0.000114186	2.76223	11820	amyloid beta (A4) precursor protein	16	84954685	85173952	-
ENSMUSG00000034926	Dhcr24	2310076D10Rik 5830417J06Rik mKIAA0018	-0.523332	7.92869	-5.33314	1.53015e-05	0.000114419	2.75218	74754	24-dehydrocholesterol reductase	4	106233643	106261718	+
ENSMUSG00000086605	Gm14290		-0.675913	4.74264	-5.33284	1.53134e-05	0.000114444	2.7508		predicted gene 14290	2	166924294	166927326	-
ENSMUSG00000025577	Cbx2	M33 MOD2 pc	1.08059	0.552952	5.33017	1.54194e-05	0.000115173	3.11555	12416	chromobox homolog 2 (Drosophila Pc class)	11	118884276	118892584	+
ENSMUSG00000021477	Ctsl	1190035F06Rik Ctsl1 MEP fs nkt	-0.555	9.50948	-5.32931	1.54536e-05	0.000115354	2.80539	13039	cathepsin L	13	64464522	64471614	-
ENSMUSG00000038024	Dennd4c		0.598503	3.93643	5.32913	1.54607e-05	0.000115354	2.80703	329877	DENN/MADD domain containing 4C	4	86394459	86496507	+
ENSMUSG00000086950	Gm16907		1.09807	2.16697	5.32764	1.55205e-05	0.000115736	3.02847		predicted gene, 16907	13	63390909	63398455	-
ENSMUSG00000027316	Gfra4	AW060733 G630015H18Rik	-0.628674	2.93077	-5.32731	1.55339e-05	0.000115772	2.94649	14588	glial cell line derived neurotrophic factor family receptor alpha 4	2	130865368	130868824	-
ENSMUSG00000024222	Fkbp5	51kDa D17Ertd592e Dit1 FKBP-5 FKBP51	-0.755712	3.49906	-5.32639	1.55708e-05	0.000115983	2.87518	14229	FK506 binding protein 5	17	28536040	28654469	-
ENSMUSG00000020250	Txnrd1		-0.408315	5.33594	-5.3246	1.56429e-05	0.000116457	2.68728		thioredoxin reductase 1	10	82296696	82360469	+
ENSMUSG00000086463	Gm16898		-0.519291	8.7051	-5.32424	1.56576e-05	0.000116502	2.76018		predicted gene, 16898	2	169459146	169714003	-
ENSMUSG00000090836	Gm17475		1.85467	1.2593	5.32351	1.56871e-05	0.000116657	3.08472		predicted gene, 17475	8	41947749	41951001	-
ENSMUSG00000026365	Cfh	Mud-1 NOM Sas-1 Sas1	1.23915	3.41942	5.32323	1.56988e-05	0.00011668	2.86355	12628	complement component factor h	1	141982432	142079988	-
ENSMUSG00000060212	Pcnxl2		-0.616482	3.86793	-5.32246	1.573e-05	0.000116848	2.81345	270109	pecanex-like 2 (Drosophila)	8	128275409	128422193	-
ENSMUSG00000020167	Tcf3	A1 AA408400 ALF2 AW209082 E12 E12/E47 E2A E47 ME2 Pan1 Pan2 Tcfe2a VDIR bHLHb21	0.771295	1.94857	5.31957	1.5848e-05	0.00011766	3.02671	21423	transcription factor 3	10	79872259	79896392	-
ENSMUSG00000026004	1110028C15Rik	1110028C15Rik 1190030G24 AI427598 C430010P07Rik mKIAA4189	0.63592	4.79471	5.31914	1.58654e-05	0.000117724	2.69816	68691	RIKEN cDNA 1110028C15 gene	1	66765817	66864169	-
ENSMUSG00000054871	Tmem158	2310037P21Rik Ris1	-0.727899	3.33304	-5.31869	1.58841e-05	0.000117799	2.87609	72309	transmembrane protein 158	9	123168176	123169907	-
ENSMUSG00000056666	Retsat	0610039N19Rik C80029 MMT-7 Ppsig	0.648277	3.21509	5.31775	1.59227e-05	0.000117958	2.86918	67442	retinol saturase (all trans retinol 13,14 reductase)	6	72548469	72558419	+
ENSMUSG00000004530	Coro1c	AL022675 AW455561 AW548837	-0.375098	5.8163	-5.31774	1.59231e-05	0.000117958	2.65688	23790	coronin, actin binding protein 1C	5	114292445	114358767	-
ENSMUSG00000047539	Fbxo28	4833428J17Rik 5730505P19Rik D1Ertd578e Fbx28 mKIAA0483	-0.363566	5.64726	-5.3171	1.59492e-05	0.000118087	2.65757	67948	F-box protein 28	1	184243233	184271737	-
ENSMUSG00000059343	Aldoart1		-0.584123	4.14094	-5.3163	1.59826e-05	0.000118226	2.76452		aldolase 1 A retrogene 1	4	72511755	72513668	-
ENSMUSG00000040570	Rundc3b		-0.494243	3.85229	-5.31623	1.59855e-05	0.000118226	2.79588	242819	RUN domain containing 3B	5	8490334	8622952	-
ENSMUSG00000061451	Tmem151a		-0.621227	5.04412	-5.31576	1.60046e-05	0.000118303	2.68405	381199	transmembrane protein 151A	19	5070859	5085531	-
ENSMUSG00000042520	Ubap2l	3110083O19Rik 4932431F02Rik A430103N23Rik C77168 Nice-4 mKIAA0144	-0.456794	6.90196	-5.31511	1.60317e-05	0.000118438	2.66789	74383	ubiquitin associated protein 2-like	3	89803511	89856397	-
ENSMUSG00000032120	C2cd2l	1300006O23Rik Tmem24	-0.496763	4.61917	-5.31458	1.60536e-05	0.000118512	2.71033	71764	C2 calcium-dependent domain containing 2-like	9	44117320	44128365	-
ENSMUSG00000030376	Slc8a2		-0.896203	2.17219	-5.31445	1.60592e-05	0.000118512	3.0022	110891	solute carrier family 8 (sodium/calcium exchanger), member 2	7	16715509	16745858	+
ENSMUSG00000025743	Sdc3	Synd3 mKIAA0468 syn-3	0.504762	7.2881	5.31405	1.60759e-05	0.000118545	2.67732	20970	syndecan 3	4	130348452	130382234	+
ENSMUSG00000025085	Ablim1		-0.493875	6.90959	-5.31392	1.60812e-05	0.000118545	2.66524	226251	actin-binding LIM protein 1	19	57107223	57389409	-
ENSMUSG00000029403	Cdkl2	5330436L21Rik AI505225 KKIAMRE Kkm	-0.517668	6.39906	-5.31352	1.60978e-05	0.000118603	2.65086	53886	cyclin-dependent kinase-like 2 (CDC2-related kinase)	5	92435100	92472068	-
ENSMUSG00000028339	Col15a1		1.04966	3.10623	5.31304	1.6118e-05	0.000118687	2.87597	12819	collagen, type XV, alpha 1	4	47221033	47326039	+
ENSMUSG00000038244	Mical2		0.563445	3.87028	5.31199	1.61614e-05	0.000118942	2.77074	320878	microtubule associated monoxygenase, calponin and LIM domain containing 2	7	119369370	119498708	+
ENSMUSG00000071657	Bscl2	2900097C17Rik AI046355 Gng3lg	-0.452494	5.41973	-5.31132	1.61898e-05	0.000119034	2.6506	14705	Bernardinelli-Seip congenital lipodystrophy 2 homolog (human)	19	8911957	8923173	+
ENSMUSG00000039809	Gabbr2		-0.684453	7.12036	-5.31128	1.61915e-05	0.000119034	2.66632	242425	gamma-aminobutyric acid (GABA) B receptor, 2	4	46675190	47004745	-
ENSMUSG00000046230	Vps13a		-0.561313	6.1732	-5.31077	1.62129e-05	0.000119126	2.64132	271564	vacuolar protein sorting 13A (yeast)	19	16691253	16855417	-
ENSMUSG00000052539	Magi3	4732496O19Rik 6530407C02Rik AA407180 AI120132 mKIAA1634	-0.650774	7.33315	-5.31009	1.62411e-05	0.000119242	2.67063	99470	membrane associated guanylate kinase, WW and PDZ domain containing 3	3	103817182	104024297	-
ENSMUSG00000046844	Vat1l		-0.66597	6.64045	-5.30997	1.62462e-05	0.000119242	2.64841	270097	vesicle amine transport protein 1 homolog-like (T. californica)	8	116729512	116897971	+
ENSMUSG00000029168	Dpysl5	CRAM CRMP-5 Crmp5	-0.57671	7.5689	-5.30788	1.63343e-05	0.00011976	2.67351	65254	dihydropyrimidinase-like 5	5	31013937	31101748	+
ENSMUSG00000009090	Ap1b1	Adtb1	-0.695122	5.29349	-5.30788	1.63345e-05	0.00011976	2.65216	11764	adaptor protein complex AP-1, beta 1 subunit	11	4886827	4942732	+
ENSMUSG00000032000	Birc3	AW107670 Api1 Api2 Birc2 HIAP2 IAP1 IAP2 MIAP1 MIAP2 MIHB MIHC RNF49 cIAP-1 cIAP-2 cIAP1 cIAP2	0.711168	3.36553	5.30682	1.63794e-05	0.000120024	2.82165	11796	baculoviral IAP repeat-containing 3	9	7848699	7873186	-
ENSMUSG00000089854	Gm16133		1.16548	0.706397	5.30473	1.64682e-05	0.000120583	3.05202		predicted gene 16133	13	63434445	63441267	+
ENSMUSG00000058624	Gda	AU015411 AW047581	-0.747036	4.17921	-5.3046	1.64736e-05	0.000120583	2.73454	14544	guanine deaminase	19	21465797	21547935	-
ENSMUSG00000042581	Thsd7b		-0.895597	3.15893	-5.30417	1.64919e-05	0.000120653	2.86623	210417	thrombospondin, type I, domain containing 7B	1	131169879	132115855	+
ENSMUSG00000056966	Gjc3		1.04199	6.35154	5.30251	1.65628e-05	0.000121105	2.61783	118446	gap junction protein, gamma 3	5	138395037	138404187	-
ENSMUSG00000031007	Atp6ap2	(P)RR 5730403E06Rik APT6M8-9 ATP6M8-9 Atp6ip2 M8-9	-0.543683	5.51861	-5.30182	1.65923e-05	0.000121256	2.62471	70495	ATPase, H+ transporting, lysosomal accessory protein 2	X	12164927	12194175	+
ENSMUSG00000041930	BC057022		-1.17401	3.56212	-5.30021	1.66615e-05	0.000121696	2.81479	433940	cDNA sequence BC057022	5	115018025	115063229	+
ENSMUSG00000022456	Sept3	3110018K01Rik AV154067 B530002E20Rik Sep3	-0.438442	7.25528	-5.29983	1.6678e-05	0.00012175	2.64082	24050	septin 3	15	82105365	82124872	+
ENSMUSG00000040264	Gbp5		0.929799	2.25677	5.29948	1.66934e-05	0.000121797	2.94757	229898	guanylate binding protein 5	3	142159864	142185308	+
ENSMUSG00000021669	Col4a3bp	2810404O15Rik 9230101K08Rik AU016711 CERT GPBP	-0.394715	7.02551	-5.29719	1.67923e-05	0.000122418	2.62571	68018	collagen, type IV, alpha 3 (Goodpasture antigen) binding protein	13	97312690	97410122	+
ENSMUSG00000090071	Cdk5r2	B230310J22Rik p39	-0.58307	5.59154	-5.29709	1.67967e-05	0.000122418	2.61128	12570	cyclin-dependent kinase 5, regulatory subunit 2 (p39)	1	74901508	74904005	+
ENSMUSG00000002658	Gtf2f1	2810405L04Rik C76800 RAP74	-0.567865	5.42849	-5.29631	1.68307e-05	0.000122601	2.61415	98053	general transcription factor IIF, polypeptide 1	17	57142826	57150723	-
ENSMUSG00000018372	Ccdc45		0.978718	1.21108	5.29569	1.68576e-05	0.000122731	3.01482	320162	coiled-coil domain containing 45	11	106650566	106681244	+
ENSMUSG00000026566	Mpzl1	1110007A10Rik PZR	0.696591	4.2649	5.29515	1.68811e-05	0.000122819	2.6849	68481	myelin protein zero-like 1	1	167522312	167564672	-
ENSMUSG00000060703	Cd302	1110055L24Rik AI159627	1.16466	0.613589	5.295	1.68879e-05	0.000122819	3.02961	66205	CD302 antigen	2	60090050	60122545	-
ENSMUSG00000035615	Frmpd1		-0.667922	6.46668	-5.29456	1.6907e-05	0.000122871	2.6049	666060	FERM and PDZ domain containing 1	4	45197747	45298808	+
ENSMUSG00000038456	Dennd2a		0.814379	3.02549	5.29442	1.69132e-05	0.000122871	2.83693	209773	DENN/MADD domain containing 2A	6	39412377	39507866	-
ENSMUSG00000072964	Bhlhb9	2700087I09Rik	-0.498483	4.32393	-5.29314	1.69695e-05	0.00012314	2.68373	70237	basic helix-loop-helix domain containing, class B9	X	132420392	132425620	+
ENSMUSG00000030718	Ppme1	1110069N17Rik 2700017M01Rik PME-1 Pme1	-0.541586	5.54775	-5.2931	1.69709e-05	0.00012314	2.60138	72590	protein phosphatase methylesterase 1	7	107475247	107520406	-
ENSMUSG00000052337	Immt	1700082C19Rik D830041H16Rik HMP P87 P87/89 P89	-0.409441	6.61255	-5.29295	1.69776e-05	0.00012314	2.60199	76614	inner membrane protein, mitochondrial	6	71781325	71827382	+
ENSMUSG00000059923	Grb2	AA408164 Ash	-0.414147	4.612	-5.29196	1.70214e-05	0.000123391	2.65124	14784	growth factor receptor bound protein 2	11	115505359	115569911	-
ENSMUSG00000030287	Itpr2	AI649341 InsP3R-2 InsP3R-5 Ip3r2 Itpr5 insP3R2	1.55033	2.04944	5.29072	1.70759e-05	0.00012372	2.95037	16439	inositol 1,4,5-triphosphate receptor 2	6	146056821	146450745	-
ENSMUSG00000073433	Arhgdig	Gdi5 RIP2 Rho-GDI-3 Rho-GDI2	-0.562324	4.14617	-5.29009	1.71039e-05	0.000123857	2.69615	14570	Rho GDP dissociation inhibitor (GDI) gamma	17	26333171	26344731	-
ENSMUSG00000003863	Ppfia3	2410127E16Rik	-0.661997	3.62733	-5.28987	1.71134e-05	0.000123859	2.76167	76787	protein tyrosine phosphatase, receptor type, f polypeptide (PTPRF), interacting protein (liprin), alpha 3	7	52594496	52622389	-
ENSMUSG00000019975	Ikbip		0.797784	2.80348	5.28874	1.71636e-05	0.000124156	2.85257	100862563	IKBKB interacting protein	10	90545685	90565352	+
ENSMUSG00000029094	Afap1	2600003E23Rik 9630044L16Rik AI848729 Afap mKIAA3018	0.567865	4.20868	5.28832	1.71824e-05	0.000124226	2.67273	70292	actin filament associated protein 1	5	36235968	36346572	+
ENSMUSG00000036745	Ttll7	1110049N09Rik 4921517B04Rik C630030B20 Ttll7s	-0.741789	9.06559	-5.28626	1.72743e-05	0.000124761	2.67777	70892	tubulin tyrosine ligase-like family, member 7	3	146515331	146646973	+
ENSMUSG00000035640	Dos		-0.54694	5.76695	-5.28624	1.72749e-05	0.000124761	2.57914	100503659	downstream of Stk11	10	79593196	79603580	-
ENSMUSG00000085315	A430018G15Rik		-0.504285	4.56266	-5.28384	1.73825e-05	0.000125471	2.63649		RIKEN cDNA A430018G15 gene	2	52280532	52290405	+
ENSMUSG00000003410	Elavl3	2600009P04Rik Huc PLE21 mHuC	-0.543703	6.37087	-5.28268	1.74347e-05	0.000125781	2.57133	15571	ELAV (embryonic lethal, abnormal vision, Drosophila)-like 3 (Hu antigen C)	9	21819449	21856467	-
ENSMUSG00000028995	Fam126a	AB030242 Drctnnb1a	0.653682	4.72198	5.28221	1.74561e-05	0.000125833	2.60922	84652	family with sequence similarity 126, member A	5	23421094	23536508	-
ENSMUSG00000029822	Osbpl3	1200014M06Rik 6720421I08Rik A530055M08 ORP3 OSBP3	-0.688478	7.97969	-5.28207	1.74626e-05	0.000125833	2.62342	71720	oxysterol binding protein-like 3	6	50243326	50406200	-
ENSMUSG00000025790	Slco3a1		0.570026	4.94738	5.28191	1.74699e-05	0.000125833	2.59104	108116	solute carrier organic anion transporter family, member 3a1	7	81420305	81699666	-
ENSMUSG00000026965	Anapc2	9230107K09Rik AL024279 Apc2 Emi4 Imi4 mKIAA1406	-0.461721	5.17398	-5.28078	1.7521e-05	0.000126135	2.5834	99152	anaphase promoting complex subunit 2	2	25127998	25141435	+
ENSMUSG00000040841	Six5	Dmahp MDMAHP TrexBF	1.30175	0.735809	5.28048	1.75346e-05	0.000126165	2.99263	20475	sine oculis-related homeobox 5 homolog (Drosophila)	7	19679943	19683898	+
ENSMUSG00000031872	Bean1	Bean	-0.534691	7.11961	-5.27926	1.759e-05	0.000126496	2.58339	65115	brain expressed, associated with Nedd4, 1	8	106694413	106742992	+
ENSMUSG00000028465	Tln1	Tln	-0.579341	5.84816	-5.27888	1.76071e-05	0.000126552	2.55982	21894	talin 1	4	43544391	43575563	-
ENSMUSG00000063382	Bcl9l	B9L BC003321 BCL9-2 DLNB11	0.682562	3.73867	5.27575	1.77505e-05	0.000127471	2.69435	80288	B cell CLL/lymphoma 9-like	9	44307219	44318471	+
ENSMUSG00000078117	Gm16485		-1.64171	0.912448	-5.27568	1.77537e-05	0.000127471	2.9805		predicted gene 16485	9	8971791	8975773	+
ENSMUSG00000031993	Snx19		-0.440235	5.01452	-5.27506	1.77822e-05	0.000127608	2.57755	102607	sorting nexin 19	9	30234693	30274311	+
ENSMUSG00000033364	Usp37		-0.369451	4.99592	-5.27403	1.78296e-05	0.000127823	2.57473	319651	ubiquitin specific peptidase 37	1	74482084	74590860	-
ENSMUSG00000040710	St8sia4	PST PST-1 ST8SiaIV Siat8d	1.07572	2.32583	5.274	1.78312e-05	0.000127823	2.87696	20452	ST8 alpha-N-acetyl-neuraminide alpha-2,8-sialyltransferase 4	1	97484261	97564171	-
ENSMUSG00000035834	Polr3g	2310047G20Rik AV275904 RPC32 RPC7	-0.57727	5.22157	-5.27192	1.79273e-05	0.000128439	2.56047	67486	polymerase (RNA) III (DNA directed) polypeptide G	13	81812842	81850012	-
ENSMUSG00000020151	Ptprr	Gmcp1 PTP-SL PTPBR7 RPTPRR mPTP213	-0.779607	4.88204	-5.27173	1.7936e-05	0.000128439	2.58565	19279	protein tyrosine phosphatase, receptor type, R	10	115455269	115711988	+
ENSMUSG00000037348	Paqr7	2310021M12Rik AV001994 BB007237 Mpra PGLP mPR	-0.423172	4.65547	-5.27114	1.79638e-05	0.00012857	2.59412	71904	progestin and adipoQ receptor family member VII	4	134052612	134066150	+
ENSMUSG00000032220	Myo1e	2310020N23Rik 9130023P14Rik AA407778 myosin-1e myr 3	-0.511142	6.58148	-5.26952	1.80392e-05	0.000129041	2.54163	71602	myosin IE	9	70055157	70247874	+
ENSMUSG00000027882	Stxbp3a	Munc-18c Stxbp3 Sxtbp3 Unc18-3	0.981484	2.30253	5.26838	1.80925e-05	0.000129354	2.86484	20912	syntaxin binding protein 3A	3	108596094	108643444	-
ENSMUSG00000041997	Tlk1		-0.394346	6.27636	-5.26758	1.81297e-05	0.000129551	2.52953	228012	tousled-like kinase 1	2	70550464	70663785	-
ENSMUSG00000017929	B4galt5	9430078I07Rik AW049941 AW539721	-0.614196	6.42346	-5.26644	1.81835e-05	0.000129818	2.5312	56336	UDP-Gal:betaGlcNAc beta 1,4-galactosyltransferase, polypeptide 5	2	167123944	167174683	-
ENSMUSG00000032366	Tpm1	AA986836 AI854628 TM2 Tm3 Tmpa Tpm-1 alpha-TM	-0.422369	7.95965	-5.26638	1.81863e-05	0.000129818	2.58189	22003	tropomyosin 1, alpha	9	66870397	66897213	-
ENSMUSG00000037266	D4Wsu53e	2700043I21Rik D4Ucla2	0.630891	5.32042	5.26598	1.8205e-05	0.000129884	2.52917	27981	DNA segment, Chr 4, Wayne State University 53, expressed	4	134479507	134483586	+
ENSMUSG00000001663	Gstt1	AI255817 Gstt1-1	0.59949	2.76063	5.26478	1.8262e-05	0.000130198	2.79632	14871	glutathione S-transferase, theta 1	10	75246558	75261329	-
ENSMUSG00000078495	Gm13157		0.758468	1.51898	5.26448	1.82761e-05	0.000130198	2.92097	100041677	predicted gene 13157	4	147128083	147183895	-
ENSMUSG00000018474	Chd3		-0.605562	6.82664	-5.26444	1.8278e-05	0.000130198	2.53603	216848	chromodomain helicase DNA binding protein 3	11	69156775	69182928	-
ENSMUSG00000082100	Glns-ps1		0.568451	1.77385	5.26359	1.83184e-05	0.000130417	2.90087		glutamine synthetase pseudogene 1	11	19620358	19621475	+
ENSMUSG00000028433	Ubap2	1190005K07Rik AA408600 AU045235 UBAP-2 mKIAA1491	-0.544457	6.75238	-5.26299	1.83465e-05	0.000130525	2.52973	68926	ubiquitin-associated protein 2	4	41141346	41222177	-
ENSMUSG00000033105	Lss	2810025N20Rik BC029082 D10Ertd116e Osc	0.648942	6.41891	5.26286	1.83528e-05	0.000130525	2.51628	16987	lanosterol synthase	10	75994333	76019883	+
ENSMUSG00000032097	Ddx6	1110001P04Rik E230023J21Rik HLR2 mRCK/P54 p54 rck	-0.368313	6.8571	-5.26031	1.84743e-05	0.00013132	2.5251	13209	DEAD (Asp-Glu-Ala-Asp) box polypeptide 6	9	44412975	44448814	+
ENSMUSG00000047842	Diras2	2900052J15Rik AI414999	-0.687032	4.87771	-5.25915	1.85301e-05	0.000131647	2.55137	68203	DIRAS family, GTP-binding RAS-like 2	13	52599744	52626205	-
ENSMUSG00000028546	Elavl4	Elav Hud PNEM	-0.509185	7.71208	-5.25859	1.85568e-05	0.000131768	2.55228	15572	ELAV (embryonic lethal, abnormal vision, Drosophila)-like 4 (Hu antigen D)	4	109876327	110024514	-
ENSMUSG00000034636	Zyg11b		-0.543114	7.61794	-5.25709	1.8629e-05	0.000132175	2.54485	414872	zyg-ll homolog B (C. elegans)	4	107902329	107973701	-
ENSMUSG00000020524	Gria1	2900051M01Rik Glr-1 Glr1 GluA1 GluR-A GluRA Glur-1 Glur1 HIPA1 gluR-K1	-0.971208	3.87181	-5.257	1.86336e-05	0.000132175	2.65805	14799	glutamate receptor, ionotropic, AMPA1 (alpha 1)	11	56824889	57143746	+
ENSMUSG00000033124	Atg9a		-0.613022	5.22562	-5.25587	1.86878e-05	0.00013239	2.5197	245860	autophagy-related 9A (yeast)	1	75177440	75188497	-
ENSMUSG00000028451	1700022I11Rik		-0.607668	3.72689	-5.25585	1.8689e-05	0.00013239	2.66078	67317	RIKEN cDNA 1700022I11 gene	4	42982818	42996511	+
ENSMUSG00000008035	Mid1ip1	3110038L01Rik Mig12 S14R	-0.335888	5.92529	-5.25576	1.86934e-05	0.00013239	2.4962	68041	Mid1 interacting protein 1 (gastrulation specific G12-like (zebrafish))	X	10292139	10296816	+
ENSMUSG00000018548	Trim37	1110032A10Rik 2810004E07Rik AI848587 AU043018 MUL TEF3 mKIAA0898	-0.481407	6.71672	-5.25516	1.87223e-05	0.000132526	2.50815	68729	tripartite motif-containing 37	11	86940579	87034185	+
ENSMUSG00000090386	2810055G20Rik		1.3431	0.812109	5.25189	1.88818e-05	0.000133585	2.92129		RIKEN cDNA 2810055G20 gene	16	77329504	77598689	+
ENSMUSG00000020402	Vdac1	AL033343 Vdac5	-0.426745	7.16227	-5.25133	1.89089e-05	0.000133707	2.51275	22333	voltage-dependent anion channel 1	11	52174362	52202899	+
ENSMUSG00000033430	Terf2ip	Rap1	-0.433761	4.94699	-5.25034	1.89574e-05	0.00013398	2.51844	57321	telomeric repeat binding factor 2, interacting protein	8	114535259	114544428	+
ENSMUSG00000029304	Spp1	2AR Apl-1 BNSP BSPI Bsp ETA-1 Eta OP Opn Opnl Ric Spp-1	1.39005	3.01307	5.24916	1.90159e-05	0.000134323	2.73366	20750	secreted phosphoprotein 1	5	104864137	104870069	+
ENSMUSG00000031072	Oraov1	2210010N10Rik TAOS1	0.394535	4.78176	5.24858	1.90442e-05	0.000134452	2.51764	72284	oral cancer overexpressed 1	7	152101005	152116653	+
ENSMUSG00000045414	1190002N15Rik	GoPro49	0.512781	5.26259	5.2481	1.90679e-05	0.00013455	2.48551	68861	RIKEN cDNA 1190002N15 gene	9	94418283	94438500	-
ENSMUSG00000039313	AF529169		-1.0356	4.02035	-5.24735	1.9105e-05	0.000134741	2.61521	209743	cDNA sequence AF529169	9	89484876	89517824	-
ENSMUSG00000085334	Gm12940		0.489918	3.23928	5.24442	1.92507e-05	0.000135698	2.67867		predicted gene 12940	4	126710975	126726642	+
ENSMUSG00000029864	Gstk1	0610025I19Rik AW260476 DsbA-L	0.993513	2.13495	5.24315	1.9314e-05	0.000136073	2.81893	76263	glutathione S-transferase kappa 1	6	42195934	42200440	+
ENSMUSG00000003660	Snrnp200		-0.498831	6.43919	-5.24259	1.93418e-05	0.000136198	2.46906	320632	small nuclear ribonucleoprotein 200 (U5)	2	127034122	127066187	+
ENSMUSG00000021062	Rab15		-0.523207	6.51479	-5.24176	1.93837e-05	0.000136422	2.46873	104886	RAB15, member RAS oncogene family	12	77898947	77923895	-
ENSMUSG00000034390	4933407C03Rik	4933407C03Rik 5830471E12Rik AI314065 AI464126	-0.606181	7.46872	-5.23811	1.95678e-05	0.000137591	2.49052	74440	RIKEN cDNA 4933407C03 gene	8	119780919	119985403	+
ENSMUSG00000086651	1300002E11Rik		0.91219	3.73066	5.23806	1.95701e-05	0.000137591	2.60106		RIKEN cDNA 1300002E11 gene	16	21794420	21809110	+
ENSMUSG00000086717	Gm15655		0.993853	1.45859	5.23785	1.9581e-05	0.000137596	2.85918		predicted gene 15655	8	118228978	118231133	+
ENSMUSG00000039262	Prrc2b		-0.626762	7.71852	-5.23519	1.97162e-05	0.000138474	2.49264	227723	proline-rich coiled-coil 2B	2	32006602	32090057	+
ENSMUSG00000021904	Sema3g		1.03049	3.54138	5.23488	1.97324e-05	0.000138516	2.61885	218877	sema domain, immunoglobulin domain (Ig), short basic domain, secreted, (semaphorin) 3G	14	32031046	32043536	+
ENSMUSG00000063314	Gm12657		0.762964	1.78312	5.23328	1.98143e-05	0.000139019	2.82479		predicted gene 12657	4	94260341	94267001	+
ENSMUSG00000009563	Tor2a	Prosalusin	0.879285	0.763848	5.23307	1.98251e-05	0.000139023	2.87576	30933	torsin family 2, member A	2	32612754	32617764	+
ENSMUSG00000021831	Ero1l	ERO1-L	-0.388419	5.08898	-5.23142	1.99101e-05	0.000139489	2.45974	50527	ERO1-like (S. cerevisiae)	14	45902879	45938237	-
ENSMUSG00000066189	Cacng3		-0.756793	1.92719	-5.23137	1.99122e-05	0.000139489	2.81403	54376	calcium channel, voltage-dependent, gamma subunit 3	7	129815258	129912905	+
ENSMUSG00000020894	Vamp2	Syb-2 Syb2 sybII	-0.510507	8.65951	-5.23109	1.99267e-05	0.000139518	2.51947	22318	vesicle-associated membrane protein 2	11	68901992	68905886	+
ENSMUSG00000040488	Ltbp4		0.924686	3.29245	5.23082	1.99407e-05	0.000139544	2.63989	108075	latent transforming growth factor beta binding protein 4	7	28090155	28122711	-
ENSMUSG00000031539	Ap3m2	5830445E16Rik AP-3B	-0.438281	4.90448	-5.23004	1.99811e-05	0.000139754	2.46922	64933	adaptor-related protein complex 3, mu 2 subunit	8	23897826	23916126	-
ENSMUSG00000021417	Eci2	Acbd2 Drs1 Hca88 Peci	0.427593	4.70683	5.22791	2.00918e-05	0.000140456	2.47054	23986	enoyl-Coenzyme A delta isomerase 2	13	35069617	35118963	-
ENSMUSG00000054074	2810030E01Rik	2810030E01Rik 5730507N06Rik BB088113	0.773518	2.3686	5.22657	2.01616e-05	0.000140871	2.75083	72668	RIKEN cDNA 2810030E01 gene	2	17962303	17970678	-
ENSMUSG00000033157	Abhd10		-0.46522	4.22697	-5.22631	2.01751e-05	0.000140892	2.52166	213012	abhydrolase domain containing 10	16	45729838	45743068	-
ENSMUSG00000032202	Rab27a	2210402C08Rik 2410003M20Rik 4933437C11Rik ash	-0.500687	4.46753	-5.22568	2.02085e-05	0.000141053	2.49618	11891	RAB27A, member RAS oncogene family	9	72892672	72945399	+
ENSMUSG00000027184	Caprin1	AL022980 Caprin-1 Gpiap Gpiap1 Mmgpip137 P137 rng105	-0.40682	8.06264	-5.22045	2.0484e-05	0.000142856	2.46796	53872	cell cycle associated protein 1	2	103603098	103637806	-
ENSMUSG00000042462	Dctpp1	2410015N17Rik AI854235 RS21-C6	1.09525	0.878231	5.22037	2.0488e-05	0.000142856	2.84191	66422	dCTP pyrophosphatase 1	7	134400473	134404223	-
ENSMUSG00000066752	Gm10176		-0.775281	2.56043	-5.21789	2.06204e-05	0.000143667	2.71865		predicted gene 10176	1	164407811	164410074	+
ENSMUSG00000026576	Atp1b1	Atpb Atpb-1	-0.517545	9.06585	-5.21779	2.06255e-05	0.000143667	2.50179	11931	ATPase, Na+/K+ transporting, beta 1 polypeptide	1	166367398	166388486	-
ENSMUSG00000007891	Ctsd	CD CatD	-0.450062	9.00427	-5.2146	2.07967e-05	0.000144785	2.49098	13033	cathepsin D	7	149557053	149573943	-
ENSMUSG00000053477	Tcf4	5730422P05Rik ASP-I2 E2-2 E2.2 ITF-2 ITF-2b ITF2 ME2 MITF-2A MITF-2B SEF-2 SEF2 SEF2-1 TFE Tcf-4 bHLHb19	0.709739	5.19449	5.2109	2.09971e-05	0.000146073	2.3937	21413	transcription factor 4	18	69503800	69847621	+
ENSMUSG00000027774	Gfm1	AW545374 D3Wsu133e Gfm	-0.4402	5.63187	-5.21079	2.10033e-05	0.000146073	2.38563	28030	G elongation factor, mitochondrial 1	3	67234018	67280451	+
ENSMUSG00000031691	Tnpo2		-0.584071	6.09401	-5.20869	2.11178e-05	0.000146794	2.3785	212999	transportin 2 (importin 3, karyopherin beta 2b)	8	87560814	87581482	+
ENSMUSG00000026029	Casp8	CASP-8 FLICE MACH Mch5	1.57964	1.52576	5.20827	2.11406e-05	0.000146832	2.78435	12370	caspase 8	1	58852218	58904347	+
ENSMUSG00000071659	Hnrnpul2	1110031M08Rik AI465155 Hnrpul2	-0.402804	6.90158	-5.20819	2.1145e-05	0.000146832	2.39263	68693	heterogeneous nuclear ribonucleoprotein U-like 2	19	8893891	8908632	+
ENSMUSG00000021091	Serpina3n	Spi2-2 Spi2.2 Spi2/eb.4	-0.593363	7.81748	-5.20682	2.12207e-05	0.000147282	2.42351	20716	serine (or cysteine) peptidase inhibitor, clade A, member 3N	12	105644939	105652539	+
ENSMUSG00000037503	Fam168b		-0.367217	7.153	-5.20628	2.12503e-05	0.000147412	2.39635	214469	family with sequence similarity 168, member B	1	34870064	34899910	-
ENSMUSG00000027457	Snph		-0.604717	4.63565	-5.20565	2.1285e-05	0.000147577	2.43112	241727	syntaphilin	2	151416285	151458329	-
ENSMUSG00000032023	4931429I11Rik	BB239335	-0.603554	5.01201	-5.20543	2.12972e-05	0.000147586	2.4021	70989	RIKEN cDNA 4931429I11 gene	9	40702932	40772201	-
ENSMUSG00000042502	Cd2bp2	1500011B02Rik 2410024K20Rik AW048183	-0.462076	4.31385	-5.20441	2.13532e-05	0.000147854	2.45611	70233	CD2 antigen (cytoplasmic tail) binding protein 2	7	134335174	134339514	-
ENSMUSG00000038112	AW551984		-1.04884	3.34777	-5.20433	2.13578e-05	0.000147854	2.59451	244810	expressed sequence AW551984	9	39394981	39411988	-
ENSMUSG00000029098	Acox3	BI685180 EST-s59 PCOX	-0.504332	4.40443	-5.20258	2.14548e-05	0.000148449	2.44325	80911	acyl-Coenzyme A oxidase 3, pristanoyl	5	35925689	35958001	+
ENSMUSG00000020720	Psmd12	1500002F15Rik AI480719 P55	-0.36647	6.03213	-5.20208	2.14825e-05	0.000148566	2.35842	66997	proteasome (prosome, macropain) 26S subunit, non-ATPase, 12	11	107340798	107365676	+
ENSMUSG00000031910	Has3		0.639637	3.1064	5.20145	2.15179e-05	0.000148734	2.58797	15118	hyaluronan synthase 3	8	109394142	109408466	+
ENSMUSG00000030007	Cct7	AA408524 AL022769 Ccth Cctz	-0.477266	6.78536	-5.20097	2.15448e-05	0.000148844	2.37071	12468	chaperonin containing Tcp1, subunit 7 (eta)	6	85401499	85418471	+
ENSMUSG00000035493	Tgfbi	68kDa AI181842 AI747162 Beta-ig big-h3	1.66526	2.33749	5.19959	2.16218e-05	0.0001493	2.69546	21810	transforming growth factor, beta induced	13	56710920	56740923	+
ENSMUSG00000036452	Arhgap26	1810044B20Rik 2610010G17Rik 4933432P15Rik AI853435 mKIAA0621	-0.496039	6.98781	-5.19878	2.16672e-05	0.000149537	2.37172	71302	Rho GTPase activating protein 26	18	38761188	39535938	+
ENSMUSG00000024571	Gm16286		-0.404032	4.81807	-5.19649	2.17964e-05	0.000150352	2.38875		predicted gene 16286	18	80403504	80409480	+
ENSMUSG00000027748	Trpc4	CCE1 STRPC4 Trp4 Trrp4	-0.929736	2.96548	-5.19488	2.18876e-05	0.000150838	2.61632	22066	transient receptor potential cation channel, subfamily C, member 4	3	53959979	54122389	+
ENSMUSG00000017376	Nlk	AI194375	-0.350522	6.29765	-5.19485	2.18892e-05	0.000150838	2.34219	18099	nemo like kinase	11	78380670	78510927	-
ENSMUSG00000082884	Gm13339		0.980536	1.6961	5.19387	2.19449e-05	0.000151145	2.73384		predicted gene 13339	2	22445544	22446053	-
ENSMUSG00000058748	Zfp958		0.630463	2.50083	5.19346	2.19681e-05	0.000151228	2.65032	233987	zinc finger protein 958	8	4625840	4629380	+
ENSMUSG00000031592	Pcm1	2600002H09Rik 9430077F19Rik C030044G17Rik	-0.412148	7.25988	-5.19306	2.19911e-05	0.000151261	2.36637	18536	pericentriolar material 1	8	42325113	42419440	+
ENSMUSG00000021096	Ppm1a	2310003C21Rik 2900017D14Rik AI427932 AU017636 MMPa-2 MPPa-1	-0.386403	6.73525	-5.19299	2.19953e-05	0.000151261	2.34812	19042	protein phosphatase 1A, magnesium dependent, alpha isoform	12	73862198	73895927	+
ENSMUSG00000025189	Cnnm1	AI846314 Acdp1 CLP-1	-0.595816	3.48009	-5.19206	2.20481e-05	0.000151547	2.52967	83674	cyclin M1	19	43514926	43571702	+
ENSMUSG00000024403	Atp6v1g2	1500002D01Rik Atp6g2 NG38 VAG2	-0.428717	6.29153	-5.18962	2.21879e-05	0.00015243	2.32939	66237	ATPase, H+ transporting, lysosomal V1 subunit G2	17	35370605	35375712	+
ENSMUSG00000006273	Atp6v1b2	AI194269 AI790362 Atp6b2 HO57 R74844	-0.574187	7.70013	-5.18935	2.22035e-05	0.00015246	2.37398	11966	ATPase, H+ transporting, lysosomal V1 subunit B2	8	71612545	71637610	+
ENSMUSG00000062312	Erbb2	Erbb-2 HER-2 HER2 Neu c-erbB2 c-neu mKIAA3023	1.16438	2.63407	5.18674	2.23542e-05	0.000153417	2.62158	13866	v-erb-b2 erythroblastic leukemia viral oncogene homolog 2, neuro/glioblastoma derived oncogene homolog (avian)	11	98273784	98299030	+
ENSMUSG00000028931	Kcnab2	F5 I2rf5 Kcnb3 kv-beta-2	-0.643151	7.2877	-5.18588	2.24042e-05	0.000153683	2.34963	16498	potassium voltage-gated channel, shaker-related subfamily, beta member 2	4	151764851	151851980	-
ENSMUSG00000031959	Wdr59		-0.441839	4.57511	-5.18523	2.2442e-05	0.000153864	2.38106	319481	WD repeat domain 59	8	113972684	114046007	-
ENSMUSG00000053094	0610007L01Rik	0610007L01Rik A930023A16Rik AW557951 G430067H08Rik	-0.347131	5.19817	-5.18502	2.24545e-05	0.000153871	2.33357	71667	RIKEN cDNA 0610007L01 gene	5	130695614	130719635	+
ENSMUSG00000025905	Oprk1	K-OR-1 KOR KOR-1 MSL-1 Oprk2 R21	-1.5135	2.82311	-5.1839	2.25199e-05	0.000154241	2.62356	18387	opioid receptor, kappa 1	1	5578574	5596212	+
ENSMUSG00000019370	Calm3	AI256814 AI327027 AI461935 AL024000 CaM Calm	-0.416448	7.40442	-5.18363	2.25353e-05	0.000154269	2.34756	12313	calmodulin 3	7	17500728	17509463	-
ENSMUSG00000027087	Itgav	1110004F14Rik 2610028E01Rik CD51 D430040G12Rik	0.65138	5.70673	5.18305	2.25696e-05	0.000154315	2.30478	16410	integrin alpha V	2	83564554	83647073	+
ENSMUSG00000042115	Klhdc8a		-0.691976	4.14516	-5.18294	2.25759e-05	0.000154315	2.42546	213417	kelch domain containing 8A	1	134195203	134203934	+
ENSMUSG00000025867	Cplx2	921-L AI413745 AW492120	-0.417576	6.56823	-5.1829	2.25781e-05	0.000154315	2.31769	12890	complexin 2	13	54472713	54485278	+
ENSMUSG00000062866	Phactr2		-0.507324	6.51752	-5.1826	2.25954e-05	0.000154315	2.31638	215789	phosphatase and actin regulator 2	10	12933201	13194202	-
ENSMUSG00000031958	Ldhd	4733401P21Rik D8Bwg1320e	-0.441547	3.57514	-5.18248	2.26025e-05	0.000154315	2.48769	52815	lactate dehydrogenase D	8	114147685	114154274	-
ENSMUSG00000028337	Coro2a		-0.558444	6.72607	-5.18235	2.26106e-05	0.000154315	2.32153	107684	coronin, actin binding protein 2A	4	46549809	46615074	-
ENSMUSG00000013584	Aldh1a2	AV116159 Aldh1a7 Raldh1 Raldh2	2.88084	0.585925	5.18142	2.26646e-05	0.000154606	2.75588	19378	aldehyde dehydrogenase family 1, subfamily A2	9	71063596	71144050	+
ENSMUSG00000052299	Ltn1	4930528H02Rik AV266914 C87237 Listerin Rnf160 Zfp294	-0.468622	5.66978	-5.18023	2.27352e-05	0.000155009	2.30667	78913	listerin E3 ubiquitin protein ligase 1	16	87376896	87432851	-
ENSMUSG00000022905	Kpna1	AW494490 IPOA5 NPI1 Rch2 mSRP1	-0.327968	6.46303	-5.1796	2.27723e-05	0.000155184	2.30595	16646	karyopherin (importin) alpha 1	16	35978836	36037217	+
ENSMUSG00000026458	Ppfia4	1110008G13Rik AI448359 AI852265 C81506	-0.659287	2.89977	-5.17865	2.28281e-05	0.000155486	2.57435	68507	protein tyrosine phosphatase, receptor type, f polypeptide (PTPRF), interacting protein (liprin), alpha 4	1	136193360	136229505	-
ENSMUSG00000045733	Sprn		-0.56016	4.87022	-5.17742	2.29015e-05	0.000155907	2.33878	212518	shadow of prion protein	7	147336527	147340776	-
ENSMUSG00000063317	Usp31	6330567E21Rik mKIAA1203	-0.647463	7.44729	-5.17703	2.29243e-05	0.000155948	2.33276	76179	ubiquitin specific peptidase 31	7	128785535	128850767	-
ENSMUSG00000006386	Tek	AA517024 Cd202b Hyk Tie2 tie-2	1.23532	2.80858	5.17686	2.29347e-05	0.000155948	2.57454	21687	endothelial-specific receptor tyrosine kinase	4	94405980	94541667	+
ENSMUSG00000027500	Stmn2	AI159727 SCG10 Scgn10 Stmb2	-0.478037	9.87395	-5.17673	2.29421e-05	0.000155948	2.42926	20257	stathmin-like 2	3	8509527	8561604	+
ENSMUSG00000045136	Tubb2b	2410129E14Rik	-0.62902	5.69381	-5.17559	2.30104e-05	0.000156335	2.29718	73710	tubulin, beta 2B class IIB	13	34218877	34222223	-
ENSMUSG00000044337	Cxcr7	AW541270 CXC-R7 CXCR-7 Cmkor1 RDC-1 Rdc1	0.853867	3.62286	5.17504	2.30432e-05	0.000156479	2.45266	12778	chemokine (C-X-C motif) receptor 7	1	92100555	92113326	+
ENSMUSG00000026072	Il1r1	CD121a CD121b IL-iR Il1r-1	-0.56717	3.47629	-5.1741	2.3099e-05	0.000156779	2.48281	16177	interleukin 1 receptor, type I	1	40281925	40373043	+
ENSMUSG00000020009	Ifngr1	CD119 IFN-gammaR Ifgr Ifngr Nktar	0.66554	3.27282	5.17269	2.31841e-05	0.000157278	2.49179	15979	interferon gamma receptor 1	10	19311755	19330035	+
ENSMUSG00000068545	Gm10243		0.670209	1.43909	5.17088	2.32932e-05	0.000157938	2.69349		predicted gene 10243	6	48473517	48473849	+
ENSMUSG00000063273	Naa15	5730450D16Rik 6330400I15 ASTBDN Narg1 Tbdn-1 mNAT1	-0.377907	5.79512	-5.17023	2.33325e-05	0.000158095	2.27748	74838	N(alpha)-acetyltransferase 15, NatA auxiliary subunit	3	51219938	51279907	+
ENSMUSG00000033965	Slc16a2	AW105741 Mct8 Xpct	-0.424207	4.63098	-5.17011	2.33397e-05	0.000158095	2.33668	20502	solute carrier family 16 (monocarboxylic acid transporters), member 2	X	100892753	101017304	-
[truncated: 11,530 more rows]
