# Supplementary material for: Identification of a Sacral, Visceral Sensory Transcriptome in Embryonic and Adult Mice
Source: eNeuro. 2020 Feb 19;7(1):ENEURO.0397-19.2019. doi: 10.1523/ENEURO.0397-19.2019 (PMC7036621; doi:10.1523/ENEURO.0397-19.2019)
Supplement: Extended Data Figure 4-2 — Comparison of differential expression outcomes (lumbar vs sacral samples) between adult (control, i.e., total neuron population) and adult Trpv1 neurons. These lists show the genes that are differentially expressed between lumbar and sacral DRG in both groups (intersect), only differently expressed between lumbar and sacral DRG in the adult control group or only differently expressed between lumbar and sacral DRG in the adult Trpv1 group. These data are summarized in Venn diagram in Figure 4C. Download Figure 4-2, XLSX file. [file enu-eN-NWR-0397-19-s05.xlsx]

## Sheet: Figure 4-2
Extended Data Fig 4-2: Differential expression analysis (lumbar vs. sacral) outcomes for adult (control) and adult (Trpv1) samples
Full dataset for Figure 4C: Venn diagram Adult (control)l vs. Adult (Trpv1)
Intersect			TRPV1_Adult			Control_Adult
Ensembl_ID	Symbol		Ensembl_ID	Symbol		Ensembl_ID	Symbol
ENSMUSG00000000214	Th		ENSMUSG00000000120	Ngfr		ENSMUSG00000000632	Sez6
ENSMUSG00000000223	Drp2		ENSMUSG00000000197	Nalcn		ENSMUSG00000001323	Srr
ENSMUSG00000001657	Hoxc8		ENSMUSG00000000308	Ckmt1		ENSMUSG00000004460	Dnajb11
ENSMUSG00000001741	Il16		ENSMUSG00000000594	Gm2a		ENSMUSG00000005716	Pvalb
ENSMUSG00000001761	Smo		ENSMUSG00000000957	Mmp14		ENSMUSG00000005800	Mmp8
ENSMUSG00000002265	Peg3		ENSMUSG00000001173	Ocrl		ENSMUSG00000006574	Slc4a1
ENSMUSG00000002345	2310045N01Rik		ENSMUSG00000001656	Hoxc11		ENSMUSG00000007594	Hapln4
ENSMUSG00000002897	Il17ra		ENSMUSG00000001750	Tcirg1		ENSMUSG00000009075	Cabp7
ENSMUSG00000003411	Rab3b		ENSMUSG00000001773	Folh1		ENSMUSG00000013367	Iglon5
ENSMUSG00000004110	Cacna1e		ENSMUSG00000001864	Aif1l		ENSMUSG00000016763	Scube1
ENSMUSG00000004655	Aqp1		ENSMUSG00000001985	Grik3		ENSMUSG00000018217	Pmp22
ENSMUSG00000004891	Nes		ENSMUSG00000001986	Gria3		ENSMUSG00000018427	Ypel2
ENSMUSG00000005045	Chd5		ENSMUSG00000002602	Axl		ENSMUSG00000019146	Cacng2
ENSMUSG00000005125	Ndrg1		ENSMUSG00000002985	Apoe		ENSMUSG00000019818	Cd164
ENSMUSG00000005268	Prlr		ENSMUSG00000003153	Slc2a3		ENSMUSG00000019820	Utrn
ENSMUSG00000005672	Kit		ENSMUSG00000003363	Pld3		ENSMUSG00000019920	Lims1
ENSMUSG00000005952	Trpv1		ENSMUSG00000004040	Stat3		ENSMUSG00000019998	Stx7
ENSMUSG00000006390	Elovl1		ENSMUSG00000004098	Col5a3		ENSMUSG00000020176	Grb10
ENSMUSG00000006782	Cnp		ENSMUSG00000004113	Cacna1b		ENSMUSG00000020396	Nefh
ENSMUSG00000008734	Gprc5b		ENSMUSG00000004207	Psap		ENSMUSG00000020431	Adcy1
ENSMUSG00000008999	Bmp7		ENSMUSG00000004267	Eno2		ENSMUSG00000020471	Pold2
ENSMUSG00000009394	Syn2		ENSMUSG00000004317	Clcn5		ENSMUSG00000020875	Hoxb9
ENSMUSG00000013523	Bcas1		ENSMUSG00000004791	Pgf		ENSMUSG00000020900	Myh10
ENSMUSG00000013698	Pea15a		ENSMUSG00000004892	Bcan		ENSMUSG00000020901	Pik3r5
ENSMUSG00000015714	Lass2		ENSMUSG00000005360	Slc1a3		ENSMUSG00000021023	1110008L16Rik
ENSMUSG00000015944	Gatsl2		ENSMUSG00000005397	Nid1		ENSMUSG00000021143	Pacs2
ENSMUSG00000016918	Sulf1		ENSMUSG00000007097	Atp1a2		ENSMUSG00000021373	Cap2
ENSMUSG00000017314	Mpp2		ENSMUSG00000007440	Pcdha9		ENSMUSG00000021379	Id4
ENSMUSG00000017978	Cadps2		ENSMUSG00000007440	Pcdhac2		ENSMUSG00000021701	Plk2
ENSMUSG00000018334	Ksr1		ENSMUSG00000007440	Pcdhac1		ENSMUSG00000021708	Rasgrf2
ENSMUSG00000018339	Gpx3		ENSMUSG00000007440	Pcdha5		ENSMUSG00000021998	Lcp1
ENSMUSG00000018451	6330403K07Rik		ENSMUSG00000007440	Pcdha4		ENSMUSG00000022231	Sema5a
ENSMUSG00000018593	Sparc		ENSMUSG00000007440	Pcdha2		ENSMUSG00000022762	Ncam2
ENSMUSG00000018822	Sfrp5		ENSMUSG00000007440	Pcdha12		ENSMUSG00000022766	Serpind1
ENSMUSG00000018921	Pelp1		ENSMUSG00000007440	Pcdha11		ENSMUSG00000023017	Accn2
ENSMUSG00000018965	Ywhah		ENSMUSG00000007440	Pcdha10		ENSMUSG00000023067	Cdkn1a
ENSMUSG00000019768	Esr1		ENSMUSG00000007440	Pcdha1		ENSMUSG00000023143	Nagpa
ENSMUSG00000019817	Plagl1		ENSMUSG00000007564	Ppp2r1a		ENSMUSG00000024194	Cuta
ENSMUSG00000019906	Lin7a		ENSMUSG00000008540	Mgst1		ENSMUSG00000024661	Fth1
ENSMUSG00000019978	Epb4.1l2		ENSMUSG00000009281	Rarres2		ENSMUSG00000025090	1700011F14Rik
ENSMUSG00000019986	Ahi1		ENSMUSG00000009292	Trpm2		ENSMUSG00000025630	Hprt
ENSMUSG00000020044	Timp3		ENSMUSG00000014349	Ube2z		ENSMUSG00000025759	Mfsd8
ENSMUSG00000020098	Pcbd1		ENSMUSG00000015222	Mtap2		ENSMUSG00000025823	Pdia4
ENSMUSG00000020264	Slc36a2		ENSMUSG00000015224	Cyp2j9		ENSMUSG00000025938	Slco5a1
ENSMUSG00000020422	Tns3		ENSMUSG00000015291	Gdi1		ENSMUSG00000025964	Adam23
ENSMUSG00000020439	Smtn		ENSMUSG00000015305	Sash1		ENSMUSG00000026179	Pnkd
ENSMUSG00000020589	Fam49a		ENSMUSG00000015467	Egfl8		ENSMUSG00000026442	Nfasc
ENSMUSG00000020599	Rgs9		ENSMUSG00000015501	Hivep2		ENSMUSG00000026563	Tada1
ENSMUSG00000020612	Prkar1a		ENSMUSG00000015837	Sqstm1		ENSMUSG00000027016	Zfp385b
ENSMUSG00000020758	Itgb4		ENSMUSG00000016940	Kctd2		ENSMUSG00000027078	Ube2l6
ENSMUSG00000020894	Vamp2		ENSMUSG00000016995	Matn4		ENSMUSG00000027315	Spint1
ENSMUSG00000021044	Adck1		ENSMUSG00000017493	Igfbp4		ENSMUSG00000027584	Oprl1
ENSMUSG00000021091	Serpina3n		ENSMUSG00000018166	Erbb3		ENSMUSG00000027833	Shox2
ENSMUSG00000021109	Hif1a		ENSMUSG00000018340	Anxa6		ENSMUSG00000027907	S100a11
ENSMUSG00000021130	Galntl1		ENSMUSG00000018395	Kif3a		ENSMUSG00000027971	Ndst4
ENSMUSG00000021187	Tc2n		ENSMUSG00000018411	Mapt		ENSMUSG00000027977	Ndst3
ENSMUSG00000021313	Ryr2		ENSMUSG00000018459	Slc13a3		ENSMUSG00000028148	Them5
ENSMUSG00000021360	Gcnt2		ENSMUSG00000018707	Dync1h1		ENSMUSG00000028854	Slc9a1
ENSMUSG00000021390	Ogn		ENSMUSG00000019577	Pdk4		ENSMUSG00000028927	Padi2
ENSMUSG00000021417	Eci2		ENSMUSG00000019590	Cyb561		ENSMUSG00000030337	Vamp1
ENSMUSG00000021589	Rhobtb3		ENSMUSG00000019789	Hey2		ENSMUSG00000030361	Klrb1a
ENSMUSG00000021647	Cartpt		ENSMUSG00000019874	Fabp7		ENSMUSG00000030513	Pcsk6
ENSMUSG00000021662	Rgnef		ENSMUSG00000019990	Pde7b		ENSMUSG00000030602	Pak4
ENSMUSG00000021675	F2rl2		ENSMUSG00000019997	Ctgf		ENSMUSG00000030669	Calca
ENSMUSG00000021684	Pde8b		ENSMUSG00000020114	Cand1		ENSMUSG00000030731	Syt3
ENSMUSG00000021728	Emb		ENSMUSG00000020140	Lgr5		ENSMUSG00000030852	Tacc2
ENSMUSG00000021750	Fam107a		ENSMUSG00000020388	Pdlim4		ENSMUSG00000031548	Sfrp1
ENSMUSG00000021803	Cdhr1		ENSMUSG00000020432	Tcn2		ENSMUSG00000031684	Slc10a7
ENSMUSG00000022021	Diap3		ENSMUSG00000020436	Gabrg2		ENSMUSG00000032053	Pou2af1
ENSMUSG00000022037	Clu		ENSMUSG00000020458	Rtn4		ENSMUSG00000032348	Gsta4
ENSMUSG00000022054	Nefm		ENSMUSG00000020611	Gna13		ENSMUSG00000033595	Lgi3
ENSMUSG00000022055	Nefl		ENSMUSG00000020646	Mboat2		ENSMUSG00000034898	Filip1
ENSMUSG00000022091	Sorbs3		ENSMUSG00000020689	Itgb3		ENSMUSG00000035105	Egln3
ENSMUSG00000022484	Hoxc10		ENSMUSG00000020733	Slc9a3r1		ENSMUSG00000035181	Heatr5a
ENSMUSG00000022508	Bcl6		ENSMUSG00000020810	Cygb		ENSMUSG00000035407	Kank4
ENSMUSG00000022548	Apod		ENSMUSG00000021087	Rtn1		ENSMUSG00000035790	1500031L02Rik
ENSMUSG00000022636	Alcam		ENSMUSG00000021114	Atp6v1d		ENSMUSG00000036009	BC067068
ENSMUSG00000022799	Arhgap31		ENSMUSG00000021186	Fbln5		ENSMUSG00000036533	Cdc42ep3
ENSMUSG00000022822	Abcc5		ENSMUSG00000021196	Pfkp		ENSMUSG00000036782	Klhl13
ENSMUSG00000023000	Dhh		ENSMUSG00000021252	0610007P14Rik		ENSMUSG00000036817	Sun1
ENSMUSG00000023945	Slc5a7		ENSMUSG00000021288	Klc1		ENSMUSG00000036862	Dchs1
ENSMUSG00000023965	Fbxl17		ENSMUSG00000021314	Amph		ENSMUSG00000038242	Aox4
ENSMUSG00000024084	Qpct		ENSMUSG00000021327	Zkscan3		ENSMUSG00000038276	Accn3
ENSMUSG00000024087	Cyp1b1		ENSMUSG00000021337	Scgn		ENSMUSG00000038700	Hoxb5
ENSMUSG00000024107	Lhcgr		ENSMUSG00000021364	Elovl2		ENSMUSG00000038740	Fam125b
ENSMUSG00000024112	Cacna1h		ENSMUSG00000021466	Ptch1		ENSMUSG00000039046	Usp6nl
ENSMUSG00000024242	Map4k3		ENSMUSG00000021495	Fam193b		ENSMUSG00000039257	Vstm2b
ENSMUSG00000024256	Adcyap1		ENSMUSG00000021587	Pcsk1		ENSMUSG00000039542	Ncam1
ENSMUSG00000024261	Syt4		ENSMUSG00000021760	Gpx8		ENSMUSG00000039954	Stk32a
ENSMUSG00000024268	Celf4		ENSMUSG00000021763	BC067074		ENSMUSG00000040452	Cdh12
ENSMUSG00000024366	Gfra3		ENSMUSG00000021806	Nid2		ENSMUSG00000040809	Chi3l3
ENSMUSG00000024553	Galr1		ENSMUSG00000022122	Ednrb		ENSMUSG00000041261	Car8
ENSMUSG00000024583	Txnl1		ENSMUSG00000022197	Pdzd2		ENSMUSG00000041297	Cdk13
ENSMUSG00000025154	Arhgap19		ENSMUSG00000022272	Myo10		ENSMUSG00000041741	Pde3a
ENSMUSG00000025278	Flnb		ENSMUSG00000022280	Rnf19a		ENSMUSG00000042246	Tmc7
ENSMUSG00000025372	Baiap2		ENSMUSG00000022371	Col14a1		ENSMUSG00000042428	Mgat3
ENSMUSG00000025780	Itih5		ENSMUSG00000022391	Rangap1		ENSMUSG00000042817	Flt3
ENSMUSG00000025875	Tspan17		ENSMUSG00000022415	Syngr1		ENSMUSG00000043557	Mdga1
ENSMUSG00000025905	Oprk1		ENSMUSG00000022505	Emp2		ENSMUSG00000043924	A330049M08Rik
ENSMUSG00000026095	Asnsd1		ENSMUSG00000022512	Cldn1		ENSMUSG00000044505	Lingo4
ENSMUSG00000026110	Mgat4a		ENSMUSG00000022629	Kif21a		ENSMUSG00000044847	Lsm11
ENSMUSG00000026204	Ptprn		ENSMUSG00000022658	Tagln3		ENSMUSG00000045246	Kcng4
ENSMUSG00000026255	Efhd1		ENSMUSG00000022790	Igsf11		ENSMUSG00000046167	Gldn
ENSMUSG00000026389	Steap3		ENSMUSG00000023019	Gpd1		ENSMUSG00000046179	E2f8
ENSMUSG00000026452	Syt2		ENSMUSG00000023328	Ache		ENSMUSG00000046731	Kctd11
ENSMUSG00000026463	Atp2b4		ENSMUSG00000023456	Tpi1		ENSMUSG00000046805	Mpeg1
ENSMUSG00000026483	Fam129a		ENSMUSG00000023460	Rab12		ENSMUSG00000046841	Ckap4
ENSMUSG00000026678	Rgs5		ENSMUSG00000023827	Agpat4		ENSMUSG00000047490	4932411E22Rik
ENSMUSG00000026730	Pter		ENSMUSG00000023830	Igf2r		ENSMUSG00000048385	Scrt1
ENSMUSG00000026932	Nacc2		ENSMUSG00000023963	Cyp39a1		ENSMUSG00000049100	Pcdh10
ENSMUSG00000027111	Itga6		ENSMUSG00000024006	Stk38		ENSMUSG00000049600	Zbtb45
ENSMUSG00000027208	Fgf7		ENSMUSG00000024070	Prkd3		ENSMUSG00000049630	C1ql3
ENSMUSG00000027223	Mapk8ip1		ENSMUSG00000024104	D6Wsu116e		ENSMUSG00000049744	Arhgap15
ENSMUSG00000027248	Pdia3		ENSMUSG00000024109	Nrxn1		ENSMUSG00000052305	Hbb-b1
ENSMUSG00000027333	Smox		ENSMUSG00000024120	Lrpprc		ENSMUSG00000056423	Uts2d
ENSMUSG00000027375	Mal		ENSMUSG00000024140	Epas1		ENSMUSG00000057315	Arhgap24
ENSMUSG00000027438	Napb		ENSMUSG00000024359	Hspa9		ENSMUSG00000057440	Mpp7
ENSMUSG00000027562	Car2		ENSMUSG00000024411	Aqp4		ENSMUSG00000059146	Ntrk3
ENSMUSG00000027712	Anxa5		ENSMUSG00000024497	Pou4f3		ENSMUSG00000060257	Scrt2
ENSMUSG00000027748	Trpc4		ENSMUSG00000024587	Nars		ENSMUSG00000061762	Tac1
ENSMUSG00000027820	Mme		ENSMUSG00000024593	Megf10		ENSMUSG00000063628	Gm7665
ENSMUSG00000028249	Sdcbp		ENSMUSG00000024924	Vldlr		ENSMUSG00000066477	Gm16551
ENSMUSG00000028530	Jak1		ENSMUSG00000024978	Gpam		ENSMUSG00000067017	Gm3608
ENSMUSG00000028701	1520402A15Rik		ENSMUSG00000024985	Tcf7l2		ENSMUSG00000068922	Msto1
ENSMUSG00000028763	Hspg2		ENSMUSG00000025083	Afap1l2		ENSMUSG00000070565	Rasal2
ENSMUSG00000028974	Dffa		ENSMUSG00000025272	Tro		ENSMUSG00000070570	Slc17a7
ENSMUSG00000029070	Mxra8		ENSMUSG00000025321	Itgb8		ENSMUSG00000070687	Htr1d
ENSMUSG00000029193	Cckar		ENSMUSG00000025366	Esyt1		ENSMUSG00000070691	Runx3
ENSMUSG00000029245	Epha5		ENSMUSG00000025428	Atp5a1		ENSMUSG00000073940	Hbb-b2
ENSMUSG00000029304	Spp1		ENSMUSG00000025738	Fbxl16		ENSMUSG00000074415	2610203C20Rik
ENSMUSG00000029338	Antxr2		ENSMUSG00000025776	Crispld1		ENSMUSG00000074892	B3galt5
ENSMUSG00000029474	Rnf34		ENSMUSG00000025777	Gdap1		ENSMUSG00000075592	Nynrin
ENSMUSG00000029878	Dbpht2		ENSMUSG00000025791	Pgm2		ENSMUSG00000079598	Clec2l
ENSMUSG00000030116	Mfap5		ENSMUSG00000025978	Rftn2		ENSMUSG00000085645	0610040B09Rik
ENSMUSG00000030500	Slc17a6		ENSMUSG00000026000	Lancl1		ENSMUSG00000085957	Syna
ENSMUSG00000030525	Chrna7		ENSMUSG00000026100	Mstn		ENSMUSG00000087473	Gm13883
ENSMUSG00000030701	Plekhb1		ENSMUSG00000026103	Gls		ENSMUSG00000087515	Gm13554
ENSMUSG00000030754	Copb1		ENSMUSG00000026202	Tuba4a		ENSMUSG00000090992	Gm17588
ENSMUSG00000030806	Stx1b		ENSMUSG00000026249	Serpine2		ENSMUSG00000093425
ENSMUSG00000031004	Mki67		ENSMUSG00000026276	2002-09-01
ENSMUSG00000031099	Smarca1		ENSMUSG00000026385	Dbi
ENSMUSG00000031137	Fgf13		ENSMUSG00000026424	Gpr37l1
ENSMUSG00000031216	Stard8		ENSMUSG00000026447	Pik3c2b
ENSMUSG00000031298	Gpr64		ENSMUSG00000026456	Cyb5r1
ENSMUSG00000031342	Gpm6b		ENSMUSG00000026478	Lamc1
ENSMUSG00000031343	Gabra3		ENSMUSG00000026587	Astn1
ENSMUSG00000031367	Ap1s2		ENSMUSG00000026600	Soat1
ENSMUSG00000031374	Zfp92		ENSMUSG00000026623	Lpgat1
ENSMUSG00000031492	Chrnb3		ENSMUSG00000026674	Ddr2
ENSMUSG00000031502	Col4a1		ENSMUSG00000026797	Stxbp1
ENSMUSG00000031503	Col4a2		ENSMUSG00000026825	Dnm1
ENSMUSG00000031703	Itfg1		ENSMUSG00000026833	Olfm1
ENSMUSG00000031775	Pllp		ENSMUSG00000026888	Grb14
ENSMUSG00000031885	Cbfb		ENSMUSG00000027015	Cybrd1
ENSMUSG00000031932	Gpr83		ENSMUSG00000027074	Slc43a3
ENSMUSG00000032060	Cryab		ENSMUSG00000027102	Hoxd8
ENSMUSG00000032076	Cadm1		ENSMUSG00000027200	Sema6d
ENSMUSG00000032172	Olfm2		ENSMUSG00000027217	Tspan18
ENSMUSG00000032252	Glce		ENSMUSG00000027253	Lrp4
ENSMUSG00000032269	Htr3a		ENSMUSG00000027419	Pcsk2
ENSMUSG00000032303	Chrna3		ENSMUSG00000027428	Rbbp9
ENSMUSG00000032355	2310046A06Rik		ENSMUSG00000027452	Acss1
ENSMUSG00000032437	Stt3b		ENSMUSG00000027546	Atp9a
ENSMUSG00000032470	Mras		ENSMUSG00000027555	Car13
ENSMUSG00000032570	Atp2c1		ENSMUSG00000027574	Nkain4
ENSMUSG00000032625	Thsd7a		ENSMUSG00000027634	Ndrg3
ENSMUSG00000032719	Gm106		ENSMUSG00000027792	Bche
ENSMUSG00000032849	Abcc4		ENSMUSG00000027840	Wnt2b
ENSMUSG00000032854	Ugt8a		ENSMUSG00000027860	Vangl1
ENSMUSG00000033361	Prrg3		ENSMUSG00000027875	Hmgcs2
ENSMUSG00000033579	Fa2h		ENSMUSG00000027878	Notch2
ENSMUSG00000033585	Ndn		ENSMUSG00000027955	Fam198b
ENSMUSG00000033615	Cplx1		ENSMUSG00000028188	Spata1
ENSMUSG00000033781	Asb13		ENSMUSG00000028413	B4galt1
ENSMUSG00000033849	B3galt2		ENSMUSG00000028452	Vcp
ENSMUSG00000034570	Inpp5j		ENSMUSG00000028488	Sh3gl2
ENSMUSG00000034825	Nrip3		ENSMUSG00000028522	Mier1
ENSMUSG00000034839	Larp6		ENSMUSG00000028524	Sgip1
ENSMUSG00000035093	Secisbp2l		ENSMUSG00000028551	Cdkn2c
ENSMUSG00000035109	Shc4		ENSMUSG00000028583	Pdpn
ENSMUSG00000035200	Chrnb4		ENSMUSG00000028655	Mfsd2a
ENSMUSG00000035279	A430110N23Rik		ENSMUSG00000028766	Alpl
ENSMUSG00000035566	Pcdh17		ENSMUSG00000028833	Ncdn
ENSMUSG00000035849	Krt222		ENSMUSG00000028926	Cdk14
ENSMUSG00000035864	Syt1		ENSMUSG00000029020	Mfn2
ENSMUSG00000036437	Npy1r		ENSMUSG00000029103	Lrpap1
ENSMUSG00000036502	Fam70a		ENSMUSG00000029309	Sparcl1
ENSMUSG00000036560	Lgi4		ENSMUSG00000029335	Bmp3
ENSMUSG00000036699	Zcchc12		ENSMUSG00000029467	Atp2a2
ENSMUSG00000036902	Neto2		ENSMUSG00000029468	P2rx7
ENSMUSG00000037552	Plekhg2		ENSMUSG00000029761	Cald1
ENSMUSG00000037610	Kcnmb2		ENSMUSG00000029832	Nfe2l3
ENSMUSG00000037624	Kcnk2		ENSMUSG00000029838	Ptn
ENSMUSG00000037685	Atp8a1		ENSMUSG00000029862	Clcn1
ENSMUSG00000037736	Limch1		ENSMUSG00000030058	Copg
ENSMUSG00000037868	Egr2		ENSMUSG00000030089	Slc41a3
ENSMUSG00000037892	Pcdh18		ENSMUSG00000030256	Bhlhe41
ENSMUSG00000037965	Zc3h7a		ENSMUSG00000030428	Ttyh1
ENSMUSG00000038264	Sema7a		ENSMUSG00000030447	Cyfip1
ENSMUSG00000038370	Pcp4l1		ENSMUSG00000030522	Mtmr10
ENSMUSG00000038371	Sbf2		ENSMUSG00000030545	Pex11a
ENSMUSG00000038486	Sv2a		ENSMUSG00000030551	Nr2f2
ENSMUSG00000038633	Degs1		ENSMUSG00000030662	Ipo5
ENSMUSG00000038732	Mboat1		ENSMUSG00000030682	Cdipt
ENSMUSG00000038816	Ctnnal1		ENSMUSG00000030711	Sult1a1
ENSMUSG00000039081	Zfp503		ENSMUSG00000030866	Ern2
ENSMUSG00000039270	Megf9		ENSMUSG00000031024	St5
ENSMUSG00000039579	Grin3a		ENSMUSG00000031026	Trim66
ENSMUSG00000039683	Sdk1		ENSMUSG00000031144	Syp
ENSMUSG00000039747	Orai2		ENSMUSG00000031207	Msn
ENSMUSG00000039952	Dag1		ENSMUSG00000031227	Magee1
ENSMUSG00000039960	Rhou		ENSMUSG00000031375	Bgn
ENSMUSG00000040035	Disp2		ENSMUSG00000031376	Atp2b3
ENSMUSG00000040037	Negr1		ENSMUSG00000031378	Abcd1
ENSMUSG00000040118	Cacna2d1		ENSMUSG00000031425	Plp1
ENSMUSG00000040254	Sema3d		ENSMUSG00000031465	Angpt2
ENSMUSG00000040428	Plekha4		ENSMUSG00000031486	Gpr124
ENSMUSG00000040907	Atp1a3		ENSMUSG00000031596	Slc7a2
ENSMUSG00000041216	Clvs1		ENSMUSG00000031626	Sorbs2
ENSMUSG00000041245	Wnk3-ps		ENSMUSG00000031639	Tlr3
ENSMUSG00000041552	Ptchd1		ENSMUSG00000031654	Cbln1
ENSMUSG00000041607	Mbp		ENSMUSG00000031772	Cntnap4
ENSMUSG00000041642	Kif21b		ENSMUSG00000031808	Slc27a1
ENSMUSG00000041936	Agrn		ENSMUSG00000031870	Pgr
ENSMUSG00000042115	Klhdc8a		ENSMUSG00000031934	Panx1
ENSMUSG00000042116	Vwa1		ENSMUSG00000031938	4931406C07Rik
ENSMUSG00000042208	0610010F05Rik		ENSMUSG00000031960	Aars
ENSMUSG00000042436	Mfap4		ENSMUSG00000031962	Cdh15
ENSMUSG00000042453	Reln		ENSMUSG00000031983	2310022B05Rik
ENSMUSG00000042499	Hoxd11		ENSMUSG00000031990	Jam3
ENSMUSG00000042644	Itpr3		ENSMUSG00000032011	Thy1
ENSMUSG00000042662	Dusp15		ENSMUSG00000032244	Fem1b
ENSMUSG00000042671	Rgs8		ENSMUSG00000032259	Drd2
ENSMUSG00000042700	Sipa1l1		ENSMUSG00000032281	Acsbg1
ENSMUSG00000042761	Mrap2		ENSMUSG00000032363	Adamts7
ENSMUSG00000042826	Fgf11		ENSMUSG00000032372	Plscr2
ENSMUSG00000042942	Greb1l		ENSMUSG00000032440	Tgfbr2
ENSMUSG00000043298	C030030A07Rik		ENSMUSG00000032554	Trf
ENSMUSG00000043384	Gprasp1		ENSMUSG00000032667	Pon2
ENSMUSG00000043391	2510009E07Rik		ENSMUSG00000032702	Kank1
ENSMUSG00000044288	Cnr1		ENSMUSG00000032714	Syde1
ENSMUSG00000045071	E130308A19Rik		ENSMUSG00000032733	Snx33
ENSMUSG00000045573	Penk		ENSMUSG00000032744	Heyl
ENSMUSG00000045659	Plekha7		ENSMUSG00000032802	Srxn1
ENSMUSG00000045679	Pqlc3		ENSMUSG00000033006	Sox10
ENSMUSG00000045999	AY036118		ENSMUSG00000033059	Pygb
ENSMUSG00000046093	Hpcal4		ENSMUSG00000033061	Resp18
ENSMUSG00000046157	Tmem229b		ENSMUSG00000033342	4833424O15Rik
ENSMUSG00000046314	Stxbp6		ENSMUSG00000033491	Prss35
ENSMUSG00000046337	Fam178b		ENSMUSG00000033502	Cdc14a
ENSMUSG00000046997	Spsb4		ENSMUSG00000033544	Angptl1
ENSMUSG00000047216	Cdh19		ENSMUSG00000033685	Ucp2
ENSMUSG00000047261	Gap43		ENSMUSG00000033763	Mtss1l
ENSMUSG00000047773	Ankfn1		ENSMUSG00000034040	Wbscr17
ENSMUSG00000047879	Usp14		ENSMUSG00000034098	Fstl5
ENSMUSG00000047976	Kcna1		ENSMUSG00000034115	Scn11a
ENSMUSG00000048458	6530418L21Rik		ENSMUSG00000034412	Tbc1d10a
ENSMUSG00000048978	Nrsn1		ENSMUSG00000034462	Pkd2
ENSMUSG00000049265	Kcnk3		ENSMUSG00000034471	Caskin2
ENSMUSG00000049281	Scn3b		ENSMUSG00000034591	Slc41a2
ENSMUSG00000050368	Hoxd10		ENSMUSG00000034714	Ttyh2
ENSMUSG00000050558	Prokr2		ENSMUSG00000034810	Scn7a
ENSMUSG00000050711	Scg2		ENSMUSG00000035237	Lcat
ENSMUSG00000050822	Slc29a4		ENSMUSG00000035504	Reep6
ENSMUSG00000050875	A730017C20Rik		ENSMUSG00000035513	Ntng2
ENSMUSG00000051029	Serpinb1b		ENSMUSG00000035545	Leng8
ENSMUSG00000051146	Camk2n2		ENSMUSG00000036169	Sostdc1
ENSMUSG00000051355	Commd1		ENSMUSG00000036298	Slc2a13
ENSMUSG00000051650	B3gnt2		ENSMUSG00000036333	Kidins220
ENSMUSG00000051652	Lrrc3		ENSMUSG00000036427	Gpi1
ENSMUSG00000051980	Casr		ENSMUSG00000036564	Ndrg4
ENSMUSG00000052105	1110012J17Rik		ENSMUSG00000036667	Fam115a
ENSMUSG00000052430	Bmpr1b		ENSMUSG00000037206	Islr
ENSMUSG00000052459	Atp6v1a		ENSMUSG00000037259	6330439K17Rik
ENSMUSG00000052468	Pmp2		ENSMUSG00000037370	Enpp1
ENSMUSG00000052560	Cpne8		ENSMUSG00000037410	Tbc1d2b
ENSMUSG00000053198	Prx		ENSMUSG00000037428	Vgf
ENSMUSG00000053617	Sh3pxd2a		ENSMUSG00000037852	Cpe
ENSMUSG00000053626	Tll1		ENSMUSG00000037936	Scarb1
ENSMUSG00000053646	Plxnb1		ENSMUSG00000038168	Leprel1
ENSMUSG00000053963	6330403A02Rik		ENSMUSG00000038291	Snx25
ENSMUSG00000054693	Adam10		ENSMUSG00000038400	Pmepa1
ENSMUSG00000055026	Gabrg3		ENSMUSG00000038459	Fam108c
ENSMUSG00000055254	Ntrk2		ENSMUSG00000038467	Chmp4b
ENSMUSG00000055435	Maf		ENSMUSG00000038602	Slc35f1
ENSMUSG00000056306	6030405A18Rik		ENSMUSG00000038608	Dock10
ENSMUSG00000056553	Ptprn2		ENSMUSG00000038664	Herc1
ENSMUSG00000056569	Mpz		ENSMUSG00000038668	Lpar1
ENSMUSG00000056737	Capg		ENSMUSG00000038721	Hoxb7
ENSMUSG00000056755	Grm7		ENSMUSG00000038949	Cnst
ENSMUSG00000056966	Gjc3		ENSMUSG00000039057	Myo16
ENSMUSG00000057092	Fxyd3		ENSMUSG00000039087	Rreb1
ENSMUSG00000057367	Birc2		ENSMUSG00000039116	Gpr126
ENSMUSG00000057455	Rit2		ENSMUSG00000039145	Camk1d
ENSMUSG00000057969	Sema3b		ENSMUSG00000039410	Prdm16
ENSMUSG00000058897	Col25a1		ENSMUSG00000039474	Wfs1
ENSMUSG00000058966	Fam57b		ENSMUSG00000039485	Tspyl4
ENSMUSG00000059361	Nrsn2		ENSMUSG00000039533	Mmd2
ENSMUSG00000059713	Rcan3		ENSMUSG00000039703	Nploc4
ENSMUSG00000059895	Ptp4a3		ENSMUSG00000039982	Dtx4
ENSMUSG00000060675	Pla2g16		ENSMUSG00000040181	Fmo1
ENSMUSG00000061080	Lsamp		ENSMUSG00000040260	Daam2
ENSMUSG00000061535	C1qtnf7		ENSMUSG00000040373	Cacng5
ENSMUSG00000062078	Qk		ENSMUSG00000040613	Apobec1
ENSMUSG00000062785	Kcnc3		ENSMUSG00000040624	Plekhg1
ENSMUSG00000062991	Nrg1		ENSMUSG00000040653	Ppp1r14c
ENSMUSG00000063358	Mapk1		ENSMUSG00000040687	Madd
ENSMUSG00000063564	Col23a1		ENSMUSG00000040711	Sh3pxd2b
ENSMUSG00000065954	Tacc1		ENSMUSG00000040759	Cmtm5
ENSMUSG00000066058	Cldn19		ENSMUSG00000040997	Abhd4
ENSMUSG00000068373	D430041D05Rik		ENSMUSG00000041020	Mtap7d2
ENSMUSG00000068740	Celsr2		ENSMUSG00000041329	Atp1b2
ENSMUSG00000071176	Arhgef10		ENSMUSG00000041423	Paqr6
ENSMUSG00000072966	Gprasp2		ENSMUSG00000041669	Prima1
ENSMUSG00000074643	Cpne1		ENSMUSG00000041734	Kirrel
ENSMUSG00000074802	Gas2l3		ENSMUSG00000041773	Enc1
ENSMUSG00000075334	Rprm		ENSMUSG00000041828	Abca8a
ENSMUSG00000078307	AI593442		ENSMUSG00000041842	Fhdc1
ENSMUSG00000079415	Cntf		ENSMUSG00000042010	Acacb
ENSMUSG00000082575	Gm13050		ENSMUSG00000042401	Crtac1
ENSMUSG00000086693	A730081D07Rik		ENSMUSG00000042429	Adora1
ENSMUSG00000089706	B230216N24Rik		ENSMUSG00000042613	Pbxip1
ENSMUSG00000090061	3110047P20Rik		ENSMUSG00000043017	Ptgir
ENSMUSG00000090272	Mndal		ENSMUSG00000043068	Fam89a
ENSMUSG00000091479	Gm17035		ENSMUSG00000043342	Hoxd9
ENSMUSG00000092060	Bend4		ENSMUSG00000043388	Tmem130
ENSMUSG00000092315	Gm20440		ENSMUSG00000043496	Tril
			ENSMUSG00000043673	Kcns3
			ENSMUSG00000044033	Ccdc141
			ENSMUSG00000044456	Rin3
			ENSMUSG00000044641	Pard6b
			ENSMUSG00000044708	Kcnj10
			ENSMUSG00000044912	Syt16
			ENSMUSG00000044986	Tst
			ENSMUSG00000045382	Cxcr4
			ENSMUSG00000046240	Hepacam
			ENSMUSG00000046312	AI464131
			ENSMUSG00000046402	Rbp1
			ENSMUSG00000046532	Ar
			ENSMUSG00000046618	Olfml2a
			ENSMUSG00000046999	1110032F04Rik
			ENSMUSG00000047085	Lrrc4b
			ENSMUSG00000047379	B3gnt1
			ENSMUSG00000047515	BC049715
			ENSMUSG00000047604	Frat2
			ENSMUSG00000048148	Nwd1
			ENSMUSG00000048218	Amigo2
			ENSMUSG00000048307	Ankrd46
			ENSMUSG00000048482	Bdnf
			ENSMUSG00000048782	Insc
			ENSMUSG00000048794	Ccdc37
			ENSMUSG00000048916	Gm5540
			ENSMUSG00000049148	Plcxd3
			ENSMUSG00000049313	Sorl1
			ENSMUSG00000049866	Arl4c
			ENSMUSG00000050071	Bex1
			ENSMUSG00000050199	Lgr4
			ENSMUSG00000050534	Htr5b
			ENSMUSG00000050666	E130203B14Rik
			ENSMUSG00000050840	Cdh20
			ENSMUSG00000051041	Olfml1
			ENSMUSG00000051359	Ncald
			ENSMUSG00000051469	Zfp191
			ENSMUSG00000051497	Kcnj16
			ENSMUSG00000051515	Fam181b
			ENSMUSG00000052026	Slc6a7
			ENSMUSG00000052516	Robo2
			ENSMUSG00000052593	Adam17
			ENSMUSG00000052727	Mtap1b
			ENSMUSG00000052889	Prkcb
			ENSMUSG00000052914	Cyp2j6
			ENSMUSG00000053024	Cntn2
			ENSMUSG00000053025	Sv2b
			ENSMUSG00000053062	Jam2
			ENSMUSG00000053398	Phgdh
			ENSMUSG00000053460	Ggcx
			ENSMUSG00000054034	Tceal5
			ENSMUSG00000054204	Fam150b
			ENSMUSG00000054342	Kcnn4
			ENSMUSG00000054545	Ugt1a6a
			ENSMUSG00000055214	Pld5
			ENSMUSG00000055538	Zcchc24
			ENSMUSG00000055799	Tcf7l1
			ENSMUSG00000056515	Rab31
			ENSMUSG00000057378	Ryr3
			ENSMUSG00000057842	Zfp595
			ENSMUSG00000057897	Camk2b
			ENSMUSG00000058325	Dock1
			ENSMUSG00000059248	Sept9
			ENSMUSG00000059974	Ntm
			ENSMUSG00000059991	Nptx2
			ENSMUSG00000060002	Chpt1
			ENSMUSG00000060068	Gm12222
			ENSMUSG00000060733	Ipmk
			ENSMUSG00000060780	Lrrtm1
			ENSMUSG00000061032	Rrp1
			ENSMUSG00000061778	Mospd2
			ENSMUSG00000061838	Suclg2
			ENSMUSG00000062127	Cttnbp2nl
			ENSMUSG00000062257	Opcml
			ENSMUSG00000063063	Ctnna2
			ENSMUSG00000064080	Fbln2
			ENSMUSG00000064337	mt-Rnr1
			ENSMUSG00000064338	mt-Tv
			ENSMUSG00000064339	mt-Rnr2
			ENSMUSG00000064341	mt-Nd1
			ENSMUSG00000064345	mt-Nd2
			ENSMUSG00000064351	mt-Co1
			ENSMUSG00000064353	mt-Td
			ENSMUSG00000064354	mt-Co2
			ENSMUSG00000064356	mt-Atp8
			ENSMUSG00000064357	mt-Atp6
			ENSMUSG00000064358	mt-Co3
			ENSMUSG00000064363	mt-Nd4
			ENSMUSG00000064367	mt-Nd5
			ENSMUSG00000064370	mt-Cytb
			ENSMUSG00000064372	mt-Tp
			ENSMUSG00000064373	Sepp1
			ENSMUSG00000065947	mt-Nd4l
			ENSMUSG00000066357	Wdr6
			ENSMUSG00000066392	Nrxn3
			ENSMUSG00000066705	Fxyd6
			ENSMUSG00000067736	Gm10222
			ENSMUSG00000068523	Gng5
			ENSMUSG00000068742	Cry2
			ENSMUSG00000068794	Col28a1
			ENSMUSG00000069072	Slc7a14
			ENSMUSG00000069769	Msi2
			ENSMUSG00000070304	Scn2b
			ENSMUSG00000070348	Ccnd1
			ENSMUSG00000070695	Cntnap5a
			ENSMUSG00000071265	1700086L19Rik
			ENSMUSG00000071340	Bet3l
			ENSMUSG00000071862	Lrrtm2
			ENSMUSG00000072640	1810012P15Rik
			ENSMUSG00000072941	Sod3
			ENSMUSG00000073424	Cyp4f15
			ENSMUSG00000074272	Ceacam1
			ENSMUSG00000075316	Scn9a
			ENSMUSG00000075324	Fign
			ENSMUSG00000075415	Fnbp1
			ENSMUSG00000075478	Slitrk1
			ENSMUSG00000075486	Commd6
			ENSMUSG00000078161	BC007180
			ENSMUSG00000078202	Nrarp
			ENSMUSG00000083327	Vcp-rs
			ENSMUSG00000083563	Gm13340
			ENSMUSG00000083863	Gm13341
			ENSMUSG00000085703	Gm16723
			ENSMUSG00000085711	Gm15163
			ENSMUSG00000086370	B230206F22Rik
			ENSMUSG00000086476	9530059O14Rik
			ENSMUSG00000086903	Gm16258
			ENSMUSG00000087400	Gm15270
			ENSMUSG00000087644	Gm14703
			ENSMUSG00000089675	Ugt1a8
			ENSMUSG00000089682	Bcl2l2
			ENSMUSG00000089715	Cbx6
			ENSMUSG00000089872	Rps6kc1
			ENSMUSG00000089943	Ugt1a5
			ENSMUSG00000089960	Ugt1a1
			ENSMUSG00000090084	Srpx
			ENSMUSG00000090124	Ugt1a7c
			ENSMUSG00000090145	Ugt1a6b
			ENSMUSG00000090165	Ugt1a10
			ENSMUSG00000090171	Ugt1a2
			ENSMUSG00000090175	Ugt1a9
			ENSMUSG00000090275	Cbln1
			ENSMUSG00000090327	Gm17111
			ENSMUSG00000090378	Gm10925
			ENSMUSG00000091002	Tcerg1l
			ENSMUSG00000091264	BC024659
			ENSMUSG00000091953	Gm17710
			ENSMUSG00000092267	Gm20417
			ENSMUSG00000092341	Malat1
			ENSMUSG00000000627	Sema4f
			ENSMUSG00000001098	Kctd10
			ENSMUSG00000001280	Sp1
			ENSMUSG00000001376	Ccdc132
			ENSMUSG00000001380	Hars
			ENSMUSG00000001525	Tubb5
			ENSMUSG00000001661	Hoxc6
			ENSMUSG00000001910	Nacc1
			ENSMUSG00000002006	Pdzd4
			ENSMUSG00000002190	Clgn
			ENSMUSG00000002289	Angptl4
			ENSMUSG00000002812	Flii
			ENSMUSG00000002900	Lamb1
			ENSMUSG00000003234	Abcf3
			ENSMUSG00000003581	Rnf215
			ENSMUSG00000004347	Pde1c
			ENSMUSG00000005299	Letm1
			ENSMUSG00000005312	Ubqln1
			ENSMUSG00000005338	Cadm3
			ENSMUSG00000006360	Crip1
			ENSMUSG00000007872	Id3
			ENSMUSG00000007989	Fzd3
			ENSMUSG00000009907	Vps4b
			ENSMUSG00000010476	Ebf3
			ENSMUSG00000011884	Gltp
			ENSMUSG00000013076	Amotl1
			ENSMUSG00000013089	Etv5
			ENSMUSG00000014361	Mertk
			ENSMUSG00000014602	Kif1a
			ENSMUSG00000015176	Nolc1
			ENSMUSG00000015829	Tnr
			ENSMUSG00000015970	Chdh
			ENSMUSG00000016018	Skiv2l2
			ENSMUSG00000016028	Celsr1
			ENSMUSG00000016150	Odz1
			ENSMUSG00000016349	Eef1a2
			ENSMUSG00000016382	Pls3
			ENSMUSG00000016541	Atxn10
			ENSMUSG00000017288	Vps53
			ENSMUSG00000018102	Hist1h2bc
			ENSMUSG00000018326	Ywhab
			ENSMUSG00000018583	G3bp1
			ENSMUSG00000018672	Copz2
			ENSMUSG00000018800	Abca5
			ENSMUSG00000018865	Sult4a1
			ENSMUSG00000019087	Atp6ap1
			ENSMUSG00000019188	H13
			ENSMUSG00000019302	Atp6v0a1
			ENSMUSG00000019647	Sema6a
			ENSMUSG00000019796	Lrp11
			ENSMUSG00000019846	Lama4
			ENSMUSG00000019850	Tnfaip3
			ENSMUSG00000019873	Reep3
			ENSMUSG00000019943	Atp2b1
			ENSMUSG00000020059	Sycp3
			ENSMUSG00000020198	Ap3d1
			ENSMUSG00000020220	Vps13d
			ENSMUSG00000020280	Pus10
			ENSMUSG00000020312	Shc2
			ENSMUSG00000020321	Mdh1
			ENSMUSG00000020340	Cyfip2
			ENSMUSG00000020467	Efemp1
			ENSMUSG00000020496	Rnf187
			ENSMUSG00000020647	Ncoa1
			ENSMUSG00000020668	Kif3c
			ENSMUSG00000020674	Pxdn
			ENSMUSG00000020774	Aspa
			ENSMUSG00000020777	Acox1
			ENSMUSG00000020802	Ube2o
			ENSMUSG00000020821	Kif1c
			ENSMUSG00000020936	Nmt1
			ENSMUSG00000020961	Ston2
			ENSMUSG00000021066	Atl1
			ENSMUSG00000021071	Trim9
			ENSMUSG00000021113	Snapc1
			ENSMUSG00000021270	Hsp90aa1
			ENSMUSG00000021448	Shc3
			ENSMUSG00000021451	Sema4d
			ENSMUSG00000021474	Sfxn1
			ENSMUSG00000021577	Sdha
			ENSMUSG00000021700	Rab3c
			ENSMUSG00000021820	Camk2g
			ENSMUSG00000021910	Nisch
			ENSMUSG00000021948	Prkcd
			ENSMUSG00000021978	Extl3
			ENSMUSG00000021983	Atp8a2
			ENSMUSG00000022018	1190002H23Rik
			ENSMUSG00000022159	Rab2b
			ENSMUSG00000022180	Slc7a8
			ENSMUSG00000022324	Matn2
			ENSMUSG00000022421	Nptxr
			ENSMUSG00000022523	Fgf12
			ENSMUSG00000022663	Atg3
			ENSMUSG00000022678	Nde1
			ENSMUSG00000022686	B3gnt5
			ENSMUSG00000022750	Klhl22
			ENSMUSG00000022789	Dnm1l
			ENSMUSG00000022807	Osbpl11
			ENSMUSG00000022816	Fstl1
			ENSMUSG00000022894	Adamts5
			ENSMUSG00000022973	Synj1
			ENSMUSG00000022994	Adcy6
			ENSMUSG00000022995	Enah
			ENSMUSG00000023031	Cela1
			ENSMUSG00000023169	Slc38a1
			ENSMUSG00000023484	Prph
			ENSMUSG00000023944	Hsp90ab1
			ENSMUSG00000023960	Enpp5
			ENSMUSG00000024012	Mtch1
			ENSMUSG00000024044	Epb4.1l3
			ENSMUSG00000024064	Galnt14
			ENSMUSG00000024083	Pja2
			ENSMUSG00000024127	Prepl
			ENSMUSG00000024131	Slc3a1
			ENSMUSG00000024197	Plin3
			ENSMUSG00000024241	Sos1
			ENSMUSG00000024259	Slc25a46
			ENSMUSG00000024270	Slc39a6
			ENSMUSG00000024292	Cyp4f14
			ENSMUSG00000024299	Adamts10
			ENSMUSG00000024426	Atat1
			ENSMUSG00000024462	Gabbr1
			ENSMUSG00000024502	Jakmip2
			ENSMUSG00000024535	Snx24
			ENSMUSG00000024644	Cndp2
			ENSMUSG00000024665	Fads2
			ENSMUSG00000024913	Lrp5
			ENSMUSG00000025006	Sorbs1
			ENSMUSG00000025025	Mxi1
			ENSMUSG00000025026	Add3
			ENSMUSG00000025060	Slk
			ENSMUSG00000025162	Csnk1d
			ENSMUSG00000025190	Got1
			ENSMUSG00000025220	Mgea5
			ENSMUSG00000025228	Actr1a
			ENSMUSG00000025241	Fyco1
			ENSMUSG00000025375	Aatk
			ENSMUSG00000025478	Dpysl4
			ENSMUSG00000025579	Gaa
			ENSMUSG00000025582	Nptx1
			ENSMUSG00000025613	Cct8
			ENSMUSG00000025757	Hspa4l
			ENSMUSG00000025855	Prkar1b
			ENSMUSG00000025887	Casp12
			ENSMUSG00000025969	Nrp2
			ENSMUSG00000026155	Smap1
			ENSMUSG00000026176	Ctdsp1
			ENSMUSG00000026229	Psmd1
			ENSMUSG00000026275	Ppp1r7
			ENSMUSG00000026280	Atg4b
			ENSMUSG00000026319	2310035C23Rik
			ENSMUSG00000026335	Pam
			ENSMUSG00000026347	Tmem163
			ENSMUSG00000026471	Mr1
			ENSMUSG00000026585	Kifap3
			ENSMUSG00000026604	Ptpn14
			ENSMUSG00000026615	Eprs
			ENSMUSG00000026640	Plxna2
			ENSMUSG00000026643	Nmt2
			ENSMUSG00000026819	Slc25a25
			ENSMUSG00000026854	Usp20
			ENSMUSG00000026959	Grin1
			ENSMUSG00000027199	Gatm
			ENSMUSG00000027239	Mdk
			ENSMUSG00000027254	Mtap1a
			ENSMUSG00000027272	Ubr1
			ENSMUSG00000027339	Rassf2
			ENSMUSG00000027350	Chgb
			ENSMUSG00000027624	Epb4.1l1
			ENSMUSG00000027750	Postn
			ENSMUSG00000027966	Col11a1
			ENSMUSG00000028015	Ctso
			ENSMUSG00000028019	Pdgfc
			ENSMUSG00000028064	Sema4a
			ENSMUSG00000028086	Fbxw7
			ENSMUSG00000028189	Ctbs
			ENSMUSG00000028195	Cyr61
			ENSMUSG00000028197	Col24a1
			ENSMUSG00000028278	Rragd
			ENSMUSG00000028444	Cntfr
			ENSMUSG00000028469	Npr2
			ENSMUSG00000028476	Reck
			ENSMUSG00000028527	Ak4
			ENSMUSG00000028528	Dnajc6
			ENSMUSG00000028565	Nfia
			ENSMUSG00000028613	Lrp8
			ENSMUSG00000028923	Necap2
			ENSMUSG00000028955	Vamp3
			ENSMUSG00000029084	Cd38
			ENSMUSG00000029086	Prom1
			ENSMUSG00000029093	Sorcs2
			ENSMUSG00000029108	Pcdh7
			ENSMUSG00000029120	Ppp2r2c
			ENSMUSG00000029122	Evc
			ENSMUSG00000029311	Hsd17b11
			ENSMUSG00000029321	Slc10a6
			ENSMUSG00000029361	Nos1
			ENSMUSG00000029528	Pxn
			ENSMUSG00000029705	Cux1
			ENSMUSG00000029710	Ephb4
			ENSMUSG00000029757	Dync1i1
			ENSMUSG00000029777	Gars
			ENSMUSG00000029804	Herc3
			ENSMUSG00000029913	Prdm5
			ENSMUSG00000030110	Ret
			ENSMUSG00000030161	Gabarapl1
			ENSMUSG00000030207	8430419L09Rik
			ENSMUSG00000030275	Etnk1
			ENSMUSG00000030315	Vgll4
			ENSMUSG00000030327	Necap1
			ENSMUSG00000030536	Iqgap1
			ENSMUSG00000030613	Ccdc90b
			ENSMUSG00000030638	Sh3gl3
			ENSMUSG00000030683	Sez6l2
			ENSMUSG00000030695	Aldoa
			ENSMUSG00000030729	Pgm2l1
			ENSMUSG00000030738	Eif3c
			ENSMUSG00000030748	Il4ra
			ENSMUSG00000030847	Bag3
			ENSMUSG00000030850	Ate1
			ENSMUSG00000030878	Cdr2
			ENSMUSG00000031010	Usp9x
			ENSMUSG00000031133	Arhgef6
			ENSMUSG00000031167	Rbm3
			ENSMUSG00000031210	Gpr165
			ENSMUSG00000031328	Flna
			ENSMUSG00000031360	Ctps2
			ENSMUSG00000031391	L1cam
			ENSMUSG00000031453	Rasa3
			ENSMUSG00000031700	Gpt2
			ENSMUSG00000031709	Tbc1d9
			ENSMUSG00000031731	Ap1g1
			ENSMUSG00000031827	Cotl1
			ENSMUSG00000032020	Ubash3b
			ENSMUSG00000032194	Kank2
			ENSMUSG00000032228	Tcf12
			ENSMUSG00000032235	Narg2
			ENSMUSG00000032294	Pkm2
			ENSMUSG00000032338	Hcn4
			ENSMUSG00000032500	Dclk3
			ENSMUSG00000032578	Cish
			ENSMUSG00000032596	Uba7
			ENSMUSG00000032766	Gng11
			ENSMUSG00000032776	Mctp2
			ENSMUSG00000033022	Cdo1
			ENSMUSG00000033065	Pfkm
			ENSMUSG00000033066	Gas7
			ENSMUSG00000033149	Phldb2
			ENSMUSG00000033161	Atp1a1
			ENSMUSG00000033227	Wnt6
			ENSMUSG00000033420	Antxr1
			ENSMUSG00000033569	Bai3
			ENSMUSG00000033577	Myo6
			ENSMUSG00000033900	Mtap9
			ENSMUSG00000033960	9430020K01Rik
			ENSMUSG00000034111	Tmed8
			ENSMUSG00000034145	Tmem63c
			ENSMUSG00000034235	Usp54
			ENSMUSG00000034453	Polr3b
			ENSMUSG00000034533	Scn10a
			ENSMUSG00000034560	A230046K03Rik
			ENSMUSG00000034563	Ccpg1
			ENSMUSG00000034573	Ptpn13
			ENSMUSG00000034723	Tmx4
			ENSMUSG00000034739	Mfrp
			ENSMUSG00000034940	Synrg
			ENSMUSG00000034958	Atcay
			ENSMUSG00000034981	Parm1
			ENSMUSG00000034993	Vat1
			ENSMUSG00000035152	Ap2b1
			ENSMUSG00000035158	Mitf
			ENSMUSG00000035247	Hectd1
			ENSMUSG00000035686	Thrsp
			ENSMUSG00000035722	Abca7
			ENSMUSG00000035828	Pim3
			ENSMUSG00000035948	Acss3
			ENSMUSG00000035964	Tmem59l
			ENSMUSG00000035967	Ddx26b
			ENSMUSG00000036273	Lrrk2
			ENSMUSG00000036353	P2ry12
			ENSMUSG00000036402	Gng12
			ENSMUSG00000036501	Fam13b
			ENSMUSG00000036570	Fxyd1
			ENSMUSG00000036611	Eepd1
			ENSMUSG00000036707	Cab39
			ENSMUSG00000036752	Tubb4b
			ENSMUSG00000036790	Slitrk2
			ENSMUSG00000036898	Zfp157
			ENSMUSG00000037012	Hk1
			ENSMUSG00000037149	Ddx1
			ENSMUSG00000037541	Shank2
			ENSMUSG00000037788	Vopp1
			ENSMUSG00000037872	Darc
			ENSMUSG00000037916	Ndufv1
			ENSMUSG00000037990	Sh3rf3
			ENSMUSG00000038156	Spon1
			ENSMUSG00000038170	Pde4dip
			ENSMUSG00000038393	Txnip
			ENSMUSG00000038429	Usp5
			ENSMUSG00000038582	Pptc7
			ENSMUSG00000038766	Gabpb2
			ENSMUSG00000038894	Irs2
			ENSMUSG00000038916	6330407J23Rik
			ENSMUSG00000039126	Prune2
			ENSMUSG00000039202	Abhd2
			ENSMUSG00000039318	Rab3gap2
			ENSMUSG00000039419	Cntnap2
			ENSMUSG00000039831	Arhgap29
			ENSMUSG00000039838	Slc45a1
			ENSMUSG00000039934	Pion
			ENSMUSG00000040043	Rbms2
			ENSMUSG00000040097	Flywch1
			ENSMUSG00000040234	Tm7sf3
			ENSMUSG00000040249	Lrp1
			ENSMUSG00000040265	Dnm3
			ENSMUSG00000040560	Wdr7
			ENSMUSG00000040640	Erc2
			ENSMUSG00000040818	Fam116a
			ENSMUSG00000040820	Hlcs
			ENSMUSG00000041073	Nacad
			ENSMUSG00000041236	Vps41
			ENSMUSG00000041268	Dmxl2
			ENSMUSG00000041313	Slc7a1
			ENSMUSG00000041341	Atg2b
			ENSMUSG00000041439	Mfsd6
			ENSMUSG00000041482	Fam38b
			ENSMUSG00000041488	Stx3
			ENSMUSG00000041570	Camsap2
			ENSMUSG00000041685	Fcho2
			ENSMUSG00000041688	Amot
			ENSMUSG00000041720	Pi4ka
			ENSMUSG00000042225	Ammecr1
			ENSMUSG00000042271	Nxt2
			ENSMUSG00000042284	Itga1
			ENSMUSG00000042331	Specc1
			ENSMUSG00000042451	Mybph
			ENSMUSG00000042750	Bex2
			ENSMUSG00000043110	Lrrn4
			ENSMUSG00000043131	Mob1a
			ENSMUSG00000043192	Gm1840
			ENSMUSG00000043531	Sorcs1
			ENSMUSG00000043885	Slc36a4
			ENSMUSG00000044042	Fmn1
			ENSMUSG00000044080	S100a1
			ENSMUSG00000044117	2900011O08Rik
			ENSMUSG00000044149	Nkrf
			ENSMUSG00000044167	Foxo1
			ENSMUSG00000044308	Ubr3
			ENSMUSG00000044349	Snhg11
			ENSMUSG00000044350	9030625A04Rik
			ENSMUSG00000044447	Dock5
			ENSMUSG00000044471	AB041803
			ENSMUSG00000045180	Shroom2
			ENSMUSG00000045216	Hs6st1
			ENSMUSG00000045763	Basp1
			ENSMUSG00000046768	Rhoj
			ENSMUSG00000047126	Cltc
			ENSMUSG00000047146	Tet1
			ENSMUSG00000047514	Tspyl1
			ENSMUSG00000047747	Rnf150
			ENSMUSG00000048027	Rgmb
			ENSMUSG00000048070	Pirt
			ENSMUSG00000048120	Entpd1
			ENSMUSG00000048332	Lhfp
			ENSMUSG00000048349	Pou4f1
			ENSMUSG00000048486	Fitm2
			ENSMUSG00000048799	Cep120
			ENSMUSG00000048814	Lonrf2
			ENSMUSG00000049624	Slc17a5
			ENSMUSG00000050103	Agmo
			ENSMUSG00000050334	C130071C03Rik
			ENSMUSG00000050503	Fbxl22
			ENSMUSG00000050567	Maml1
			ENSMUSG00000050737	Ptges
			ENSMUSG00000051022	Hs3st1
			ENSMUSG00000051335	Gfod1
			ENSMUSG00000051375	Pcdh1
			ENSMUSG00000051379	Flrt3
			ENSMUSG00000051502	Ufsp1
			ENSMUSG00000051510	Mafg
			ENSMUSG00000051675	Trim32
			ENSMUSG00000051910	Sox6
			ENSMUSG00000052512	Nav2
			ENSMUSG00000052852	Reep1
			ENSMUSG00000052920	Prkg1
			ENSMUSG00000053604	Rpia
			ENSMUSG00000053825	Ppfia2
			ENSMUSG00000054843	Atrnl1
			ENSMUSG00000054863	Fam19a5
			ENSMUSG00000056004	9330182L06Rik
			ENSMUSG00000056215	Lrguk
			ENSMUSG00000056222	Spock1
			ENSMUSG00000056602	Fry
			ENSMUSG00000056870	Gulp1
			ENSMUSG00000057110	Cep110
			ENSMUSG00000057181	5730455P16Rik
			ENSMUSG00000057337	Chst3
			ENSMUSG00000057738	Spna2
			ENSMUSG00000057946	Vmn1r181
			ENSMUSG00000058013	2011-09-01
			ENSMUSG00000058248	Kcnh1
			ENSMUSG00000058672	Tubb2a
			ENSMUSG00000058793	Cds2
			ENSMUSG00000060450	Rnf14
			ENSMUSG00000061436	Hipk2
			ENSMUSG00000061576	Dpp6
			ENSMUSG00000061718	Ppp1r1b
			ENSMUSG00000061740	Cyp2d22
			ENSMUSG00000062444	Ap3b2
			ENSMUSG00000062542	Syt9
			ENSMUSG00000062591	Tubb4a
			ENSMUSG00000062995	Ica1
			ENSMUSG00000063077	Kif1b
			ENSMUSG00000063632	Sox11
			ENSMUSG00000063919	Srrm4
			ENSMUSG00000064340	mt-Tl1
			ENSMUSG00000064350	mt-Ty
			ENSMUSG00000064368	mt-Nd6
			ENSMUSG00000066258	Trim12a
			ENSMUSG00000066361	Serpina3c
			ENSMUSG00000066842	Hmcn1
			ENSMUSG00000066952	Myo1h
			ENSMUSG00000068747	Sort1
			ENSMUSG00000068748	Ptprz1
			ENSMUSG00000068923	Syt11
			ENSMUSG00000070436	Serpinh1
			ENSMUSG00000070509	Rgma
			ENSMUSG00000070643	Sox13
			ENSMUSG00000071337	Tia1
			ENSMUSG00000071456	1110002L01Rik
			ENSMUSG00000071547	Nt5dc2
			ENSMUSG00000071847	Apcdd1
			ENSMUSG00000073231	Gm10483
			ENSMUSG00000073700	Klhl21
			ENSMUSG00000074364	Ehd2
			ENSMUSG00000074398	Gm15441
			ENSMUSG00000074657	Kif5a
			ENSMUSG00000074746	Pdzd8
			ENSMUSG00000074796	Slc4a11
			ENSMUSG00000074994	Qser1
			ENSMUSG00000075270	Pde11a
			ENSMUSG00000078429	Ctdsp2
			ENSMUSG00000080316	Ncrna00085
			ENSMUSG00000083899	Gm12346
			ENSMUSG00000084911	Gm16185
			ENSMUSG00000084925	1810062O18Rik
			ENSMUSG00000085023	Gm12744
			ENSMUSG00000085830	E130003G02Rik
			ENSMUSG00000086281	9530082P21Rik
			ENSMUSG00000086360	Gm16214
			ENSMUSG00000086878	Miat
			ENSMUSG00000087143	A830082K12Rik
			ENSMUSG00000087301	Gm13629
			ENSMUSG00000087313	Dleu2
			ENSMUSG00000089671	Gm16537
			ENSMUSG00000089857	Zfp882
			ENSMUSG00000089865	Gm20510
			ENSMUSG00000090086	AI480526
			ENSMUSG00000090257	Gm4524
			ENSMUSG00000090401	0610007N19Rik
			ENSMUSG00000090521	Gm17639
			ENSMUSG00000090639	Gm20425
			ENSMUSG00000090828	Sox2ot
			ENSMUSG00000091093	Gm17302
			ENSMUSG00000091412	Gm2895
			ENSMUSG00000092220	Gm20528
			ENSMUSG00000000031	H19
			ENSMUSG00000000416	Cttnbp2
			ENSMUSG00000000530	Acvrl1
			ENSMUSG00000000561	Wdr77
			ENSMUSG00000000605	Clcn4-2
			ENSMUSG00000000782	Tcf7
			ENSMUSG00000001120	Pcbp3
			ENSMUSG00000001143	Lman2l
			ENSMUSG00000001175	Calm1
			ENSMUSG00000001333	Sync
			ENSMUSG00000001366	Fbxo9
			ENSMUSG00000001569	Nom1
			ENSMUSG00000001918	Slc1a5
			ENSMUSG00000001924	Uba1
			ENSMUSG00000002052	Supt6h
			ENSMUSG00000002346	Slc25a42
			ENSMUSG00000002546	Golga2
			ENSMUSG00000002578	Ikzf4
			ENSMUSG00000002980	Bcam
			ENSMUSG00000003316	Glg1
			ENSMUSG00000003617	Cp
			ENSMUSG00000004099	Dnmt1
			ENSMUSG00000004364	Cul3
			ENSMUSG00000004626	Stxbp2
			ENSMUSG00000004665	Cnn2
			ENSMUSG00000005198	Polr2a
			ENSMUSG00000005251	Ripk4
			ENSMUSG00000005609	Ctr9
			ENSMUSG00000005683	Cs
			ENSMUSG00000005813	Metap1
			ENSMUSG00000006651	Aplp1
			ENSMUSG00000007021	Syngr3
			ENSMUSG00000008090	Fgfrl1
			ENSMUSG00000008489	Elavl2
			ENSMUSG00000009894	Snap47
			ENSMUSG00000010066	Cacna2d2
			ENSMUSG00000010609	Psen2
			ENSMUSG00000011306	Sugp1
			ENSMUSG00000014303	Glis2
			ENSMUSG00000014592	Camta1
			ENSMUSG00000015090	Ptgds
			ENSMUSG00000015354	Pcolce2
			ENSMUSG00000015533	Itga2
			ENSMUSG00000016346	Kcnq2
			ENSMUSG00000017390	Aldoc
			ENSMUSG00000017412	Cacnb4
			ENSMUSG00000018042	Cyb5r3
			ENSMUSG00000018322	Tomm34
			ENSMUSG00000018604	Tbx3
			ENSMUSG00000018752	BC096441
			ENSMUSG00000018796	Acsl1
			ENSMUSG00000019437	Tlcd1
			ENSMUSG00000019478	Rab4a
			ENSMUSG00000019810	Fuca2
			ENSMUSG00000019852	D10Bwg1379e
			ENSMUSG00000019877	Serinc1
			ENSMUSG00000019899	Lama2
			ENSMUSG00000019923	Zwint
			ENSMUSG00000020089	Ppa1
			ENSMUSG00000020092	X99384
			ENSMUSG00000020124	Usp15
			ENSMUSG00000020189	Osbpl8
			ENSMUSG00000020230	Prmt2
			ENSMUSG00000020261	Slc36a1
			ENSMUSG00000020271	Fbxw11
			ENSMUSG00000020282	Rhbdf1
			ENSMUSG00000020366	Mapk9
			ENSMUSG00000020456	Ogdh
			ENSMUSG00000020483	Dynll2
			ENSMUSG00000020593	Lpin1
			ENSMUSG00000020598	Nrcam
			ENSMUSG00000020708	Psmc5
			ENSMUSG00000020719	Ddx5
			ENSMUSG00000020745	Pafah1b1
			ENSMUSG00000020917	Acly
			ENSMUSG00000020986	Sec23a
			ENSMUSG00000021009	Ptpn21
			ENSMUSG00000021136	Smoc1
			ENSMUSG00000021194	Chga
			ENSMUSG00000021208	Ifi27l2b
			ENSMUSG00000021215	Net1
			ENSMUSG00000021226	Acot2
			ENSMUSG00000021268	Meg3
			ENSMUSG00000021338	Lrrc16a
			ENSMUSG00000021557	Agtpbp1
			ENSMUSG00000021614	Vcan
			ENSMUSG00000021725	Parp8
			ENSMUSG00000022023	Wbp4
			ENSMUSG00000022044	Stmn4
			ENSMUSG00000022295	Atp6v1c1
			ENSMUSG00000022507	1810013L24Rik
			ENSMUSG00000022564	Grina
			ENSMUSG00000022752	Tomm70a
			ENSMUSG00000022812	Gsk3b
			ENSMUSG00000022848	Dirc2
			ENSMUSG00000022951	Rcan1
			ENSMUSG00000023004	Tuba1b
			ENSMUSG00000023249	Parp3
			ENSMUSG00000024420	Zfp521
			ENSMUSG00000024423	Impact
			ENSMUSG00000024493	Lars
			ENSMUSG00000024500	Ppp2r2b
			ENSMUSG00000024501	Dpysl3
			ENSMUSG00000024620	Pdgfrb
			ENSMUSG00000024740	Ddb1
			ENSMUSG00000024758	Rtn3
			ENSMUSG00000024873	Cnih2
			ENSMUSG00000024897	Apba1
			ENSMUSG00000024907	Gal
			ENSMUSG00000024991	Eif3a
			ENSMUSG00000024998	Plce1
			ENSMUSG00000025020	Slit1
			ENSMUSG00000025066	Sfr1
			ENSMUSG00000025151	Maged1
			ENSMUSG00000025188	Hps1
			ENSMUSG00000025217	Btrc
			ENSMUSG00000025266	Gnl3l
			ENSMUSG00000025283	Sat1
			ENSMUSG00000025350	Rdh5
			ENSMUSG00000025608	Podxl
			ENSMUSG00000025656	Arhgef9
			ENSMUSG00000025789	St8sia2
			ENSMUSG00000026034	Clk1
			ENSMUSG00000026109	Tmeff2
			ENSMUSG00000026116	Tmem131
			ENSMUSG00000026156	B3gat2
			ENSMUSG00000026173	Plcd4
			ENSMUSG00000026223	Itm2c
			ENSMUSG00000026269	Rnpepl1
			ENSMUSG00000026356	Dars
			ENSMUSG00000026482	Rgl1
			ENSMUSG00000026496	Parp1
			ENSMUSG00000026553	Copa
			ENSMUSG00000026667	Uhmk1
			ENSMUSG00000026712	Mrc1
			ENSMUSG00000026726	Cubn
			ENSMUSG00000026740	Dnajc1
			ENSMUSG00000026764	Kif5c
			ENSMUSG00000026878	Rab14
			ENSMUSG00000026923	Notch1
			ENSMUSG00000026969	Fam166a
			ENSMUSG00000027010	Slc25a12
			ENSMUSG00000027276	Jag1
			ENSMUSG00000027287	Snap23
			ENSMUSG00000027347	Rasgrp1
			ENSMUSG00000027423	Snx5
			ENSMUSG00000027602	Map1lc3a
			ENSMUSG00000027660	Skil
			ENSMUSG00000027695	Pld1
			ENSMUSG00000027808	Serp1
			ENSMUSG00000027823	Gmps
			ENSMUSG00000027834	Serpini1
			ENSMUSG00000027858	Tspan2
			ENSMUSG00000027864	Ptgfrn
			ENSMUSG00000027896	Slc16a4
			ENSMUSG00000027950	Chrnb2
			ENSMUSG00000028149	Rap1gds1
			ENSMUSG00000028426	Rad23b
			ENSMUSG00000028431	Ikbkap
			ENSMUSG00000028438	Kif24
			ENSMUSG00000028517	Ppap2b
			ENSMUSG00000028614	Tmem48
			ENSMUSG00000028631	Kcnq4
			ENSMUSG00000028641	Lepre1
			ENSMUSG00000028672	Hmgcl
			ENSMUSG00000028673	Fuca1
			ENSMUSG00000028785	Hpca
			ENSMUSG00000028793	Rnf19b
			ENSMUSG00000028803	Nipal3
			ENSMUSG00000028832	Stmn1
			ENSMUSG00000028932	Psmc2
			ENSMUSG00000028937	Acot7
			ENSMUSG00000028980	H6pd
			ENSMUSG00000029106	Add1
			ENSMUSG00000029121	Crmp1
			ENSMUSG00000029135	Fosl2
			ENSMUSG00000029161	Cgref1
			ENSMUSG00000029287	Tgfbr3
			ENSMUSG00000029364	Wsb2
			ENSMUSG00000029406	Pitpnm2
			ENSMUSG00000029433	Diablo
			ENSMUSG00000029446	Psph
			ENSMUSG00000029472	Anapc5
			ENSMUSG00000029616	Erp29
			ENSMUSG00000029723	Tsc22d4
			ENSMUSG00000029763	Exoc4
			ENSMUSG00000029765	Plxna4
			ENSMUSG00000029781	Fkbp9
			ENSMUSG00000029851	Fam115c
			ENSMUSG00000029861	Fam131b
			ENSMUSG00000029998	Pcyox1
			ENSMUSG00000030002	Dusp11
			ENSMUSG00000030172	Erc1
			ENSMUSG00000030189	Csda
			ENSMUSG00000030201	Lrp6
			ENSMUSG00000030281	Il17rc
			ENSMUSG00000030282	Cmas
			ENSMUSG00000030306	Tmtc1
			ENSMUSG00000030357	Fkbp4
			ENSMUSG00000030386	Zfp606
			ENSMUSG00000030451	Herc2
			ENSMUSG00000030465	Psd3
			ENSMUSG00000030515	Tarsl2
			ENSMUSG00000030554	Synm
			ENSMUSG00000030559	Rab38
			ENSMUSG00000030835	Nomo1
			ENSMUSG00000031066	Usp11
			ENSMUSG00000031093	Dock11
			ENSMUSG00000031129	Slc9a9
			ENSMUSG00000031274	Col4a5
			ENSMUSG00000031373	Car5b
			ENSMUSG00000031385	Plxnb3
			ENSMUSG00000031428	Zcchc18
			ENSMUSG00000031433	Rbm41
			ENSMUSG00000031529	Tnks
			ENSMUSG00000031616	Ednra
			ENSMUSG00000031672	Got2
			ENSMUSG00000031681	Smad1
			ENSMUSG00000031701	Dnaja2
			ENSMUSG00000031767	Nudt7
			ENSMUSG00000031865	Dctn1
			ENSMUSG00000032024	9030425E11Rik
			ENSMUSG00000032086	Bace1
			ENSMUSG00000032198	Dock6
			ENSMUSG00000032297	Celf6
			ENSMUSG00000032327	Stra6
			ENSMUSG00000032435	Dync1li1
			ENSMUSG00000032502	Stac
			ENSMUSG00000032504	Pdcd6ip
			ENSMUSG00000032537	Ephb1
			ENSMUSG00000032564	Cpne4
			ENSMUSG00000032571	Pik3r4
			ENSMUSG00000032735	Ablim3
			ENSMUSG00000032826	Ank2
			ENSMUSG00000032827	Ppp1r9a
			ENSMUSG00000032890	Rims3
			ENSMUSG00000032908	Sgpp2
			ENSMUSG00000033004	Mycbp2
			ENSMUSG00000033565	Rbfox2
			ENSMUSG00000033705	Stard9
			ENSMUSG00000033855	Ston1
			ENSMUSG00000034007	Scaper
			ENSMUSG00000034088	Hdlbp
			ENSMUSG00000034152	Exoc3
			ENSMUSG00000034187	Nsf
			ENSMUSG00000034336	Ina
			ENSMUSG00000034522	Zfp395
			ENSMUSG00000034574	Daam1
			ENSMUSG00000034616	Ssh3
			ENSMUSG00000034648	Lrrn1
			ENSMUSG00000034653	Ythdc2
			ENSMUSG00000034687	Fras1
			ENSMUSG00000035051	Dhx57
			ENSMUSG00000035284	Vps13c
			ENSMUSG00000035299	Mid1
			ENSMUSG00000035413	Tmem98
			ENSMUSG00000035528	Npffr2
			ENSMUSG00000035681	Kcnc2
			ENSMUSG00000035726	Supt16h
			ENSMUSG00000035770	Dync1li2
			ENSMUSG00000036430	Tbcc
			ENSMUSG00000036446	Lum
			ENSMUSG00000036606	Plxnb2
			ENSMUSG00000036777	Anln
			ENSMUSG00000036985	Zdhhc9
			ENSMUSG00000037014	Sstr4
			ENSMUSG00000037217	Syn1
			ENSMUSG00000037331	Larp1
			ENSMUSG00000037470	Uggt1
			ENSMUSG00000037640	Zfp60
			ENSMUSG00000037706	Cd81
			ENSMUSG00000037747	Phyhipl
			ENSMUSG00000037818	3110057O12Rik
			ENSMUSG00000037851	Iars
			ENSMUSG00000037933	Bicd2
			ENSMUSG00000037979	Ccdc92
			ENSMUSG00000038296	Galntl4
			ENSMUSG00000038332	Sesn1
			ENSMUSG00000038473	Nos1ap
			ENSMUSG00000038539	Atf5
			ENSMUSG00000038718	Pbx3
			ENSMUSG00000038762	Abcf1
			ENSMUSG00000038807	Rap1gap2
			ENSMUSG00000039100	2006-03-01
			ENSMUSG00000039194	Rlbp1
			ENSMUSG00000039230	Tbcd
			ENSMUSG00000039347	Atp6v0e2
			ENSMUSG00000039372	2004-03-01
			ENSMUSG00000039536	Stau1
			ENSMUSG00000039607	Rbms3
			ENSMUSG00000039637	Coro7
			ENSMUSG00000039652	Cpeb3
			ENSMUSG00000039661	Dusp26
			ENSMUSG00000039704	Lmbrd2
			ENSMUSG00000039716	Dock3
			ENSMUSG00000039717	Ralyl
			ENSMUSG00000039835	Nhsl1
			ENSMUSG00000039914	Coq10a
			ENSMUSG00000039953	Clstn1
			ENSMUSG00000040006	BC013529
			ENSMUSG00000040125	Gpr26
			ENSMUSG00000040274	Cdk6
			ENSMUSG00000040536	Necab1
			ENSMUSG00000040537	Adam22
			ENSMUSG00000040549	Ckap5
			ENSMUSG00000040785	Ttc3
			ENSMUSG00000040896	Kcnd3
			ENSMUSG00000041037	Irgq
			ENSMUSG00000041096	Tspyl2
			ENSMUSG00000041112	Elmo1
			ENSMUSG00000041272	Tox
			ENSMUSG00000041608	Entpd3
			ENSMUSG00000041730	Prrxl1
			ENSMUSG00000041958	Pigs
			ENSMUSG00000042042	Csgalnact2
			ENSMUSG00000042063	Zfp386
			ENSMUSG00000042078	Svop
			ENSMUSG00000042105	Inpp5f
			ENSMUSG00000042216	Sgsm1
			ENSMUSG00000042507	C130039O16Rik
			ENSMUSG00000042604	Kcna4
			ENSMUSG00000042742	B630005N14Rik
			ENSMUSG00000042751	Nmnat2
			ENSMUSG00000042784	Muc1
			ENSMUSG00000042790	Rnf214
			ENSMUSG00000042873	Lhfpl4
			ENSMUSG00000042961	Egflam
			ENSMUSG00000043467	Zbtb37
			ENSMUSG00000043857	Mgat5b
			ENSMUSG00000044060	A830010M20Rik
			ENSMUSG00000044340	Phlpp1
			ENSMUSG00000044636	Csrnp2
			ENSMUSG00000044647	Csrnp3
			ENSMUSG00000044749	Abca6
			ENSMUSG00000044770	Scml4
			ENSMUSG00000045007	Tubg2
			ENSMUSG00000045038	Prkce
			ENSMUSG00000045104	Gm5514
			ENSMUSG00000045294	Insig1
			ENSMUSG00000045312	Lhfpl2
			ENSMUSG00000045348	6430598A04Rik
			ENSMUSG00000045589	6430704M03Rik
			ENSMUSG00000045636	Mtus1
			ENSMUSG00000045671	Spred2
			ENSMUSG00000045817	Zfp36l2
			ENSMUSG00000045983	Eif4g1
			ENSMUSG00000046341	Gm11223
			ENSMUSG00000047712	Ust
			ENSMUSG00000047714	Ppp1r2
			ENSMUSG00000047907	Tshz2
			ENSMUSG00000048232	Fbxo10
			ENSMUSG00000048264	Dip2c
			ENSMUSG00000048720	Tbc1d12
			ENSMUSG00000048747	E130114P18Rik
			ENSMUSG00000048960	Prex2
			ENSMUSG00000049106	Dcaf5
			ENSMUSG00000049550	Clip1
			ENSMUSG00000049804	Armcx4
			ENSMUSG00000049939	Lrrc4
			ENSMUSG00000050315	Synpo2
			ENSMUSG00000050587	Lrrc4c
			ENSMUSG00000050812	AI314180
			ENSMUSG00000050908	Fam18a
			ENSMUSG00000051111	Sv2c
			ENSMUSG00000051391	Ywhag
			ENSMUSG00000051853	Arf3
			ENSMUSG00000052296	Ppp6r1
			ENSMUSG00000052302	Tbc1d30
			ENSMUSG00000052364	B630019K06Rik
			ENSMUSG00000052783	Grk4
			ENSMUSG00000052928	Ctif
			ENSMUSG00000053560	Ier2
			ENSMUSG00000053581	Zfand2a
			ENSMUSG00000053965	Pde5a
			ENSMUSG00000054013	Tmem179
			ENSMUSG00000054027	Nt5dc3
			ENSMUSG00000054061	Gm9934
			ENSMUSG00000054423	Cadps
			ENSMUSG00000054720	Lrrc8c
			ENSMUSG00000054942	Fam73a
			ENSMUSG00000055148	Klf2
			ENSMUSG00000055541	Lair1
			ENSMUSG00000056260	4933421E11Rik
			ENSMUSG00000056917	Sipa1
			ENSMUSG00000057182	Scn3a
			ENSMUSG00000057230	Aak1
			ENSMUSG00000057554	Lgals8
			ENSMUSG00000057716	Gm5567
			ENSMUSG00000057789	Bak1
			ENSMUSG00000058230	Grlf1
			ENSMUSG00000058297	Spock2
			ENSMUSG00000058809	Gm12141
			ENSMUSG00000059142	Zfp945
			ENSMUSG00000059714	Flot1
			ENSMUSG00000059890	Ube4a
			ENSMUSG00000060402	Chst8
			ENSMUSG00000060681	Slc9a6
			ENSMUSG00000060988	Galnt13
			ENSMUSG00000061665	Cd2ap
			ENSMUSG00000061666	Gdpd1
			ENSMUSG00000062175	Tgif2
			ENSMUSG00000062190	Lancl2
			ENSMUSG00000063065	Mapk3
			ENSMUSG00000063229	Ldha
			ENSMUSG00000063626	Unc5d
			ENSMUSG00000063856	Gpx1
			ENSMUSG00000064132	Gm6421
			ENSMUSG00000064293	Cntn4
			ENSMUSG00000064302	Clasp1
			ENSMUSG00000066026	Dhrs3
			ENSMUSG00000066278	Vps37b
			ENSMUSG00000066571	4931406P16Rik
			ENSMUSG00000066595	Mfsd7b
			ENSMUSG00000066877	Nck2
			ENSMUSG00000067242	Lgi1
			ENSMUSG00000067276	Capn6
			ENSMUSG00000067430	Zfp763
			ENSMUSG00000067851	Arfgef1
			ENSMUSG00000067942	Zfp160
			ENSMUSG00000068735	Trp53i11
			ENSMUSG00000069516	Lyz2
			ENSMUSG00000069565	Dazap1
			ENSMUSG00000069814	E130309D14Rik
			ENSMUSG00000069911	Fam196b
			ENSMUSG00000070047	Fat1
			ENSMUSG00000070889	Pgap1
			ENSMUSG00000071180	2810008M24Rik
			ENSMUSG00000072825	AW555464
			ENSMUSG00000073002	Vamp5
			ENSMUSG00000073676	Hspe1
			ENSMUSG00000074024	4632427E13Rik
			ENSMUSG00000074063	Osgin1
			ENSMUSG00000074743	Thbd
			ENSMUSG00000075602	Ly6a
			ENSMUSG00000078143	Gm17344
			ENSMUSG00000079017	Ifi27l2a
			ENSMUSG00000079018	Ly6c1
			ENSMUSG00000079021	Flrt3
			ENSMUSG00000079592	C1qtnf5
			ENSMUSG00000080727	C920021L13Rik
			ENSMUSG00000080775	Gm6368
			ENSMUSG00000081138	Gm12834
			ENSMUSG00000081289	Gm14857
			ENSMUSG00000081534	Slc48a1
			ENSMUSG00000082516	Gm13342
			ENSMUSG00000082896	Gm5844
			ENSMUSG00000083270	Gm13498
			ENSMUSG00000083396	Gm15542
			ENSMUSG00000084530	Mir1897
			ENSMUSG00000084691
			ENSMUSG00000085069	Gm13111
			ENSMUSG00000085128	Gm2115
			ENSMUSG00000085925	Rtl1
			ENSMUSG00000086155	9430041J12Rik
			ENSMUSG00000089669	Tnfsf13
			ENSMUSG00000090035	Galnt4
			ENSMUSG00000090570	Gm17041
			ENSMUSG00000090582	Gm17024
			ENSMUSG00000090628	Gm17083
			ENSMUSG00000091058	Gm17538
			ENSMUSG00000091158	Mirg
			ENSMUSG00000091475	2810468N07Rik
			ENSMUSG00000092083	Kcnb2
			ENSMUSG00000092154	Gm17270
			ENSMUSG00000092176	Gm20460
			ENSMUSG00000093467
			ENSMUSG00000000058	Cav2
			ENSMUSG00000000168	Dlat
			ENSMUSG00000000276	Dgke
			ENSMUSG00000000339	Rtcd1
			ENSMUSG00000000826	Dnajc5
			ENSMUSG00000000948	Snrpn
			ENSMUSG00000001440	Kpnb1
			ENSMUSG00000001441	Npepps
			ENSMUSG00000001507	Itga3
			ENSMUSG00000001552	Jup
			ENSMUSG00000001663	Gstt1
			ENSMUSG00000002059	Rab34
			ENSMUSG00000002658	Gtf2f1
			ENSMUSG00000002957	Ap2a2
			ENSMUSG00000003123	Lipe
			ENSMUSG00000003410	Elavl3
			ENSMUSG00000003660	Snrnp200
			ENSMUSG00000003863	Ppfia3
			ENSMUSG00000004360	9330159F19Rik
			ENSMUSG00000004530	Coro1c
			ENSMUSG00000004633	Chn2
			ENSMUSG00000004936	Map2k1
			ENSMUSG00000006273	Atp6v1b2
			ENSMUSG00000006281	Tep1
			ENSMUSG00000006342	Susd2
			ENSMUSG00000006386	Tek
			ENSMUSG00000006418	Rnf114
			ENSMUSG00000006998	Psmd2
			ENSMUSG00000007891	Ctsd
			ENSMUSG00000008035	Mid1ip1
			ENSMUSG00000008206	Lass4
			ENSMUSG00000008658	Rbfox1
			ENSMUSG00000009090	Ap1b1
			ENSMUSG00000009563	Tor2a
			ENSMUSG00000009647	Ccdc109a
			ENSMUSG00000010025	Aldh3a2
			ENSMUSG00000010751	Tnfrsf22
			ENSMUSG00000011752	Pgam1
			ENSMUSG00000013584	Aldh1a2
			ENSMUSG00000014195	Dnajc7
			ENSMUSG00000015575	Atp6v0e
			ENSMUSG00000015806	Qdpr
			ENSMUSG00000015846	Rxra
			ENSMUSG00000016252	Atp5e
			ENSMUSG00000016495	5033414D02Rik
			ENSMUSG00000017376	Nlk
			ENSMUSG00000017929	B4galt5
			ENSMUSG00000017943	Gdap1l1
			ENSMUSG00000018372	Ccdc45
			ENSMUSG00000018474	Chd3
			ENSMUSG00000018548	Trim37
			ENSMUSG00000018909	Arrb1
			ENSMUSG00000019370	Calm3
			ENSMUSG00000019558	Slc6a8
			ENSMUSG00000019975	Ikbip
			ENSMUSG00000020009	Ifngr1
			ENSMUSG00000020115	Tbk1
			ENSMUSG00000020151	Ptprr
			ENSMUSG00000020167	Tcf3
			ENSMUSG00000020250	Txnrd1
			ENSMUSG00000020361	Hspa4
			ENSMUSG00000020402	Vdac1
			ENSMUSG00000020524	Gria1
			ENSMUSG00000020592	Sdc1
			ENSMUSG00000020620	Abca8b
			ENSMUSG00000020657	Dnajc27
			ENSMUSG00000020701	Tmem132e
			ENSMUSG00000020720	Psmd12
			ENSMUSG00000020741	1300001I01Rik
			ENSMUSG00000021062	Rab15
			ENSMUSG00000021096	Ppm1a
			ENSMUSG00000021477	Ctsl
			ENSMUSG00000021669	Col4a3bp
			ENSMUSG00000021711	2410002O22Rik
			ENSMUSG00000021831	Ero1l
			ENSMUSG00000021892	Sh3bp5
			ENSMUSG00000021904	Sema3g
			ENSMUSG00000022016	Akap11
			ENSMUSG00000022043	Trim35
			ENSMUSG00000022099	Epb4.9
			ENSMUSG00000022110	Sucla2
			ENSMUSG00000022340	Sybu
			ENSMUSG00000022353	Mtss1
			ENSMUSG00000022456	2003-09-01
			ENSMUSG00000022477	Aco2
			ENSMUSG00000022503	Nubp1
			ENSMUSG00000022672	Prkdc
			ENSMUSG00000022801	Lrch3
			ENSMUSG00000022892	App
			ENSMUSG00000022905	Kpna1
			ENSMUSG00000023011	Faim2
			ENSMUSG00000023025	Larp4
			ENSMUSG00000023764	Sfi1
			ENSMUSG00000023868	Pde10a
			ENSMUSG00000024163	Mapk8ip3
			ENSMUSG00000024188	Luc7l
			ENSMUSG00000024222	Fkbp5
			ENSMUSG00000024304	Cdh2
			ENSMUSG00000024360	Etf1
			ENSMUSG00000024403	Atp6v1g2
			ENSMUSG00000024571	Gm16286
			ENSMUSG00000024581	Napg
			ENSMUSG00000024713	Pcsk5
			ENSMUSG00000024776	Stambpl1
			ENSMUSG00000024853	Sf3b2
			ENSMUSG00000024887	Asah2
			ENSMUSG00000024981	Acsl5
			ENSMUSG00000025085	Ablim1
			ENSMUSG00000025189	Cnnm1
			ENSMUSG00000025224	Gbf1
			ENSMUSG00000025261	Huwe1
			ENSMUSG00000025269	Apex2
			ENSMUSG00000025324	Atp10a
			ENSMUSG00000025373	Rnf41
			ENSMUSG00000025432	Avil
			ENSMUSG00000025437	Usp33
			ENSMUSG00000025492	Ifitm3
			ENSMUSG00000025544	Tm9sf2
			ENSMUSG00000025577	Cbx2
			ENSMUSG00000025586	Cpeb1
			ENSMUSG00000025743	Sdc3
			ENSMUSG00000025790	Slco3a1
			ENSMUSG00000025867	Cplx2
			ENSMUSG00000026004	1110028C15Rik
			ENSMUSG00000026014	Raph1
			ENSMUSG00000026018	Ica1l
			ENSMUSG00000026029	Casp8
			ENSMUSG00000026072	Il1r1
			ENSMUSG00000026193	Fn1
			ENSMUSG00000026219	Trip12
			ENSMUSG00000026234	Ncl
			ENSMUSG00000026245	Farsb
			ENSMUSG00000026259	Ngef
			ENSMUSG00000026311	Asb1
			ENSMUSG00000026365	Cfh
			ENSMUSG00000026458	Ppfia4
			ENSMUSG00000026473	Glul
			ENSMUSG00000026509	Capn2
			ENSMUSG00000026566	Mpzl1
			ENSMUSG00000026576	Atp1b1
			ENSMUSG00000026626	Ppp2r5a
			ENSMUSG00000026728	Vim
			ENSMUSG00000026893	Gca
			ENSMUSG00000026965	Anapc2
			ENSMUSG00000027070	Lrp2
			ENSMUSG00000027087	Itgav
			ENSMUSG00000027184	Caprin1
			ENSMUSG00000027246	Ell3
			ENSMUSG00000027316	Gfra4
			ENSMUSG00000027457	Snph
			ENSMUSG00000027479	Mapre1
			ENSMUSG00000027500	Stmn2
			ENSMUSG00000027520	Zdbf2
			ENSMUSG00000027525	Phactr3
			ENSMUSG00000027763	Mbnl1
			ENSMUSG00000027765	P2ry1
			ENSMUSG00000027774	Gfm1
			ENSMUSG00000027882	Stxbp3a
			ENSMUSG00000027895	Kcnc4
			ENSMUSG00000027963	Extl2
			ENSMUSG00000028111	Ctsk
			ENSMUSG00000028161	Ppp3ca
			ENSMUSG00000028291	Akirin2
			ENSMUSG00000028337	Coro2a
			ENSMUSG00000028339	Col15a1
			ENSMUSG00000028383	Hsdl2
			ENSMUSG00000028433	Ubap2
			ENSMUSG00000028451	1700022I11Rik
			ENSMUSG00000028465	Tln1
			ENSMUSG00000028546	Elavl4
			ENSMUSG00000028826	Tmem57
			ENSMUSG00000028931	Kcnab2
			ENSMUSG00000028995	Fam126a
			ENSMUSG00000029016	Clcn6
			ENSMUSG00000029028	Lrrc47
			ENSMUSG00000029076	Sdf4
			ENSMUSG00000029094	Afap1
			ENSMUSG00000029098	Acox3
			ENSMUSG00000029147	Ppm1g
			ENSMUSG00000029168	Dpysl5
			ENSMUSG00000029185	Fam114a1
			ENSMUSG00000029249	Rest
			ENSMUSG00000029291	Rufy3
			ENSMUSG00000029403	Cdkl2
			ENSMUSG00000029420	Rimbp2
			ENSMUSG00000029563	Foxp2
			ENSMUSG00000029641	Rasl11a
			ENSMUSG00000029661	Col1a2
			ENSMUSG00000029752	Asns
			ENSMUSG00000029769	Ccdc136
			ENSMUSG00000029822	Osbpl3
			ENSMUSG00000029826	Zc3hav1
			ENSMUSG00000029864	Gstk1
			ENSMUSG00000029924	Slc37a3
			ENSMUSG00000030000	Add2
			ENSMUSG00000030007	Cct7
			ENSMUSG00000030102	Itpr1
			ENSMUSG00000030284	Creld1
			ENSMUSG00000030287	Itpr2
			ENSMUSG00000030313	Dennd5b
			ENSMUSG00000030329	C530028O21Rik
			ENSMUSG00000030376	Slc8a2
			ENSMUSG00000030516	Tjp1
			ENSMUSG00000030519	Apba2
			ENSMUSG00000030605	Mfge8
			ENSMUSG00000030718	Ppme1
			ENSMUSG00000030881	Arfip2
			ENSMUSG00000031007	Atp6ap2
			ENSMUSG00000031028	Tub
			ENSMUSG00000031072	Oraov1
			ENSMUSG00000031278	Acsl4
			ENSMUSG00000031448	Adprhl1
			ENSMUSG00000031517	Gpm6a
			ENSMUSG00000031539	Ap3m2
			ENSMUSG00000031584	Gsr
			ENSMUSG00000031592	Pcm1
			ENSMUSG00000031634	Ufsp2
			ENSMUSG00000031647	Mfap3l
			ENSMUSG00000031691	Tnpo2
			ENSMUSG00000031748	Gnao1
			ENSMUSG00000031791	Tmem38a
			ENSMUSG00000031872	Bean1
			ENSMUSG00000031910	Has3
			ENSMUSG00000031958	Ldhd
			ENSMUSG00000031959	Wdr59
			ENSMUSG00000031993	Snx19
			ENSMUSG00000031996	Aplp2
			ENSMUSG00000032000	Birc3
			ENSMUSG00000032023	4931429I11Rik
			ENSMUSG00000032097	Ddx6
			ENSMUSG00000032120	C2cd2l
			ENSMUSG00000032202	Rab27a
			ENSMUSG00000032220	Myo1e
			ENSMUSG00000032290	Ptpn9
			ENSMUSG00000032366	Tpm1
			ENSMUSG00000032369	Plscr1
			ENSMUSG00000032412	Atp1b3
			ENSMUSG00000032413	Rasa2
			ENSMUSG00000032549	Rab6b
			ENSMUSG00000032741	Tpcn1
			ENSMUSG00000032883	Acsl3
			ENSMUSG00000032911	Cspg4
			ENSMUSG00000033105	Lss
			ENSMUSG00000033124	Atg9a
			ENSMUSG00000033147	Slc22a15
			ENSMUSG00000033157	Abhd10
			ENSMUSG00000033364	Usp37
			ENSMUSG00000033430	Terf2ip
			ENSMUSG00000033446	Lpar6
			ENSMUSG00000033458	Fan1
			ENSMUSG00000033498	Strc
			ENSMUSG00000033628	Pik3c3
			ENSMUSG00000033826	Dnahc8
			ENSMUSG00000033852	Pla2g4b
			ENSMUSG00000033863	Klf9
			ENSMUSG00000033949	Trim36
			ENSMUSG00000033965	Slc16a2
			ENSMUSG00000034216	Vps18
			ENSMUSG00000034320	Slc26a2
			ENSMUSG00000034341	Wbp2
			ENSMUSG00000034390	4933407C03Rik
			ENSMUSG00000034557	Zfyve9
			ENSMUSG00000034636	Zyg11b
			ENSMUSG00000034807	Glt25d1
			ENSMUSG00000034926	Dhcr24
			ENSMUSG00000034994	Eef2
			ENSMUSG00000035493	Tgfbi
			ENSMUSG00000035615	Frmpd1
			ENSMUSG00000035640	Dos
			ENSMUSG00000035834	Polr3g
			ENSMUSG00000036097	Fam178a
			ENSMUSG00000036323	Srp72
			ENSMUSG00000036377	C530008M17Rik
			ENSMUSG00000036452	Arhgap26
			ENSMUSG00000036585	Fgf1
			ENSMUSG00000036617	Etl4
			ENSMUSG00000036745	Ttll7
			ENSMUSG00000037016	Frem2
			ENSMUSG00000037032	Apbb1
			ENSMUSG00000037235	Mxd4
			ENSMUSG00000037266	D4Wsu53e
			ENSMUSG00000037348	Paqr7
			ENSMUSG00000037386	Rims2
			ENSMUSG00000037503	Fam168b
			ENSMUSG00000037996	Slc24a2
			ENSMUSG00000038024	Dennd4c
			ENSMUSG00000038028	9630033F20Rik
			ENSMUSG00000038084	Opa1
			ENSMUSG00000038112	AW551984
			ENSMUSG00000038244	Mical2
			ENSMUSG00000038456	Dennd2a
			ENSMUSG00000038481	Cdk19
			ENSMUSG00000038555	Reep2
			ENSMUSG00000038615	Nfe2l1
			ENSMUSG00000038619	Ensa
			ENSMUSG00000039037	St6galnac5
			ENSMUSG00000039232	Stx11
			ENSMUSG00000039262	Prrc2b
			ENSMUSG00000039304	Tnfsf10
			ENSMUSG00000039313	AF529169
			ENSMUSG00000039328	Rnf122
			ENSMUSG00000039428	Tmem135
			ENSMUSG00000039501	Znfx1
			ENSMUSG00000039543	Ttc18
			ENSMUSG00000039556	Ppp1r3f
			ENSMUSG00000039697	Ncoa7
			ENSMUSG00000039706	Ldb2
			ENSMUSG00000039809	Gabbr2
			ENSMUSG00000039942	Ptger4
			ENSMUSG00000040009	Gnaz
			ENSMUSG00000040170	Fmo2
			ENSMUSG00000040264	Gbp5
			ENSMUSG00000040488	Ltbp4
			ENSMUSG00000040570	Rundc3b
			ENSMUSG00000040649	Rimklb
			ENSMUSG00000040710	St8sia4
			ENSMUSG00000040760	Appl1
			ENSMUSG00000040841	Six5
			ENSMUSG00000041133	Smc1a
			ENSMUSG00000041229	Phf8
			ENSMUSG00000041390	Mdfic
			ENSMUSG00000041528	Rnf123
			ENSMUSG00000041577	Prelp
			ENSMUSG00000041757	Plekha6
			ENSMUSG00000041763	Tpp2
			ENSMUSG00000041930	BC057022
			ENSMUSG00000041997	Tlk1
			ENSMUSG00000042035	Igsf3
			ENSMUSG00000042073	Abhd14b
			ENSMUSG00000042462	Dctpp1
			ENSMUSG00000042502	Cd2bp2
			ENSMUSG00000042506	Usp22
			ENSMUSG00000042520	Ubap2l
			ENSMUSG00000042581	Thsd7b
			ENSMUSG00000042589	Cux2
			ENSMUSG00000042699	Dhx9
			ENSMUSG00000043154	Ppp2r3a
			ENSMUSG00000043587	Acpl2
			ENSMUSG00000043631	Ecm2
			ENSMUSG00000043822	Adamtsl5
			ENSMUSG00000043909	Trp53bp1
			ENSMUSG00000044337	Cxcr7
			ENSMUSG00000044338	Aplnr
			ENSMUSG00000044367	Slc16a13
			ENSMUSG00000044968	Napepld
			ENSMUSG00000045136	Tubb2b
			ENSMUSG00000045287	Rtn4rl1
			ENSMUSG00000045414	1190002N15Rik
			ENSMUSG00000045733	Sprn
			ENSMUSG00000046230	Vps13a
			ENSMUSG00000046432	Ngfrap1
			ENSMUSG00000046844	Vat1l
			ENSMUSG00000047181	Samd14
			ENSMUSG00000047539	Fbxo28
			ENSMUSG00000047842	Diras2
			ENSMUSG00000047909	Ankrd16
			ENSMUSG00000048279	Sacs
			ENSMUSG00000048330	Ric3
			ENSMUSG00000048807	Slc35e4
			ENSMUSG00000048988	Elfn1
			ENSMUSG00000049339	Fam134a
			ENSMUSG00000049556	Lingo1
			ENSMUSG00000049690	Nckap5
			ENSMUSG00000050132	Sarm1
			ENSMUSG00000050148	Ubqln2
			ENSMUSG00000050379	2006-09-01
			ENSMUSG00000050730	Arhgap42
			ENSMUSG00000050751	Pgbd5
			ENSMUSG00000050953	Gja1
			ENSMUSG00000051343	Rab11fip5
			ENSMUSG00000051344	Plekhm3
			ENSMUSG00000051586	Mical3
			ENSMUSG00000052299	Ltn1
			ENSMUSG00000052337	Immt
			ENSMUSG00000052450	2810055G20Rik
			ENSMUSG00000052539	Magi3
			ENSMUSG00000052632	Asap2
			ENSMUSG00000053094	0610007L01Rik
			ENSMUSG00000053477	Tcf4
			ENSMUSG00000054074	2810030E01Rik
			ENSMUSG00000054871	Tmem158
			ENSMUSG00000055302	Mrfap1
			ENSMUSG00000055733	Nap1l3
			ENSMUSG00000056076	Eif3b
			ENSMUSG00000056552	Zfp953
			ENSMUSG00000056666	Retsat
			ENSMUSG00000056692	D17Wsu92e
			ENSMUSG00000057098	Ebf1
			ENSMUSG00000058145	Adamts17
			ENSMUSG00000058173	BC017612
			ENSMUSG00000058571	Gpc6
			ENSMUSG00000058624	Gda
			ENSMUSG00000058655	Eif4b
			ENSMUSG00000058748	Zfp958
			ENSMUSG00000059343	Aldoart1
			ENSMUSG00000059588	Calcrl
			ENSMUSG00000059923	Grb2
			ENSMUSG00000060149	BC002059
			ENSMUSG00000060212	Pcnxl2
			ENSMUSG00000060703	Cd302
			ENSMUSG00000061451	Tmem151a
			ENSMUSG00000061911	Myt1l
			ENSMUSG00000061981	Flot2
			ENSMUSG00000062312	Erbb2
			ENSMUSG00000062380	Tubb3
			ENSMUSG00000062866	Phactr2
			ENSMUSG00000063273	Naa15
			ENSMUSG00000063314	Gm12657
			ENSMUSG00000063317	Usp31
			ENSMUSG00000063382	Bcl9l
			ENSMUSG00000063646	Jakmip1
			ENSMUSG00000066152	Slc31a2
			ENSMUSG00000066189	Cacng3
			ENSMUSG00000066752	Gm10176
			ENSMUSG00000068062	Gm14164
			ENSMUSG00000068545	Gm10243
			ENSMUSG00000068631	Gm7676
			ENSMUSG00000070427	Il18bp
			ENSMUSG00000071054	Safb
			ENSMUSG00000071369	Map3k5
			ENSMUSG00000071657	Bscl2
			ENSMUSG00000071659	Hnrnpul2
			ENSMUSG00000071708	Sms
			ENSMUSG00000071753	C230004F18Rik
			ENSMUSG00000072844	G530011O06Rik
			ENSMUSG00000072964	Bhlhb9
			ENSMUSG00000073433	Arhgdig
			ENSMUSG00000073678	Pgap1
			ENSMUSG00000073719	Vps13d
			ENSMUSG00000074457	S100a16
			ENSMUSG00000074582	Arfgef2
			ENSMUSG00000075595	Zfp652
			ENSMUSG00000076435	Acsf2
			ENSMUSG00000078117	Gm16485
			ENSMUSG00000078495	Gm13157
			ENSMUSG00000078652	Psme3
			ENSMUSG00000078698	Mrgpra3
			ENSMUSG00000078919	Dpm1
			ENSMUSG00000079316	Rab9
			ENSMUSG00000079469	Pigb
			ENSMUSG00000082100	Glns-ps1
			ENSMUSG00000082179	Gm11407
			ENSMUSG00000082884	Gm13339
			ENSMUSG00000083449	Gm13487
			ENSMUSG00000085105	Gm12758
			ENSMUSG00000085315	A430018G15Rik
			ENSMUSG00000085334	Gm12940
			ENSMUSG00000085939	Cd63-ps
			ENSMUSG00000085990	Gm16731
			ENSMUSG00000086171	C630020P19Rik
			ENSMUSG00000086412	Gm16626
			ENSMUSG00000086463	Gm16898
			ENSMUSG00000086605	Gm14290
			ENSMUSG00000086651	1300002E11Rik
			ENSMUSG00000086717	Gm15655
			ENSMUSG00000086950	Gm16907
			ENSMUSG00000087298	Gm9392
			ENSMUSG00000089854	Gm16133
			ENSMUSG00000089944	Gm8292
			ENSMUSG00000090071	Cdk5r2
			ENSMUSG00000090386	2810055G20Rik
			ENSMUSG00000090458	Gm17122
			ENSMUSG00000090836	Gm17475
			ENSMUSG00000090986	Gm17275
			ENSMUSG00000091266	Gm17321
			ENSMUSG00000091793	Rian
			ENSMUSG00000000538	Tom1l2
			ENSMUSG00000000693	Loxl3
			ENSMUSG00000000708	Kat2b
			ENSMUSG00000000743	Chmp1a
			ENSMUSG00000000804	Usp32
			ENSMUSG00000001472	Tcf25
			ENSMUSG00000001630	Stk38l
			ENSMUSG00000002103	Acp2
			ENSMUSG00000002808	Epdr1
			ENSMUSG00000003435	Supt5h
			ENSMUSG00000003518	Dusp3
			ENSMUSG00000004558	Ndrg2
			ENSMUSG00000004565	Pnpla6
			ENSMUSG00000004677	Myo9b
			ENSMUSG00000004789	Dlst
			ENSMUSG00000004961	Syt5
			ENSMUSG00000005087	Cd44
			ENSMUSG00000006369	Fbln1
			ENSMUSG00000006711	D130043K22Rik
			ENSMUSG00000006932	Ctnnb1
			ENSMUSG00000007476	Lrrc8a
			ENSMUSG00000007655	Cav1
			ENSMUSG00000008140	2310044H10Rik
			ENSMUSG00000009995	Taz
			ENSMUSG00000010051	Hyal1
			ENSMUSG00000010086	Rnf112
			ENSMUSG00000010830	Kdelr3
			ENSMUSG00000011256	Adam19
			ENSMUSG00000012117	Dhdds
			ENSMUSG00000013419	Zfp651
			ENSMUSG00000013921	Clip3
			ENSMUSG00000014077	1500003O03Rik
			ENSMUSG00000014837	4931428F04Rik
			ENSMUSG00000014959	Gorasp2
			ENSMUSG00000015087	B230208H17Rik
			ENSMUSG00000015165	Hnrnpl
			ENSMUSG00000016239	Lonrf3
			ENSMUSG00000017309	Cd300lg
			ENSMUSG00000017631	Abr
			ENSMUSG00000018401	Mtmr4
			ENSMUSG00000018507	Trpv2
			ENSMUSG00000018848	Rars
			ENSMUSG00000019027	Dnahc1
			ENSMUSG00000019179	Mdh2
			ENSMUSG00000019861	Gopc
			ENSMUSG00000019872	Smpdl3a
			ENSMUSG00000019935	Slc17a8
			ENSMUSG00000019960	Dusp6
			ENSMUSG00000020023	Tmcc3
			ENSMUSG00000020027	Socs2
			ENSMUSG00000020038	Cry1
			ENSMUSG00000020070	Rufy2
			ENSMUSG00000020263	Appl2
			ENSMUSG00000020297	Nsg2
			ENSMUSG00000020325	Fstl3
			ENSMUSG00000020349	Ppp2ca
			ENSMUSG00000020527	Myo19
			ENSMUSG00000020704	Accn1
			ENSMUSG00000020788	Atp2a3
			ENSMUSG00000020790	Ankfy1
			ENSMUSG00000020823	Sec14l1
			ENSMUSG00000020926	Adam11
			ENSMUSG00000021051	Ppp2r5e
			ENSMUSG00000021054	Sgpp1
			ENSMUSG00000021133	4933426M11Rik
			ENSMUSG00000021257	Angel1
			ENSMUSG00000021266	Wars
			ENSMUSG00000021301	Hecw1
			ENSMUSG00000021319	Sfrp4
			ENSMUSG00000021357	Exoc2
			ENSMUSG00000021359	Tfap2a
			ENSMUSG00000021573	Tppp
			ENSMUSG00000021687	Scamp1
			ENSMUSG00000021693	Kif2a
			ENSMUSG00000021709	Erbb2ip
			ENSMUSG00000021716	Srek1ip1
			ENSMUSG00000021756	Il6st
			ENSMUSG00000021814	Anxa7
			ENSMUSG00000021816	Ppp3cb
			ENSMUSG00000021939	Ctsb
			ENSMUSG00000022010	Tsc22d1
			ENSMUSG00000022025	Lect1
			ENSMUSG00000022066	Entpd4
			ENSMUSG00000022089	Bin3
			ENSMUSG00000022130	Tgds
			ENSMUSG00000022148	Fyb
			ENSMUSG00000022285	Ywhaz
			ENSMUSG00000022307	Oxr1
			ENSMUSG00000022346	Myc
			ENSMUSG00000022377	Asap1
			ENSMUSG00000022449	Adamts20
			ENSMUSG00000022463	Srebf2
			ENSMUSG00000022587	Ly6e
			ENSMUSG00000022594	Lynx1
			ENSMUSG00000022619	Mapk8ip2
			ENSMUSG00000022682	Rrn3
			ENSMUSG00000022710	Usp7
			ENSMUSG00000022756	Slc7a4
			ENSMUSG00000022841	Ap2m1
			ENSMUSG00000022861	Dgkg
			ENSMUSG00000022887	Masp1
			ENSMUSG00000022897	Dyrk1a
			ENSMUSG00000023021	Lass5
			ENSMUSG00000023186	Vwa5a
			ENSMUSG00000023243	Kcnk5
			ENSMUSG00000023845	Lnpep
			ENSMUSG00000023892	Zfp51
			ENSMUSG00000023915	Tnfrsf21
			ENSMUSG00000024055	Cyp4f13
			ENSMUSG00000024130	Abca3
			ENSMUSG00000024168	Tmem204
			ENSMUSG00000024271	Elp2
			ENSMUSG00000024290	Rock1
			ENSMUSG00000024335	Brd2
			ENSMUSG00000024451	Arap3
			ENSMUSG00000024474	Ik
			ENSMUSG00000024524	Gnal
			ENSMUSG00000024527	Afg3l2
			ENSMUSG00000024548	Setbp1
			ENSMUSG00000024563	Smad2
			ENSMUSG00000024640	Psat1
			ENSMUSG00000024654	Asrgl1
			ENSMUSG00000024687	Osbp
[truncated: 4,532 more rows]
