# Supplementary material for: Identification of a Sacral, Visceral Sensory Transcriptome in Embryonic and Adult Mice
Source: eNeuro. 2020 Feb 19;7(1):ENEURO.0397-19.2019. doi: 10.1523/ENEURO.0397-19.2019 (PMC7036621; doi:10.1523/ENEURO.0397-19.2019)
Supplement: Extended Data Figure 6-1 — Differential expression analysis for embryo (EXVIII.5) lumbar versus sacral samples. A negative value for the FC indicates an upregulation in sacral DRG, whereas a positive FC indicates upregulation in lumbar DRG. Download Figure 6-1, XLSX file. [file enu-eN-NWR-0397-19-s06.xlsx]

## Sheet: Figure 6-1
Extended Data Fig 6-1: Differential expression analysis for E18.5 lumbar vs. sacral samples
A negative value for the fold-change (FC) indicates an upregulation in sacral DRG, whereas a positive FC indicates upregulation in lumbar DRG
ENSEMBL_Id	Symbol	Aliases	logFC	AveExpr	t	P.Value	adj.P.Val	B	Entrez_ID	Description	Chromosome	Start	End	Strand
ENSMUSG00000042499	Hoxd11	E230017H14Rik Hox-4.6 Hox-5.4 Hox-5.5	-2.21262	4.91776	-18.2596	4.69514e-16	6.50887e-12	25.9093	15431	homeobox D11	2	74517449	74525798	+
ENSMUSG00000050368	Hoxd10	AI385591 AI874987 Hox-4.5 Hox-5.3	-1.81626	3.98433	-14.1816	1.59133e-13	1.10303e-09	20.5416	15430	homeobox D10	2	74529147	74533163	+
ENSMUSG00000092315	Gm20440		-1.96736	3.48681	-13.8065	2.90456e-13	1.3422e-09	19.7985		predicted gene 20440	2	74521503	74532251	+
ENSMUSG00000040452	Cdh12		2.00079	5.2649	12.5182	2.53698e-12	8.79255e-09	18.1159	215654	cadherin 12	15	21041207	21519288	+
ENSMUSG00000001656	Hoxc11		-2.83411	0.621802	-12.0166	6.17021e-12	1.71075e-08	15.5685	109663	homeobox C11	15	102784858	102788139	+
ENSMUSG00000050328	Hoxc12	Hox-3.8	-5.48647	-0.0869846	-11.682	1.13305e-11	2.3176e-08	15.2071	15421	homeobox C12	15	102767188	102769040	+
ENSMUSG00000021647	Cartpt	Cart	-3.13933	2.04514	-11.6644	1.17025e-11	2.3176e-08	15.68	27220	CART prepropeptide	13	100668439	100670638	-
ENSMUSG00000085007	Gm11549		1.54529	3.53876	10.1066	2.35212e-10	4.07593e-07	13.6911		predicted gene 11549	3	36413979	36420735	-
ENSMUSG00000023015	Racgap1	AI227039 AI327394 Band25 GTPase MgcRacGAP gtl11 mKIAA1478	0.760956	3.98659	9.99341	2.95844e-10	4.55698e-07	13.5467	26934	Rac GTPase-activating protein 1	15	99450927	99482087	-
ENSMUSG00000091204	Gm7271		1.18466	4.1528	9.85893	3.89328e-10	5.39726e-07	13.2857		predicted gene 7271	5	76913356	76945609	+
ENSMUSG00000045573	Penk	AI326464 ENK PPA Penk1	-1.11314	4.22416	-9.76431	4.72956e-10	5.60606e-07	13.1077	18619	preproenkephalin	4	4060678	4065966	-
ENSMUSG00000001260	Gabrg1	GabaA GabaA/BZ	1.672	3.53997	9.75185	4.85268e-10	5.60606e-07	13.002	14405	gamma-aminobutyric acid (GABA) A receptor, subunit gamma 1	5	71142286	71233856	-
ENSMUSG00000060594	Layn		1.6462	3.57416	9.51162	7.99676e-10	8.52762e-07	12.537	244864	layilin	9	50862745	50885199	-
ENSMUSG00000061535	C1qtnf7		-1.7211	3.52766	-9.33624	1.15694e-09	1.1088e-06	12.1915	109323	C1q and tumor necrosis factor related protein 7	5	43906808	44010056	+
ENSMUSG00000041481	Serpina3g		1.34666	3.45071	9.3191	1.19974e-09	1.1088e-06	12.1491		serine (or cysteine) peptidase inhibitor, clade A, member 3G	12	105474455	105480149	+
ENSMUSG00000005716	Pvalb	PV Parv Pva	1.30743	2.90066	8.74352	4.15229e-09	3.5977e-06	10.9118	19293	parvalbumin	15	78021544	78036830	-
ENSMUSG00000004110	Cacna1e	A430040I15 BII Cach6 Cacnl1a6 Cav2.3 Cchra1 alpha1E	-1.20272	4.84714	-8.69273	4.64274e-09	3.78602e-06	10.8948	12290	calcium channel, voltage-dependent, R type, alpha 1E subunit	1	156239649	156573049	-
ENSMUSG00000020875	Hoxb9	Hox-2.5	1.10733	2.95153	8.64796	5.12443e-09	3.94666e-06	10.727	15417	homeobox B9	11	96132771	96137909	+
ENSMUSG00000036251	Trpm8		2.12299	3.67308	8.55579	6.28432e-09	4.58524e-06	10.5693	171382	transient receptor potential cation channel, subfamily M, member 8	1	90174236	90285868	+
ENSMUSG00000001657	Hoxc8	D130011F21Rik Hox-3.1	1.79865	2.43949	8.23792	1.28119e-08	8.88059e-06	9.7764	15426	homeobox C8	15	102821053	102824698	+
ENSMUSG00000048482	Bdnf		1.38508	4.28115	8.05674	1.93438e-08	1.27696e-05	9.50604	12064	brain derived neurotrophic factor	2	109514857	109567164	+
ENSMUSG00000090667	Gm765		1.95343	1.12026	7.86824	2.98343e-08	1.87997e-05	8.71623	330390	predicted gene 765	6	98188008	98292748	-
ENSMUSG00000032303	Chrna3		-1.30784	3.66645	-7.77391	3.71227e-08	2.23753e-05	8.87457	110834	cholinergic receptor, nicotinic, alpha polypeptide 3	9	54859150	54874366	-
ENSMUSG00000052613	Pcdh15	BB078305 ENSMUSG00000046980 Gm9815 Ush1f av nmf19	-1.30806	2.77606	-7.61219	5.41461e-08	3.05537e-05	8.48343	11994	protocadherin 15	10	72562090	74112475	+
ENSMUSG00000086903	Gm16258		-3.88012	0.517784	-7.60475	5.50994e-08	3.05537e-05	8.12883		predicted gene 16258	15	102774493	102778851	-
ENSMUSG00000041607	Mbp	C76307 Hmbpr R75289 golli-mbp mld shi	0.578994	6.14343	7.5336	6.51279e-08	3.47257e-05	8.3045	17196	myelin basic protein	18	82644538	82755029	+
ENSMUSG00000085128	Gm2115		0.606309	3.34025	7.41932	8.53109e-08	4.38024e-05	8.06954		predicted gene 2115	7	91677485	91726847	+
ENSMUSG00000070348	Ccnd1	AI327039 CycD1 Cyl-1 PRAD1 bcl-1 cD1	0.664337	6.53224	7.33899	1.03242e-07	4.98899e-05	7.86017	12443	cyclin D1	7	152115836	152125774	-
ENSMUSG00000053198	Prx	L-Periaxin	1.10499	2.63142	7.33445	1.04365e-07	4.98899e-05	7.85013	19153	periaxin	7	28284343	28305233	+
ENSMUSG00000029878	Dbpht2		-0.914579	4.59789	-7.31769	1.08614e-07	5.01906e-05	7.80472	386753	DNA binding protein with his-thr domain	12	75398461	75401455	+
ENSMUSG00000019146	Cacng2	AW060990 B230105C07Rik B930041E13Rik stargazer stargazin stg wag waggler	1.1876	2.35277	7.28713	1.16823e-07	5.12348e-05	7.72161	12300	calcium channel, voltage-dependent, gamma subunit 2	15	77822178	77950458	-
ENSMUSG00000073154	9330158H04Rik		1.56968	1.30899	7.28199	1.18265e-07	5.12348e-05	7.5487		RIKEN cDNA 9330158H04 gene	6	36159620	36340191	-
ENSMUSG00000040164	Kcns1	Kv9.1	1.47145	1.56928	7.22242	1.36368e-07	5.7287e-05	7.46998	16538	K+ voltage-gated channel, subfamily S, 1	2	163989355	163996849	-
ENSMUSG00000032332	Col12a1	AW743884	-1.15976	8.06338	-7.19351	1.46151e-07	5.95909e-05	7.54836	12816	collagen, type XII, alpha 1	9	79446798	79566638	-
ENSMUSG00000046993	Gm5637		0.499744	5.15393	7.11403	1.76915e-07	7.00736e-05	7.31285		predicted pseudogene 5637	X	57298288	57299406	-
ENSMUSG00000061762	Tac1	4930528L02Rik NK-1 NK1 Nkna PPT-A PPTA SP	0.799013	5.63108	7.08422	1.90094e-07	7.3202e-05	7.24392	21333	tachykinin 1	6	7505071	7512973	+
ENSMUSG00000040373	Cacng5		1.29465	4.81703	7.05822	2.02405e-07	7.53151e-05	7.19528	140723	calcium channel, voltage-dependent, gamma subunit 5	11	107735919	107776369	-
ENSMUSG00000035200	Chrnb4		-1.39277	3.65536	-7.05003	2.06447e-07	7.53151e-05	7.21064	108015	cholinergic receptor, nicotinic, beta polypeptide 4	9	54875963	54896351	-
ENSMUSG00000041700	Lhfpl1		1.00914	5.37453	6.99404	2.36402e-07	8.40319e-05	7.03048	237091	lipoma HMGIC fusion partner-like 1	X	141724902	141783632	-
ENSMUSG00000038236	Hoxa7	AV118143 Hox-1.1	0.904351	4.37754	6.96393	2.5431e-07	8.81373e-05	6.97912	15404	homeobox A7	6	52164490	52171853	-
ENSMUSG00000040420	Cdh18		0.860366	4.01744	6.94314	2.67476e-07	9.04394e-05	6.94371	320865	cadherin 18	15	22478777	23404173	+
ENSMUSG00000087670	9530036M11Rik		1.79439	0.896829	6.89759	2.98811e-07	9.86289e-05	6.63969		RIKEN cDNA 9530036M11 gene	6	54096881	54100931	-
ENSMUSG00000093550	Higd1c		3.09798	-0.169221	6.87309	3.17193e-07	0.000102261	6.53466	380975	HIG1 domain family, member 1C	15	100194973	100214395	+
ENSMUSG00000056427	Slit3	Slil2	-0.910858	3.90799	-6.84042	3.43511e-07	0.000108229	6.7012	20564	slit homolog 3 (Drosophila)	11	34934726	35522009	+
ENSMUSG00000011463	Cpb1	0910001A18Rik 1810063F02Rik 2210008M23Rik AI504870	1.22455	2.80662	6.81438	3.66074e-07	0.000112775	6.66441	76703	carboxypeptidase B1 (tissue)	3	20148163	20174655	-
ENSMUSG00000093789	RP24-73K9.3		3.07396	-0.170722	6.80276	3.76628e-07	0.000113504	6.38263	380975	HIG1 domain family member 1C	15	100183580	100214395	+
ENSMUSG00000047606	Ankrd34c		1.2946	2.79809	6.79149	3.8716e-07	0.000114196	6.61038	330998	ankyrin repeat domain 34C	9	89623087	89633313	-
ENSMUSG00000034109	Golim4	3110027H23Rik GIMPC GPP130 Golph4 P138	-0.498925	6.1865	-6.75275	4.257e-07	0.000122948	6.45694	73124	golgi integral membrane protein 4	3	75680105	75760871	-
ENSMUSG00000040152	Thbs1	TSP-1 TSP1 Thbs-1 tbsp1	-1.29288	5.55161	-6.73547	4.4414e-07	0.000125655	6.40905	21825	thrombospondin 1	2	117937612	117952869	+
ENSMUSG00000045613	Chrm2		1.24549	4.6234	6.66025	5.34361e-07	0.000146649	6.2459	243764	cholinergic receptor, muscarinic 2, cardiac	6	36338084	36478414	+
ENSMUSG00000049107	Ntf3	AI316846 AI835689 Nt3 Ntf-3	2.99519	1.3091	6.65637	5.39499e-07	0.000146649	6.13858	18205	neurotrophin 3	6	126051431	126116762	-
ENSMUSG00000036218	Pdzrn4		-1.0744	0.584705	-6.63858	5.63671e-07	0.000150273	6.04423	239618	PDZ domain containing RING finger 4	15	92227346	92602250	+
ENSMUSG00000035279	A430110N23Rik		-1.20703	3.22342	-6.60598	6.10888e-07	0.000157533	6.17026	269855	RIKEN cDNA A430110N23 gene	7	4877446	4896423	+
ENSMUSG00000020838	Slc6a4	5-HTT AI323329 Htt Sert	1.73122	1.20716	6.59339	6.30194e-07	0.000157533	6.01817	15567	solute carrier family 6 (neurotransmitter transporter, serotonin), member 4	11	76812105	76845842	+
ENSMUSG00000023945	Slc5a7	CHT1	-1.10928	3.39016	-6.59232	6.31862e-07	0.000157533	6.13109	63993	solute carrier family 5 (choline transporter), member 7	17	54412919	54438359	-
ENSMUSG00000031072	Oraov1	2210010N10Rik TAOS1	0.545393	4.95644	6.58551	6.42578e-07	0.000157533	6.0446	72284	oral cancer overexpressed 1	7	152101005	152116653	+
ENSMUSG00000066687	Zbtb16		-0.876244	2.79013	-6.58228	6.47722e-07	0.000157533	6.11974	235320	zinc finger and BTB domain containing 16	9	48462416	48644050	-
ENSMUSG00000035131	Fam5c		1.66338	2.30482	6.54589	7.08752e-07	0.000169404	6.01675	215378	family with sequence similarity 5, member C	1	148342759	148749602	+
ENSMUSG00000038903	Ccdc68		1.65007	0.660919	6.51357	7.67847e-07	0.000174821	5.77217	381175	coiled-coil domain containing 68	18	70085080	70129138	+
ENSMUSG00000025370	Cdh9		1.49433	2.47471	6.51291	7.69111e-07	0.000174821	5.94888	12565	cadherin 9	15	16707856	16786849	+
ENSMUSG00000058624	Gda	AU015411 AW047581	0.930753	3.97162	6.51284	7.69247e-07	0.000174821	5.91345	14544	guanine deaminase	19	21465797	21547935	-
ENSMUSG00000024087	Cyp1b1	CP1B P4501b1	-0.798396	6.18158	-6.48336	8.27619e-07	0.000184037	5.80343	13078	cytochrome P450, family 1, subfamily b, polypeptide 1	17	80106234	80114401	-
ENSMUSG00000038119	Cdon	CDO Cd0 Orcam	-0.826907	5.06959	-6.47738	8.40004e-07	0.000184037	5.77791	57810	cell adhesion molecule-related/down-regulated by oncogenes	9	35228713	35315236	+
ENSMUSG00000029778	Adcyap1r1	2900024I10Rik AI846590 PAC1 PAC1R PACAP1-R	-0.943089	3.22321	-6.47279	8.49628e-07	0.000184037	5.84982	11517	adenylate cyclase activating polypeptide 1 receptor 1	6	55401972	55451445	+
ENSMUSG00000078963	Hsbp1l1	1810005K13Rik	0.826091	3.65121	6.45905	8.7916e-07	0.000187505	5.79888	66255	heat shock factor binding protein 1-like 1	18	80426497	80443841	-
ENSMUSG00000020589	Fam49a	2410157M17Rik 9630047E15 D12Ertd553e	-0.723066	4.49239	-6.41821	9.73175e-07	0.000204411	5.65006	76820	family with sequence similarity 49, member A	12	12268945	12383165	+
ENSMUSG00000003934	Efnb3	EFL-6 ELF-3 Elk-L3 Epl8 LERK-8 NLERK-2	-0.99109	3.65208	-6.39569	1.02935e-06	0.000212984	5.64345	13643	ephrin B3	11	69367594	69373707	-
ENSMUSG00000054459	Vsnl1	VILIP Vnsl1	0.806601	6.70955	6.37081	1.09523e-06	0.000223282	5.54728	26950	visinin-like 1	12	11332053	11443455	-
ENSMUSG00000036352	Ubac1	1110033G07Rik AA407978 GBDR1 Gdbr1 Ubadc1	0.653323	3.53468	6.33516	1.19723e-06	0.00024054	5.50224	98766	ubiquitin associated domain containing 1	2	25854063	25877267	-
ENSMUSG00000000555	Itga5	Cd49e Fnra VLA5	-0.583477	4.48056	-6.3017	1.30174e-06	0.000257444	5.36337	16402	integrin alpha 5 (fibronectin receptor alpha)	15	103174720	103197194	-
ENSMUSG00000050321	Neto1		0.739995	4.69817	6.29658	1.31851e-06	0.000257444	5.34651	246317	neuropilin (NRP) and tolloid (TLL)-like 1	18	86564344	86671289	+
ENSMUSG00000039787	Cercam	2600006K01Rik AL024097 Ceecam1	-0.754658	3.87038	-6.28775	1.34798e-06	0.000259542	5.36496	99151	cerebral endothelial cell adhesion molecule	2	29724684	29738360	+
ENSMUSG00000074802	Gas2l3		0.525719	6.17946	6.23747	1.52907e-06	0.000290376	5.19862	237436	growth arrest-specific 2 like 3	10	88871568	88906712	-
ENSMUSG00000041380	Htr2c	5-HT2C 5-HT2cR 5-HTR2C 5HT1c Htr1c SR1	1.27173	0.511038	6.18458	1.74637e-06	0.000323433	5.02422	15560	5-hydroxytryptamine (serotonin) receptor 2C	X	143397056	143631820	+
ENSMUSG00000033208	S100b	AI850290 Bpb	0.654112	5.30742	6.1838	1.7498e-06	0.000323433	5.05301	20203	S100 protein, beta polypeptide, neural	10	75716598	75723904	+
ENSMUSG00000021091	Serpina3n	Spi2-2 Spi2.2 Spi2/eb.4	1.04503	4.83663	6.15014	1.9045e-06	0.000347395	4.98475	20716	serine (or cysteine) peptidase inhibitor, clade A, member 3N	12	105644939	105652539	+
ENSMUSG00000036192	Rorb		-1.68976	0.824375	-6.12912	2.00807e-06	0.000361531	4.93434	225998	RAR-related orphan receptor beta	19	19005095	19185686	-
ENSMUSG00000056966	Gjc3		0.856405	5.20552	6.07437	2.30552e-06	0.000409762	4.78461	118446	gap junction protein, gamma 3	5	138395037	138404187	-
ENSMUSG00000006517	Mvd		0.662997	3.46046	6.06586	2.35563e-06	0.000413369	4.84871	192156	mevalonate (diphospho) decarboxylase	8	124957496	124967322	-
ENSMUSG00000026932	Nacc2	0610020I02Rik AI448087 Btbd14a C030048H19Rik	0.760965	5.88443	5.98498	2.89065e-06	0.000500914	4.56486	67991	nucleus accumbens associated 2, BEN and BTB (POZ) domain containing	2	25911055	25978740	-
ENSMUSG00000058571	Gpc6	6720429C22Rik AI480529	-0.654165	7.33617	-5.97496	2.96504e-06	0.000501541	4.5961	23888	glypican 6	14	117324519	118378751	+
ENSMUSG00000020836	Coro6		0.908705	2.50327	5.97474	2.96663e-06	0.000501541	4.66838	216961	coronin 6	11	77275913	77283986	+
ENSMUSG00000024529	Lox	AI893619 TSC-160	-0.853789	6.47417	-5.95722	3.10149e-06	0.000518023	4.51441	16948	lysyl oxidase	18	52675723	52689521	-
ENSMUSG00000041075	Fzd7	Fz7	-0.504769	5.7454	-5.92667	3.35149e-06	0.000553116	4.41228	14369	frizzled homolog 7 (Drosophila)	1	59538991	59543791	+
ENSMUSG00000090648	Gm17446		-0.627019	6.3507	-5.88195	3.75495e-06	0.000599808	4.32007		predicted gene, 17446	14	103377437	103381745	+
ENSMUSG00000048107	Kctd12		-0.626963	6.35067	-5.88129	3.76126e-06	0.000599808	4.31842		potassium channel tetramerisation domain containing 12	14	103377437	103381745	-
ENSMUSG00000021991	Cacna2d3	Cacnad3	0.890523	2.69638	5.88098	3.76421e-06	0.000599808	4.43651	12294	calcium channel, voltage-dependent, alpha2/delta subunit 3	14	29718133	30535050	-
ENSMUSG00000038210	Hoxa11	Hox-1.9 Hoxa-11	-1.51435	0.841052	-5.8595	3.97569e-06	0.000626307	4.32081	15396	homeobox A11	6	52192107	52196213	-
ENSMUSG00000030047	Arhgap25		0.567049	4.0686	5.84364	4.13963e-06	0.000644805	4.25434	232201	Rho GTPase activating protein 25	6	87408539	87483253	-
ENSMUSG00000021303	Gng4		0.635957	5.77533	5.83764	4.20331e-06	0.00064745	4.19237	14706	guanine nucleotide binding protein (G protein), gamma 4	13	13876326	13920164	+
ENSMUSG00000003974	Grm3		0.962056	4.13229	5.81811	4.41785e-06	0.000673017	4.19312	108069	glutamate receptor, metabotropic 3	5	9485236	9725352	-
ENSMUSG00000016918	Sulf1		-0.605053	5.58249	-5.81039	4.50567e-06	0.000676004	4.11858	240725	sulfatase 1	1	12708626	12850452	+
ENSMUSG00000032368	Zic1	ZIC ZNF201	-0.953967	5.13062	-5.80785	4.53498e-06	0.000676004	4.11586	22771	zinc finger protein of the cerebellum 1	9	91252896	91260648	-
ENSMUSG00000066477	Gm16551		0.912478	2.36155	5.79826	4.64725e-06	0.00068537	4.24329		predicted gene 16551	9	74695790	74707941	+
ENSMUSG00000046186	Cd109		-0.755858	3.35444	-5.76677	5.03618e-06	0.000734911	4.11517	235505	CD109 antigen	9	78463353	78564060	+
ENSMUSG00000001687	Ubl3	AW108023 HCG	0.427759	5.60666	5.75108	5.24211e-06	0.000756993	3.97029	24109	ubiquitin-like 3	5	149316207	149364365	-
ENSMUSG00000019768	Esr1	AA420328 AU041214 ER-alpha ER[a] ERa ERalpha ESR Estr Estra Nr3a1	-1.13433	2.76308	-5.73239	5.49847e-06	0.000785828	4.07037	13982	estrogen receptor 1 (alpha)	10	5340927	5734948	-
ENSMUSG00000052504	Epha3	AW492086 Cek4 ETK1 End3 Hek Hek4 Mek4 Tyro4	-0.745717	3.66818	-5.68647	6.18397e-06	0.000868911	3.8907	13837	Eph receptor A3	16	63543364	63863984	-
ENSMUSG00000020241	Col6a2	Col6a-2	-0.771332	6.96641	-5.68513	6.20516e-06	0.000868911	3.85626	12834	collagen, type VI, alpha 2	10	76058507	76086375	-
ENSMUSG00000021614	Vcan	5430420N07Rik 9430051N09 Cspg2 DPEAAE NG2 PG-M PG-M(V0) PG-M(V1) hdf	-0.775605	7.4626	-5.66234	6.57814e-06	0.000911927	3.82349	13003	versican	13	89794915	89882117	-
ENSMUSG00000021070	Bdkrb2	B(2) B2 B2R BK-2 BK2 BK2R BKR2 BRB2	-0.947904	0.474347	-5.64487	6.87935e-06	0.000938043	3.79673	12062	bradykinin receptor, beta 2	12	106801382	106831281	+
ENSMUSG00000004151	Etv1	ER81 Etsrp81	0.86423	7.34321	5.64359	6.90185e-06	0.000938043	3.77167	14009	ets variant gene 1	12	39505967	39594802	+
ENSMUSG00000052957	Gas1	AW554192 Gas-1	-0.928672	4.33554	-5.61798	7.37036e-06	0.000991993	3.67097	14451	growth arrest specific 1	13	60275766	60278726	-
ENSMUSG00000022032	Scara5	4932433F15Rik 4933425F03Rik AV278087 Tesr	-1.07794	3.68667	-5.6044	7.63181e-06	0.00100462	3.68868	71145	scavenger receptor class A, member 5 (putative)	14	66285240	66383663	+
ENSMUSG00000027996	Sfrp2	AI851596 Sdf5	-1.03318	2.50022	-5.60296	7.65997e-06	0.00100462	3.76355	20319	secreted frizzled-related protein 2	3	83570243	83578238	+
ENSMUSG00000085139	A730046J19Rik		1.13143	1.88531	5.60187	7.68156e-06	0.00100462	3.76978		RIKEN cDNA A730046J19 gene	X	140588238	140600817	+
ENSMUSG00000032625	Thsd7a		-1.00887	5.72942	-5.58979	7.92344e-06	0.00102657	3.56864	330267	thrombospondin, type I, domain containing 7A	6	12261610	12699410	-
ENSMUSG00000020000	Moxd1	3230402N08Rik MNCb-5203	-1.22253	3.5704	-5.58524	8.01657e-06	0.00102902	3.65248	59012	monooxygenase, DBH-like 1	10	23943323	24022596	+
ENSMUSG00000015467	Egfl8	Ng3	0.705525	3.68313	5.57855	8.15546e-06	0.00103192	3.62392	81701	EGF-like domain 8	17	34750294	34752916	-
ENSMUSG00000044337	Cxcr7	AW541270 CXC-R7 CXCR-7 Cmkor1 RDC-1 Rdc1	-0.822434	4.41401	-5.57699	8.18806e-06	0.00103192	3.56146	12778	chemokine (C-X-C motif) receptor 7	1	92100555	92113326	+
ENSMUSG00000037014	Sstr4	Smstr4 sst4	-0.72951	3.70509	-5.55369	8.69322e-06	0.00108571	3.55511	20608	somatostatin receptor 4	2	148221113	148226239	+
ENSMUSG00000006411	Pvrl4	1200017F15Rik Prr4	1.0139	1.6925	5.54267	8.94306e-06	0.00109967	3.62499	71740	poliovirus receptor-related 4	1	173300230	173318729	+
ENSMUSG00000027966	Col11a1	C530001D20Rik cho	-0.789511	6.24187	-5.54048	8.99348e-06	0.00109967	3.45775	12814	collagen, type XI, alpha 1	3	113733458	113923636	+
ENSMUSG00000058153	Sez6l	AI843918 AIG1 AW539724 Acig1 BSRP-B mKIAA0927	-1.15858	1.52153	-5.53835	9.04295e-06	0.00109967	3.61107	56747	seizure related 6 homolog like	5	112848180	113006205	-
ENSMUSG00000085838	Gm13706		0.945965	1.06003	5.51803	9.52808e-06	0.00114008	3.54247		predicted gene 13706	2	73496327	73498320	+
ENSMUSG00000008874	Clec3a		-1.50334	0.857469	-5.51755	9.53971e-06	0.00114008	3.52805	403395	C-type lectin domain family 3, member a	8	116941986	116949746	+
ENSMUSG00000068196	Col8a1	Col8a-1	-1.07129	8.37446	-5.51276	9.6582e-06	0.00114403	3.49199	12837	collagen, type VIII, alpha 1	16	57624371	57754850	-
ENSMUSG00000074743	Thbd	AI385582 CD141 TM	-0.685325	6.79364	-5.50923	9.74635e-06	0.00114403	3.40466	21824	thrombomodulin	2	148230207	148233924	-
ENSMUSG00000022464	Slc38a4	1110012E16Rik 1700012A18Rik Ata3 mATA3 mNAT3	-0.848456	4.02379	-5.50464	9.86204e-06	0.00114403	3.40762	69354	solute carrier family 38, member 4	15	96825254	96886387	-
ENSMUSG00000021987	Mtmr6		0.513569	6.82751	5.50303	9.90291e-06	0.00114403	3.39072	219135	myotubularin related protein 6	14	60884065	60921207	+
ENSMUSG00000020467	Efemp1		-0.938807	3.9606	-5.49063	1.0224e-05	0.00117137	3.37837	216616	epidermal growth factor-containing fibulin-like extracellular matrix protein 1	11	28753204	28826743	+
ENSMUSG00000038301	Snx10	2410004M09Rik	0.484568	6.10452	5.46857	1.08218e-05	0.00122148	3.26999	71982	sorting nexin 10	6	51473900	51540678	+
ENSMUSG00000047557	Lxn		0.637928	6.06591	5.468	1.08376e-05	0.00122148	3.26839	17035	latexin	3	67261920	67267848	-
ENSMUSG00000001870	Ltbp1		-0.812759	4.53393	-5.44042	1.16359e-05	0.00130087	3.209	268977	latent transforming growth factor beta binding protein 1	17	75404908	75791852	+
ENSMUSG00000026100	Mstn	Cmpt Gdf8	1.25053	1.3379	5.42447	1.21243e-05	0.0013411	3.33186	17700	myostatin	1	53118507	53124923	+
ENSMUSG00000046743	Fat4		-0.612976	7.03653	-5.4224	1.21892e-05	0.0013411	3.19827	329628	FAT tumor suppressor homolog 4 (Drosophila)	3	38785862	38910907	+
ENSMUSG00000030616	Sytl2	AI266830 Slp2 Slp2-a Slp2-b Slp2-c Slp2-d mKIAA1597	0.664142	4.44602	5.41181	1.25266e-05	0.00136385	3.14469	83671	synaptotagmin-like 2	7	97497209	97558948	+
ENSMUSG00000071356	Reg3b	HIP PAP1 Pap REG-III	1.66059	0.939735	5.40977	1.25927e-05	0.00136385	3.27538	18489	regenerating islet-derived 3 beta	6	78320879	78323460	+
ENSMUSG00000022054	Nefm	NF-M NF160 NF165 Nef3 Nfm	1.15466	10.7233	5.39536	1.30696e-05	0.00139395	3.26796	18040	neurofilament, medium polypeptide	14	68700647	68742903	-
ENSMUSG00000056481	Cd248	2610111G01Rik AI842296 Cd164l1 Tem1	-0.620219	4.77395	-5.3953	1.30717e-05	0.00139395	3.08097	70445	CD248 antigen, endosialin	19	5068078	5070637	+
ENSMUSG00000040249	Lrp1	A2mr AI316852 CD91 Lrp	-0.630962	6.65604	-5.38913	1.32818e-05	0.00140554	3.09382	16971	low density lipoprotein receptor-related protein 1	10	126975217	127058204	-
ENSMUSG00000043441	Gpr149		0.976864	3.76107	5.37288	1.38504e-05	0.00145461	3.107	229357	G protein-coupled receptor 149	3	62332999	62409062	-
ENSMUSG00000026688	Mgst3	2010012L10Rik 2010306B17Rik 2700004G04Rik AA516734 GST-III	0.759876	4.72847	5.35315	1.45745e-05	0.00148807	2.98246	66447	microsomal glutathione S-transferase 3	1	169302097	169323972	-
ENSMUSG00000060044	Tmem26		-0.965774	2.05953	-5.35286	1.45855e-05	0.00148807	3.16453	327766	transmembrane protein 26	10	68186494	68245402	+
ENSMUSG00000019027	Dnahc1		-0.68399	2.78799	-5.35269	1.45918e-05	0.00148807	3.12807	110084	dynein, axonemal, heavy chain 1	14	32073561	32137082	-
ENSMUSG00000036585	Fgf1	Dffrx Fam Fgf-1 Fgfa	0.63188	7.16338	5.35252	1.45984e-05	0.00148807	3.0293	14164	fibroblast growth factor 1	18	38998327	39089058	-
ENSMUSG00000026202	Tuba4a	M[a]4 Tuba4	0.733309	5.23688	5.32004	1.58764e-05	0.0016027	2.88267	22145	tubulin, alpha 4A	1	75211549	75215828	-
ENSMUSG00000053963	6330403A02Rik		-0.716093	4.24501	-5.31573	1.60542e-05	0.0016027	2.91145	381310	RIKEN cDNA 6330403A02 gene	1	182362518	182413598	-
ENSMUSG00000022484	Hoxc10		-0.491296	5.13975	-5.31535	1.60698e-05	0.0016027	2.86604	209448	homeobox C10	15	102797227	102802324	+
ENSMUSG00000050953	Gja1	AU042049 AW546267 Cnx43 Cx43 Cx43alpha1 Gja-1 Npm1 connexin43	-0.827974	6.57171	-5.29897	1.67651e-05	0.00166011	2.8622	14609	gap junction protein, alpha 1	10	56097106	56110225	+
ENSMUSG00000074622	Mafb	Kreisler Krml Krml1 kr	-1.07008	2.4699	-5.29425	1.6971e-05	0.00166857	3.00613	16658	v-maf musculoaponeurotic fibrosarcoma oncogene family, protein B (avian)	2	160189413	160192801	-
ENSMUSG00000032269	Htr3a	5-HT3	-0.912936	4.52841	-5.28032	1.75937e-05	0.00171045	2.80577	15561	5-hydroxytryptamine (serotonin) receptor 3A	9	48707319	48719204	-
ENSMUSG00000021835	Bmp4	Bmp-4 Bmp2b Bmp2b-1 Bmp2b1	-1.18398	5.39035	-5.27777	1.77101e-05	0.00171045	2.77634	12159	bone morphogenetic protein 4	14	47003195	47010344	-
ENSMUSG00000087515	Gm13554		0.920856	2.54947	5.27653	1.77671e-05	0.00171045	2.95917		predicted gene 13554	2	25914530	25915795	+
ENSMUSG00000047686	Zcchc5		-0.911323	3.58099	-5.25962	1.85618e-05	0.00177464	2.82979	213436	zinc finger, CCHC domain containing 5	X	104032421	104035983	-
ENSMUSG00000015134	Aldh1a3	ALDH6 RALDH3 V1	1.03222	1.13128	5.25348	1.88592e-05	0.00177492	2.919	56847	aldehyde dehydrogenase family 1, subfamily A3	7	73535778	73572403	-
ENSMUSG00000040536	Necab1	1700003H21Rik Efcbp1 STIP-1	0.675715	6.0406	5.25242	1.89107e-05	0.00177492	2.72094	69352	N-terminal EF-hand calcium binding protein 1	4	14879392	15076941	-
ENSMUSG00000035258	Abi3bp		-0.797712	4.77668	-5.24918	1.90701e-05	0.00177492	2.71159	320712	ABI gene family, member 3 (NESH) binding protein	16	56477957	56690241	+
ENSMUSG00000031783	Polr2c	33kDa RPB3 Rpo2-3 mRBP31	0.446577	5.97662	5.2475	1.91536e-05	0.00177492	2.70413	20021	polymerase (RNA) II (DNA directed) polypeptide C	8	97381350	97397435	+
ENSMUSG00000046818	Ddit4l	1700037B15Rik 1700108M02Rik REDD2 RTP801L Smhs1	-1.0471	1.7804	-5.24646	1.92049e-05	0.00177492	2.91026	73284	DNA-damage-inducible transcript 4-like	3	137284576	137291297	+
ENSMUSG00000033595	Lgi3		0.963706	3.70094	5.24255	1.94004e-05	0.00178111	2.78332	213469	leucine-rich repeat LGI family, member 3	14	70930628	70938130	+
ENSMUSG00000025723	Nmb	3110023K12Rik	0.728234	1.92251	5.2343	1.98192e-05	0.00180759	2.87845	68039	neuromedin B	7	88047113	88049962	-
ENSMUSG00000050295	Foxc1	FREAC3 Fkh1 Mf1 Mf4 ch fkh-1 frkhda	-0.887593	4.17146	-5.22926	2.00797e-05	0.00181938	2.70004	17300	forkhead box C1	13	31898515	31902504	+
ENSMUSG00000042401	Crtac1	2810454P21Rik AW047536 Crtac1B Lotus	0.886407	3.88816	5.22655	2.02209e-05	0.00182027	2.72402	72832	cartilage acidic protein 1	19	42357527	42506273	-
ENSMUSG00000020473	Aebp1	ACLP	-0.802172	5.97159	-5.22401	2.03545e-05	0.00182048	2.64515	11568	AE binding protein 1	11	5761950	5772091	+
ENSMUSG00000050288	Fzd2	AL033370 AW456835 Fz10 Fzd10 Mfz10 Mfz10a	-0.518272	4.20182	-5.21272	2.09587e-05	0.00186177	2.65164	57265	frizzled homolog 2 (Drosophila)	11	102465745	102469372	+
ENSMUSG00000021943	Gdf10	Bmp3b	-0.897718	2.18305	-5.2104	2.10847e-05	0.00186177	2.81169	14560	growth differentiation factor 10	14	34736773	34749700	+
ENSMUSG00000038677	Scube3		-0.44728	4.24521	-5.19446	2.19738e-05	0.00192799	2.60134	268935	signal peptide, CUB domain, EGF-like 3	17	28279261	28311797	+
ENSMUSG00000024713	Pcsk5	PC5 PC5/6A PC5A PC6 SPC6 b2b585Clo	-0.414182	4.87031	-5.18165	2.27153e-05	0.00198051	2.53241	18552	proprotein convertase subtilisin/kexin type 5	19	17507883	17912122	-
ENSMUSG00000059187	Fam19a1		0.654934	4.63532	5.17546	2.3083e-05	0.002	2.53396	320265	family with sequence similarity 19, member A1	6	96063148	96607192	+
ENSMUSG00000031937	2200002K05Rik	2200002K05Rik	0.699803	5.74328	5.16122	2.39512e-05	0.00206233	2.48051	69137	RIKEN cDNA 2200002K05 gene	9	15043489	15063837	+
ENSMUSG00000024236	Svil		-0.754932	5.38725	-5.14949	2.46907e-05	0.00210603	2.44397	225115	supervillin	18	4920538	5119297	+
ENSMUSG00000035873	Pawr		-0.899014	1.22817	-5.14785	2.4796e-05	0.00210603	2.67028	114774	PRKC, apoptosis, WT1, regulator	10	107769245	107851447	+
ENSMUSG00000082431	Gm7110		0.489651	5.49668	5.14601	2.49144e-05	0.00210603	2.43603		predicted gene 7110	1	101687006	101687602	-
ENSMUSG00000030847	Bag3	AA407278 Bis mg638	0.611594	5.15302	5.13541	2.56091e-05	0.00215163	2.41236	29810	BCL2-associated athanogene 3	7	135667097	135690491	+
ENSMUSG00000036309	Skp1a	15kDa 2610043E24Rik 2610206H23Rik EMC19 OCP-II OCP2 SKP1 Tceb1l p19A p19Skp1	0.505363	6.837	5.12832	2.60845e-05	0.00217837	2.44292	21402	S-phase kinase-associated protein 1A	11	52045497	52060360	+
ENSMUSG00000028399	Ptprd	1110002J03Rik 3000002J10Rik B230219D21Rik	-0.463398	6.5771	-5.12421	2.63643e-05	0.00218855	2.41709	19266	protein tyrosine phosphatase, receptor type, D	4	75587142	77857865	-
ENSMUSG00000026270	Capn10	AW049679 Capn8 mKIAA1845	0.476395	3.19352	5.11048	2.73201e-05	0.00225439	2.48952	23830	calpain 10	1	94830953	94844518	+
ENSMUSG00000032719	Gm106		0.899414	4.40582	5.10322	2.78396e-05	0.00228367	2.36948	226866	predicted gene 106	1	15843943	15882803	-
ENSMUSG00000023885	Thbs2	TSP2 Thbs-2	-0.654651	5.1198	-5.09538	2.8412e-05	0.00231691	2.30771	21826	thrombospondin 2	17	14802507	14831269	-
ENSMUSG00000022055	Nefl	AI847934 CMT2E NF-L NF68 Nfl	0.920682	11.1645	5.07032	3.03217e-05	0.00245819	2.47963	18039	neurofilament, light polypeptide	14	68701920	68707152	+
ENSMUSG00000022425	Enpp2	ATX Npps2 PD-Ialpha Pdnp2	-0.830331	4.74349	-5.05538	3.15209e-05	0.00252211	2.22042	18606	ectonucleotide pyrophosphatase/phosphodiesterase 2	15	54670453	54751701	-
ENSMUSG00000028367	Txn1	ADF AW550880 Trx1 Txn	0.472279	6.73918	5.05427	3.16123e-05	0.00252211	2.24923	22166	thioredoxin 1	4	57956245	57969283	-
ENSMUSG00000035239	Neu3		-0.761814	1.09097	-5.05374	3.1656e-05	0.00252211	2.4427	50877	neuraminidase 3	7	106959949	106976927	-
ENSMUSG00000024424	Ttc39c	1700008N02Rik 2810439F02Rik	0.531389	2.77571	5.04921	3.20306e-05	0.00253737	2.37481	72747	tetratricopeptide repeat domain 39C	18	12758435	12895559	+
ENSMUSG00000073805	Fam196a		0.533389	3.55865	5.03345	3.33686e-05	0.00262298	2.26034	627214	family with sequence similarity 196, member A	7	142073609	142130113	-
ENSMUSG00000010175	Prox1	A230003G05Rik	-0.939572	2.21222	-5.03121	3.35638e-05	0.00262298	2.37017	19130	prospero-related homeobox 1	1	191941917	191994559	-
ENSMUSG00000037224	Zfyve28		0.672971	3.37384	5.02989	3.36789e-05	0.00262298	2.27234	231125	zinc finger, FYVE domain containing 28	5	34537523	34631098	-
ENSMUSG00000016262	Sertad4		-0.37453	5.4847	-5.02726	3.39099e-05	0.00262621	2.13055	214791	SERTA domain containing 4	1	194670625	194681946	-
ENSMUSG00000024011	Pi16	1200009H11Rik Cripi PI-16	-1.01021	1.79492	-5.02074	3.4489e-05	0.00264994	2.3607	74116	peptidase inhibitor 16	17	29455822	29466358	+
ENSMUSG00000027878	Notch2	AI853703 N2	-0.679811	6.36346	-5.01952	3.45985e-05	0.00264994	2.14058	18129	Notch gene homolog 2 (Drosophila)	3	97817461	97954290	+
ENSMUSG00000029231	Pdgfra	AI115593 CD140a Pdgfr-2	-0.633142	5.98925	-5.01517	3.49916e-05	0.00266532	2.11279	18595	platelet derived growth factor receptor, alpha polypeptide	5	75548316	75594229	+
ENSMUSG00000039942	Ptger4	EP4 Ptgerep4	0.650575	2.63117	5.00895	3.55623e-05	0.00269399	2.28731	19219	prostaglandin E receptor 4 (subtype EP4)	15	5156661	5194187	-
ENSMUSG00000028370	Pappa	8430414N03Rik IGFBP-4ase PAG1 PAPP-A	0.711275	5.07549	5.00676	3.57652e-05	0.00269463	2.08765	18491	pregnancy-associated plasma protein A	4	64785208	65018543	+
ENSMUSG00000020396	Nefh		0.865739	7.71107	5.00046	3.6355e-05	0.00272427	2.17164	380684	neurofilament, heavy polypeptide	11	4838757	4848067	-
ENSMUSG00000006369	Fbln1		-0.687374	4.97548	-4.99056	3.73027e-05	0.00276839	2.04433	14114	fibulin 1	15	85036379	85116965	+
ENSMUSG00000026028	Trak2	2900022D04Rik 4733401O11Rik AI480836 AW046271 Als2cr3 CALS-C GRIF-1 GRIF1 OIP98 mKIAA0549	0.396109	6.35942	4.99014	3.73433e-05	0.00276839	2.06527	70827	trafficking protein, kinesin binding 2	1	58957293	59030274	-
ENSMUSG00000049265	Kcnk3	TASK cTBAK-1	-0.846153	2.8966	-4.98636	3.77121e-05	0.00278087	2.20723	16527	potassium channel, subfamily K, member 3	5	30890543	30927643	+
ENSMUSG00000000399	Ndufa9	1010001N11Rik	0.563679	5.30198	4.98356	3.7988e-05	0.00278639	2.0228	66108	NADH dehydrogenase (ubiquinone) 1 alpha subcomplex, 9	6	126771881	126799162	-
ENSMUSG00000062580	Timm17a	17kDa mTim17a	0.458027	4.89642	4.97846	3.84946e-05	0.00280869	2.01727	21854	translocase of inner mitochondrial membrane 17a	1	137198109	137210355	-
ENSMUSG00000026360	Rgs2	GOS8	0.483123	3.64052	4.97163	3.91846e-05	0.00281987	2.09527	19735	regulator of G-protein signaling 2	1	145846468	145851291	-
ENSMUSG00000026312	Cdh7		0.778687	3.3792	4.97094	3.9255e-05	0.00281987	2.12605	241201	cadherin 7, type 2	1	111878904	112036734	+
ENSMUSG00000074480	Mex3a	2700083E18Rik Gm411 Rkhd4	-0.572038	5.13862	-4.97091	3.9258e-05	0.00281987	1.98933	72640	mex3 homolog A (C. elegans)	3	88336317	88345318	+
ENSMUSG00000030701	Plekhb1	AI315628 PHR1 Phret1 evt-1	0.567538	4.40733	4.96299	4.0074e-05	0.00286364	2.00629	27276	pleckstrin homology domain containing, family B (evectins) member 1	7	107791406	107810928	-
ENSMUSG00000030844	Rgs10	2310010N19Rik	0.605423	3.57899	4.96087	4.02963e-05	0.00286476	2.07692	67865	regulator of G-protein signalling 10	7	135517135	135562272	-
ENSMUSG00000024534	Sncaip	2810407O15Rik 4933427B05Rik BB104594 SYPH1	-0.537823	3.78994	-4.9557	4.08414e-05	0.00287353	2.03683	67847	synuclein, alpha interacting protein (synphilin)	18	52927363	53075585	+
ENSMUSG00000038721	Hoxb7	AI325018 Hox-2.3	0.646158	3.56203	4.95557	4.08549e-05	0.00287353	2.06539	15415	homeobox B7	11	96145571	96151650	+
ENSMUSG00000037795	N4bp2		-0.577502	5.45595	-4.95373	4.10506e-05	0.00287353	1.94383	333789	NEDD4 binding protein 2	5	66154760	66221347	+
ENSMUSG00000024725	Ostf1	C78236 SH3P2 Sh3d3	0.554849	4.38549	4.9508	4.13646e-05	0.00287353	1.9763	20409	osteoclast stimulating factor 1	19	18653818	18706279	-
ENSMUSG00000089706	B230216N24Rik		-1.5699	1.14978	-4.94975	4.14779e-05	0.00287353	2.19355		RIKEN cDNA B230216N24 gene	1	99927693	99954257	-
ENSMUSG00000036617	Etl4		-0.442842	6.04767	-4.94803	4.16634e-05	0.00287353	1.94284	208618	enhancer trap locus 4	2	19831407	20732340	+
ENSMUSG00000030603	Psmc4	CIP21 MIP224	0.420089	4.15508	4.94087	4.24469e-05	0.00291308	1.96732	23996	proteasome (prosome, macropain) 26S subunit, ATPase, 4	7	28826726	28835120	-
ENSMUSG00000009013	Dynll1	Dlc8 Dnclc1 Pin	0.397035	6.25382	4.93793	4.27728e-05	0.00291687	1.92715	56455	dynein light chain LC8-type 1	5	115747119	115751008	-
ENSMUSG00000022309	Angpt1	1110046O21Rik Ang-1 Ang1	-0.642869	4.05556	-4.93658	4.2923e-05	0.00291687	1.96419	11600	angiopoietin 1	15	42256273	42508523	-
ENSMUSG00000028360	Slc44a5		-0.747451	2.83228	-4.9315	4.34942e-05	0.00293458	2.07512	242259	solute carrier family 44, member 5	3	153636400	153934686	+
ENSMUSG00000031375	Bgn	BG DSPG1 PG-S1 PGI SLRR1A	-0.657111	8.41667	-4.9305	4.3607e-05	0.00293458	2.03291	12111	biglycan	X	70728941	70741272	+
ENSMUSG00000028519	Dab1	AI956902 C630028C02Rik scm scr scrambler yot	0.559174	3.30108	4.92213	4.45668e-05	0.00298469	2.00681	13131	disabled homolog 1 (Drosophila)	4	103291964	104417449	+
ENSMUSG00000042962	Gm5436		0.402929	4.26251	4.91451	4.54594e-05	0.00302104	1.89141		predicted pseudogene 5436	12	85599282	85599923	-
ENSMUSG00000046561	Arsj		-0.799431	1.7926	-4.91378	4.55455e-05	0.00302104	2.09897	271970	arylsulfatase J	3	126066745	126143292	+
ENSMUSG00000037624	Kcnk2	A430027H14Rik AI848635 TREK-1	-0.589847	3.72356	-4.90929	4.60807e-05	0.00304198	1.92654	16526	potassium channel, subfamily K, member 2	1	191031816	191167711	-
ENSMUSG00000047643	Gm5454		0.763123	5.05007	4.90598	4.64794e-05	0.00305172	1.83239	432800	predicted gene 5454	13	104146330	104147784	+
ENSMUSG00000034463	Scara3		-0.815827	4.43269	-4.90364	4.67629e-05	0.00305172	1.85221	219151	scavenger receptor class A, member 3	14	66538232	66572581	-
ENSMUSG00000003032	Klf4	EZF Gklf Zie	-0.877874	3.02359	-4.90261	4.68886e-05	0.00305172	1.98652	16600	Kruppel-like factor 4 (gut)	4	55540013	55545347	-
ENSMUSG00000028145	Them4	2700077M13Rik 4921507I02Rik	0.382632	5.0204	4.90043	4.71546e-05	0.00305336	1.8135	75778	thioesterase superfamily member 4	3	94114011	94136462	+
ENSMUSG00000010080	Epn3	2310022G12Rik	0.973943	2.55896	4.8979	4.74658e-05	0.00305336	2.02074	71889	epsin 3	11	94350913	94361288	-
ENSMUSG00000027737	Slc7a11	9930009M05Rik AI451155 sut xCT	-0.849676	6.23414	-4.89703	4.75745e-05	0.00305336	1.82377	26570	solute carrier family 7 (cationic amino acid transporter, y+ system), member 11	3	50168858	50247535	-
ENSMUSG00000040147	Maob		-0.833993	2.71363	-4.87646	5.01893e-05	0.003206	1.94928	109731	monoamine oxidase B	X	16286408	16394492	-
ENSMUSG00000034424	Gcsh		0.484513	5.02677	4.87418	5.04881e-05	0.003206	1.74763	674321	glycine cleavage system protein H (aminomethyl carrier)	8	119505710	119517437	-
ENSMUSG00000048126	Col6a3	AI507288 Col6a-3	-0.6799	6.4879	-4.87298	5.06466e-05	0.003206	1.77424	12835	collagen, type VI, alpha 3	1	92663435	92740529	-
ENSMUSG00000022594	Lynx1	AI838844 SLURP-2	0.813927	6.81203	4.85816	5.26368e-05	0.00330355	1.75737	23936	Ly6/neurotoxin 1	15	74578286	74583409	-
ENSMUSG00000067578	Cbln4		-1.0073	3.33348	-4.85796	5.26643e-05	0.00330355	1.8437	228942	cerebellin 4 precursor protein	2	171861733	171868966	-
ENSMUSG00000020911	Krt19	AI663979 EndoC K19 Krt-1.19 Krt1-19	-1.31705	1.3876	-4.85484	5.30941e-05	0.00331551	1.96571	16669	keratin 19	11	100002124	100009979	-
ENSMUSG00000040125	Gpr26		0.84791	4.24005	4.85287	5.33671e-05	0.00331762	1.74487	233919	G protein-coupled receptor 26	7	139158143	139186088	+
ENSMUSG00000001025	S100a6	2A9 5B10 CALCYCLIN Cacy PRA	0.554985	5.43562	4.84825	5.40125e-05	0.00334274	1.67734	20200	S100 calcium binding protein A6 (calcyclin)	3	90416816	90418336	+
ENSMUSG00000024659	Anxa1	Anx-1 Anx-A1 C430014K04Rik Lpc-1 Lpc1	-1.1122	3.15659	-4.84532	5.44257e-05	0.00335335	1.8329	16952	annexin A1	19	20447918	20465434	-
ENSMUSG00000042942	Greb1l		-0.737041	3.71201	-4.84117	5.50171e-05	0.00337479	1.75691	381157	growth regulation by estrogen in breast cancer-like	18	10325175	10562932	+
ENSMUSG00000033022	Cdo1	1300002L19Rik Cdo D18Ucla3	0.47667	4.40415	4.83678	5.56489e-05	0.0033985	1.68386	12583	cysteine dioxygenase 1, cytosolic	18	46872859	46887996	-
ENSMUSG00000059734	Ndufs8		0.375154	4.72434	4.82362	5.75876e-05	0.00350148	1.62913	225887	NADH dehydrogenase (ubiquinone) Fe-S protein 8	19	3908870	3912717	-
ENSMUSG00000041117	Ccdc8		-0.731699	1.74039	-4.81517	5.88692e-05	0.00356228	1.85987	434130	coiled-coil domain containing 8	7	17578057	17582864	+
ENSMUSG00000031283	Chrdl1	CHL CHL1 Nrln1 VOPT	-1.05586	1.59598	-4.81365	5.91016e-05	0.00356228	1.86181	83453	chordin-like 1	X	139720217	139828805	-
ENSMUSG00000034910	Pygo1	2600014C22Rik	-0.383196	5.17507	-4.80869	5.98698e-05	0.00359297	1.57383	72135	pygopus 1	9	72773452	72799988	+
ENSMUSG00000001119	Col6a1	AI747156 Col6a-1	-0.677279	6.2376	-4.80688	6.01531e-05	0.00359441	1.59299	12833	collagen, type VI, alpha 1	10	76171537	76188913	-
ENSMUSG00000019997	Ctgf	Ccn2 Fisp12 Hcs24 fisp-12	-0.820987	3.66186	-4.80218	6.08933e-05	0.0036166	1.66496	14219	connective tissue growth factor	10	24315248	24318489	+
ENSMUSG00000027375	Mal	Mpv17 Vip17	0.656222	5.60849	4.80122	6.10462e-05	0.0036166	1.56017	17153	myelin and lymphocyte protein, T cell differentiation protein	2	127458962	127482431	-
ENSMUSG00000091478	Gm10039		0.505223	4.75547	4.79803	6.15547e-05	0.0036312	1.56408		predicted pseudogene 10039	11	100222932	100223465	-
ENSMUSG00000039910	Cited2	AI835299 ER154-like Mrg1 Msg2 p35srj	-0.52156	3.59648	-4.79254	6.24413e-05	0.0036679	1.64357	17684	Cbp/p300-interacting transactivator, with Glu/Asp-rich carboxy-terminal domain, 2	10	17443034	17445479	+
ENSMUSG00000038276	Accn3		0.659324	3.96188	4.78559	6.35816e-05	0.00371628	1.59511	171209	amiloride-sensitive cation channel 3	5	23919269	23923652	+
ENSMUSG00000021319	Sfrp4		-0.697001	4.46401	-4.78426	6.38011e-05	0.00371628	1.54453	20379	secreted frizzled-related protein 4	13	19714973	19724863	+
ENSMUSG00000066842	Hmcn1		-0.752733	5.26394	-4.77873	6.47271e-05	0.00375444	1.49919	545370	hemicentin 1	1	152410657	152840565	-
ENSMUSG00000037353	Letmd1	1110019O13Rik AI593524 BB130465 BB235638 HCCR-2 HCCR1 MCC-32 Mccr	0.418055	5.51526	4.77686	6.50428e-05	0.00375704	1.4943	68614	LETM1 domain containing 1	15	100299465	100309683	+
ENSMUSG00000041559	Fmod	AI131919 AU041740 SLRR2E	-0.883481	6.42014	-4.77025	6.61712e-05	0.00380635	1.51073	14264	fibromodulin	1	135933831	135944854	+
ENSMUSG00000070570	Slc17a7	2900052E22Rik AI851913 Vglut1	1.19086	2.82172	4.76765	6.66215e-05	0.00381642	1.68048	72961	solute carrier family 17 (sodium-dependent inorganic phosphate cotransporter), member 7	7	52419291	52431508	+
ENSMUSG00000022665	Ccdc80	2610001E17Rik DRO1 Ssg1 Urb	-0.613094	3.89955	-4.76215	6.75819e-05	0.00385551	1.53627	67896	coiled-coil domain containing 80	16	45093515	45128037	+
ENSMUSG00000035105	Egln3		-0.471698	4.37172	-4.75357	6.91094e-05	0.00392649	1.47112	112407	EGL nine homolog 3 (C. elegans)	12	55279968	55304847	-
ENSMUSG00000002771	Grin2d	GluN2D NMDAR2D NR2D	-0.684809	3.24889	-4.74674	7.03493e-05	0.00396967	1.56862	14814	glutamate receptor, ionotropic, NMDA2D (epsilon 4)	7	53087253	53126298	-
ENSMUSG00000082160	Gm11578		0.75983	2.9206	4.74623	7.0442e-05	0.00396967	1.60779		predicted gene 11578	1	60649095	60649553	-
ENSMUSG00000025905	Oprk1	K-OR-1 KOR KOR-1 MSL-1 Oprk2 R21	-1.14586	1.59883	-4.74229	7.1168e-05	0.00399434	1.68861	18387	opioid receptor, kappa 1	1	5578574	5596212	+
ENSMUSG00000046714	Foxc2	Fkh14 Hfhbf3 MFH-1 Mfh1	-0.816577	3.81562	-4.73022	7.34409e-05	0.00410528	1.46671	14234	forkhead box C2	8	123640071	123642792	+
ENSMUSG00000032118	Fez1		0.645335	6.23413	4.7274	7.39813e-05	0.00411889	1.39221	235180	fasciculation and elongation protein zeta 1 (zygin I)	9	36629524	36686509	+
ENSMUSG00000029621	Arpc1a	0610010H08Rik 1110030K07Rik 41kDa AA407347 Sid32 Sid329	0.352316	5.02651	4.7079	7.78358e-05	0.00430255	1.32218	56443	actin related protein 2/3 complex, subunit 1A	5	145844699	145869630	+
ENSMUSG00000083774	Gm7180		0.454826	2.70269	4.70628	7.81651e-05	0.00430255	1.52538		predicted pseudogene 7180	7	88367248	88367760	-
ENSMUSG00000023017	Accn2	AI843610 ASIC ASIC1 ASIC1a B530003N02Rik BNaC2	0.757641	6.15726	4.70605	7.82112e-05	0.00430255	1.33562	11419	amiloride-sensitive cation channel 2, neuronal	15	99501149	99531561	+
ENSMUSG00000055653	Gpc3	OCI-5	-0.496265	5.93011	-4.70294	7.88481e-05	0.00432044	1.3142	14734	glypican 3	X	49625603	49967127	-
ENSMUSG00000048583	Igf2	AL033362 Igf-2 Igf-II M6pr Mpr Peg2	-0.705577	11.1176	-4.69084	8.13715e-05	0.00444116	1.54973	16002	insulin-like growth factor 2	7	149836673	149852721	-
ENSMUSG00000001761	Smo		-0.517405	5.58123	-4.689	8.17626e-05	0.004445	1.2698	319757	smoothened homolog (Drosophila)	6	29685694	29711365	+
ENSMUSG00000023224	Serping1	C1INH C1nh	-0.495015	5.93173	-4.68636	8.23261e-05	0.00445815	1.272	12258	serine (or cysteine) peptidase inhibitor, clade G, member 1	2	84605544	84615601	-
ENSMUSG00000029622	Arpc1b	41kDa AA408064 AA408534 AA571392 AF007010 AW208418 L72 SOP2Hs p41-ARC	0.321075	4.89387	4.67772	8.41988e-05	0.00453036	1.24934	11867	actin related protein 2/3 complex, subunit 1B	5	145875084	145891574	+
ENSMUSG00000037962	Fam101a	3110032G18Rik cfm cfm2	0.782776	1.89869	4.6772	8.43132e-05	0.00453036	1.5167	73121	family with sequence similarity 101, member A	5	125483817	125492917	+
ENSMUSG00000052854	Nrk	AA407323 AA409510 AI225895 AV168563 AW538185 Nesk	-0.815155	6.64354	-4.67539	8.4712e-05	0.00453422	1.28183	27206	Nik related kinase	X	135448969	135545071	+
ENSMUSG00000090275	Cbln1		-0.826922	1.50379	-4.6698	8.59543e-05	0.00456598	1.51426		cerebellin 1 precursor protein	8	89992768	89994967	-
ENSMUSG00000005124	Wisp1	AW146261 CCN4 Elm1	-0.757152	5.12199	-4.66928	8.60696e-05	0.00456598	1.22232	22402	WNT1 inducible signaling pathway protein 1	15	66722882	66754763	+
ENSMUSG00000026614	Slc30a10		-0.800177	3.24487	-4.66796	8.63673e-05	0.00456598	1.37249	226781	solute carrier family 30, member 10	1	187278727	187292641	+
ENSMUSG00000022483	Col2a1	Col2 Col2a Col2a-1 Del1 Dmm Lpk M100856 Rgsc856	-0.828949	5.62971	-4.66347	8.73834e-05	0.00456598	1.20817	12824	collagen, type II, alpha 1	15	97806033	97835155	-
ENSMUSG00000059326	Csf2ra	CD116 Csfgmra GM-CSF-Ra GM-CSFR	-0.519359	3.35241	-4.66345	8.73861e-05	0.00456598	1.34506	12982	colony stimulating factor 2 receptor, alpha, low-affinity (granulocyte-macrophage)	19	61300305	61304321	-
ENSMUSG00000029163	Emilin1		-0.781461	2.91005	-4.6632	8.74439e-05	0.00456598	1.39748	100952	elastin microfibril interfacer 1	5	31215775	31223651	+
ENSMUSG00000026201	Stk16	EDPK Krct PKL12	0.404655	4.67543	4.6621	8.76944e-05	0.00456598	1.22085	20872	serine/threonine kinase 16	1	75207413	75212181	+
ENSMUSG00000081999	Gm13461		0.416341	5.03662	4.65978	8.82252e-05	0.00456598	1.20019		predicted gene 13461	2	41842685	41844369	-
ENSMUSG00000000560	Gabra2	C630048P16Rik Gabra-2	0.632656	3.03374	4.65959	8.82697e-05	0.00456598	1.37751	14395	gamma-aminobutyric acid (GABA) A receptor, subunit alpha 2	5	71352296	71487088	-
ENSMUSG00000069378	Prdm6		-1.09713	2.67596	-4.64913	9.07081e-05	0.00467467	1.39019	225518	PR domain containing 6	18	53624200	53735561	+
ENSMUSG00000023031	Cela1		1.22067	0.815379	4.64763	9.10618e-05	0.00467552	1.46931	109901	chymotrypsin-like elastase family, member 1	15	100504856	100518351	-
ENSMUSG00000021390	Ogn	3110079A16Rik OG OIF SLRR3A mimecan mimican	-0.511057	6.83992	-4.64533	9.16081e-05	0.00468621	1.21622	18295	osteoglycin	13	49703440	49719869	+
ENSMUSG00000022893	Adamts1	ADAM-TS1 ADAMTS ADAMTS-1 C3-C5 METH-1 METH1	-0.488726	4.99768	-4.63699	9.36202e-05	0.00476497	1.14072	11504	a disintegrin-like and metallopeptidase (reprolysin type) with thrombospondin type 1 motif, 1	16	85794072	85803358	-
ENSMUSG00000000861	Bcl11a	2810047E18Rik BCL-11A Ctip1 D930021L15Rik Evi9 Evi9a Evi9b Evi9c mKIAA1809	-0.484703	4.57454	-4.63611	9.38352e-05	0.00476497	1.1583	14025	B cell CLL/lymphoma 11A (zinc finger protein)	11	23978056	24074123	+
ENSMUSG00000026193	Fn1	E330027I09 Fn Fn-1	-0.708728	8.78999	-4.62996	9.53511e-05	0.00482019	1.29902	14268	fibronectin 1	1	71632094	71699774	-
ENSMUSG00000032754	Slc24a6		-1.10455	0.540905	-4.62888	9.56181e-05	0.00482019	1.42222	170756	solute carrier family 24 (sodium/potassium/calcium exchanger), member 6	5	120961177	120984033	+
ENSMUSG00000026385	Dbi	ACBD1 Acbp EP endozepine	0.5186	7.20891	4.6066	0.000101329	0.00508958	1.14253	13167	diazepam binding inhibitor	1	122009857	122017655	-
ENSMUSG00000039488	Cntn5		-0.77868	3.28227	-4.60346	0.000102163	0.00511293	1.20563	244682	contactin 5	9	9660891	10904775	-
ENSMUSG00000086587	Gm11837		0.604463	2.86205	4.59908	0.000103334	0.00515293	1.24394		predicted gene 11837	4	14857055	14880177	+
ENSMUSG00000025044	Msr1	MRS-A MSR MSR-A SR-AI SR-AII Scara1 Scvr	-0.765834	2.24089	-4.59432	0.000104622	0.00519849	1.28858	20288	macrophage scavenger receptor 1	8	40667054	40728032	-
ENSMUSG00000031654	Cbln1	AI323299	-0.833243	1.61099	-4.59282	0.000105032	0.00520018	1.32332	12404	cerebellin 1 precursor protein	8	89992761	89996508	-
ENSMUSG00000030351	Tspan11	1110014F12Rik AU067806	-1.14817	2.63302	-4.58346	0.000107621	0.00530944	1.23104	68498	tetraspanin 11	6	127837607	127903049	+
ENSMUSG00000086544	Gm13704		0.519607	3.32867	4.57947	0.000108747	0.00534596	1.14095		predicted gene 13704	2	73434583	73454069	+
ENSMUSG00000043013	Onecut1	D9Ertd423e HNF-6 Hfh12 Hnf6 Hnf6b OC-1 Oc1	0.66923	4.09257	4.57807	0.000109143	0.00534644	1.05687	15379	one cut domain, family member 1	9	74709728	74739282	+
ENSMUSG00000091387	Gcnt4		0.884735	3.09003	4.57297	0.000110601	0.0053988	1.15917	218476	glucosaminyl (N-acetyl) transferase 4, core 2 (beta-1,6-N-acetylglucosaminyltransferase)	13	97694644	97720867	+
ENSMUSG00000012126	Ubxn11	4930506L07Rik D4Bwg1540e Soc Soci Ubxd5	0.4782	3.92405	4.5686	0.000111869	0.00544152	1.04628	67586	UBX domain protein 11	4	133658485	133683508	+
ENSMUSG00000039062	Anpep	AP-M AP-N Apn Cd13 P150	-0.658326	5.34996	-4.5655	0.000112773	0.00546636	0.95479	16790	alanyl (membrane) aminopeptidase	7	86966689	86993096	-
ENSMUSG00000032231	Anxa2	AW215814 Cal1h	0.480485	7.85699	4.56389	0.000113249	0.0054703	1.07671	12306	annexin A2	9	69301427	69339602	+
ENSMUSG00000031530	Dusp4		0.456022	3.54941	4.56159	0.000113929	0.00548403	1.06899	319520	dual specificity phosphatase 4	8	35870351	35882948	+
ENSMUSG00000030199	Etv6	AW123102 AW557856 Tel	0.393753	4.56643	4.5444	0.000119141	0.00571508	0.928067	14011	ets variant gene 6 (TEL oncogene)	6	133985718	134220176	+
ENSMUSG00000031557	Plekha2	6430512N22Rik AI851530 AU041791 TAPP2 W91773	-0.614755	3.26694	-4.53377	0.000122486	0.0058412	1.03017	83436	pleckstrin homology domain-containing, family A (phosphoinositide binding specific) member 2	8	26149616	26212666	-
ENSMUSG00000021127	Zfp36l1	AW742437 AW743212 Berg36 Brf1 D530020L18Rik ERF1 TIS11b cMG1	-0.395864	5.5369	-4.53337	0.000122613	0.0058412	0.872417	12192	zinc finger protein 36, C3H type-like 1	12	81208747	81214000	-
ENSMUSG00000053007	Creb5		-0.394621	4.38706	-4.52871	0.00012411	0.00589224	0.898203	231991	cAMP responsive element binding protein 5	6	53523378	53646001	+
ENSMUSG00000022956	Atp5o		0.389292	5.63444	4.52703	0.000124654	0.00589789	0.859567	100047429	ATP synthase, H+ transporting, mitochondrial F1 complex, O subunit	16	91684643	91931932	-
ENSMUSG00000039646	Vasn		-0.761503	3.37076	-4.52431	0.00012554	0.00591958	0.995886	246154	vasorin	16	4639941	4650802	+
ENSMUSG00000040569	Slc26a7		-0.597061	3.45716	-4.52251	0.000126128	0.00592716	0.979036	208890	solute carrier family 26, member 7	4	14429577	14548952	-
ENSMUSG00000015850	Adamtsl4		-0.918547	3.64073	-4.51319	0.000129224	0.00605213	0.939369	229595	ADAMTS-like 4	3	95480124	95491840	-
ENSMUSG00000033420	Antxr1	2310008J16Rik 2810405N18Rik Antrx1 Tem8	-0.527129	6.01767	-4.50994	0.000130321	0.00608297	0.826809	69538	anthrax toxin receptor 1	6	87083848	87285769	-
ENSMUSG00000020902	Ntn1	AI561871 BC019633 Netrin-1	-0.787835	3.54305	-4.5038	0.000132421	0.00616024	0.924964	18208	netrin 1	11	68022866	68214325	-
ENSMUSG00000030513	Pcsk6	C86343 Pace4 SPC4	-1.23904	1.25483	-4.49838	0.000134303	0.00622688	1.10819	18553	proprotein convertase subtilisin/kexin type 6	7	73006620	73195226	+
ENSMUSG00000043556	Fbxl7		-0.667592	2.4383	-4.49634	0.000135019	0.00623924	1.02867	448987	F-box and leucine-rich repeat protein 7	15	26472839	26825273	-
ENSMUSG00000024411	Aqp4	WCH4	0.729721	3.30903	4.49104	0.000136892	0.00630477	0.924325	11829	aquaporin 4	18	15547903	15562193	-
ENSMUSG00000020122	Egfr	9030024J15Rik AI552599 Erbb Errb1 Errp Wa5 wa-2 wa2	-0.663264	5.87951	-4.48931	0.000137511	0.00631229	0.770156	13649	epidermal growth factor receptor	11	16652206	16818161	+
ENSMUSG00000067586	S1pr3	AI132464 Edg3 Lpb3 S1p3	0.456729	5.18716	4.48642	0.000138548	0.00633892	0.756461	13610	sphingosine-1-phosphate receptor 3	13	51503987	51518166	+
ENSMUSG00000049130	C5ar1	C5aR C5r1 Cd88 D7Msu1	-1.1304	1.39141	-4.48411	0.000139385	0.00635131	1.06935	12273	complement component 5a receptor 1	7	16832092	16844889	-
ENSMUSG00000036596	Cpz		-1.29282	1.83566	-4.48234	0.000140028	0.00635131	1.04527	242939	carboxypeptidase Z	5	35844864	35868347	-
ENSMUSG00000007721	Ccdc124		0.618271	2.43105	4.48188	0.000140193	0.00635131	0.995927	234388	coiled-coil domain containing 124	8	73392126	73397389	-
ENSMUSG00000005949	Ctns	AI195360 AW049661	-0.476896	3.21331	-4.48022	0.000140801	0.00635805	0.900566	83429	cystinosis, nephropathic	11	72997098	73012544	-
ENSMUSG00000027204	Fbn1	AI536462 B430209H23 Fib-1 Tsk	-0.542178	6.77971	-4.47434	0.000142971	0.00643511	0.77918	14118	fibrillin 1	2	125126330	125333729	-
ENSMUSG00000024899	Papss2	1810018P12Rik AI159688 AtpsU2 Atpsk2 Sk2 bm	-0.710592	3.87837	-4.47268	0.000143591	0.00644208	0.80732	23972	3'-phosphoadenosine 5'-phosphosulfate synthase 2	19	32694495	32741677	+
ENSMUSG00000019876	Pkib	Pkibeta Prkacn2	0.656988	3.11603	4.46451	0.000146677	0.00655929	0.880178	18768	protein kinase inhibitor beta, cAMP dependent, testis specific	10	57351787	57460918	+
ENSMUSG00000085828	Gm15612		-0.659796	2.40089	-4.46207	0.000147609	0.00657977	0.947591		predicted gene 15612	6	88792848	88797268	+
ENSMUSG00000044734	Serpinb1a	1190005M04Rik AI325983 EI EIA ELANH2 LEI M/NEI MNEI PI2	0.654568	2.79827	4.46002	0.0001484	0.00659379	0.904812	66222	serine (or cysteine) peptidase inhibitor, clade B, member 1a	13	32933961	32943054	-
ENSMUSG00000026674	Ddr2	AW495251 Ntrkr3 tyro10	-0.834752	5.96113	-4.45756	0.000149352	0.0066149	0.694115	18214	discoidin domain receptor family, member 2	1	171902439	172040632	-
ENSMUSG00000079278	Tmem233		0.645097	4.90333	4.45239	0.000151376	0.00665726	0.681024	545798	transmembrane protein 233	5	116488764	116533253	-
ENSMUSG00000031343	Gabra3	Gabra-3	-0.730918	4.69354	-4.45132	0.000151798	0.00665726	0.684727	14396	gamma-aminobutyric acid (GABA) A receptor, subunit alpha 3	X	69678020	69902187	-
ENSMUSG00000047786	Lix1	5730466L18Rik	0.623166	6.64164	4.45106	0.000151899	0.00665726	0.712828	66643	limb expression 1 homolog (chicken)	17	17539636	17596351	+
ENSMUSG00000060240	Cend1	1500001H12Rik AI415214 BM88	0.634738	8.35887	4.45023	0.000152229	0.00665726	0.823478	57754	cell cycle exit and neuronal differentiation 1	7	148612345	148615390	-
ENSMUSG00000039057	Myo16		0.663979	2.5942	4.44178	0.000155612	0.00675049	0.880896	244281	myosin XVI	8	10272572	10634741	+
ENSMUSG00000020164	1700058G18Rik		0.660986	1.55246	4.44176	0.000155618	0.00675049	0.959736		RIKEN cDNA 1700058G18 gene	10	115855108	115858293	+
ENSMUSG00000033487	Fndc3a		-0.401392	6.5916	-4.44126	0.000155822	0.00675049	0.682857	319448	fibronectin type III domain containing 3A	14	72937753	73109810	-
ENSMUSG00000026712	Mrc1	AW259686 CD206 MR	-0.632129	4.92688	-4.43922	0.000156651	0.00676526	0.641792	17533	mannose receptor, C type 1	2	14151041	14253684	+
ENSMUSG00000093662	RP23-342N19.2		0.681554	3.86871	4.42712	0.00016166	0.00693846	0.698838			9	74696270	74739282	+
ENSMUSG00000030787	Lyve1		-0.601056	4.821	-4.42711	0.000161662	0.00693846	0.615111	114332	lymphatic vessel endothelial hyaluronan receptor 1	7	117994121	118006467	-
ENSMUSG00000086040	Wipf3		0.490045	4.40116	4.4234	0.000163228	0.00698404	0.634684	330319	WAS/WASL interacting protein family, member 3	6	54379597	54453762	+
ENSMUSG00000024867	Pip5k1b	AI844522 Pip5k1a Pipk5a Pipk5b STM7	-0.774158	0.761692	-4.41918	0.000165032	0.00703949	0.926374	18719	phosphatidylinositol-4-phosphate 5-kinase, type 1 beta	19	24369284	24630362	-
ENSMUSG00000070866	Zfp804a		0.639977	5.41417	4.4152	0.000166748	0.00706129	0.576499	241514	zinc finger protein 804A	2	81893379	82100036	+
ENSMUSG00000037071	Scd1	AA589638 AI265570 Scd Scd-1 ab	0.526923	7.75387	4.41515	0.000166771	0.00706129	0.69569	20249	stearoyl-Coenzyme A desaturase 1	19	44468941	44482199	-
ENSMUSG00000030554	Synm		0.574741	7.07846	4.41334	0.000167554	0.00706129	0.645605	233335	synemin, intermediate filament protein	7	74875047	74904628	-
ENSMUSG00000078706	Gm53		0.789678	2.06832	4.41329	0.00016758	0.00706129	0.858593		predicted gene 53	11	96112419	96126182	+
ENSMUSG00000032946	Rasgrp2	CDC25L Caldaggef1	0.576206	2.83856	4.41012	0.000168964	0.00709801	0.775045	19395	RAS, guanyl releasing protein 2	19	6399340	6415216	+
ENSMUSG00000031871	Cdh5	7B4 AA408225 Cd144 VE-Cad VECD VEcad Vec	-0.47938	6.99644	-4.40669	0.00017048	0.00714006	0.622446	12562	cadherin 5	8	106625525	106668402	+
ENSMUSG00000032224	Fam81a	6430514L14Rik	0.551053	3.78747	4.40497	0.000171241	0.00715034	0.649648	76886	family with sequence similarity 81, member A	9	69937117	69990367	-
ENSMUSG00000037868	Egr2	Egr-2 Krox-20 Krox20 NGF1-B Zfp-25 Zfp-6	0.998912	1.32192	4.40243	0.000172379	0.00717626	0.875846	13654	early growth response 2	10	66998223	67004936	+
ENSMUSG00000048540	Nhlh2	6230401I09Rik Hen2 NSCL2 Nscl-2 bHLHa34	-0.872838	1.75208	-4.397	0.000174827	0.00725637	0.839508	18072	nescient helix loop helix 2	3	101814068	101819415	+
ENSMUSG00000033717	Adra2a	AW122659 Adra-2 Adra-2a alpha(2A)AR alpha2-C10 alpha2A alpha2A-AR	-0.711586	2.84054	-4.38998	0.000178048	0.00736799	0.721855	11551	adrenergic receptor, alpha 2a	19	54119672	54123472	+
ENSMUSG00000056515	Rab31		0.34199	5.6169	4.3863	0.000179761	0.00741676	0.501735	106572	RAB31, member RAS oncogene family	17	66001066	66122092	-
ENSMUSG00000040584	Abcb1a	Abcb4 Evi32 Mdr1a Mdr3 P-gp Pgp Pgy-3 Pgy3 mdr-3	-0.925997	2.92256	-4.38504	0.000180351	0.007419	0.703249	18671	ATP-binding cassette, sub-family B (MDR/TAP), member 1A	5	8660077	8748575	+
ENSMUSG00000037664	Cdkn1c	AL024410 CDKI Kip2 p57(kip2) p57Kip2	-0.489424	7.04396	-4.36696	0.000189027	0.00775172	0.525499	12577	cyclin-dependent kinase inhibitor 1C (P57)	7	150644255	150646955	-
ENSMUSG00000000088	Cox5a	AA959768 CcOX	0.375921	4.78039	4.36588	0.000189557	0.00775172	0.463161	12858	cytochrome c oxidase, subunit Va	9	57369039	57380231	+
ENSMUSG00000022523	Fgf12	AV114868 Fhf1	0.633681	6.29167	4.36231	0.000191325	0.00780101	0.46837	14167	fibroblast growth factor 12	16	28160206	28445313	-
ENSMUSG00000029334	Prkg2	AW212535 CGKII Prkgr2 cGK-II	0.63848	3.13446	4.35972	0.000192615	0.00783054	0.61545	19092	protein kinase, cGMP-dependent, type II	5	99358792	99466370	-
ENSMUSG00000020695	Mrc2	Endo180 mKIAA0709 uPARAP	-0.751072	4.63003	-4.35723	0.000193868	0.00785846	0.45051	17534	mannose receptor, C type 2	11	105153957	105212453	+
ENSMUSG00000056486	Chn1		0.476325	5.98329	4.35574	0.000194618	0.00786587	0.43602	108699	chimerin (chimaerin) 1	2	73448717	73613403	-
ENSMUSG00000038233	Fam198a		-0.469384	3.18939	-4.35396	0.00019552	0.00787933	0.587127	245050	family with sequence similarity 198, member A	9	121860104	121889326	+
ENSMUSG00000068762	Gstm6		0.590649	2.81306	4.34859	0.000198267	0.00795435	0.625117	14867	glutathione S-transferase, mu 6	3	107741765	107746667	-
ENSMUSG00000018509	Cenpv	3110013H01Rik AA671303 Prr6	-0.839303	1.10468	-4.34698	0.0001991	0.00795435	0.747812	73139	centromere protein V	11	62338448	62352763	-
ENSMUSG00000069899	Gm12166		0.954778	1.21179	4.34697	0.000199102	0.00795435	0.745992	106489	predicted gene 12166	11	45864856	45865823	-
ENSMUSG00000068122	Agtr2	AI316812 AW107640	-0.630934	5.92107	-4.34088	0.000202277	0.00805797	0.395347	11609	angiotensin II receptor, type 2	X	21061670	21066290	+
ENSMUSG00000003282	Plag1		-0.63621	3.66326	-4.33971	0.000202894	0.00805939	0.495326	56711	pleiomorphic adenoma gene 1	4	3828143	3865570	-
ENSMUSG00000004892	Bcan	Cspg7	0.591469	2.33847	4.33769	0.000203964	0.00807874	0.647881	12032	brevican	3	87791453	87804278	-
ENSMUSG00000027805	Pfn2	Pfn	0.380316	6.781	4.33425	0.000205796	0.00812807	0.425307	18645	profilin 2	3	57645817	57651486	-
ENSMUSG00000031983	2310022B05Rik		-0.327255	5.84443	-4.33124	0.000207408	0.00816848	0.366611	69551	RIKEN cDNA 2310022B05 gene	8	127159666	127187269	-
ENSMUSG00000021024	Psma6	IOTA	0.362726	5.42539	4.32986	0.000208153	0.00817457	0.357079	26443	proteasome (prosome, macropain) subunit, alpha type 6	12	56485209	56519441	+
ENSMUSG00000028517	Ppap2b	1110003O22Rik 2610002D05Rik AV025606 D4Bwg0538e D4Bwg1535e Lpp3 Ppab2b	-0.36304	5.79909	-4.32338	0.000211685	0.00828982	0.345425	67916	phosphatidic acid phosphatase type 2B	4	104829952	104905369	+
ENSMUSG00000042182	Bend6		0.451277	4.52383	4.31727	0.000215073	0.00836734	0.356999	320705	BEN domain containing 6	1	33908897	33964661	-
ENSMUSG00000021423	Ly86	MD-1 MD1	0.60243	4.16716	4.31711	0.000215163	0.00836734	0.389373	17084	lymphocyte antigen 86	13	37437214	37510905	+
ENSMUSG00000039257	Vstm2b	2900093B09Rik AB030198	1.12236	1.16244	4.31655	0.000215476	0.00836734	0.675233	58188	V-set and transmembrane domain containing 2B	7	48154648	48185338	+
ENSMUSG00000001506	Col1a1	Col1a-1 Cola-1 Cola1 Mov-13 Mov13	-0.745371	9.35909	-4.31159	0.000218269	0.00845212	0.538131	12842	collagen, type I, alpha 1	11	94797538	94814356	+
ENSMUSG00000015533	Itga2	CD49B DX5	0.470536	3.97985	4.31008	0.000219129	0.0084618	0.387691	16398	integrin alpha 2	13	115626124	115722249	-
ENSMUSG00000027748	Trpc4	CCE1 STRPC4 Trp4 Trrp4	-0.7297	3.25512	-4.30865	0.000219942	0.00846962	0.469372	22066	transient receptor potential cation channel, subfamily C, member 4	3	53959979	54122389	+
ENSMUSG00000021010	Npas3	4930423H22Rik bHLHe12	-0.528133	2.80952	-4.29222	0.000229528	0.00881425	0.480572	27386	neuronal PAS domain protein 3	12	54349664	55173162	+
ENSMUSG00000032334	Loxl1	Loxl	-0.87872	2.01139	-4.29067	0.000230453	0.00882534	0.561965	16949	lysyl oxidase-like 1	9	58135530	58161019	-
ENSMUSG00000027860	Vangl1		0.346404	4.03264	4.28953	0.000231136	0.0088271	0.32878	229658	vang-like 1 (van gogh, Drosophila)	3	101960624	102008616	-
ENSMUSG00000037892	Pcdh18	3110038E07Rik BB095589 PCDH68L	-0.441196	5.07359	-4.28603	0.000233244	0.00886875	0.247883	73173	protocadherin 18	3	49547218	49561238	-
ENSMUSG00000042961	Egflam		-0.496427	4.06127	-4.28451	0.000234169	0.00886875	0.31127	268780	EGF-like, fibronectin type III and laminin G domains	15	7156120	7348395	-
ENSMUSG00000056174	Col8a2		-0.89833	2.49692	-4.28295	0.000235115	0.00886875	0.497965	329941	collagen, type VIII, alpha 2	4	125964037	125991574	+
ENSMUSG00000056306	6030405A18Rik		-0.789503	2.722	-4.28274	0.000235245	0.00886875	0.470697	329641	RIKEN cDNA 6030405A18 gene	3	54700990	54719809	-
ENSMUSG00000032340	Neo1	2610028H22Rik AI327052 D930014N22Rik Igdcc2	-0.401355	7.23938	-4.28144	0.000236042	0.00886875	0.323621	18007	neogenin	9	58722486	58884248	-
ENSMUSG00000027971	Ndst4	4930439H17Rik	0.658522	4.56584	4.28036	0.000236704	0.00886875	0.264815	64580	N-deacetylase/N-sulfotransferase (heparin glucosaminyl) 4	3	125107009	125427904	+
ENSMUSG00000025321	Itgb8		0.546622	5.13295	4.28036	0.000236705	0.00886875	0.236825	320910	integrin beta 8	12	120396495	120477275	-
ENSMUSG00000036972	Zic4		-1.02482	4.17863	-4.27835	0.000237938	0.00889091	0.292225	22774	zinc finger protein of the cerebellum 4	9	91257251	91284186	+
ENSMUSG00000027171	Prrg4		0.891054	1.35892	4.27245	0.000241609	0.00900381	0.560809	228413	proline rich Gla (G-carboxyglutamic acid) 4 (transmembrane)	2	104670898	104690033	-
ENSMUSG00000032011	Thy1	CD90 T25 Thy-1 Thy-1.2 Thy1.1 Thy1.2	0.749883	6.73215	4.26853	0.000244084	0.00907169	0.258883	21838	thymus cell antigen 1, theta	9	43851467	43856662	+
ENSMUSG00000025730	Rab40c		0.42295	3.5979	4.26563	0.000245924	0.00911563	0.31903	224624	Rab40c, member RAS oncogene family	17	26019059	26056672	-
ENSMUSG00000045098	Suv420h1		-0.314572	5.7837	-4.2611	0.000248831	0.00919395	0.187445	225888	suppressor of variegation 4-20 homolog 1 (Drosophila)	19	3767421	3818303	+
ENSMUSG00000027273	Snap25	Bdr SNAP-25 sp	0.622504	10.0223	4.26028	0.000249363	0.00919395	0.44847	20614	synaptosomal-associated protein 25	2	136539189	136608164	+
ENSMUSG00000067780	Pi15	P24TI P25TI PI-15 SugarCrisp	-0.681959	4.41587	-4.25753	0.000251151	0.00923528	0.212804	94227	peptidase inhibitor 15	1	17591982	17621019	+
ENSMUSG00000027188	Pamr1		-1.03541	2.45018	-4.25388	0.000253534	0.00929684	0.432764	210622	peptidase domain containing associated with muscle regeneration 1	2	102390169	102483198	+
ENSMUSG00000068220	Lgals1	AA410090 Gal-1 Galbp L-14.5 L14 Lect14 galectin-1	0.445761	4.74184	4.25292	0.000254166	0.00929684	0.180712	16852	lectin, galactose binding, soluble 1	15	78757155	78760895	+
ENSMUSG00000034462	Pkd2	C030034P18Rik PC2 TRPP2	-0.752128	5.08241	-4.25093	0.000255483	0.00932044	0.16185	18764	polycystic kidney disease 2	5	104888469	104934838	+
ENSMUSG00000047497	Adamts12		-0.488288	5.08698	-4.24777	0.000257587	0.00937251	0.151335	239337	a disintegrin-like and metallopeptidase (reprolysin type) with thrombospondin type 1 motif, 12	15	10994545	11276622	+
ENSMUSG00000091243	Vgll3	1700110N18Rik 4832416J22 C80713 Vgl-3 Vito-2	0.459714	4.16741	4.24418	0.000259996	0.00943002	0.202849	73569	vestigial like 3 (Drosophila)	16	65815878	65863302	+
ENSMUSG00000029675	Eln	AI385707 AI480567 E030024M20Rik	-1.0061	3.18699	-4.24249	0.000261138	0.00943002	0.318839	13717	elastin	5	135179651	135223111	-
ENSMUSG00000036856	Wnt4	Wnt-4	-0.898557	2.99342	-4.24239	0.000261208	0.00943002	0.339362	22417	wingless-related MMTV integration site 4	4	136833404	136855641	+
ENSMUSG00000037362	Nov	C130088N23Rik CCN3	-0.624707	6.21065	-4.24029	0.000262635	0.00945691	0.154279	18133	nephroblastoma overexpressed gene	15	54577257	54585594	+
ENSMUSG00000022494	Shisa9	2700045P11Rik Ckamp44	-1.15963	0.933253	-4.23836	0.000263952	0.00947972	0.494168	72555	shisa homolog 9 (Xenopus laevis)	16	11984674	12267896	+
ENSMUSG00000000031	H19		-0.623718	10.1927	-4.23546	0.000265946	0.00951777	0.395692		H19 fetal liver mRNA	7	149761434	149764048	-
ENSMUSG00000026980	Ly75	CD205 DEC-205 DEC205	-0.681473	1.60355	-4.23482	0.000266385	0.00951777	0.454545	17076	lymphocyte antigen 75	2	60130160	60221360	-
ENSMUSG00000054555	Adam12	Mltna mKIAA4001	-0.614511	6.13212	-4.23033	0.000269504	0.00960102	0.125174	11489	a disintegrin and metallopeptidase domain 12 (meltrin alpha)	7	141074882	141423829	-
ENSMUSG00000062151	Unc13c		0.408518	5.324	4.22948	0.0002701	0.00960102	0.104124	208898	unc-13 homolog C (C. elegans)	9	73328677	73781374	-
ENSMUSG00000030067	Foxp1		-0.662366	5.8222	-4.22575	0.000272728	0.00964544	0.101449	108655	forkhead box P1	6	98875332	99472715	-
ENSMUSG00000026893	Gca		0.504422	3.95416	4.22573	0.000272741	0.00964544	0.179499	227960	grancalcin	2	62502342	62532166	+
ENSMUSG00000020176	Grb10	5730571D09Rik AI325020 Meg1 mKIAA0207	-0.441782	8.18008	-4.22386	0.000274065	0.0096676	0.244246	14783	growth factor receptor bound protein 10	11	11830511	11938686	-
ENSMUSG00000006403	Adamts4		-0.82814	1.7546	-4.22101	0.000276099	0.00971461	0.411504	240913	a disintegrin-like and metallopeptidase (reprolysin type) with thrombospondin type 1 motif, 4	1	173180552	173190768	+
ENSMUSG00000074505	Fat3		0.495891	7.23293	4.21897	0.000277559	0.00974127	0.167108	270120	FAT tumor suppressor homolog 3 (Drosophila)	9	15714649	16182681	-
ENSMUSG00000020899	Pfas		-0.547286	3.32382	-4.21783	0.000278382	0.00974548	0.23108	237823	phosphoribosylformylglycinamidine synthase (FGAR amidotransferase)	11	68799199	68824788	-
ENSMUSG00000080966	Gm6263		0.355075	5.13171	4.20871	0.00028504	0.00994009	0.0536936		predicted gene 6263	13	74156241	74157582	-
ENSMUSG00000031486	Gpr124	8430414O08Rik 9530074E10Rik Tem5 mKIAA1531	-0.41678	4.85879	-4.20826	0.000285375	0.00994009	0.0589024	78560	G protein-coupled receptor 124	8	28196313	28233890	+
ENSMUSG00000036606	Plxnb2		-0.340407	5.63683	-4.20561	0.000287338	0.00997893	0.0440167	140570	plexin B2	15	88985979	89011218	-
ENSMUSG00000061186	Sfmbt2		-0.937945	1.51129	-4.20482	0.00028793	0.00997893	0.388857	353282	Scm-like with four mbt domains 2	2	10292137	10516880	+
ENSMUSG00000032289	Thsd4		-0.733572	5.86943	-4.20012	0.000291458	0.010076	0.0391807	207596	thrombospondin, type I, domain containing 4	9	59814738	60369853	-
ENSMUSG00000027559	Car3	BB219044 Ca3 Car-3	1.02556	4.18387	4.18781	0.000300905	0.0103668	0.071906	12350	carbonic anhydrase 3	3	14863538	14872351	+
ENSMUSG00000052456	Asna1	1810048H22Rik ArsA	0.369394	5.57557	4.18698	0.000301552	0.0103668	-0.00219054	56495	arsA arsenite transporter, ATP-binding, homolog 1 (bacterial)	8	87541833	87549177	-
ENSMUSG00000047986	Palm3	4432412L15Rik AL024300	0.687906	4.71703	4.18626	0.000302112	0.0103668	0.0185014	74337	paralemmin 3	8	86545370	86554194	+
ENSMUSG00000029757	Dync1i1	DH IC-1 DHIC-1 DIC Dncic1 IC74	0.593853	4.49625	4.18517	0.00030297	0.0103706	0.0286959	13426	dynein cytoplasmic 1 intermediate chain 1	6	5675639	5978039	+
ENSMUSG00000028600	Podn		-0.892884	3.54321	-4.17683	0.000309587	0.010571	0.107483	242608	podocan	4	107687396	107704942	-
ENSMUSG00000035673	Sbno2		0.623559	2.62025	4.17266	0.000312943	0.0106335	0.212067	216161	strawberry notch homolog 2 (Drosophila)	10	79520161	79565443	-
ENSMUSG00000017493	Igfbp4	AI875747 Deb2 IGFBP-4	-0.466501	5.02088	-4.17251	0.000313068	0.0106335	-0.0366438	16010	insulin-like growth factor binding protein 4	11	98902558	98915706	+
ENSMUSG00000020183	Cpm	1110060I01Rik 5730456K23Rik AA589379 E030045M14Rik	-0.986714	3.75767	-4.17032	0.000314844	0.0106335	0.0675212	70574	carboxypeptidase M	10	117066556	117124408	+
ENSMUSG00000002459	Rgs20	2900073E09Rik Rgsz1	0.735387	1.8872	4.17013	0.000315002	0.0106335	0.27916	58175	regulator of G-protein signaling 20	1	4899657	5060366	-
ENSMUSG00000073530	Pappa2	PAPP-A2 PLAC3 Pappe	0.892632	5.70494	4.16982	0.000315255	0.0106335	-0.0359242	23850	pappalysin 2	1	160641862	160887870	-
ENSMUSG00000041594	Tmtc4	4930403J22Rik 5730419O14Rik	-0.470221	5.70492	-4.16145	0.000322161	0.0108401	-0.0650633	70551	transmembrane and tetratricopeptide repeat containing 4	14	123318193	123383257	-
ENSMUSG00000010064	Slc38a3	0610012J02Rik D9Ucla2 Nat1 Slc38-3 Sn1 Snat3 mNAT	-0.762887	2.14041	-4.15839	0.000324723	0.0108998	0.226881	76257	solute carrier family 38, member 3	9	107552970	107569705	-
ENSMUSG00000024598	Fbn2		-0.60874	6.33562	-4.15711	0.000325803	0.0109097	-0.0482185	100047082	fibrillin 2	18	58168277	58369580	-
ENSMUSG00000019851	Perp	1110017A08Rik KCP1 KRTCAP1 PIGPC1 THW	-0.614877	3.79599	-4.15227	0.00032991	0.0110206	0.00999881	64058	PERP, TP53 apoptosis effector	10	18564877	18576879	+
ENSMUSG00000022856	Tmem41a	2900010K02Rik 5730578N08Rik	0.430797	3.94206	4.1477	0.000333835	0.0111061	-0.0159756	66664	transmembrane protein 41a	16	21934400	21947617	-
ENSMUSG00000021565	Slc6a19	4632401C08Rik B<0>AT1	0.651996	3.17326	4.14743	0.000334072	0.0111061	0.0830777	74338	solute carrier family 6 (neurotransmitter transporter), member 19	13	73817193	73842313	-
ENSMUSG00000002897	Il17ra	AW538159 Cdw217 Il17r VDw217	-0.814902	3.30671	-4.14502	0.000336162	0.0111488	0.0561181	16172	interleukin 17 receptor A	6	120413215	120433745	+
ENSMUSG00000059003	Grin2a	GluN2A NMDAR2A NR2A	0.884286	0.931156	4.14107	0.00033961	0.0112363	0.263946	14811	glutamate receptor, ionotropic, NMDA2A (epsilon 1)	16	9577803	9995014	-
ENSMUSG00000086847	Gm16065		1.17387	0.745179	4.13935	0.000341124	0.0112595	0.265542		predicted gene 16065	5	120135104	120141227	-
ENSMUSG00000038156	Spon1		-0.412468	4.93768	-4.13406	0.000345825	0.0113781	-0.130889	233744	spondin 1, (f-spondin) extracellular matrix protein	7	120909512	121186884	+
ENSMUSG00000036862	Dchs1		-0.460317	5.50352	-4.13347	0.000346359	0.0113781	-0.138981	233651	dachsous 1 (Drosophila)	7	112901503	112936168	-
ENSMUSG00000040612	Ildr2		-0.796923	5.74103	-4.13185	0.00034781	0.0113988	-0.135728	100039795	immunoglobulin-like domain containing receptor 2	1	168184270	168246954	+
ENSMUSG00000034006	Pqlc1	2310009N05Rik 4933425L21Rik 5730564E11Rik C78974	0.425518	3.63031	4.12821	0.000351106	0.0114705	-0.0282707	66943	PQ loop repeat containing 1	18	80450031	80489464	+
ENSMUSG00000000308	Ckmt1	Mt-CK ScCKmit UbCKmit mi-CK	0.56754	4.62843	4.12633	0.000352811	0.0114705	-0.128883	12716	creatine kinase, mitochondrial 1, ubiquitous	2	121183450	121189473	+
ENSMUSG00000033152	Podxl2		-0.402958	3.56988	-4.12633	0.000352817	0.0114705	-0.029427	319655	podocalyxin-like 2	6	88792552	88825038	-
ENSMUSG00000042734	Ttc9	1700029M07Rik AI429215 AI853559	0.594048	5.93389	4.12579	0.000353307	0.0114705	-0.144167	69480	tetratricopeptide repeat domain 9	12	82732356	82765928	+
ENSMUSG00000028031	Dkk2		-0.55746	3.77456	-4.11904	0.000359533	0.0116195	-0.0714056	56811	dickkopf homolog 2 (Xenopus laevis)	3	131748256	131843257	+
ENSMUSG00000031848	Lsm4		0.584003	2.66637	4.11899	0.000359572	0.0116195	0.074201	50783	LSM4 homolog, U6 small nuclear RNA associated (S. cerevisiae)	8	73197147	73202651	+
ENSMUSG00000091323	Gm12166		0.889993	1.11132	4.11558	0.000362764	0.0116779	0.196822		predicted gene 12166	11	45864869	45865851	-
ENSMUSG00000021253	Tgfb3	Tgfb-3	-0.646453	3.93134	-4.11465	0.000363638	0.0116779	-0.0991004	21809	transforming growth factor, beta 3	12	87397694	87419991	-
ENSMUSG00000052942	Glis3		-0.987139	2.53736	-4.11401	0.000364232	0.0116779	0.0791777	226075	GLIS family zinc finger 3	19	28333341	28754567	-
ENSMUSG00000037490	Slc2a12		-0.587788	3.18035	-4.11346	0.000364751	0.0116779	-0.00910441	353169	solute carrier family 2 (facilitated glucose transporter), member 12	10	22364817	22424091	+
ENSMUSG00000028773	Fabp3	Fabph-1 Fabph-4 Fabph1 Fabph4 H-FABP Mdgi	0.573275	1.60581	4.10987	0.000368158	0.011743	0.153826	14077	fatty acid binding protein 3, muscle and heart	4	129985839	129992707	+
ENSMUSG00000041695	Kcnj2	IRK1 Kcnf1 Kir2.1	-0.613371	4.47596	-4.10937	0.000368632	0.011743	-0.164726	16518	potassium inwardly-rectifying channel, subfamily J, member 2	11	110927478	110938135	+
ENSMUSG00000026778	Prkcq	A130035A12Rik AW494342 PKC-0 PKC-theta PKCtheta Pkcq	0.478369	4.17228	4.10865	0.000369324	0.011743	-0.136899	18761	protein kinase C, theta	2	11093740	11222853	+
ENSMUSG00000031465	Angpt2	Agpt2 Ang-2 Ang2	-0.625101	3.25696	-4.10433	0.000373466	0.0118475	-0.0416458	11601	angiopoietin 2	8	18690263	18741562	-
ENSMUSG00000024085	Man2a1	Mana-2 Mana2 Map-2	-0.448565	5.31406	-4.10159	0.000376123	0.0119045	-0.219772	17158	mannosidase 2, alpha 1	17	64950076	65104450	+
ENSMUSG00000058927	Gm10053		0.417962	3.76011	4.09714	0.000380473	0.0119882	-0.121241	13063	predicted gene 10053	19	24950227	24950702	+
ENSMUSG00000048458	6530418L21Rik		0.545832	3.97749	4.09712	0.000380496	0.0119882	-0.144632	109050	RIKEN cDNA 6530418L21 gene	3	105507517	105523760	+
ENSMUSG00000024076	Vit	1700052E02Rik 1700110E08Rik 2810429K11Rik	-0.465617	2.99577	-4.0917	0.000385859	0.0121107	-0.0400765	74199	vitrin	17	78907480	79026737	+
ENSMUSG00000050650	Mrgpra1		0.614004	3.61377	4.0911	0.000386461	0.0121107	-0.114459	233221	MAS-related GPR, member A1	7	54590245	54609610	-
ENSMUSG00000060147	Serpinb6a	4930482L21Rik D330015H01Rik PI-6 Serpinb6 Spi3 ovalbumin	0.343825	6.51402	4.0898	0.000387763	0.0121107	-0.206362	20719	serine (or cysteine) peptidase inhibitor, clade B, member 6a	13	34009787	34094663	-
ENSMUSG00000036412	Arsi		-1.04676	2.31016	-4.08968	0.000387878	0.0121107	0.0461262	545260	arylsulfatase i	18	61071434	61078215	+
ENSMUSG00000028413	B4galt1	AA407245 B-1,4-GalT GalT Ggtb Ggtb2	-0.363364	5.53231	-4.08721	0.000390365	0.012161	-0.255201	14595	UDP-Gal:betaGlcNAc beta 1,4- galactosyltransferase, polypeptide 1	4	40751635	40801038	-
ENSMUSG00000024799	Tm7sf2	3110041O18Rik ANG1 C14SR Dhcr14	0.324648	4.8677	4.08509	0.00039251	0.0122004	-0.248894	73166	transmembrane 7 superfamily member 2	19	6062821	6068373	-
ENSMUSG00000041703	Zic5	1700049L20Rik Opr	-1.13251	3.0982	-4.08396	0.000393659	0.0122087	-0.0625652	65100	zinc finger protein of the cerebellum 5	14	122856017	122864899	-
ENSMUSG00000034320	Slc26a2	Dtd ST-OB	-0.548577	4.96318	-4.08042	0.000397273	0.0122728	-0.265346	13521	solute carrier family 26 (sulfate transporter), member 2	18	61352573	61371266	-
ENSMUSG00000028194	Ddah1	2410006N07Rik 2510015N06Rik AI987801 AW050362	0.421585	7.55547	4.0802	0.000397497	0.0122728	-0.15672	69219	dimethylarginine dimethylaminohydrolase 1	3	145421639	145557241	+
ENSMUSG00000045648	Vwc2l		0.69136	4.78708	4.07925	0.000398479	0.0122758	-0.253055	320460	von Willebrand factor C domain-containing protein 2-like	1	70772289	70931971	+
ENSMUSG00000022505	Emp2	XMP	0.443984	4.60488	4.07817	0.000399593	0.0122828	-0.249791	13731	epithelial membrane protein 2	16	10281842	10314061	-
ENSMUSG00000005360	Slc1a3	AI504299 B430115D02Rik Eaat1 GLAST GLAST-1 GLU-T GluT-1 Gmt1 MGluT1	-0.71965	3.97049	-4.07399	0.000403929	0.0123886	-0.203879	20512	solute carrier family 1 (glial high affinity glutamate transporter), member 3	15	8584124	8660764	-
ENSMUSG00000039835	Nhsl1		-0.524897	4.87231	-4.07059	0.000407486	0.0124311	-0.286517	215819	NHS-like 1	10	18110128	18253698	+
ENSMUSG00000084790	Gm15879		-0.807165	0.756107	-4.07054	0.000407543	0.0124311	0.101354		predicted gene 15879	16	4032839	4037847	-
ENSMUSG00000023886	Smoc2	1700056C05Rik 5430426J21Rik Smoc2l	-0.729615	3.5194	-4.0701	0.000408004	0.0124311	-0.158805	64074	SPARC related modular calcium binding 2	17	14416513	14541797	+
ENSMUSG00000091342	Gm17329		-0.647629	3.53114	-4.06789	0.000410346	0.0124751	-0.166513		predicted gene, 17329	11	94810494	94811645	-
ENSMUSG00000001891	Ugp2		0.365894	5.4744	4.06614	0.000412196	0.0125039	-0.30665	216558	UDP-glucose pyrophosphorylase 2	11	21221141	21271204	-
ENSMUSG00000085696	2700086A05Rik		0.590212	2.64943	4.06521	0.000413197	0.0125045	-0.0561499		RIKEN cDNA 2700086A05 gene	6	52125216	52165075	+
ENSMUSG00000028555	Ttc39a		0.668485	2.83554	4.06393	0.000414554	0.0125045	-0.0813964	230603	tetratricopeptide repeat domain 39A	4	109079228	109117350	+
ENSMUSG00000060961	Slc4a4	AI835705 NBC NBC1	-0.356017	6.82971	-4.06359	0.000414921	0.0125045	-0.25112	54403	solute carrier family 4 (anion exchanger), member 4	5	89315843	89668678	+
ENSMUSG00000020326	Ccng1	AI314029	0.338729	7.17842	4.06198	0.000416652	0.0125294	-0.229759	12450	cyclin G1	11	40562054	40568813	-
ENSMUSG00000024647	Cbln2	6330593N19Rik A730004O05	0.694117	4.36809	4.05548	0.000423708	0.0126997	-0.283397	12405	cerebellin 2 precursor protein	18	86880502	86887675	+
ENSMUSG00000017412	Cacnb4	3110038O15Rik Cchb4 lethargic lh	0.464346	5.77392	4.05432	0.000424972	0.0126997	-0.329939	12298	calcium channel, voltage-dependent, beta 4 subunit	2	52283845	52532350	-
ENSMUSG00000041842	Fhdc1		0.494477	2.29924	4.05424	0.000425062	0.0126997	-0.0435609	229474	FH2 domain containing 1	3	84247947	84284351	-
ENSMUSG00000017314	Mpp2	D11Bwg0652e Dlg2 Dlgh2 Pals4	-0.471676	4.84321	-4.05186	0.000427685	0.0127505	-0.332653	50997	membrane protein, palmitoylated 2 (MAGUK p55 subfamily member 2)	11	101918329	101949829	-
ENSMUSG00000018102	Hist1h2bc		0.486918	3.6298	4.0486	0.000431293	0.012806	-0.224866	319179	histone cluster 1, H2bc	13	23776068	23784357	+
ENSMUSG00000032802	Srxn1	1700127B04Rik AI854065 AW488194 Npn3 Srx Srx1 TX01	0.518763	4.3551	4.0479	0.000432081	0.012806	-0.305014	76650	sulfiredoxin 1 homolog (S. cerevisiae)	2	151931252	151937112	+
ENSMUSG00000014329	Bicc1	Bic-C bpk jcpk	-0.544569	4.76887	-4.04768	0.000432317	0.012806	-0.338864	83675	bicaudal C homolog 1 (Drosophila)	10	70385580	70622448	-
ENSMUSG00000026109	Tmeff2	4832418D20Rik 7630402F16Rik	0.628468	7.2125	4.0445	0.000435885	0.0128842	-0.269641	56363	transmembrane protein with EGF-like and two follistatin-like domains 2	1	50957491	51244114	+
ENSMUSG00000034842	Art3		0.689682	3.30611	4.0418	0.00043893	0.0129466	-0.194749	109979	ADP-ribosyltransferase 3	5	92760853	92843654	+
ENSMUSG00000020715	Ern1	9030414B18Rik AI225830 C85377 Ire1a Ire1alpha Ire1p	-0.385233	3.85442	-4.03901	0.000442104	0.0130125	-0.281462	78943	endoplasmic reticulum (ER) to nucleus signalling 1	11	106255964	106349166	-
ENSMUSG00000015994	Fnta	FTA	0.360841	5.50748	4.03735	0.000443998	0.0130406	-0.378449	14272	farnesyltransferase, CAAX box, alpha	8	27109201	27126073	-
ENSMUSG00000027777	Schip1		0.428272	5.57894	4.03621	0.000445308	0.0130514	-0.379771	100505386	schwannomin interacting protein 1	3	67868864	68430404	+
ENSMUSG00000037791	Phf12		-0.376266	5.14605	-4.03214	0.000450011	0.0131614	-0.392243	268448	PHD finger protein 12	11	77796256	77844041	+
ENSMUSG00000017978	Cadps2		0.536153	3.03335	4.02539	0.000457909	0.0133642	-0.203447	320405	Ca2+-dependent activator protein for secretion 2	6	23212773	23789421	-
ENSMUSG00000018427	Ypel2	6430570G24 E130113K08Rik	0.773641	2.5006	4.02326	0.000460439	0.013383	-0.138235	77864	yippee-like 2 (Drosophila)	11	86749927	86807209	-
ENSMUSG00000031380	Figf	AI325264 VEGF-D Vegfd	-0.812422	2.20162	-4.02322	0.000460483	0.013383	-0.108358	14205	c-fos induced growth factor	X	160811310	160840582	+
ENSMUSG00000022508	Bcl6	Bcl5	0.605728	3.3705	4.02221	0.000461684	0.0133898	-0.254433	12053	B cell leukemia/lymphoma 6	16	23965138	23988938	-
ENSMUSG00000032394	Igdcc3	2810401C09Rik AI851425 Punc WI-14920	-0.89208	1.46287	-4.02051	0.000463715	0.0134206	-0.0509181	19289	immunoglobulin superfamily, DCC subclass, member 3	9	64988961	65033664	+
ENSMUSG00000025648	Pfkfb4		-0.808678	1.19101	-4.01749	0.000467338	0.013489	-0.042075	270198	6-phosphofructo-2-kinase/fructose-2,6-biphosphatase 4	9	108893947	108934737	+
ENSMUSG00000022212	Cpne6	AU067659 BB076446	0.629631	5.39776	4.01692	0.000468024	0.013489	-0.426683	12891	copine VI	14	56129282	56136268	+
ENSMUSG00000036578	Fxyd7	1110035I01Rik	0.497786	4.07853	4.01516	0.00047015	0.0135222	-0.360165	57780	FXYD domain-containing ion transport regulator 7	7	31827536	31836481	-
ENSMUSG00000033107	Rnf125	4930553F04Rik	0.687077	2.30141	4.01069	0.000475608	0.013623	-0.147274	67664	ring finger protein 125	18	21103126	21142349	+
ENSMUSG00000036568	BC032203		-0.309277	5.20151	-4.00995	0.000476517	0.013623	-0.448858	210982	cDNA sequence BC032203	17	46935065	46968362	-
ENSMUSG00000028121	Bcar3	AI131758 AND-34	0.437835	2.623	4.00988	0.000476605	0.013623	-0.189625	29815	breast cancer anti-estrogen resistance 3	3	122122698	122233098	+
ENSMUSG00000032374	Plod2	D530025C14Rik LH2 Plod-2	-0.32715	5.75155	-4.00793	0.000479	0.0136633	-0.449162	26432	procollagen lysine, 2-oxoglutarate 5-dioxygenase 2	9	92437061	92503266	+
ENSMUSG00000026209	Dnpep	AA407814	0.373974	4.13955	4.00712	0.000480009	0.013664	-0.388617	13437	aspartyl aminopeptidase	1	75304471	75314212	-
ENSMUSG00000033960	9430020K01Rik		-0.506512	6.73844	-4.00584	0.000481589	0.0136809	-0.400964	240185	RIKEN cDNA 9430020K01 gene	18	4634927	4682866	+
ENSMUSG00000032936	Camkv		0.731286	2.1595	4.0012	0.000487386	0.0138172	-0.15514	235604	CaM kinase-like vesicle-associated	9	107838251	107852022	+
ENSMUSG00000002580	1810046J19Rik		0.604806	4.17021	3.99982	0.00048912	0.0138381	-0.40553	103742	RIKEN cDNA 1810046J19 gene	11	98299022	98300305	-
ENSMUSG00000092060	Bend4		-0.381502	6.49159	-3.99727	0.000492345	0.0138841	-0.439426	666938	BEN domain containing 4	5	67783386	67819038	-
ENSMUSG00000038028	9630033F20Rik		0.494227	4.32653	3.99694	0.000492769	0.0138841	-0.430003	319801	RIKEN cDNA 9630033F20 gene	6	127035134	127059568	-
ENSMUSG00000036863	Syde2		-0.57688	2.23084	-3.99542	0.000494695	0.0138841	-0.180503	214804	synapse defective 1, Rho GTPase, homolog 2 (C. elegans)	3	145650834	145684684	+
ENSMUSG00000027340	Slc23a2	AI844736 NBTL1 SVCT2 Slc23a1 YSPL2 YSPL3 mKIAA0238	-0.378832	5.3833	-3.99538	0.000494752	0.0138841	-0.485981	54338	solute carrier family 23 (nucleobase transporters), member 2	2	131878232	131970844	-
ENSMUSG00000004105	Angptl2	AI593246 AW260363 Arp2	-0.489777	5.55145	-3.99143	0.000499809	0.0139466	-0.493815	26360	angiopoietin-like 2	2	33071589	33103237	+
ENSMUSG00000001313	Rnd2	Arhn Rohn	0.365342	3.86567	3.99088	0.000500519	0.0139466	-0.398858	11858	Rho family GTPase 2	11	101326313	101333167	+
ENSMUSG00000005952	Trpv1		-0.7053	4.05989	-3.99049	0.000501022	0.0139466	-0.421244	193034	transient receptor potential cation channel, subfamily V, member 1	11	73047794	73074744	+
ENSMUSG00000004328	Hif3a	Ipas MOP7 NEPAS bHLHe17	-0.468565	6.81402	-3.98822	0.000503965	0.0139466	-0.439614	53417	hypoxia inducible factor 3, alpha subunit	7	17616856	17647776	-
ENSMUSG00000028127	Abcd3	AI313901 AU018866 AW146054 PMP68 PMP70 Pxmp1	0.33632	5.92636	3.98731	0.000505139	0.0139466	-0.493361	19299	ATP-binding cassette, sub-family D (ALD), member 3	3	121461827	121518220	-
ENSMUSG00000027832	Ptx3	AI607804 TSG-14	-1.15445	1.50754	-3.98716	0.000505336	0.0139466	-0.131232	19288	pentraxin related gene	3	66023809	66029728	+
ENSMUSG00000028289	Epha7	Cek11 Ebk Ehk3 Hek11 Mdk1	-0.345888	5.6881	-3.98716	0.000505343	0.0139466	-0.50255	13841	Eph receptor A7	4	28740281	28894649	+
ENSMUSG00000068184	Ndufaf2	1810058I14Rik C86051 Ndufa12l mimitin	0.573827	2.61678	3.98682	0.000505788	0.0139466	-0.24348	75597	NADH dehydrogenase (ubiquinone) 1 alpha subcomplex, assembly factor 2	13	108842784	108948819	-
ENSMUSG00000031841	Cdh13	4932416G01Rik Cdht T-cadherin Tcad	0.542842	4.30167	3.98663	0.000506034	0.0139466	-0.452551	12554	cadherin 13	8	120807633	121848821	+
ENSMUSG00000023034	Nr4a1	GFRP1 Gfrp Hbr-1 Hbr1 Hmr N10 NGFI-B NGFIB NP10 TIS1 TR3 nur77	0.599815	2.85023	3.9831	0.00051065	0.0140459	-0.281879	15370	nuclear receptor subfamily 4, group A, member 1	15	101097277	101105223	+
ENSMUSG00000041556	Fbxo2		0.690089	3.82404	3.97927	0.000515716	0.0141572	-0.415831	230904	F-box protein 2	4	147534730	147540533	+
ENSMUSG00000040855	Reps2		-0.431374	5.42255	-3.97623	0.000519765	0.0142401	-0.533387	194590	RALBP1 associated Eps domain containing protein 2	X	158849886	159081581	-
ENSMUSG00000019889	Ptprk	AI853699 PTPk RPTPkappa	-0.346803	4.94097	-3.97424	0.00052244	0.0142445	-0.531264	19272	protein tyrosine phosphatase, receptor type, K	10	27794626	28317203	+
ENSMUSG00000022754	Tmem45a	C630002M10Rik M32486 p19.5	-0.757389	1.04948	-3.97418	0.000522517	0.0142445	-0.137674	56277	transmembrane protein 45a	16	56805274	56886279	-
ENSMUSG00000038244	Mical2		-0.490277	5.38995	-3.97382	0.000523008	0.0142445	-0.539144	320878	microtubule associated monoxygenase, calponin and LIM domain containing 2	7	119369370	119498708	+
ENSMUSG00000035834	Polr3g	2310047G20Rik AV275904 RPC32 RPC7	0.463759	4.76857	3.97024	0.00052785	0.0143482	-0.528922	67486	polymerase (RNA) III (DNA directed) polypeptide G	13	81812842	81850012	-
ENSMUSG00000003411	Rab3b	2610528C18Rik	0.509871	4.79846	3.96824	0.000530574	0.014394	-0.534682	69908	RAB3B, member RAS oncogene family	4	108551668	108615929	+
ENSMUSG00000002228	Ppm1j	2310008J22Rik PP2Czeta Ppp2cz	0.523905	2.99242	3.967	0.000532269	0.0144118	-0.341332	71887	protein phosphatase 1J	3	104583974	104588936	+
ENSMUSG00000026479	Lamc2	AA589349	-0.731233	1.9078	-3.96438	0.000535874	0.0144811	-0.221931	16782	laminin, gamma 2	1	154969886	155033577	-
ENSMUSG00000070867	Gm12824		-0.770302	4.01606	-3.95805	0.000544669	0.0146902	-0.496189	666048	predicted gene 12824	4	114079329	114287703	+
ENSMUSG00000044674	Fzd1	AW227548 FZ-1 Fz1	-0.407569	5.81662	-3.94571	0.000562251	0.0151161	-0.601869	14362	frizzled homolog 1 (Drosophila)	5	4753842	4758216	-
ENSMUSG00000044033	Ccdc141		-0.451506	4.45088	-3.94544	0.000562641	0.0151161	-0.572943	545428	coiled-coil domain containing 141	2	76847960	77008693	-
ENSMUSG00000002997	Prkar2b	AI451071 AW061005 Pkarb2 RII(beta)	0.506404	6.11716	3.9414	0.000568518	0.0152444	-0.597793	19088	protein kinase, cAMP dependent regulatory, type II beta	12	32643341	32746161	-
ENSMUSG00000028159	Dapp1	Bam32	-0.992494	1.94514	-3.93872	0.000572447	0.0153045	-0.284935	26377	dual adaptor for phosphotyrosine and 3-phosphoinositides 1	3	137593971	137644509	-
ENSMUSG00000038375	Trp53inp2	1110029F20Rik Tp53inp2	0.314585	7.85509	3.93837	0.000572967	0.0153045	-0.486769	68728	transformation related protein 53 inducible nuclear protein 2	2	155206795	155215586	+
ENSMUSG00000001911	Nfix		-0.518533	4.9424	-3.9376	0.000574095	0.0153052	-0.621372	18032	nuclear factor I/X	8	87223775	87324243	-
ENSMUSG00000044167	Foxo1	AI876417 Afxh FKHR Fkhr1 Foxo1a	-0.376714	5.68625	-3.93562	0.00057702	0.015348	-0.630797	56458	forkhead box O1	3	52072259	52154031	+
ENSMUSG00000006386	Tek	AA517024 Cd202b Hyk Tie2 tie-2	-0.567383	3.69636	-3.93502	0.000577915	0.015348	-0.518545	21687	endothelial-specific receptor tyrosine kinase	4	94405980	94541667	+
ENSMUSG00000046318	Ccbe1		-1.32759	1.57761	-3.9335	0.00058018	0.0153787	-0.263791	320924	collagen and calcium binding EGF domains 1	18	66204956	66462393	-
ENSMUSG00000032418	Me1	D9Ertd267e Mdh-1 Mod-1 Mod1	0.32737	4.7505	3.93264	0.000581466	0.0153833	-0.62338	17436	malic enzyme 1, NADP(+)-dependent, cytosolic	9	86474970	86589947	-
ENSMUSG00000036181	Hist1h1c	0610008C09Rik H1.2 H1c H1f2 H1var1 His1a	0.568979	2.93108	3.93178	0.000582747	0.0153878	-0.419783	50708	histone cluster 1, H1c	13	23830676	23832235	+
ENSMUSG00000049422	Chchd10		0.508323	3.50855	3.92685	0.00059018	0.0155545	-0.510359	103172	coiled-coil-helix-coiled-coil-helix domain containing 10	10	75398318	75400470	+
ENSMUSG00000041219	Arhgap11a		0.40602	4.4561	3.92599	0.000591498	0.0155596	-0.61887	228482	Rho GTPase activating protein 11A	2	113670173	113688818	-
ENSMUSG00000022474	Pmm1	C77612	0.374988	4.52848	3.92242	0.000596943	0.0156731	-0.633751	29858	phosphomannomutase 1	15	81781538	81791360	-
ENSMUSG00000027955	Fam198b	1110032E23Rik 2210419I08Rik AV011458 Ened	0.508419	6.739	3.91731	0.000604831	0.0158183	-0.619971	68659	family with sequence similarity 198, member B	3	79688455	79750202	+
ENSMUSG00000026260	Ndufa10	2900053E13Rik	0.404116	5.78872	3.9171	0.000605169	0.0158183	-0.672178	67273	NADH dehydrogenase (ubiquinone) 1 alpha subcomplex 10	1	94335587	94370437	-
ENSMUSG00000018770	Atp5g3		0.319423	6.10401	3.91663	0.000605893	0.0158183	-0.661503	228033	ATP synthase, H+ transporting, mitochondrial F0 complex, subunit C3 (subunit 9)	2	73746504	73749383	-
ENSMUSG00000020140	Lgr5	FEX Gpr49	0.546902	3.4978	3.91371	0.000610456	0.0159074	-0.540636	14160	leucine rich repeat containing G protein coupled receptor 5	10	114887367	115024836	-
ENSMUSG00000032925	Itgbl1		-0.839031	4.03012	-3.91238	0.000612539	0.0159231	-0.60976	223272	integrin, beta-like 1	14	124059193	124374840	+
ENSMUSG00000035297	Cops4	AW208976 D5Ertd774e	0.273756	5.30041	3.91187	0.000613353	0.0159231	-0.692345	26891	COP9 (constitutive photomorphogenic) homolog, subunit 4 (Arabidopsis thaliana)	5	100947328	100976822	+
ENSMUSG00000059714	Flot1	reggie-2	0.465581	6.44015	3.91008	0.000616174	0.0159664	-0.65783	14251	flotillin 1	17	35960175	35969736	+
ENSMUSG00000057715	A830018L16Rik		0.475291	5.61595	3.90861	0.000618503	0.0159968	-0.696652	320492	RIKEN cDNA A830018L16 gene	1	11404186	11965982	+
ENSMUSG00000069769	Msi2	1700105C15Rik AI451722 AI563628 AW489193 Msi2h	-0.311671	6.2094	-3.90637	0.00062207	0.016057	-0.682584	76626	Musashi homolog 2 (Drosophila)	11	88152884	88579827	-
ENSMUSG00000018900	Slc22a5	Lstpl Octn2 jvs	-0.58635	2.22588	-3.9057	0.000623145	0.016057	-0.397318	20520	solute carrier family 22 (organic cation transporter), member 5	11	53678044	53705162	-
ENSMUSG00000056665	4930572J05Rik		0.731184	4.60137	3.90461	0.000624901	0.0160724	-0.676158	223626	RIKEN cDNA 4930572J05 gene	15	74551664	74554803	+
ENSMUSG00000042156	Dzip1	2510025K24Rik 2810422M04Rik mKIAA0996	-0.52442	4.14622	-3.90133	0.000630189	0.0161759	-0.654002	66573	DAZ interacting protein 1	14	119274742	119324609	-
ENSMUSG00000037003	Tenc1		-0.562137	4.36043	-3.90066	0.000631262	0.0161759	-0.675708	209039	tensin like C1 domain-containing phosphatase	15	101930909	101946832	+
ENSMUSG00000041134	Cyyr1		0.613479	2.38808	3.89492	0.000640636	0.0163859	-0.439187	224405	cysteine and tyrosine-rich protein 1	16	85421778	85553642	-
ENSMUSG00000039462	Col10a1	Col10 Col10a-1	-1.07001	2.00096	-3.89241	0.000644787	0.0164617	-0.400665	12813	collagen, type X, alpha 1	10	34109787	34116891	+
ENSMUSG00000010936	Vac14		0.325563	4.76121	3.88961	0.000649429	0.0165497	-0.730829	234729	Vac14 homolog (S. cerevisiae)	8	113142503	113244296	+
ENSMUSG00000026365	Cfh	Mud-1 NOM Sas-1 Sas1	-0.765919	5.53022	-3.88652	0.000654607	0.0166238	-0.752624	12628	complement component factor h	1	141982432	142079988	-
ENSMUSG00000026473	Glul	GS Glns	-0.370157	6.59744	-3.88644	0.000654737	0.0166238	-0.707537	14645	glutamate-ammonia ligase (glutamine synthetase)	1	155747074	155756853	+
ENSMUSG00000060862	Zbtb40		-0.589074	2.64305	-3.88284	0.000660815	0.0167475	-0.504127	230848	zinc finger and BTB domain containing 40	4	136535647	136604716	-
ENSMUSG00000047228	BC048546		0.402957	5.12664	3.87958	0.00066636	0.0168442	-0.76852	232400	cDNA sequence BC048546	6	128489840	128531624	-
ENSMUSG00000051323	Pcdh19		0.637758	5.39037	3.87917	0.000667062	0.0168442	-0.769303	279653	protocadherin 19	X	130117402	130223532	-
ENSMUSG00000029649	Pomp	2510048O06Rik	0.334341	6.14814	3.87783	0.000669363	0.0168716	-0.755316	66537	proteasome maturation protein	5	148672204	148687354	+
ENSMUSG00000057388	Mrpl18	1010001C05Rik C79879 HSPC071 MRP-L18	0.412591	3.392	3.87232	0.00067889	0.0170617	-0.630395	67681	mitochondrial ribosomal protein L18	17	13104215	13109211	-
ENSMUSG00000059022	Kcp		-0.778844	3.06371	-3.87205	0.000679367	0.0170617	-0.585151	333088	kielin/chordin-like protein	6	29423162	29457952	-
ENSMUSG00000076432	Ywhaq	2700028P07Rik AA409740 AU021156 R74690	0.359987	6.3208	3.86814	0.000686211	0.0171636	-0.769624	22630	tyrosine 3-monooxygenase/tryptophan 5-monooxygenase activation protein, theta polypeptide	12	21395932	21423498	-
ENSMUSG00000024558	Mapk4		-0.497798	4.22459	-3.86783	0.000686752	0.0171636	-0.74504	225724	mitogen-activated protein kinase 4	18	74088140	74225013	-
ENSMUSG00000089989	Flt3l	Flt3lg Ly72L	-1.03826	1.12783	-3.86762	0.000687138	0.0171636	-0.392202	14256	FMS-like tyrosine kinase 3 ligand	7	52386558	52391802	-
ENSMUSG00000031070	Mrgprf		-1.02603	1.88656	-3.86422	0.000693146	0.0172825	-0.457947	211577	MAS-related GPR, member F	7	152486733	152495462	+
ENSMUSG00000013415	Igf2bp1		-0.769366	2.49745	-3.86206	0.000696998	0.0173474	-0.53401	140486	insulin-like growth factor 2 mRNA binding protein 1	11	95818477	95867254	-
ENSMUSG00000049176	Frmpd4		0.525736	4.45158	3.86046	0.000699865	0.0173798	-0.778563	333605	FERM and PDZ domain containing 4	X	163909241	165015163	-
ENSMUSG00000001138	Cnnm3	Acdp3 Clp3 mACDP3	-0.363491	3.88003	-3.85993	0.000700809	0.0173798	-0.728192	94218	cyclin M3	1	36568712	36585082	+
ENSMUSG00000042532	Golga7b	4933417O08Rik AI839934	0.600635	4.43055	3.85779	0.000704674	0.0174355	-0.781923	71146	golgi autoantigen, golgin subfamily a, 7B	19	42322064	42344838	+
ENSMUSG00000054733	Msra		0.62451	2.03948	3.85729	0.000705568	0.0174355	-0.490776	110265	methionine sulfoxide reductase A	14	64741466	65074740	-
ENSMUSG00000064329	Scn1a	B230332M13 Nav1.1	0.700065	5.89874	3.85622	0.000707505	0.0174522	-0.816021	20265	sodium channel, voltage-gated, type I, alpha	2	66108838	66278897	-
ENSMUSG00000030849	Fgfr2	AU043015 AW556123 Bek Fgfr-2 Fgfr-7 Fgfr7 KGFR KGFRTr svs	-0.871589	4.97074	-3.85546	0.000708898	0.0174555	-0.821625	14183	fibroblast growth factor receptor 2	7	137305965	140315033	-
ENSMUSG00000027519	Rab22a	3732413A17Rik AI662177 AW319644 AW550514 E130120E14Rik Rab22	-0.248271	5.70833	-3.85327	0.000712889	0.0175227	-0.835027	19334	RAB22A, member RAS oncogene family	2	173485261	173532844	+
ENSMUSG00000021003	Galc	2310068B06Rik A930008M05Rik AW212969 AW413532 Gacy twi twitcher	0.43064	4.42996	3.8516	0.000715938	0.0175665	-0.800704	14420	galactosylceramidase	12	99440514	99497669	-
ENSMUSG00000022261	Sdc2	4833414L08Rik AA960457 Hspg1 Synd2 syndecan-2	-0.328585	5.65843	-3.85001	0.000718863	0.0176071	-0.84403	15529	syndecan 2	15	32850478	32964485	+
ENSMUSG00000028871	Rspo1		0.354383	3.31273	3.84681	0.000724786	0.017699	-0.682996	192199	R-spondin homolog (Xenopus laevis)	4	124663674	124686343	+
ENSMUSG00000028980	H6pd		-0.357794	5.52241	-3.8466	0.00072517	0.017699	-0.854732	100198	hexose-6-phosphate dehydrogenase (glucose 1-dehydrogenase)	4	149353584	149383132	-
ENSMUSG00000025875	Tspan17	2210021G21Rik AI047581 Fbxo23 Tm4sf17	0.488191	4.72817	3.8454	0.000727415	0.0177226	-0.835999	74257	tetraspanin 17	13	54890738	54898137	+
ENSMUSG00000056596	Trnp1	2300002D11Rik Trnp	0.484218	5.71663	3.84146	0.000734792	0.0178709	-0.860788	69539	TMF1-regulated nuclear protein 1	4	133047015	133054465	-
ENSMUSG00000029661	Col1a2	AA960264 AI325291 Col1a-2 Cola-2 Cola2 oim	-0.525836	9.37521	-3.84027	0.000737039	0.0178754	-0.619547	12843	collagen, type I, alpha 2	6	4454814	4491543	+
ENSMUSG00000018819	Lsp1	Lsp-1 WP34 p50 pp52	-0.826245	3.20791	-3.83961	0.000738287	0.0178754	-0.682897	16985	lymphocyte specific 1	7	149646714	149680772	+
ENSMUSG00000028843	Sh3bgrl3	1110004L05Rik AU022188	0.461604	7.24025	3.83931	0.000738846	0.0178754	-0.77613	73723	SH3 domain binding glutamic acid-rich protein-like 3	4	133683321	133684704	-
ENSMUSG00000086266	Igf2as		-0.753929	3.077	-3.83806	0.000741219	0.0179016	-0.669727		insulin-like growth factor 2, antisense	7	149845598	149856261	+
ENSMUSG00000028648	Ndufs5		0.52034	1.55659	3.83326	0.000750377	0.0180238	-0.504508	100504968	NADH dehydrogenase (ubiquinone) Fe-S protein 5	4	123389953	123395445	-
ENSMUSG00000011837	Snapc2		0.4468	4.09339	3.83266	0.000751548	0.0180238	-0.814873	102209	small nuclear RNA activating complex, polypeptide 2	8	4253102	4256219	+
ENSMUSG00000040631	Dok4		0.538464	8.54883	3.83229	0.000752247	0.0180238	-0.696073	114255	docking protein 4	8	97387728	97400212	-
ENSMUSG00000061650	Med9		0.463971	3.34921	3.83213	0.000752568	0.0180238	-0.721923	192191	mediator of RNA polymerase II transcription, subunit 9 homolog (yeast)	11	59761708	59775707	+
ENSMUSG00000003746	Man1a	Man1a1 PCR1	-0.485752	4.35112	-3.83202	0.000752779	0.0180238	-0.845194	17155	mannosidase 1, alpha	10	53624594	53795602	-
ENSMUSG00000034324	Tmem132c		-0.464125	2.70328	-3.83068	0.00075537	0.0180546	-0.640182	208213	transmembrane protein 132C	5	127722178	128046163	+
ENSMUSG00000005779	Psmb4	Pros-27	0.368913	4.77103	3.82938	0.000757884	0.0180836	-0.879739	19172	proteasome (prosome, macropain) subunit, beta type 4	3	94688015	94690883	-
ENSMUSG00000034687	Fras1		-0.45409	5.26706	-3.82611	0.000764251	0.0182041	-0.905616	231470	Fraser syndrome 1 homolog (human)	5	96802974	97213747	+
ENSMUSG00000031425	Plp1	DM20 Plp jimpy jp msd rsh	0.418062	6.62352	3.8243	0.00076781	0.0182474	-0.858257	18823	proteolipid protein (myelin) 1	X	133357210	133374272	+
ENSMUSG00000002032	Tmem25	0610039J01Rik AI429491	0.718833	3.41452	3.82371	0.000768959	0.0182474	-0.744259	71687	transmembrane protein 25	9	44601858	44607390	-
ENSMUSG00000000552	Zfp385a	Hzf Zfp385	-0.444705	4.43646	-3.82317	0.000770017	0.0182474	-0.874578	29813	zinc finger protein 385A	15	103144319	103170517	-
ENSMUSG00000055078	Gabra5		0.594824	3.596	3.81887	0.000778549	0.0183991	-0.784892	110886	gamma-aminobutyric acid (GABA) A receptor, subunit alpha 5	7	64663060	64765379	-
ENSMUSG00000086416	Gm14002		0.881986	0.838777	3.81861	0.000779073	0.0183991	-0.490426		predicted gene 14002	2	125033265	125043248	-
ENSMUSG00000039087	Rreb1	1110037N09Rik AA414966 B930013M22Rik	-0.489935	4.46468	-3.81654	0.000783211	0.0184336	-0.89287	68750	ras responsive element binding protein 1	13	37870269	38043871	+
ENSMUSG00000014769	Psmb1	AA409053 C81484 Lmpc5	0.337237	4.92436	3.81627	0.00078375	0.0184336	-0.91968	19170	proteasome (prosome, macropain) subunit, beta type 1	17	15612685	15635240	-
ENSMUSG00000020205	Phlda1	DT1P1B11 TDAG51 Tdag	0.328455	5.90431	3.81588	0.000784521	0.0184336	-0.919502	21664	pleckstrin homology-like domain, family A, member 1	10	110943342	110945705	+
ENSMUSG00000025892	Gria4	GluA4 GluR-D Glur-4 Glur4 Gluralpha4 spkw1	0.505717	5.85082	3.80912	0.000798226	0.0187239	-0.936499	14802	glutamate receptor, ionotropic, AMPA4 (alpha 4)	9	4417899	4796234	-
ENSMUSG00000048612	Myof		-0.789586	3.49774	-3.80706	0.000802426	0.0187906	-0.803472	226101	myoferlin	19	37973526	38118067	-
ENSMUSG00000060257	Scrt2		0.538276	4.26884	3.80547	0.000805702	0.0188211	-0.897637	545474	scratch homolog 2, zinc finger protein (Drosophila)	2	151907265	151921538	+
ENSMUSG00000035754	Wdr18		0.456827	3.67507	3.80511	0.000806445	0.0188211	-0.832248	216156	WD repeat domain 18	10	79422897	79431991	+
ENSMUSG00000026042	Col5a2	1110014L14Rik D230017N05	-0.462395	5.92835	-3.80442	0.000807882	0.018823	-0.947543	12832	collagen, type V, alpha 2	1	45431166	45560127	-
ENSMUSG00000003033	Ap1m1	AA408894 AP47 Adtm1A Cltnm [m]1A mu1A	0.385242	4.99324	3.80297	0.000810874	0.018861	-0.954536	11767	adaptor-related protein complex AP-1, mu subunit 1	8	74763917	74781284	+
ENSMUSG00000075297	H60b		0.542976	2.42136	3.80084	0.000815307	0.0189294	-0.670912	667281	histocompatibility 60b	10	21878392	22008655	+
ENSMUSG00000016024	Lbp	Bpifd2 Ly88	-0.729958	3.67695	-3.80024	0.000816547	0.0189294	-0.84502	16803	lipopolysaccharide binding protein	2	158132229	158158588	+
ENSMUSG00000063564	Col23a1		-0.618389	4.05887	-3.79923	0.000818671	0.018947	-0.895328	237759	collagen, type XXIII, alpha 1	11	51103422	51397420	+
ENSMUSG00000040852	Plekhh2		-0.639313	3.96742	-3.79658	0.000824228	0.0190273	-0.891166	213556	pleckstrin homology domain containing, family H (with MyTH4 domain) member 2	17	84911235	85021482	+
ENSMUSG00000020866	Cacna1g	Cav3.1d [a]1G a1G alpha-1G mKIAA1123	-0.956353	3.12984	-3.79627	0.000824888	0.0190273	-0.774493	12291	calcium channel, voltage-dependent, T type, alpha 1G subunit	11	94269705	94335414	-
ENSMUSG00000031355	Arhgap6	AI504284 C130038E13 RhoGAPX-1	-0.772481	2.13927	-3.79386	0.00082998	0.0190881	-0.655409	11856	Rho GTPase activating protein 6	X	165233031	165742367	+
ENSMUSG00000076275	Mir675		-0.556235	4.86081	-3.79317	0.000831448	0.0190881	-0.975079		microRNA 675	7	149762969	149763052	-
ENSMUSG00000029710	Ephb4	AI042935 Htk MDK2 Myk1 Tyro11	-0.417272	4.43139	-3.79295	0.000831915	0.0190881	-0.948844	13846	Eph receptor B4	5	137791337	137819897	+
ENSMUSG00000025499	Hras1	H-ras Ha-ras Harvey-ras Hras-1 Kras2 c-H-ras c-Ha-ras c-rasHa ras	0.377341	5.02059	3.79243	0.000833032	0.0190881	-0.981494	15461	Harvey rat sarcoma virus oncogene 1	7	148375004	148379904	-
ENSMUSG00000035954	Dock4		0.317134	4.7641	3.7887	0.000841005	0.01917	-0.9804	238130	dedicator of cytokinesis 4	12	41172640	41573073	+
ENSMUSG00000030688	Stard10	AV048538 CGI-52 NY-C0-28 PC-TP2 PCTP2 Pctpl Sdccag28 SdccagG28 TISP-81	0.306786	3.41908	3.78836	0.000841741	0.01917	-0.841282	56018	START domain containing 10	7	108465600	108495140	+
ENSMUSG00000026837	Col5a1	AI413331	-0.443792	6.92833	-3.78826	0.000841957	0.01917	-0.925546	12831	collagen, type V, alpha 1	2	27741945	27895034	+
ENSMUSG00000062963	Ufc1	1110021H02Rik AA062310 ESTM29	0.394704	3.75736	3.78817	0.000842138	0.01917	-0.885073	66155	ubiquitin-fold modifier conjugating enzyme 1	1	173218694	173225155	-
ENSMUSG00000020644	Id2	AI255428 C78922 Idb2 bHLHb26	0.412778	3.77196	3.78724	0.000844152	0.0191744	-0.888779	15902	inhibitor of DNA binding 2	12	25778666	25780957	-
ENSMUSG00000091989	Gm17257		0.395954	2.65042	3.7868	0.000845097	0.0191744	-0.736346		predicted gene, 17257	7	87652673	87653140	+
ENSMUSG00000042046	Dstyk		-0.328538	4.34717	-3.78532	0.000848298	0.0192156	-0.960981	213452	dual serine/threonine and tyrosine protein kinase	1	134314030	134363536	+
ENSMUSG00000082743	Gm12988		0.403294	5.56668	3.77707	0.000866376	0.0195931	-1.02345		predicted gene 12988	4	135312133	135312610	-
ENSMUSG00000037509	Arhgef4		0.29011	4.5936	3.77609	0.000868548	0.0195976	-1.00109	226970	Rho guanine nucleotide exchange factor (GEF) 4	1	34778769	34870154	+
ENSMUSG00000020949	Fkbp3	25kDa FKBP-3 FKBP25	0.389065	6.10064	3.7757	0.000869403	0.0195976	-1.00941	30795	FK506 binding protein 3	12	66163423	66174931	-
ENSMUSG00000037174	Elf2	2610036A20Rik A230104O07Rik AW111824 BB183398 EU32 NERF NERF-1A NERF-1B NERF-2	-0.24343	5.64791	-3.775	0.000870977	0.0196012	-1.02967	69257	E74-like factor 2	3	51059153	51144580	-
ENSMUSG00000035234	Fam175a	3830405G04Rik 5630400M01Rik AI506069 AL024423 AV118690 Ccdc98	-0.673564	2.37188	-3.77167	0.000878419	0.0197367	-0.737273	70681	family with sequence similarity 175, member A	5	101234211	101249984	-
ENSMUSG00000009687	Fxyd5	EF-8 Oit2 RIC	-0.793768	4.23155	-3.7699	0.000882377	0.0197935	-0.982946	18301	FXYD domain-containing ion transport regulator 5	7	31817741	31827500	-
ENSMUSG00000056296	Synpr	1500003F20Rik SPO	0.505007	7.42654	3.76835	0.00088588	0.0198112	-0.935997	72003	synaptoporin	14	14117294	14447973	+
ENSMUSG00000020105	Lrig3		-0.794227	2.36965	-3.76747	0.000887878	0.0198112	-0.744868	320398	leucine-rich repeats and immunoglobulin-like domains 3	10	125403275	125452415	+
ENSMUSG00000050511	Oprd1	DOR-1 Nbor mDOR	0.795209	3.42679	3.76714	0.000888628	0.0198112	-0.882412	18386	opioid receptor, delta 1	4	131666641	131700401	-
ENSMUSG00000025969	Nrp2	1110048P06Rik Np-2 Np2 Npn-2 Npn2	-0.419856	6.48199	-3.76703	0.000888881	0.0198112	-1.00956	18187	neuropilin 2	1	62749859	62865269	+
ENSMUSG00000021318	Gli3	AI854843 AU023367 Bph GLI3-190 GLI3FL Pdn Xt add	-0.570031	4.65876	-3.76631	0.000890508	0.0198156	-1.02986	14634	GLI-Kruppel family member GLI3	13	15555068	15821859	+
ENSMUSG00000035109	Shc4		0.382601	5.00282	3.76484	0.000893859	0.0198411	-1.04875	271849	SHC (Src homology 2 domain containing) family, member 4	2	125453183	125549884	-
ENSMUSG00000030086	Chchd6	0710001P09Rik 1700021B03Rik	0.728277	2.0991	3.76455	0.000894516	0.0198411	-0.718179	66098	coiled-coil-helix-coiled-coil-helix domain containing 6	6	89333140	89545646	-
ENSMUSG00000034825	Nrip3	A330103B05Rik D7H11orf14 ICRFP703B1614Q5.2	0.526304	3.69417	3.76379	0.000896271	0.0198483	-0.933981	78593	nuclear receptor interacting protein 3	7	116901569	116925539	-
ENSMUSG00000021198	Unc79		-0.353966	3.90667	-3.76088	0.000902951	0.0199324	-0.974643	217843	unc-79 homolog (C. elegans)	12	104187069	104422208	+
ENSMUSG00000033350	Chst2	AI428561 AW121776 C130041E03Rik Chts2 GST-2 GlcNAc6ST Gn6st	-0.367837	6.92744	-3.76046	0.000903908	0.0199324	-0.994007	54371	carbohydrate sulfotransferase 2	9	95301348	95307689	-
ENSMUSG00000027082	Tfpi	A630013F22Rik AW552122 EPI LACI	-0.661151	5.34868	-3.76026	0.000904383	0.0199324	-1.0668	21788	tissue factor pathway inhibitor	2	84273012	84316932	-
ENSMUSG00000031990	Jam3	1110002N23Rik JAM-3 JAM-C Jcam3	0.339431	4.16401	3.75809	0.00090939	0.0200044	-1.00682	83964	junction adhesion molecule 3	9	26904969	26963003	-
ENSMUSG00000028447	Dctn3	p24	0.416059	5.61045	3.75699	0.000911959	0.0200044	-1.07206	53598	dynactin 3	4	41661830	41670202	-
ENSMUSG00000037206	Islr	AW553146	-0.500984	6.08182	-3.75698	0.000911981	0.0200044	-1.05718	26968	immunoglobulin superfamily containing leucine-rich repeat	9	58004080	58006949	-
ENSMUSG00000021779	Thrb	Nr1a2 T3R[b] T3Rbeta Thrb1 Thrb2 c-erbAbeta	-0.801348	1.31898	-3.75617	0.000913859	0.0200139	-0.668313	21834	thyroid hormone receptor beta	14	18493474	18870602	+
ENSMUSG00000062381	Vps28	1110014J03Rik AI847241 D730005C08Rik	0.396222	5.19803	3.75505	0.000916474	0.02003	-1.07742	66914	vacuolar protein sorting 28 (yeast)	15	76452518	76456457	-
ENSMUSG00000030116	Mfap5	MAGP-2	-0.70731	4.29155	-3.75462	0.000917483	0.02003	-1.02724	50530	microfibrillar associated protein 5	6	122455863	122479308	+
ENSMUSG00000024640	Psat1		0.342606	6.12475	3.75351	0.000920093	0.0200554	-1.06308	100047252	phosphoserine aminotransferase 1	19	15979168	16021827	-
ENSMUSG00000079056	Kcnip3	4933407H12Rik AI413860 Csen DREAM KChIP3 R74849	0.503391	4.87629	3.7526	0.000922232	0.0200705	-1.07202	56461	Kv channel interacting protein 3, calsenilin	2	127282234	127347830	-
ENSMUSG00000031103	Elf4	AV314029 BC042423 ENSMUSG00000053512 Gm9907 Mef	-0.66176	4.27259	-3.75171	0.000924318	0.0200787	-1.03298	56501	E74-like factor 4 (ets domain transcription factor)	X	45764223	45816309	-
ENSMUSG00000068699	Flnc	1110055E19Rik ABP-280 ABPL Fln2	-0.561657	4.56376	-3.75113	0.0009257	0.0200787	-1.06069	68794	filamin C, gamma	6	29383153	29411888	+
ENSMUSG00000029669	Tspan12		0.516538	3.96618	3.74941	0.000929768	0.0200787	-1.00254	269831	tetraspanin 12	6	21721395	21802515	-
ENSMUSG00000041961	Znrf3		-0.330168	5.68525	-3.74931	0.000929994	0.0200787	-1.09168	407821	zinc and ring finger 3	11	5176327	5344850	-
ENSMUSG00000042436	Mfap4	1110007F23Rik	-0.830523	5.9763	-3.74917	0.000930341	0.0200787	-1.07841	76293	microfibrillar-associated protein 4	11	61298933	61302402	+
ENSMUSG00000063895	Nupl1	1700017F11Rik mKIAA0410	0.33802	5.91738	3.74876	0.000931299	0.0200787	-1.08419	71844	nucleoporin like 1	14	60824707	60870344	-
ENSMUSG00000036916	Zfp280c		-0.36734	4.82901	-3.74619	0.000937435	0.0201796	-1.09076	208968	zinc finger protein 280C	X	45894802	45947681	-
ENSMUSG00000078134	Gm12355		0.409483	2.65405	3.74368	0.000943448	0.0202776	-0.840828		predicted gene 12355	11	98485665	98486975	-
ENSMUSG00000039601	Rcan2	Csp2 Dscr1l1 MCIP2 ZAKI-4	0.419566	6.61791	3.7424	0.000946549	0.0202833	-1.0598	53901	regulator of calcineurin 2	17	43938800	44176465	+
ENSMUSG00000033209	Ttc28		-0.307	5.39542	-3.74236	0.00094664	0.0202833	-1.11294		tetratricopeptide repeat domain 28	5	111308822	111718800	+
ENSMUSG00000050705	2310061I04Rik		0.416843	3.1482	3.73999	0.000952373	0.0203746	-0.91917	69662	RIKEN cDNA 2310061I04 gene	17	36029622	36034376	-
ENSMUSG00000027199	Gatm	1810003P21Rik AI314789 AT	0.313526	6.4158	3.73844	0.000956155	0.020424	-1.08348	67092	glycine amidinotransferase (L-arginine:glycine amidinotransferase)	2	122420203	122437039	-
ENSMUSG00000079481	Nhsl2		-0.366422	5.66819	-3.73749	0.000958464	0.0204418	-1.12099	100042480	NHS-like 2	X	99044724	99287394	+
ENSMUSG00000008575	Nfib	6720429L07Rik E030026I10Rik	-0.355493	7.26271	-3.73609	0.000961899	0.0204643	-1.02818	18028	nuclear factor I/B	4	81936077	82351654	-
ENSMUSG00000090210	Itga10		-1.11367	1.88581	-3.73577	0.000962686	0.0204643	-0.763502	213119	integrin, alpha 10	3	96449507	96468442	+
ENSMUSG00000028020	Glrb	AI853901 Glyrb spa spastic	0.518526	4.79391	3.73486	0.000964914	0.0204643	-1.11099	14658	glycine receptor, beta subunit	3	80647521	80717582	-
ENSMUSG00000029718	Pcolce	Astt-2 Astt2 P14 PCPE-1	-0.599495	4.48156	-3.7341	0.000966797	0.0204643	-1.09584	18542	procollagen C-endopeptidase enhancer protein	5	138046331	138055012	-
ENSMUSG00000090546	Cdr1		0.357068	4.68121	3.73406	0.000966896	0.0204643	-1.10934	631990	cerebellar degeneration related antigen 1	X	58436421	58438733	-
ENSMUSG00000040521	Tsfm	2310050B20Rik 9430024O13Rik EF-TS EF-Tsmt	0.496087	3.04413	3.73017	0.000976516	0.0205637	-0.926304	66399	Ts translation elongation factor, mitochondrial	10	126448628	126467896	-
ENSMUSG00000071035	Gm5499		0.580701	4.62321	3.73013	0.000976613	0.0205637	-1.11103		predicted pseudogene 5499	17	87477611	87478498	+
ENSMUSG00000037935	Smarce1	2810417B20Rik 5830412H02Rik 9030408N19Rik Baf27	-0.279484	4.56524	-3.72992	0.000977154	0.0205637	-1.11492	57376	SWI/SNF related, matrix associated, actin dependent regulator of chromatin, subfamily e, member 1	11	99070361	99092331	-
ENSMUSG00000008226	Scrn3	4833415E20Rik AI427019 AV002033 Ses3	0.420827	3.74669	3.72977	0.000977528	0.0205637	-1.02612	74616	secernin 3	2	73150658	73175875	+
ENSMUSG00000019874	Fabp7	B-FABP BFABP Blbp MRG	0.407139	7.80177	3.72346	0.000993354	0.020865	-1.01726	12140	fatty acid binding protein 7, brain	10	57504687	57508256	+
ENSMUSG00000021646	Mccc2	4930552N12Rik MCCB	-0.448981	2.21121	-3.7227	0.000995291	0.020874	-0.836175	78038	methylcrotonoyl-Coenzyme A carboxylase 2 (beta)	13	100718488	100785594	-
ENSMUSG00000039899	Fgl2	AI385601 musfiblp	-0.568246	2.75458	-3.72131	0.000998816	0.0209163	-0.910676	14190	fibrinogen-like protein 2	5	20878460	20884192	+
ENSMUSG00000049932	H2afx	AW228881 H2A.X H2ax Hist5-2ax gammaH2ax	0.394261	3.74712	3.7177	0.00100804	0.0210777	-1.05632	15270	H2A histone family, member X	9	44142798	44144154	+
ENSMUSG00000022687	Boc		-0.518397	4.22401	-3.71652	0.00101109	0.0210828	-1.11637	117606	biregional cell adhesion molecule-related/down-regulated by oncogenes (Cdon) binding protein	16	44485158	44559010	-
ENSMUSG00000047414	Flrt2		-0.348524	6.48216	-3.71643	0.00101133	0.0210828	-1.13384	399558	fibronectin leucine rich transmembrane protein 2	12	96930436	97023425	+
ENSMUSG00000048188	Gm8181		0.354746	2.52306	3.71285	0.00102058	0.0212308	-0.898246		predicted gene 8181	18	43330759	43332247	+
ENSMUSG00000085315	A430018G15Rik		0.382338	3.98833	3.7125	0.00102149	0.0212308	-1.0983		RIKEN cDNA A430018G15 gene	2	52280532	52290405	+
ENSMUSG00000064294	Aox3	1200011D03Rik AI326299 Aoh1 Aoh2	-1.03398	1.15616	-3.70854	0.00103185	0.0214141	-0.766773	71724	aldehyde oxidase 3	1	58169974	58257542	+
ENSMUSG00000022676	Snai2	Slug Slugh Snail2	-0.729095	3.97917	-3.70693	0.00103607	0.0214331	-1.11058	20583	snail homolog 2 (Drosophila)	16	14705945	14709488	+
ENSMUSG00000032788	Pdxk		-0.41258	4.64906	-3.70653	0.00103713	0.0214331	-1.17728	216134	pyridoxal (pyridoxine, vitamin B6) kinase	10	77899489	77927720	-
ENSMUSG00000087701	Gm13493		0.396243	4.15061	3.70633	0.00103768	0.0214331	-1.13119		predicted gene 13493	2	51726461	51727182	-
ENSMUSG00000029449	Rhof	AI845056 AV026554 Arhf Ifld1 Rif	0.590286	2.47383	3.70584	0.00103896	0.0214331	-0.906376	23912	ras homolog gene family, member f	5	123553053	123582701	-
ENSMUSG00000027566	Psma7	C6-I	0.344061	6.21859	3.70472	0.00104194	0.0214366	-1.17764	26444	proteasome (prosome, macropain) subunit, alpha type 7	2	179771078	179777138	-
ENSMUSG00000038690	Atp5j2	1110019H14Rik	0.448057	3.44558	3.70461	0.00104222	0.0214366	-1.04648	57423	ATP synthase, H+ transporting, mitochondrial F0 complex, subunit F2	5	145944567	145952931	-
ENSMUSG00000028222	Calb1	Brain-2 CB Calb Calb-1	-0.631075	2.67659	-3.70375	0.0010445	0.0214517	-0.941526	12307	calbindin 1	4	15808411	15835211	+
ENSMUSG00000030424	Zfp939		-0.676882	1.51164	-3.69596	0.00106541	0.0218488	-0.826163	100862620	zinc finger protein 939	7	46728732	46732703	+
ENSMUSG00000035407	Kank4		0.446827	4.21038	3.69423	0.00107013	0.0219067	-1.16629	242553	KN motif and ankyrin repeat domains 4	4	98421589	98484228	-
ENSMUSG00000039114	Nrn1	0710008J23Rik Nrn cpg15	0.503426	6.95786	3.69357	0.00107192	0.0219067	-1.15424	68404	neuritin 1	13	36817494	36826346	-
ENSMUSG00000087006	Gm13889		0.80932	1.88618	3.69318	0.00107297	0.0219067	-0.86431		predicted gene 13889	2	93795967	93797684	-
ENSMUSG00000039109	F13a1	1200014I03Rik AI462306 F13a	-0.572528	4.73235	-3.69209	0.00107596	0.0219354	-1.21646	74145	coagulation factor XIII, A1 subunit	13	36959047	37142113	-
ENSMUSG00000030711	Sult1a1	AI266890 PST ST1A1 Stp Stp1	-0.768206	3.34724	-3.69058	0.00108009	0.0219873	-1.06698	20887	sulfotransferase family 1A, phenol-preferring, member 1	7	133816379	133819946	-
ENSMUSG00000016319	Slc25a5	Ant2	0.302984	5.33798	3.68973	0.00108245	0.022003	-1.24007	11740	solute carrier family 25 (mitochondrial carrier, adenine nucleotide translocator), member 5	X	34335646	34338802	+
ENSMUSG00000039419	Cntnap2	5430425M22Rik Caspr2 mKIAA0868	0.652508	6.42192	3.68894	0.00108462	0.0220147	-1.20165	66797	contactin associated protein-like 2	6	45010060	47251368	+
ENSMUSG00000041028	Ghitm	1010001P14Rik C77840 MICS1 PTD010	0.385825	6.89558	3.68783	0.00108767	0.0220444	-1.17338	66092	growth hormone inducible transmembrane protein	14	37934004	37948452	-
ENSMUSG00000051920	Rspo2		-0.45694	4.2487	-3.68347	0.00109981	0.0222459	-1.20027	239405	R-spondin 2 homolog (Xenopus laevis)	15	42852357	43002364	-
ENSMUSG00000074934	Grem1	Cktsf1b1 Drm Grem ld	-0.987049	0.921567	-3.68311	0.00110082	0.0222459	-0.811635	23892	gremlin 1	2	113586321	113598803	-
ENSMUSG00000010307	Tmem86a	1810054O13Rik AI414959 AW742698	-0.521206	3.36191	-3.68129	0.00110592	0.0223163	-1.09513	67893	transmembrane protein 86A	7	54306010	54310146	+
ENSMUSG00000033909	Usp36	2700002L06Rik mKIAA1453	-0.432817	4.07093	-3.68024	0.00110887	0.0223434	-1.18982	72344	ubiquitin specific peptidase 36	11	118120965	118151558	-
ENSMUSG00000034235	Usp54	4930429G18Rik AI115571 C030002J06Rik	-0.379375	4.57749	-3.67936	0.00111137	0.022358	-1.23905	78787	ubiquitin specific peptidase 54	14	21368134	21437576	-
ENSMUSG00000024985	Tcf7l2	TCF4B TCF4E Tcf-4 Tcf4 mTcf-4B mTcf-4E	-0.430876	4.65934	-3.67884	0.00111282	0.022358	-1.2455	21416	transcription factor 7 like 2, T cell specific, HMG box	19	55816300	56008144	+
ENSMUSG00000043289	Mei4	4930486G11Rik	0.779208	0.61373	3.67624	0.00112023	0.0224301	-0.810246	75033	meiosis-specific, MEI4 homolog (S. cerevisiae)	9	81757277	82099614	+
ENSMUSG00000033227	Wnt6	AA409270 Wnt-6	-0.600241	1.78878	-3.67618	0.00112039	0.0224301	-0.899167	22420	wingless-related MMTV integration site 6	1	74818466	74831893	+
ENSMUSG00000034164	Emid1		0.779456	1.3654	3.67545	0.00112247	0.0224301	-0.858949	140703	EMI domain containing 1	11	5006268	5052260	-
ENSMUSG00000026335	Pam	PHM	-0.347796	5.00498	-3.6753	0.00112288	0.0224301	-1.27156	18484	peptidylglycine alpha-amidating monooxygenase	1	99691691	99992223	-
ENSMUSG00000042821	Snai1	AI194338 Sna Sna1 Snail Snail1	-0.888982	0.662533	-3.67288	0.00112982	0.0225219	-0.821478	20613	snail homolog 1 (Drosophila)	2	167363695	167368314	+
ENSMUSG00000001661	Hoxc6	Hox-3.3 Hox-6.1	0.705284	2.89783	3.67257	0.00113072	0.0225219	-1.04168	15425	homeobox C6	15	102828688	102842312	+
ENSMUSG00000021124	Vti1b	AU015348 GES30 MVti1b SNARE Vti1-rp1	0.370518	4.23145	3.67186	0.00113274	0.0225297	-1.22429	53612	vesicle transport through interaction with t-SNAREs 1B homolog	12	80257004	80273654	-
ENSMUSG00000036528	Ppfibp2	Cclp1	-0.75236	1.55127	-3.66909	0.00114075	0.0226565	-0.892132	19024	PTPRF interacting protein, binding protein 2 (liprin beta 2)	7	114738565	114892096	+
ENSMUSG00000029070	Mxra8	1200013A08Rik 1700095D18Rik AI131686 Asp3 Dicam	-0.526918	5.47918	-3.66839	0.00114278	0.0226643	-1.29254	74761	matrix-remodelling associated 8	4	155213789	155218197	+
ENSMUSG00000047547	Cltb	2310046E19Rik	0.334853	4.8962	3.66677	0.0011475	0.0227254	-1.28564	74325	clathrin, light polypeptide (Lcb)	13	54693762	54712705	-
ENSMUSG00000039483	Asb6	2510004M11Rik AA409356	0.427843	2.79022	3.6636	0.00115678	0.0228527	-1.05293	72323	ankyrin repeat and SOCS box-containing 6	2	30678617	30685853	-
ENSMUSG00000030045	Mrpl19	9030416F12Rik 9130412E02Rik D6Ertd157e MRP-L15 RLX1 Rpml15	0.304379	4.49025	3.66276	0.00115924	0.0228527	-1.27086	56284	mitochondrial ribosomal protein L19	6	81907845	81915952	-
ENSMUSG00000001555	Fkbp10	AI325255 FKBP-10 FKBP-65 FKBP65 Fkbp-rs1 Fkbp1-rs Fkbp6 Fkbprp	-0.432429	4.3116	-3.66267	0.00115952	0.0228527	-1.25712	14230	FK506 binding protein 10	11	100277011	100286138	+
ENSMUSG00000034522	Zfp395		-0.468815	4.75438	-3.66233	0.00116052	0.0228527	-1.29131	380912	zinc finger protein 395	14	65977513	66017767	+
ENSMUSG00000035273	Hpse	HSE1 Hpa Hpr1	-1.02039	0.646205	-3.66035	0.00116637	0.0229353	-0.849314	15442	heparanase	5	101108503	101148735	-
ENSMUSG00000048387	Osr1	Odd1 Osr	-0.806277	4.43787	-3.65928	0.00116953	0.0229582	-1.27197	23967	odd-skipped related 1 (Drosophila)	12	9581248	9588305	+
ENSMUSG00000060735	Rxfp3		-1.1046	0.984594	-3.65884	0.00117085	0.0229582	-0.870699	239336	relaxin family peptide receptor 3	15	10963472	10967723	-
ENSMUSG00000028476	Reck	St15 mRECK	-0.35965	5.38713	-3.65813	0.00117296	0.0229671	-1.31908	53614	reversion-inducing-cysteine-rich protein with kazal motifs	4	43888402	43957678	+
ENSMUSG00000090836	Gm17475		-1.29111	1.23677	-3.65574	0.00118011	0.0230746	-0.893121		predicted gene, 17475	8	41947749	41951001	-
ENSMUSG00000010914	Pdhx	AI481367 E3bp Pdx1	0.342787	4.28756	3.65349	0.00118686	0.0231738	-1.27473	27402	pyruvate dehydrogenase complex, component X	2	102861232	102913670	-
ENSMUSG00000032741	Tpcn1		-0.32515	5.23728	-3.65267	0.00118934	0.0231897	-1.33187	252972	two pore channel 1	5	120984169	121038622	-
ENSMUSG00000060012	Kif13b	5330429L19Rik 6030414C01 AI429803 C130021D12Rik GAKIN	-0.497051	3.26393	-3.65113	0.001194	0.0232478	-1.15419	16554	kinesin family member 13B	14	65271439	65425133	+
ENSMUSG00000036279	Zbtb20		-0.451687	5.58572	-3.64906	0.00120029	0.0233153	-1.33866		zinc finger and BTB domain containing 20	16	43620990	43624068	+
ENSMUSG00000026969	Fam166a	4931415M17	0.487704	4.66092	3.64877	0.00120116	0.0233153	-1.31423	68222	family with sequence similarity 166, member A	2	25074265	25077800	+
ENSMUSG00000053931	Cnn3	1600014M03Rik C85854 Calpo3	0.274059	5.67139	3.64833	0.00120251	0.0233153	-1.33811	71994	calponin 3, acidic	3	121129459	121161123	+
ENSMUSG00000022150	Dab2	5730435J12Rik AA960054 AI957090 D15Wsu122e D630005B22Rik Doc-2 Doc2 p96	-0.633203	6.43977	-3.64745	0.00120519	0.0233346	-1.30362	13132	disabled homolog 2 (Drosophila)	15	6249788	6390712	+
ENSMUSG00000032202	Rab27a	2210402C08Rik 2410003M20Rik 4933437C11Rik ash	0.547399	2.74284	3.64543	0.00121139	0.023422	-1.08742	11891	RAB27A, member RAS oncogene family	9	72892672	72945399	+
ENSMUSG00000029563	Foxp2		-0.49916	4.38543	-3.64348	0.00121739	0.0235051	-1.31011	114142	forkhead box P2	6	14851349	15391977	+
ENSMUSG00000013275	Slc41a1	AI573938 B230315F01Rik	-0.49475	6.52014	-3.63838	0.00123326	0.0237785	-1.32112	98396	solute carrier family 41, member 1	1	133724070	133745442	+
ENSMUSG00000028909	Ptpru	Ftp-1 PCP-2 PTP PTP-lambda PTPlambda Pcp2 Ptpf Ptprl R-PTP-U R-PTP-psi RPTPlambda	-0.543856	2.1729	-3.63691	0.00123785	0.0238338	-1.03527	19273	protein tyrosine phosphatase, receptor type, U	4	131324372	131394203	-
ENSMUSG00000042507	C130039O16Rik		-0.376949	4.52522	-3.63543	0.00124252	0.0238905	-1.34216	238317	RIKEN cDNA C130039O16 gene	12	85490126	85559831	-
ENSMUSG00000048373	Fgfbp1	FGF-BP FGF-BP1 FGFBP-1	-0.921028	4.3104	-3.63353	0.00124852	0.0239726	-1.32085	14181	fibroblast growth factor binding protein 1	5	44370104	44373001	-
ENSMUSG00000067276	Capn6		-0.634825	6.12453	-3.63229	0.00125245	0.0240149	-1.35906	12338	calpain 6	X	140236774	140261957	-
ENSMUSG00000081113	Gm7308		0.410577	3.41946	3.62946	0.00126148	0.0241546	-1.22527		predicted pseudogene 7308	6	127232081	127232527	-
ENSMUSG00000064293	Cntn4		0.673332	5.0308	3.62655	0.00127082	0.0242894	-1.38303	269784	contactin 4	6	105627654	106649304	+
ENSMUSG00000023055	Calcoco1	1810009B06Rik Cocoa Gcap11 mKIAA1536	-0.278583	5.01875	-3.62617	0.00127203	0.0242894	-1.39205	67488	calcium binding and coiled coil domain 1	15	102537210	102552609	-
ENSMUSG00000047976	Kcna1	AI840627 Kca1-1 Kv1.1 MBK1 Mk-1 Shak mceph	0.671618	6.98872	3.62551	0.00127416	0.0242966	-1.31635	16485	potassium voltage-gated channel, shaker-related subfamily, member 1	6	126586481	126595819	-
ENSMUSG00000027868	Tbx15	Tbx14 Tbx8 de	-0.798469	3.11181	-3.62245	0.00128407	0.0244493	-1.19633	21384	T-box 15	3	99044304	99158182	+
ENSMUSG00000070047	Fat1	2310038E12Rik AU023433 Fath mFat1	-0.416099	7.03447	-3.62196	0.00128569	0.0244493	-1.32334	14107	FAT tumor suppressor homolog 1 (Drosophila)	8	46035562	46137611	+
ENSMUSG00000020170	Frs2		-0.249263	6.07054	-3.62017	0.00129152	0.0245266	-1.39318	327826	fibroblast growth factor receptor substrate 2	10	116507185	116585530	-
ENSMUSG00000021676	Iqgap2		0.37774	4.72068	3.61953	0.00129362	0.0245327	-1.39101	544963	IQ motif containing GTPase activating protein 2	13	96397132	96661877	-
ENSMUSG00000066189	Cacng3		-0.515519	1.56142	-3.61857	0.00129678	0.0245591	-1.01308	54376	calcium channel, voltage-dependent, gamma subunit 3	7	129815258	129912905	+
ENSMUSG00000034285	Nipsnap1		0.364198	4.50103	3.61447	0.0013103	0.0247813	-1.38822	18082	4-nitrophenylphosphatase domain and non-neuronal SNAP25-like protein homolog 1 (C. elegans)	11	4773954	4794203	+
ENSMUSG00000085118	Gm15774		-1.12764	1.39585	-3.61348	0.0013136	0.0248099	-1.00575		predicted gene 15774	7	128016206	128018812	-
ENSMUSG00000001865	Cpa3	MC-CPA mMC-CPA	-1.04884	1.74604	-3.61135	0.00132071	0.0249101	-1.04424	12873	carboxypeptidase A3, mast cell	3	20115516	20142080	-
ENSMUSG00000034610	Zcchc11		-0.356891	5.50934	-3.61043	0.00132381	0.0249347	-1.43434	230594	zinc finger, CCHC domain containing 11	4	108132031	108232026	+
ENSMUSG00000023033	Scn8a	AI853486 C630029C19Rik NaCh6 Nav1.6 dmu med mnd-2 mnd2 nmf2 nmf335 nmf58 nur14 seal	0.539527	6.34792	3.60872	0.00132953	0.024985	-1.40244	20273	sodium channel, voltage-gated, type VIII, alpha	15	100785829	100876360	+
ENSMUSG00000045896	Paip2b		0.343506	5.44758	3.60843	0.0013305	0.024985	-1.43781	232164	poly(A) binding protein interacting protein 2B	6	83755395	83781735	-
ENSMUSG00000029361	Nos1	2310005C01Rik NO NOS-I Nos-1 bNOS nNOS	0.543144	4.56373	3.60765	0.00133314	0.024985	-1.40612	18125	nitric oxide synthase 1, neuronal	5	118231041	118408849	+
ENSMUSG00000027164	Traf6	2310003F17Rik AI851288 C630032O20Rik	-0.288464	4.67496	-3.60706	0.00133515	0.024985	-1.42214	22034	TNF receptor-associated factor 6	2	101518586	101541826	+
ENSMUSG00000022551	Cyc1	2610002H19Rik AA408921	0.404236	6.49324	3.60695	0.00133549	0.024985	-1.3986	66445	cytochrome c-1	15	76173953	76176364	+
ENSMUSG00000090721	Gm17632		0.341534	4.53576	3.60465	0.00134332	0.0250977	-1.41511		predicted gene, 17632	3	116191884	116196276	+
ENSMUSG00000025492	Ifitm3	1110004C05Rik Cd225 Cdw217 DSPA2b Fgls IP15 mil-1	-0.353843	5.0821	-3.60299	0.00134898	0.0251598	-1.44995	66141	interferon induced transmembrane protein 3	7	148195485	148196669	-
ENSMUSG00000017754	Pltp	Bpife OD107	-0.554937	3.86302	-3.60232	0.00135126	0.0251598	-1.35295	18830	phospholipid transfer protein	2	164665018	164683211	-
ENSMUSG00000053965	Pde5a		-0.632892	4.51473	-3.60208	0.00135209	0.0251598	-1.41988	242202	phosphodiesterase 5A, cGMP-specific	3	122432076	122562292	+
ENSMUSG00000013698	Pea15a	Mat1 PEA-15 Pea15 Pkcs15	0.282269	7.67262	3.60047	0.00135758	0.0252281	-1.32556	18611	phosphoprotein enriched in astrocytes 15A	1	174126859	174136935	-
ENSMUSG00000046432	Ngfrap1	AL033356 Bex3 DXWsu67e Gcap27 Nade	0.359209	5.87361	3.59801	0.00136609	0.025297	-1.45377	12070	nerve growth factor receptor (TNFRSF16) associated protein 1	X	132804800	132806517	+
ENSMUSG00000030342	Cd9	Tspan29	0.462961	5.958	3.59784	0.00136666	0.025297	-1.44994	12527	CD9 antigen	6	125410284	125444809	-
ENSMUSG00000038600	Atp6v0a4		-0.816676	1.23365	-3.5969	0.00136991	0.025297	-1.03324	140494	ATPase, H+ transporting, lysosomal V0 subunit A4	6	37998483	38074586	-
ENSMUSG00000032624	Eml4	4930443C24Rik AI644019	-0.279132	5.55562	-3.59627	0.00137209	0.025297	-1.46835	78798	echinoderm microtubule associated protein like 4	17	83750271	83879701	+
ENSMUSG00000049538	Adamts16		-1.02482	3.79341	-3.59564	0.00137428	0.025297	-1.35115	271127	a disintegrin-like and metallopeptidase (reprolysin type) with thrombospondin type 1 motif, 16	13	70866680	70980689	-
ENSMUSG00000019194	Scn1b		0.590022	1.58853	3.59551	0.00137473	0.025297	-1.06722	20266	sodium channel, voltage-gated, type I, beta	7	31901544	31911964	-
ENSMUSG00000027489	Necab3	2900010M17Rik AI853434 Apba2bp Nip1 XB51	0.48647	4.10968	3.59525	0.00137564	0.025297	-1.39547	56846	N-terminal EF-hand calcium binding protein 3	2	154370135	154384626	-
ENSMUSG00000030751	Psma1	C2 HC2 Pros-30 alpha-type	0.363827	4.86213	3.59452	0.00137818	0.025297	-1.45947	26440	proteasome (prosome, macropain) subunit, alpha type 1	7	121408120	121419632	-
ENSMUSG00000091932	Gm17596		0.290012	3.82515	3.59373	0.00138096	0.025297	-1.36857		predicted gene, 17596	9	57379094	57385436	-
ENSMUSG00000032020	Ubash3b	2810457I06Rik BB125008 TULA-2 p70	0.546538	7.67456	3.59343	0.001382	0.025297	-1.34151	72828	ubiquitin associated and SH3 domain containing, B	9	40819181	40969780	-
ENSMUSG00000092169	B930082K07Rik		0.684808	2.31651	3.59332	0.00138238	0.025297	-1.15232		RIKEN cDNA B930082K07 gene	9	60535526	60538204	+
ENSMUSG00000024998	Plce1	4933403A21Rik PLCepsilon Plce mKIAA1516	-0.365931	5.70555	-3.59304	0.00138336	0.025297	-1.47273	74055	phospholipase C, epsilon 1	19	38598687	38859588	+
ENSMUSG00000037415	Ranbp10	4432417N03Rik	-0.301094	4.34841	-3.59239	0.00138565	0.025297	-1.43215	74334	RAN binding protein 10	8	108292208	108351250	-
ENSMUSG00000053684	BC048403		0.474431	3.20875	3.59205	0.00138684	0.025297	-1.28426	270802	cDNA sequence BC048403	10	121176993	121189934	+
ENSMUSG00000041329	Atp1b2	Amog Atpb-2	-0.418284	5.84548	-3.58424	0.00141451	0.0257063	-1.48945	11932	ATPase, Na+/K+ transporting, beta 2 polypeptide	11	69413238	69419444	-
ENSMUSG00000033615	Cplx1	921-S	0.568252	8.15959	3.58364	0.00141665	0.0257063	-1.32742	12889	complexin 1	5	108947573	108979043	-
ENSMUSG00000073771	Btbd19		-0.692154	0.735256	-3.5836	0.00141679	0.0257063	-1.03109		BTB (POZ) domain containing 19	4	116791824	116798271	-
ENSMUSG00000021994	Wnt5a	8030457G12Rik Wnt-5a	-0.644559	3.96222	-3.58352	0.00141707	0.0257063	-1.40917	22418	wingless-related MMTV integration site 5A	14	29317936	29340633	+
ENSMUSG00000020333	Acsl6		0.558511	5.45105	3.58299	0.00141899	0.0257063	-1.49704	216739	acyl-CoA synthetase long-chain family member 6	11	54117300	54178258	+
ENSMUSG00000036103	Colec12		-0.465012	4.80104	-3.58259	0.0014204	0.0257063	-1.48787	140792	collectin sub-family member 12	18	9707646	9877993	+
ENSMUSG00000038264	Sema7a	2900057C09Rik CDw108 H-Sema-L M-Sema-L Semal	0.631958	3.25742	3.58027	0.00142878	0.0257621	-1.31555	20361	sema domain, immunoglobulin domain (Ig), and GPI membrane anchor, (semaphorin) 7A	9	57787920	57810671	+
ENSMUSG00000035027	Map2k2	AA589381 MEK2 MK2 Prkmk2	0.31425	3.54792	3.58026	0.00142881	0.0257621	-1.36396	26396	mitogen-activated protein kinase kinase 2	10	80568660	80587442	+
ENSMUSG00000069671	Nkain2		0.769729	2.00771	3.57969	0.00143088	0.0257621	-1.1452		Na+/K+ transporting ATPase interacting 2	10	32049571	32122179	-
ENSMUSG00000028964	Park7	DJ-1 Dj1	0.44221	3.74278	3.57853	0.00143507	0.0257621	-1.3918	57320	Parkinson disease (autosomal recessive, early onset) 7	4	150271242	150288546	-
ENSMUSG00000030786	Itgam	CD11b/CD18 CR3 CR3A Cd11b F730045J24Rik Ly-40 MAC1 Mac-1 Mac-1a	-0.772943	2.20824	-3.57723	0.00143979	0.0257621	-1.17883	16409	integrin alpha M	7	135206154	135271674	+
ENSMUSG00000032314	Etfa		0.300878	4.75047	3.57717	0.00144002	0.0257621	-1.49655	110842	electron transferring flavoprotein, alpha polypeptide	9	55302315	55360050	-
ENSMUSG00000047793	Sned1		-0.804098	7.79535	-3.57716	0.00144003	0.0257621	-1.37103	208777	sushi, nidogen and EGF-like domains 1	1	95132418	95197642	+
ENSMUSG00000036817	Sun1	4632417G13Rik 5730434D03Rik Unc84a mKIAA0810	-0.321363	4.30507	-3.5768	0.00144134	0.0257621	-1.46571	77053	Sad1 and UNC84 domain containing 1	5	139676591	139725794	+
ENSMUSG00000034435	Tmem30b		-1.1519	0.917254	-3.57666	0.00144188	0.0257621	-1.05605	238257	transmembrane protein 30B	12	74644101	74647382	-
ENSMUSG00000026817	Ak1	Ak-1 B430205N08Rik	0.634431	2.23858	3.57661	0.00144207	0.0257621	-1.18199	11636	adenylate kinase 1	2	32477278	32502325	+
ENSMUSG00000060038	Dhps		0.49446	3.31583	3.57542	0.0014464	0.0258062	-1.3388	330817	deoxyhypusine synthase	8	87595656	87599061	+
ENSMUSG00000050751	Pgbd5		0.493767	4.56028	3.57481	0.00144862	0.0258127	-1.48662	209966	piggyBac transposable element derived 5	8	126892949	126963558	-
ENSMUSG00000020321	Mdh1	B230377B03Rik D17921 MDH-s MDHA Mor-2 Mor2	0.359332	6.22308	3.57384	0.00145218	0.0258428	-1.49579	17449	malate dehydrogenase 1, NAD (soluble)	11	21456790	21472370	-
ENSMUSG00000043850	Clrn1		0.556566	2.68433	3.57232	0.00145776	0.0259089	-1.25275	229320	clarin 1	3	58647950	58689262	-
ENSMUSG00000036748	Cuedc2	3010002G01Rik	0.451337	4.00063	3.57072	0.00146368	0.0259589	-1.44299	67116	CUE domain containing 2	19	46404302	46413150	-
ENSMUSG00000031434	Morc4	1600017G11Rik 5630401M14Rik AA117449 Zcwcc2	-0.473152	2.86725	-3.57055	0.00146432	0.0259589	-1.28916	75746	microrchidia 4	X	136356171	136406216	-
ENSMUSG00000046982	Tshz1		-0.281061	4.68262	-3.56876	0.00147095	0.0260432	-1.51548	110796	teashirt zinc finger family member 1	18	84181019	84255796	-
ENSMUSG00000027820	Mme	6030454K05Rik C85356 CALLA CD10 NEP SFE	0.438277	5.44827	3.56778	0.00147459	0.0260742	-1.53544	17380	membrane metallo endopeptidase	3	63099794	63186153	+
ENSMUSG00000034602	Mon2	2610528O22Rik AW495628 Sf21 mKIAA1040	-0.282513	5.87886	-3.56589	0.00148164	0.0261657	-1.53324	67074	MON2 homolog (yeast)	10	122429117	122513561	-
ENSMUSG00000062797	l7Rn6	0610007P06Rik 1110002N09Rik l(7)6Rn	0.304486	5.2457	3.56432	0.00148752	0.026236	-1.54461	67669	lethal, Chr 7, Rinchik 6	7	97066039	97089709	-
ENSMUSG00000033149	Phldb2		-0.541143	5.23479	-3.56311	0.00149207	0.0262828	-1.54823	208177	pleckstrin homology-like domain, family B, member 2	16	45746346	45953711	-
ENSMUSG00000051910	Sox6	AI987981	-0.353311	3.78549	-3.55966	0.00150514	0.0264794	-1.44835	20679	SRY-box containing gene 6	7	122614858	123182258	-
ENSMUSG00000022807	Osbpl11		-0.27904	4.33268	-3.55837	0.00151005	0.0265045	-1.51306	106326	oxysterol binding protein-like 11	16	33185157	33243397	+
ENSMUSG00000029381	Shroom3	AL022960 D5Ertd287e Shrm Shrm3	0.401271	3.65259	3.55823	0.00151058	0.0265045	-1.42947	27428	shroom family member 3	5	93112461	93394344	+
ENSMUSG00000031217	Efnb1	Cek5-L EFL-3 Elk-L Epl2 Eplg2 LERK-2 Lerk2 Stra1	-0.38496	4.90097	-3.55778	0.00151231	0.0265045	-1.55318	13641	ephrin B1	X	96331469	96344330	+
ENSMUSG00000074674	Gm10742		1.4086	0.274193	3.55581	0.00151984	0.02658	-1.0748		predicted gene 10742	3	17683514	17686898	-
ENSMUSG00000024644	Cndp2	0610010E05Rik C76600 Cn2 Dip-2 Pep-1 Pep1	0.428452	3.88409	3.55565	0.00152045	0.02658	-1.4657	66054	CNDP dipeptidase 2 (metallopeptidase M20 family)	18	84836862	84855025	-
ENSMUSG00000006782	Cnp	CNPase Cnp-1 Cnp1	0.41397	5.89961	3.55427	0.00152578	0.0266165	-1.55832	12799	2',3'-cyclic nucleotide 3' phosphodiesterase	11	100436218	100453043	+
ENSMUSG00000021675	F2rl2	F730031A08 PAR3	0.522042	4.84406	3.55411	0.00152637	0.0266165	-1.55391	14064	coagulation factor II (thrombin) receptor-like 2	13	96466808	96472694	+
ENSMUSG00000044177	Wfikkn2		-0.923685	1.63595	-3.55252	0.00153251	0.0266593	-1.17155	278507	WAP, follistatin/kazal, immunoglobulin, kunitz and netrin domain containing 2	11	94097270	94107319	-
ENSMUSG00000028719	Cmpk1	0610011D08Rik Cmpk UMP-CMPk	0.326542	5.97527	3.55248	0.00153267	0.0266593	-1.56027	66588	cytidine monophosphate (UMP-CMP) kinase 1	4	114631941	114659846	-
ENSMUSG00000057378	Ryr3	AI851294 C230090H21 RYR-3	-0.62978	4.50575	-3.55149	0.00153649	0.0266922	-1.54177	20192	ryanodine receptor 3	2	112471512	113057253	-
ENSMUSG00000079165	Sap25		-1.45045	0.573482	-3.55042	0.00154066	0.026731	-1.09579	751865	sin3 associated polypeptide	5	138082562	138084130	+
ENSMUSG00000031595	Pdgfrl	1110039P19Rik AV013190	-0.6656	1.74227	-3.54954	0.00154407	0.0267568	-1.19132	68797	platelet-derived growth factor receptor-like	8	42011566	42076139	+
ENSMUSG00000040363	Bcor	5830466J11Rik 8430401K06Rik BcorR D930024N20Rik mKIAA1575	-0.285311	5.17736	-3.54806	0.00154988	0.0268098	-1.58529	71458	BCL6 interacting corepressor	X	11613866	11737481	-
ENSMUSG00000032816	Igdcc4	9330155G14Rik DDM36 Nope WI-16786 WI-18508 mKIAA1628	-0.477193	4.16989	-3.54772	0.0015512	0.0268098	-1.52125	56741	immunoglobulin superfamily, DCC subclass, member 4	9	64949293	64985747	+
ENSMUSG00000055799	Tcf7l1	Tcf-3 Tcf3 bHLHb21	-0.297692	4.55297	-3.54728	0.00155293	0.0268098	-1.5584	21415	transcription factor 7 like 1 (T cell specific, HMG box)	6	72576372	72739248	-
ENSMUSG00000032855	Pkd1	PC1 mFLJ00285	-0.422856	5.87566	-3.54658	0.00155567	0.0268237	-1.57948	18763	polycystic kidney disease 1 homolog	17	24686895	24733459	+
ENSMUSG00000031189	Aff2	FMR2P Fmr2 Ox19 Oxh	-0.328448	4.94752	-3.54606	0.00155771	0.0268256	-1.5837	14266	AF4/FMR2 family, member 2	X	66613469	67121212	+
ENSMUSG00000029752	Asns		0.561198	5.77986	3.54507	0.0015616	0.0268592	-1.58298	27053	asparagine synthetase	6	7625169	7643254	-
ENSMUSG00000042473	Tbc1d8b		-0.426128	3.62515	-3.5439	0.00156622	0.0269052	-1.46439	245638	TBC1 domain family, member 8B	X	136219535	136287944	+
ENSMUSG00000027030	Stk39	AW227544 AW556857 DCHT RF005 Rnl5 SPAK	0.379305	6.0759	3.53887	0.00158619	0.0272055	-1.58799	53416	serine/threonine kinase 39, STE20/SPS1 homolog (yeast)	2	68048502	68310325	-
ENSMUSG00000004044	Ptrf	2310075E07Rik AW546441 Cav-p60 Cavin	-0.416323	5.1174	-3.53852	0.00158762	0.0272055	-1.6066	19285	polymerase I and transcript release factor	11	100818047	100832201	-
ENSMUSG00000067279	Ppp1r3c	PTG Ppp1r5	-0.44743	4.55328	-3.53771	0.00159085	0.0272272	-1.58054	53412	protein phosphatase 1, regulatory (inhibitor) subunit 3C	19	36806227	36811143	-
ENSMUSG00000085423	Gm15735		-1.3144	1.10256	-3.53617	0.00159705	0.0272996	-1.16065		predicted gene 15735	14	123351341	123355565	+
ENSMUSG00000027131	Tmem85	2610318K02Rik RP23-336F11.33 Tmem85	0.289826	5.82046	3.53539	0.00160018	0.0273193	-1.60774	68032	transmembrane protein 85	2	112203168	112208184	-
ENSMUSG00000048899	Rimkla		0.447175	6.44223	3.53187	0.00161444	0.0275274	-1.58312	194237	ribosomal modification protein rimK-like family member A	4	119137888	119165233	-
ENSMUSG00000055026	Gabrg3	B230362M20Rik Gabrg-3	-0.536835	4.58433	-3.53141	0.00161634	0.0275274	-1.59716	14407	gamma-aminobutyric acid (GABA) A receptor, subunit gamma 3	7	63971835	64642558	-
ENSMUSG00000013584	Aldh1a2	AV116159 Aldh1a7 Raldh1 Raldh2	-0.69576	6.15975	-3.5296	0.00162372	0.0275947	-1.60533	19378	aldehyde dehydrogenase family 1, subfamily A2	9	71063596	71144050	+
ENSMUSG00000041571	Sepw1		0.410232	5.82764	3.52915	0.00162554	0.0275947	-1.62158		selenoprotein W, muscle 1	7	16502557	16507751	-
ENSMUSG00000003072	Atp5d	0610008F14Rik 1500000I11Rik AA960090 AI876556 AU020773 C85518	0.380288	6.35158	3.52898	0.00162626	0.0275947	-1.59633	66043	ATP synthase, H+ transporting, mitochondrial F1 complex, delta subunit	10	79601377	79608563	+
ENSMUSG00000017897	Eya2	AI327163	-0.756405	3.88416	-3.5261	0.0016381	0.0277615	-1.5359	14049	eyes absent 2 homolog (Drosophila)	2	165480798	165597227	+
ENSMUSG00000041936	Agrn	Agrin nmf380	-0.303217	6.02396	-3.52529	0.00164144	0.0277843	-1.62499	11603	agrin	4	155539399	155571536	-
ENSMUSG00000087190	D430001F17Rik		0.462581	1.39844	3.52412	0.00164627	0.0278019	-1.21649		RIKEN cDNA D430001F17 gene	16	91931482	91963160	+
ENSMUSG00000055430	Nap1l5	1110020M21Rik	0.430687	5.17198	3.52384	0.00164745	0.0278019	-1.63976	58243	nucleosome assembly protein 1-like 5	6	58855228	58857120	-
ENSMUSG00000047905	Gm8566		0.32011	5.15792	3.52359	0.0016485	0.0278019	-1.6414		predicted pseudogene 8566	6	67155505	67156161	+
ENSMUSG00000040037	Negr1		-0.633743	7.55731	-3.52229	0.00165389	0.0278359	-1.52197	320840	neuronal growth regulator 1	3	156224758	156979409	+
ENSMUSG00000027678	Ncoa3	2010305B15Rik AW321064 Actr Aib1 KAT13B Rac3 Src3 Tram-1 Tram1 bHLHe42 p/Cip pCip	-0.288701	5.31212	-3.52214	0.00165453	0.0278359	-1.64917	17979	nuclear receptor coactivator 3	2	165818136	165898742	+
ENSMUSG00000040254	Sema3d		-0.580211	5.68941	-3.52031	0.00166216	0.0279303	-1.64775	108151	sema domain, immunoglobulin domain (Ig), short basic domain, secreted, (semaphorin) 3D	5	12383166	12588943	+
ENSMUSG00000021388	Aspn	4631401G09Rik AA986886 Plap1 Slrr1c	-0.485782	4.56897	-3.51822	0.00167094	0.028041	-1.62839	66695	asporin	13	49639812	49662926	+
ENSMUSG00000032112	Trappc4	1500017G03Rik AI303617 HSPC172 PTD009 Sbd Sbdn Sdcbp2 TRS23	0.370734	3.97417	3.51778	0.00167279	0.028041	-1.56814	60409	trafficking protein particle complex 4	9	44211844	44215631	-
ENSMUSG00000043445	Pgp	1700012G19Rik AI481330	0.43216	2.52837	3.51544	0.00168266	0.0281724	-1.36811	67078	phosphoglycolate phosphatase	17	24607418	24608536	+
ENSMUSG00000029223	Uchl1	AW822034 C88048 PGP 9.5 PGP9.5 R75593 UCH-L1 UCHL-1 gad	0.461084	6.73322	3.51422	0.00168786	0.0282253	-1.60535	22223	ubiquitin carboxy-terminal hydrolase L1	5	67067337	67078470	+
ENSMUSG00000034818	Celf5		-0.398475	3.26047	-3.51333	0.00169164	0.0282305	-1.48531	319586	CUGBP, Elav-like family member 5	10	80921972	80945454	-
ENSMUSG00000046321	Hs3st2		0.685561	3.78233	3.51319	0.00169224	0.0282305	-1.54774	195646	heparan sulfate (glucosamine) 3-O-sulfotransferase 2	7	128535373	128645282	+
ENSMUSG00000009076	Zmat5	2610510L01Rik D11Bwg0572e D11Bwg1548e	0.565911	1.65874	3.51107	0.00170127	0.0283151	-1.27095	67178	zinc finger, matrin type 5	11	4604681	4637672	+
ENSMUSG00000083829	Gm2199		0.37182	4.67809	3.51104	0.0017014	0.0283151	-1.65061		predicted gene 2199	5	81329775	81330648	-
ENSMUSG00000020476	Dbnl	Abp1 SH3P7 mAbp1	0.395301	5.76265	3.50912	0.00170968	0.0284188	-1.67209	13169	drebrin-like	11	5688491	5700965	+
ENSMUSG00000026640	Plxna2	2810428A13Rik AA589422 AW457381 OCT Plxn2 mKIAA0463	-0.40488	8.04974	-3.50832	0.00171311	0.0284417	-1.51767	18845	plexin A2	1	196446023	196643063	+
ENSMUSG00000033287	Kctd17	2900008M13Rik AA414907 AW742389 N28155	0.429644	3.08456	3.50544	0.00172557	0.0285572	-1.47406	72844	potassium channel tetramerisation domain containing 17	15	78258994	78269339	+
ENSMUSG00000033760	Rbm4b	4921506I22Rik AI504630 AI506404 Lark2	-0.595034	2.95351	-3.50534	0.00172598	0.0285572	-1.45626	66704	RNA binding motif protein 4B	19	4756525	4765938	+
ENSMUSG00000038530	Rgs4	AA004315 AA597169 ESTM48 ESTM50	0.601349	9.02493	3.50528	0.00172625	0.0285572	-1.44849	19736	regulator of G-protein signaling 4	1	171671608	171677773	-
ENSMUSG00000028974	Dffa	A330085O09Rik DFF35 Dff45 ICAD ICAD-L ICAD-S	0.475492	4.91961	3.50402	0.00173176	0.0286143	-1.67927	13347	DNA fragmentation factor, alpha subunit	4	148478255	148494756	+
ENSMUSG00000021767	Myst4		-0.345495	5.74002	-3.50267	0.00173765	0.0286697	-1.69038		MYST histone acetyltransferase monocytic leukemia 4	14	22319076	22491354	+
ENSMUSG00000029059	2810405K02Rik	AI836168 Fam213b PM/PGFS	0.414801	2.4994	3.5023	0.00173925	0.0286697	-1.39557	66469	RIKEN cDNA 2810405K02 gene	4	154269613	154273244	-
ENSMUSG00000044576	Fam59b		0.783658	2.60359	3.50132	0.00174353	0.0287062	-1.4064	242915	family with sequence similarity 59, member B	5	30431701	30444918	+
ENSMUSG00000024431	Nr3c1	GR Grl-1 Grl1	-0.381385	5.04458	-3.50003	0.0017492	0.0287214	-1.6978	14815	nuclear receptor subfamily 3, group C, member 1	18	39570199	39650955	-
ENSMUSG00000019528	Gyg	AU017667 Gyg1	0.337619	5.80231	3.49959	0.00175114	0.0287214	-1.69427	27357	glycogenin	3	20021970	20055216	-
ENSMUSG00000082229	Nap1l2	Bpx	0.579464	5.11017	3.49875	0.00175484	0.0287214	-1.69643	17954	nucleosome assembly protein 1-like 2	X	100379515	100381979	-
ENSMUSG00000050064	Zfp697		-0.525406	2.66269	-3.49855	0.00175573	0.0287214	-1.42995	242109	zinc finger protein 697	3	98186404	98235871	+
ENSMUSG00000091228	Gm20390	NM23-H2 NM23B nm23-M2	0.351997	4.7198	3.49837	0.00175652	0.0287214	-1.68423	18103	predicted gene 20390	11	93811133	93829607	-
ENSMUSG00000025255	Zfhx4	A930021B15 C130041O22Rik Zfh-4 Zfh4	-0.433374	5.61894	-3.49829	0.00175689	0.0287214	-1.70347	80892	zinc finger homeodomain 4	3	5218526	5415855	+
ENSMUSG00000074797	Itpa	2010016I08Rik AU020102 Itp	0.480121	2.05118	3.49599	0.00176706	0.0288277	-1.35075	16434	inosine triphosphatase (nucleoside triphosphate pyrophosphatase)	2	130493346	130507350	+
ENSMUSG00000038080	Kdm1b		0.262876	3.77984	3.49567	0.00176848	0.0288277	-1.59886	218214	lysine (K)-specific demethylase 1B	13	47138868	47179982	+
ENSMUSG00000002797	Ggct		0.660719	2.69878	3.49498	0.00177156	0.0288277	-1.4361	110175	gamma-glutamyl cyclotransferase	6	54932574	54942944	-
ENSMUSG00000055980	Irs1	G972R IRS-1	-0.355124	5.52481	-3.49495	0.00177171	0.0288277	-1.71343	16367	insulin receptor substrate 1	1	82229676	82287991	-
ENSMUSG00000069170	Gpr98		-0.824136	2.20716	-3.49407	0.00177563	0.0288577	-1.37373	110789	G protein-coupled receptor 98	13	81234067	81772153	-
ENSMUSG00000062991	Nrg1		0.512759	6.35327	3.49193	0.00178523	0.028946	-1.68437	211323	neuregulin 1	8	32928500	33119581	-
ENSMUSG00000015290	Ubl4	DXHXS254E DXS254E DXS254Eh Gdx Ubl4a	0.340417	5.24812	3.49091	0.00178979	0.028946	-1.72138	27643	ubiquitin-like 4	X	71611057	71614012	-
ENSMUSG00000074796	Slc4a11		0.401869	2.94849	3.49089	0.00178987	0.028946	-1.48831	269356	solute carrier family 4, sodium bicarbonate transporter-like, member 11	2	130509849	130523255	-
ENSMUSG00000029189	Sel1l3		0.62144	3.8279	3.49087	0.00178996	0.028946	-1.60934	231238	sel-1 suppressor of lin-12-like 3 (C. elegans)	5	53498323	53604691	-
ENSMUSG00000045954	Sdpr		-0.472678	3.67395	-3.49053	0.00179151	0.028946	-1.59842	20324	serum deprivation response	1	51345970	51359803	+
ENSMUSG00000063455	D630045J12Rik		-0.352176	6.8452	-3.48915	0.00179771	0.0290124	-1.6582	330286	RIKEN cDNA D630045J12 gene	6	38073174	38204009	-
ENSMUSG00000092002	Gm17375		-1.11155	1.09846	-3.48765	0.0018045	0.0290881	-1.273		predicted gene, 17375	7	20182642	20187643	-
ENSMUSG00000052833	Sae1	2400010M20Rik 2610044L12Rik AL033372 AOS1 AW743391 D7Ertd177e HSPC140 Sua1 Uble1a	0.277931	4.9401	3.48396	0.00182135	0.0293256	-1.73087	56459	SUMO1 activating enzyme subunit 1	7	16905583	16973146	-
ENSMUSG00000091994	E130317F20Rik		-0.759761	1.01874	-3.47793	0.00184914	0.0297219	-1.29163		RIKEN cDNA E130317F20 gene	10	79314126	79317701	-
ENSMUSG00000031149	Praf2	AA986329 C78013 DXImx39e JM4 Sfc20	0.435792	5.07344	3.47769	0.00185025	0.0297219	-1.74836	54637	PRA1 domain family 2	X	7305565	7308190	+
ENSMUSG00000035004	Igsf6		-1.01417	1.92757	-3.47623	0.00185706	0.0297968	-1.37955	80719	immunoglobulin superfamily, member 6	7	128207581	128218044	-
ENSMUSG00000027282	Mtch2	2310034D24Rik 4930539J07Rik HSPC032	0.26976	5.35716	3.47376	0.00186859	0.0299332	-1.76404	56428	mitochondrial carrier homolog 2 (C. elegans)	2	90687312	90706967	+
ENSMUSG00000038766	Gabpb2		-0.540674	5.34035	-3.47314	0.00187152	0.0299332	-1.76589	213054	GA repeat binding protein, beta 2	3	94985688	95021864	-
ENSMUSG00000006705	Pknox1	D17Wsu76e PREP1	-0.252816	4.06784	-3.47297	0.00187229	0.0299332	-1.69104	18771	Pbx/knotted 1 homeobox	17	31701694	31744625	+
ENSMUSG00000090992	Gm17588		-0.343045	6.17157	-3.47257	0.0018742	0.0299332	-1.74404		predicted gene, 17588	14	56483148	56493572	-
ENSMUSG00000026235	Epha4	2900005C20Rik AI385584 Cek8 Hek8 Sek Sek1 Tyro1 rb	-0.423197	4.73269	-3.47087	0.0018822	0.0299965	-1.75362	13838	Eph receptor A4	1	77363760	77511663	-
ENSMUSG00000019775	Rgs17	6430507P11Rik Rgsz2	0.476504	7.0562	3.47081	0.00188249	0.0299965	-1.68485	56533	regulator of G-protein signaling 17	10	4424141	4520878	+
ENSMUSG00000084874	Gm12906		0.599023	0.519168	3.46919	0.00189015	0.0300623	-1.27786		predicted gene 12906	4	107432043	107433078	-
ENSMUSG00000038462	Uqcrfs1	4430402G14Rik AI875505	0.315412	5.22734	3.46857	0.00189308	0.0300623	-1.77504	66694	ubiquinol-cytochrome c reductase, Rieske iron-sulfur polypeptide 1	13	30632177	30637231	-
ENSMUSG00000030591	Psmd8	6720456J22Rik AA407360 AL033291 AL033322 AL033323 C76433	0.317369	4.68996	3.46856	0.00189312	0.0300623	-1.7545	57296	proteasome (prosome, macropain) 26S subunit, non-ATPase, 8	7	29959207	29965692	-
ENSMUSG00000054988	Agtr1b	AT1B AT2R1B Agtr-1b Angtr-1b	0.526677	2.49485	3.46803	0.00189567	0.0300683	-1.47346	11608	angiotensin II receptor, type 1b	3	20213395	20266099	-
ENSMUSG00000041426	Hibch		0.409595	3.6041	3.46181	0.00192548	0.0305061	-1.6532	227095	3-hydroxyisobutyryl-Coenzyme A hydrolase	1	52901857	52977830	+
ENSMUSG00000037710	Cisd1	AU043990 AW743335 D10Ertd214e Zcd1 mitoNEET	0.422714	4.10477	3.46128	0.00192803	0.0305117	-1.71769	52637	CDGSH iron sulfur domain 1	10	70793228	70807702	-
ENSMUSG00000027581	Stmn3	9330161A03Rik AI604839 R75323 Sclip	0.509921	6.86716	3.45965	0.00193593	0.0306004	-1.7259	20262	stathmin-like 3	2	181041164	181049205	-
ENSMUSG00000031387	Renbp	Age Rnbp	-0.827911	0.925181	-3.45922	0.00193805	0.0306004	-1.32717	19703	renin binding protein	X	71167460	71176189	-
ENSMUSG00000004267	Eno2	AI837106 D6Ertd375e Eno-2 NSE	0.528648	6.79974	3.45867	0.00194071	0.0306077	-1.73313	13807	enolase 2, gamma neuronal	6	124710071	124719691	-
ENSMUSG00000030201	Lrp6	C030016K15Rik Cd Gw	-0.315808	7.12013	-3.45783	0.00194482	0.0306375	-1.71172	16974	low density lipoprotein receptor-related protein 6	6	134396494	134516983	-
ENSMUSG00000047246	Hist1h2be		0.408979	2.52692	3.4555	0.00195621	0.030782	-1.50961	319179	histone cluster 1, H2be	13	23675611	23712993	-
ENSMUSG00000032410	Xrn1	Dhm2 exo mXrn1	-0.338958	5.0375	-3.45405	0.00196334	0.0308428	-1.80818	24127	5'-3' exoribonuclease 1	9	95855179	95953446	+
ENSMUSG00000019977	Hbs1l		0.285559	4.77023	3.45381	0.00196452	0.0308428	-1.79507	100040505	Hbs1-like (S. cerevisiae)	10	21015785	21088695	+
ENSMUSG00000020834	Dhrs13	2610209N15Rik	0.575982	1.95839	3.45332	0.00196693	0.0308457	-1.43865	70451	dehydrogenase/reductase (SDR family) member 13	11	77845782	77851368	+
ENSMUSG00000010461	Eya4	B130023L16Rik	-0.958084	2.12792	-3.45235	0.00197172	0.0308858	-1.45907	14051	eyes absent 4 homolog (Drosophila)	10	22823974	23069701	-
ENSMUSG00000044071	Fam19a2		0.484974	4.8989	3.44966	0.00198506	0.0310597	-1.80839	268354	family with sequence similarity 19, member A2	10	122701132	123178032	+
ENSMUSG00000054934	Kcnmb4	1700058G18Rik 2900045G12Rik	0.449103	3.3125	3.44892	0.00198874	0.0310821	-1.64054	58802	potassium large conductance calcium-activated channel, subfamily M, beta member 4	10	115854917	115910934	-
ENSMUSG00000039717	Ralyl	0710005M24Rik	0.402946	6.04173	3.44822	0.00199225	0.0311006	-1.80733	76897	RALY RNA binding protein-like	3	13776848	14182287	+
ENSMUSG00000002028	Mll1		-0.328393	7.11987	-3.44779	0.00199441	0.0311006	-1.73566	214162	myeloid/lymphoid or mixed-lineage leukemia 1	9	44611438	44689379	-
ENSMUSG00000027406	Idh3b		0.250153	6.66507	3.44682	0.00199922	0.0311407	-1.77281	170718	isocitrate dehydrogenase 3 (NAD+) beta	2	130105045	130110283	-
ENSMUSG00000027463	Slc52a3	2310046K01Rik RFT2	0.714081	2.89202	3.44637	0.00200148	0.0311409	-1.57825	69698	solute carrier protein family 52, member 3	2	151822247	151834994	+
ENSMUSG00000030287	Itpr2	AI649341 InsP3R-2 InsP3R-5 Ip3r2 Itpr5 insP3R2	-0.702845	4.26862	-3.44551	0.00200582	0.0311457	-1.77367	16439	inositol 1,4,5-triphosphate receptor 2	6	146056821	146450745	-
ENSMUSG00000075592	Nynrin		-0.323888	6.45713	-3.44542	0.00200628	0.0311457	-1.79131	277154	NYN domain and retroviral integrase containing	14	56472873	56493572	+
ENSMUSG00000040424	Hipk4		0.508606	4.5648	3.44458	0.0020105	0.0311643	-1.80001	233020	homeodomain interacting protein kinase 4	7	28308280	28316194	+
ENSMUSG00000074575	Kcng1		0.803058	2.82322	3.44429	0.00201198	0.0311643	-1.57138	241794	potassium voltage-gated channel, subfamily G, member 1	2	168085617	168107236	-
ENSMUSG00000030516	Tjp1	ZO1	-0.384108	7.40634	-3.4429	0.00201896	0.0312376	-1.72436	21872	tight junction protein 1	7	72441051	72516125	-
ENSMUSG00000006931	Leprel4	1110036O03Rik AI413214 Sc65	-0.561578	2.77511	-3.44212	0.00202292	0.0312639	-1.57966	66180	leprecan-like 4	11	100269770	100276150	-
ENSMUSG00000027506	Tpd52	AI043038 mD52	0.385889	5.47389	3.44119	0.00202765	0.0313021	-1.84063	21985	tumor protein D52	3	8928626	9004723	-
ENSMUSG00000047412	Zbtb44		-0.290418	5.87673	-3.44015	0.00203293	0.0313487	-1.83588	235132	zinc finger and BTB domain containing 44	9	30838229	30883464	+
ENSMUSG00000026750	Psmb7	AU020723 MC14	0.368929	5.35306	3.43579	0.00205523	0.0316574	-1.85398	19177	proteasome (prosome, macropain) subunit, beta type 7	2	38443556	38499607	-
ENSMUSG00000027531	Impa1	2610002K09Rik 2900059K10Rik AI325909	0.313488	4.57014	3.43474	0.00206065	0.0316982	-1.82699	55980	inositol (myo)-1(or 4)-monophosphatase 1	3	10313540	10331439	-
ENSMUSG00000047446	Arl4a	AI467555 Arl4	-0.335093	6.04773	-3.43439	0.00206245	0.0316982	-1.84192	11861	ADP-ribosylation factor-like 4A	12	40732034	40764612	-
ENSMUSG00000024777	Ppp2r5b		0.452569	4.36409	3.43301	0.00206959	0.0317727	-1.81164	225849	protein phosphatase 2, regulatory subunit B (B56), beta isoform	19	6227765	6235872	-
ENSMUSG00000087400	Gm15270		-0.628006	1.75218	-3.43165	0.00207669	0.0318293	-1.46676		predicted gene 15270	10	24269247	24316914	-
ENSMUSG00000039183	Nubp2	D17Wsu11e	0.360831	3.50083	3.43142	0.00207787	0.0318293	-1.71191	26426	nucleotide binding protein 2	17	25019556	25023295	-
ENSMUSG00000017756	Slc12a7	AA408796 D13Ertd261e Kcc4	-0.381846	4.52088	-3.43096	0.00208024	0.0318305	-1.83468	20499	solute carrier family 12, member 7	13	73870542	73954191	+
ENSMUSG00000062081	Gm6055		0.320645	4.07996	3.43021	0.00208416	0.0318517	-1.79093		predicted gene 6055	14	48698810	48699487	-
ENSMUSG00000047749	Zc3hav1l		-0.273986	6.46461	-3.42958	0.00208745	0.0318517	-1.82871	209032	zinc finger CCCH-type, antiviral 1-like	6	38237396	38249259	-
ENSMUSG00000061524	Zic2	HPE5 Ku	-0.855015	2.79461	-3.42925	0.00208919	0.0318517	-1.60772	22772	zinc finger protein of the cerebellum 2	14	122874604	122879074	+
ENSMUSG00000043964	Orai3		-0.369835	3.71427	-3.42894	0.00209082	0.0318517	-1.75156	269999	ORAI calcium release-activated calcium modulator 3	7	134913329	134918664	+
ENSMUSG00000020444	Guk1	AA409738 AL033299 AL033300 AV026611 Gmk Guk-1	0.377528	5.16418	3.4285	0.00209313	0.0318519	-1.86923	14923	guanylate kinase 1	11	58997357	59005714	-
ENSMUSG00000041577	Prelp		-0.526066	5.34933	-3.42703	0.0021008	0.0319336	-1.87634	116847	proline arginine-rich end leucine-rich repeat	1	135806881	135817991	-
ENSMUSG00000085309	Gm16749		0.583171	1.56097	3.42419	0.00211581	0.0321265	-1.46148		predicted gene, 16749	6	125444442	125459153	+
ENSMUSG00000019795	Pcmt1	C79501 PIMT	0.368268	6.54637	3.42339	0.00212006	0.0321557	-1.83665	18537	protein-L-isoaspartate (D-aspartate) O-methyltransferase 1	10	7349171	7400934	-
ENSMUSG00000015335	Zdhhc12	1190004A01Rik	0.433114	3.16115	3.42149	0.00213015	0.0322735	-1.68383	66220	zinc finger, DHHC domain containing 12	2	29946464	29949168	-
ENSMUSG00000001773	Folh1	GCP2 mopsm	0.954114	0.614129	3.41988	0.00213876	0.0323686	-1.39332	53320	folate hydrolase	7	93867862	93924374	-
ENSMUSG00000052911	Lamb2	AW211941 Lamb-2 Lams	-0.430901	5.09586	-3.41819	0.00214779	0.0324536	-1.89495	16779	laminin, beta 2	9	108382193	108392861	+
ENSMUSG00000025792	Slc25a10	Dic	0.539782	2.43649	3.41796	0.00214906	0.0324536	-1.58306	27376	solute carrier family 25 (mitochondrial carrier, dicarboxylate transporter), member 10	11	120353154	120360501	+
ENSMUSG00000022329	Stk3	0610042I06Rik MST Mst2 Mst3 Ste20 mess1	-0.288314	4.16517	-3.41477	0.00216624	0.0326774	-1.84051	56274	serine/threonine kinase 3 (Ste20, yeast homolog)	15	34805251	35085561	-
ENSMUSG00000022540	Rogdi	0610011C19Rik AU020118 C76152 Lzf	0.415532	3.79711	3.41376	0.00217174	0.0327248	-1.79391	66049	rogdi homolog (Drosophila)	16	5008823	5013620	-
ENSMUSG00000020770	Unk		-0.35723	3.63621	-3.41171	0.00218289	0.0328496	-1.78189	217331	unkempt homolog (Drosophila)	11	115891636	115922528	+
ENSMUSG00000042625	Safb2		-0.505058	3.63816	-3.41137	0.00218476	0.0328496	-1.78137	224902	scaffold attachment factor B2	17	56700388	56724008	-
ENSMUSG00000049580	Tsku		-0.595836	1.95446	-3.4074	0.00220653	0.0331409	-1.5464	244152	tsukushi	7	105499178	105509838	-
ENSMUSG00000062526	Mppe1		0.438875	4.33074	3.40361	0.00222751	0.0334199	-1.8787	225651	metallophosphoesterase 1	18	67385184	67405484	-
ENSMUSG00000057722	Lepr	LEPROT Leprb Modb1 OB-RGRP Obr db diabetes obese-like obl	-0.511284	5.13493	-3.40246	0.00223392	0.0334671	-1.93281	16847	leptin receptor	4	101390009	101487957	+
ENSMUSG00000028626	Col9a2	AI427499 Col9a-2	-0.986542	0.726507	-3.40218	0.00223549	0.0334671	-1.44183	12840	collagen, type IX, alpha 2	4	120711990	120727927	+
ENSMUSG00000091580	Gm6467		0.617485	1.06727	3.39762	0.0022611	0.0337782	-1.47666		predicted gene 6467	16	21896579	21897189	+
ENSMUSG00000025208	Mrpl43	4930442D21Rik bMRP36a	0.339849	3.72064	3.39762	0.00226114	0.0337782	-1.82273	94067	mitochondrial ribosomal protein L43	19	45079504	45080932	-
ENSMUSG00000020635	Fkbp1b	12.6kDa AW494148 FKBP12.6 calstabin2	0.353773	7.49698	3.39559	0.00227259	0.0339127	-1.8291	14226	FK506 binding protein 1b	12	4839981	4848401	-
ENSMUSG00000024663	Rab3il1	1200014K04Rik AI115013 C76746 Rab3ail1	-0.579823	2.26116	-3.39377	0.00228295	0.0340307	-1.61783	74760	RAB3A interacting protein (rabin3)-like 1	19	10076159	10112870	+
ENSMUSG00000000142	Axin2	Axi1 Axil Conductin	-0.489963	3.24665	-3.39317	0.00228637	0.0340451	-1.76704	12006	axin2	11	108781663	108812097	+
ENSMUSG00000041797	Abca9		-0.46777	5.80879	-3.39245	0.00229052	0.0340702	-1.9514	217262	ATP-binding cassette, sub-family A (ABC1), member 9	11	109962063	110029510	-
ENSMUSG00000032733	Snx33		-0.457208	3.21313	-3.39081	0.00229989	0.0341496	-1.76809	235406	sorting nexin 33	9	56765007	56776178	-
ENSMUSG00000053119	Chmp3	25.1 4921505F14Rik 9130011K15Rik CGI-49 D6Ertd286e NEDF Vps24	0.304148	5.2407	3.39065	0.00230078	0.0341496	-1.96153	66700	charged multivesicular body protein 3	6	71493791	71532603	+
ENSMUSG00000024193	Phf1	AW557215 D17Ertd455e PHF2 Tctex-3 Tctex3 mPcl1	0.451166	2.455	3.38776	0.00231747	0.0343605	-1.65758	21652	PHD finger protein 1	17	27070072	27074835	+
ENSMUSG00000055435	Maf	2810401A20Rik A230108G15Rik AW047063 c-maf	-0.256274	6.22569	-3.38657	0.00232435	0.0344257	-1.94657	17132	avian musculoaponeurotic fibrosarcoma (v-maf) AS42 oncogene homolog	8	118206842	118231694	-
ENSMUSG00000051427	Ccdc157		-0.506865	2.51424	-3.38584	0.00232857	0.0344302	-1.67263	216516	coiled-coil domain containing 157	11	4041126	4060296	-
ENSMUSG00000049122	Frmd3		0.546793	6.69076	3.38566	0.00232962	0.0344302	-1.91497	242506	FERM domain containing 3	4	73659338	73848118	+
ENSMUSG00000059182	Skap2	2610021A10Rik AA960083 BB137539 RA70 SKAP-HOM Saps Scap2 mSKAP55R	0.341636	3.36906	3.3822	0.00234982	0.0346917	-1.80979	54353	src family associated phosphoprotein 2	6	51809165	51962548	-
ENSMUSG00000015243	Abca1	ABC-1 Abc1	-0.32635	6.28649	-3.37998	0.00236286	0.0348422	-1.95833	11303	ATP-binding cassette, sub-family A (ABC1), member 1	4	53043659	53172767	-
ENSMUSG00000056629	Fkbp2	13kDa FKBP-2 mFKBP13 mFKBP2	0.422634	3.23087	3.37952	0.0023656	0.0348422	-1.79367	14227	FK506 binding protein 2	19	7052231	7054930	-
ENSMUSG00000024646	Cyb5		0.268877	5.08258	3.37919	0.00236755	0.0348422	-1.98613	109672	cytochrome b-5	18	85020730	85049793	+
ENSMUSG00000053768	Chchd3	0610041L09Rik 1700039J09Rik AW558177	0.276317	4.34761	3.37782	0.00237563	0.0349186	-1.94424	66075	coiled-coil-helix-coiled-coil-helix domain containing 3	6	32740976	33010260	-
ENSMUSG00000038175	Mylip		-0.516792	2.78607	-3.37746	0.00237778	0.0349186	-1.73356	218203	myosin regulatory light chain interacting protein	13	45485111	45507388	+
ENSMUSG00000019817	Plagl1	Lot1 Zac1	-0.518238	7.56116	-3.37263	0.00240657	0.035304	-1.87821	22634	pleiomorphic adenoma gene-like 1	10	12810497	12851500	+
ENSMUSG00000021730	Hcn1	Bcng1 C630013B14Rik HAC2	0.611467	5.8656	3.37131	0.00241452	0.0353832	-1.99572	15165	hyperpolarization-activated, cyclic nucleotide-gated K+ 1	13	118391287	118765609	+
ENSMUSG00000026586	Prrx1	A230024N07Rik AA755424 AI385634 AI843499 K-2 Pmx1 Prx1 mHox	-0.592173	5.19803	-3.36897	0.00242861	0.0355521	-2.01294	18933	paired related homeobox 1	1	165175247	165243841	-
ENSMUSG00000030612	Mrpl46	3110052F15Rik C15orf4 C80107 LIECG2 P2ECSL	0.461248	2.55294	3.36756	0.00243721	0.0356403	-1.71817	67308	mitochondrial ribosomal protein L46	7	85920122	85928417	-
ENSMUSG00000022722	Arl6	1110018H24Rik 2210411E14Rik BBS3	0.335018	5.03807	3.36599	0.00244673	0.0357419	-2.01536	56297	ADP-ribosylation factor-like 6	16	59612775	59639217	-
ENSMUSG00000021771	Vdac2	Vdac6 mVDAC2 mVDAC6	0.230062	5.58365	3.36495	0.00245307	0.0357783	-2.02235	22334	voltage-dependent anion channel 2	14	22650491	22665101	+
ENSMUSG00000023830	Igf2r	AI661837 CD222 CI-MPR M6P/IGF2R Mpr300	-0.324454	6.75765	-3.36474	0.00245439	0.0357783	-1.96135	16004	insulin-like growth factor 2 receptor	17	12875272	12962530	-
ENSMUSG00000084917	Gm17477		-0.811806	1.48553	-3.3635	0.00246198	0.0358151	-1.59376		predicted gene, 17477	9	79966702	79969744	-
ENSMUSG00000020893	Per1	Per m-rigui mPer1	-0.38794	4.3794	-3.36317	0.00246398	0.0358151	-1.98372	18626	period homolog 1 (Drosophila)	11	68908719	68923462	+
ENSMUSG00000044816	D630023F18Rik	AI314969	0.954313	1.07007	3.36306	0.00246466	0.0358151	-1.55207	98303	RIKEN cDNA D630023F18 gene	1	65147193	65169788	-
ENSMUSG00000042557	Sin3a	AW553200 Sin3 mKIAA4126 mSin3A	-0.253365	5.70836	-3.36202	0.00247104	0.0358213	-2.02767	20466	transcriptional regulator, SIN3A (yeast)	9	56919847	56976173	+
ENSMUSG00000032420	Nt5e	2210401F01Rik AI447961 CD73 NT Nt5 eNT	-0.429293	3.93513	-3.36196	0.00247144	0.0358213	-1.93837	23959	5' nucleotidase, ecto	9	88222447	88266927	+
ENSMUSG00000015214	Mtmr1	AW049210	-0.313053	4.01765	-3.36173	0.00247284	0.0358213	-1.94956	53332	myotubularin related protein 1	X	68617935	68672371	+
ENSMUSG00000025278	Flnb		-0.368048	6.75688	-3.35749	0.0024991	0.0361628	-1.97843	286940	filamin, beta	14	8650471	8784102	+
ENSMUSG00000036613	Tssc1		0.504392	2.09389	3.35708	0.00250163	0.0361628	-1.67882	380752	tumor suppressing subtransferable candidate 1	12	29436693	29552356	+
ENSMUSG00000021952	Xpo4	B430309A01Rik mKIAA1721	-0.296974	4.61198	-3.35643	0.00250572	0.0361841	-2.01926	57258	exportin 4	14	58199839	58284267	-
ENSMUSG00000054150	4831426I19Rik		-0.632557	2.27168	-3.35334	0.00252505	0.0363637	-1.71221	212073	RIKEN cDNA 4831426I19 gene	12	106168159	106248019	-
ENSMUSG00000037992	Rara	Nr1b1 RAR RARalpha1	-0.340802	4.05565	-3.3532	0.00252594	0.0363637	-1.97389	19401	retinoic acid receptor, alpha	11	98789132	98836256	+
ENSMUSG00000003154	Foxj2	Fhx	-0.251961	5.49268	-3.35318	0.00252602	0.0363637	-2.05277	60611	forkhead box J2	6	122769932	122795384	+
ENSMUSG00000007338	Mrpl49	4833419D18Rik Nof1	0.32335	3.7228	3.35083	0.00254084	0.0365138	-1.93447	18120	mitochondrial ribosomal protein L49	19	6053630	6057758	-
ENSMUSG00000026023	Cdk15		0.538307	2.25033	3.35069	0.00254172	0.0365138	-1.71405	271697	cyclin-dependent kinase 15	1	59313750	59409837	+
ENSMUSG00000024222	Fkbp5	51kDa D17Ertd592e Dit1 FKBP-5 FKBP51	-0.367961	4.69744	-3.35016	0.00254507	0.0365241	-2.03957	14229	FK506 binding protein 5	17	28536040	28654469	-
ENSMUSG00000053475	Tnfaip6	TSG-6 Tnfip6 Tsg6	0.696039	1.09682	3.34914	0.0025516	0.0365259	-1.58881	21930	tumor necrosis factor alpha induced protein 6	2	51893529	51912206	+
ENSMUSG00000025190	Got1	AI789014 Got-1 cAspAT	0.431578	5.77949	3.34876	0.00255399	0.0365259	-2.05426	14718	glutamate oxaloacetate transaminase 1, soluble	19	43574242	43599095	-
ENSMUSG00000086023	2810011L19Rik		0.500411	3.56612	3.3485	0.00255562	0.0365259	-1.91533		RIKEN cDNA 2810011L19 gene	12	106574804	106622141	+
ENSMUSG00000090828	Sox2ot		0.458878	3.34676	3.34848	0.00255573	0.0365259	-1.88306		SOX2 overlapping transcript (non-protein coding)	3	34003360	34581541	+
ENSMUSG00000022865	Cxadr	2610206D03Rik AU016810 AW553441 CAR MCAR MCVADR	-0.582119	6.21762	-3.34747	0.00256217	0.0365478	-2.03819	13052	coxsackie virus and adenovirus receptor	16	78301741	78360030	+
ENSMUSG00000036752	Tubb4b		0.462893	6.65767	3.34742	0.00256254	0.0365478	-2.00847	227613	tubulin, beta 4B class IVB	2	25077680	25080222	-
ENSMUSG00000000339	Rtcd1	2310009A18Rik AI450277 RPC RtcA	0.357029	5.38466	3.3463	0.00256969	0.0366091	-2.06728	66368	RNA terminal phosphate cyclase domain 1	3	116191881	116211126	-
ENSMUSG00000013483	Card14		-0.926721	1.05702	-3.34592	0.00257212	0.0366091	-1.59391	170720	caspase recruitment domain family, member 14	11	119169082	119206689	+
ENSMUSG00000038991	Txndc5		-0.25156	5.24347	-3.34472	0.00257975	0.0366801	-2.07292	105245	thioredoxin domain containing 5	13	38591948	38620693	-
ENSMUSG00000075254	Heg1	4632417D23Rik 5530401I02Rik 9530025L16Rik BC038614 Gm629 OTTMUSG00000027315	-0.319782	6.99198	-3.34281	0.00259209	0.0368172	-1.99487	77446	HEG homolog 1 (zebrafish)	16	33684552	33771662	+
ENSMUSG00000032327	Stra6	AI891933	-0.597323	4.62206	-3.3424	0.00259471	0.0368172	-2.05053	20897	stimulated by retinoic acid gene 6	9	57911595	58001803	+
ENSMUSG00000024544	D18Ertd653e	8230401C20Rik A430083H02 A430108L08Rik C18orf1 D330030L18Rik	-0.435369	2.96046	-3.3416	0.00259988	0.0368529	-1.84484	52662	DNA segment, Chr 18, ERATO Doi 653, expressed	18	68092911	68415203	+
ENSMUSG00000040690	Col16a1		-0.609242	2.74289	-3.34106	0.00260334	0.0368643	-1.81023	107581	collagen, type XVI, alpha 1	4	129725084	129776527	+
ENSMUSG00000028868	Wasf2		-0.269979	5.62017	-3.3396	0.00261287	0.036926	-2.08288	242687	WAS protein family, member 2	4	132686420	132755671	+
ENSMUSG00000028655	Mfsd2a	1700018O18Rik Mfsd2	0.543853	3.13349	3.33941	0.00261409	0.036926	-1.86951	76574	major facilitator superfamily domain containing 2A	4	122624093	122638431	-
ENSMUSG00000031209	Heph	C130006F04Rik Cpl mKIAA0698 sla	-0.464669	2.37918	-3.33916	0.00261569	0.036926	-1.76185	15203	hephaestin	X	93650698	93769824	+
ENSMUSG00000048546	Tob2	2900090N22Rik 4930545K18Rik AV071822 mKIAA1663	-0.396149	3.64411	-3.33764	0.00262559	0.0369947	-1.9574	57259	transducer of ERBB2, 2	15	81678700	81688756	-
ENSMUSG00000009145	Dqx1	2310066E11Rik	0.442335	2.45115	3.33759	0.0026259	0.0369947	-1.77343	93838	DEAQ RNA-dependent ATPase	6	83007838	83017204	+
ENSMUSG00000028358	Zfp618	2810031P15Rik 2810040O04Rik AI415580 AI505139 D430033D05Rik Nedd10 Znf618 bM257P7.1	-0.380156	4.07296	-3.3357	0.00263829	0.0370796	-2.01688	72701	zinc fingerprotein 618	4	62626607	62800742	+
ENSMUSG00000014873	Surf2	Surf-2	0.293716	4.07778	3.33554	0.00263931	0.0370796	-2.0158	20931	surfeit gene 2	2	26771887	26775703	+
ENSMUSG00000053226	Dand5	Cerl-2 Cerr2 Dte coco	0.416922	2.77789	3.33545	0.00263994	0.0370796	-1.82768	23863	DAN domain family, member 5	8	87339304	87356140	-
ENSMUSG00000001768	Rin2	2010003K16Rik 4632403N06Rik AW821980 RASSF4	-0.274078	4.80451	-3.33418	0.00264829	0.037122	-2.08408	74030	Ras and Rab interactor 2	2	145610470	145713352	+
ENSMUSG00000025421	Hdhd2	0610039H12Rik 3110052N05Rik	0.298938	4.15583	3.33417	0.00264832	0.037122	-2.02768	76987	haloacid dehalogenase-like hydrolase domain containing 2	18	77168865	77211641	+
ENSMUSG00000055024	Ep300		-0.290873	6.91635	-3.3316	0.00266529	0.0372754	-2.02734	328572	E1A binding protein p300	15	81415781	81482507	+
ENSMUSG00000022708	Zbtb20	1300017A20Rik 7330412A13Rik A930017C21Rik D16Wsu73e DPZF HOF ODA-8S Oda8 Zfp288	-0.430969	8.74509	-3.33108	0.00266878	0.0372754	-1.88192	56490	zinc finger and BTB domain containing 20	16	42875994	43642715	+
ENSMUSG00000009628	Tex15		-0.648042	2.38935	-3.33094	0.00266971	0.0372754	-1.78045	104271	testis expressed gene 15	8	34627210	34696054	+
ENSMUSG00000028661	Epha8	AW047546 Eek Hek3 mKIAA1459	-0.867101	1.27732	-3.33089	0.00267002	0.0372754	-1.64721	13842	Eph receptor A8	4	136485334	136512731	-
ENSMUSG00000035441	Myo1d		-0.569601	2.64344	-3.32926	0.00268085	0.0373571	-1.8228	338367	myosin ID	11	80295628	80593527	-
ENSMUSG00000028195	Cyr61	AI325051 CCN1 Igfbp10	-0.487558	2.83432	-3.3292	0.00268126	0.0373571	-1.85333	16007	cysteine rich protein 61	3	145309935	145312949	-
ENSMUSG00000036989	Trim3	BERP1 HAC1 Rnf22	-0.277613	4.72996	-3.32739	0.00269331	0.0374585	-2.09582	55992	tripartite motif-containing 3	7	112752977	112782085	-
ENSMUSG00000052137	C430048L16Rik	AV299215 C430048L16Rik Rbm12bb	-0.475369	2.98934	-3.32689	0.00269668	0.0374585	-1.88375	77604	RIKEN cDNA C430048L16 gene	4	12016586	12023390	+
ENSMUSG00000042207	Kdm5b	2010009J12Rik 2210016I17Rik AW556288 D1Ertd202e Jarid1b PLU-1 PUT1 Plu1 RBBP2H1A Rb-Bp2 mKIAA4034	-0.287384	6.00072	-3.32643	0.00269979	0.0374585	-2.10086	75605	lysine (K)-specific demethylase 5B	1	136456748	136529454	+
ENSMUSG00000047832	Cdca4	2410018C03Rik HEPP SEI-3	-0.391003	3.01151	-3.32628	0.00270075	0.0374585	-1.88927	71963	cell division cycle associated 4	12	114058448	114067600	-
ENSMUSG00000024990	Rbp4	Rbp-4	-0.991123	2.61876	-3.32609	0.00270205	0.0374585	-1.8199	19662	retinol binding protein 4, plasma	19	38191110	38199811	-
ENSMUSG00000035828	Pim3		0.416449	2.48887	3.32443	0.00271322	0.0375759	-1.81016	223775	proviral integration site 3	15	88692616	88696150	+
ENSMUSG00000015224	Cyp2j9	8430417E17Rik	0.501882	2.77183	3.32345	0.00271982	0.0376295	-1.85257	74519	cytochrome P450, family 2, subfamily j, polypeptide 9	4	96235120	96258269	-
ENSMUSG00000091645	Gm17591		-0.355349	4.118	-3.32207	0.00272915	0.0376889	-2.05452		predicted gene, 17591	12	81209021	81213987	+
ENSMUSG00000037946	Fgd3	5830461L01Rik ZFYVE5	-0.532233	2.92656	-3.32164	0.00273208	0.0376889	-1.88548	30938	FYVE, RhoGEF and PH domain containing 3	13	49356923	49415680	-
ENSMUSG00000002379	Ndufa11		0.409023	3.75577	3.32161	0.00273226	0.0376889	-2.00595	239760	NADH dehydrogenase (ubiquinone) 1 alpha subcomplex 11	17	56857185	56863671	+
ENSMUSG00000024168	Tmem204		0.712214	1.25862	3.31983	0.0027444	0.0378187	-1.66931	407831	transmembrane protein 204	17	25194647	25218126	-
ENSMUSG00000026491	Ahctf1		-0.258325	5.79097	-3.31925	0.00274834	0.037823	-2.12635	226747	AT hook containing transcription factor 1	1	181675025	181733811	-
ENSMUSG00000049404	Rarres1		0.545882	1.82307	3.31898	0.00275017	0.037823	-1.73187	109222	retinoic acid receptor responder (tazarotene induced) 1	3	67282894	67319445	-
ENSMUSG00000025757	Hspa4l	94kDa AI461691 APG-1 Osp94	0.365567	6.61525	3.31697	0.0027639	0.037947	-2.08398	18415	heat shock protein 4 like	3	40548417	40600025	+
ENSMUSG00000055912	Tmem150a		-0.627004	2.99894	-3.31686	0.00276466	0.037947	-1.90659	232086	transmembrane protein 150A	6	72305441	72309756	+
ENSMUSG00000038602	Slc35f1		0.468961	7.11656	3.31409	0.00278376	0.0381714	-2.05164	215085	solute carrier family 35, member F1	10	52410339	52831428	+
ENSMUSG00000003346	Fam108a		0.39207	3.16708	3.31318	0.00279003	0.0382195	-1.93969	216169	family with sequence similarity 108, member A	10	80046394	80053086	-
ENSMUSG00000035900	Gramd4		-0.293995	4.08325	-3.31238	0.00279555	0.0382574	-2.07359	223752	GRAM domain containing 4	15	85888125	85968064	+
ENSMUSG00000029201	Ugdh	Udpgdh	-0.404494	4.67845	-3.31114	0.00280422	0.0383381	-2.1303	22235	UDP-glucose dehydrogenase	5	65804441	65827185	-
ENSMUSG00000031295	Phka2		-0.418415	4.34217	-3.31019	0.00281078	0.03839	-2.10538	110094	phosphorylase kinase alpha 2	X	156940098	157036810	+
ENSMUSG00000003872	Lin7b	LIN-7B MALS-2 Veli2	0.432455	2.36237	3.3068	0.00283457	0.0386555	-1.83227	22342	lin-7 homolog B (C. elegans)	7	52623261	52625953	-
ENSMUSG00000022037	Clu	AI893575 ApoJ Cli D14Ucla3 SP-40 Sgp-2 Sgp2 Sugp-2	0.418908	4.99437	3.3063	0.00283806	0.0386555	-2.15395	12759	clusterin	14	66587320	66600385	+
ENSMUSG00000032194	Kank2		-0.409069	6.03479	-3.30623	0.00283859	0.0386555	-2.14643	235041	KN motif and ankyrin repeat domains 2	9	21571217	21602990	-
ENSMUSG00000000957	Mmp14	AI325305 MT-MMP-1 MT1-MMP	-0.30932	5.7157	-3.30445	0.00285108	0.0387876	-2.16345	17387	matrix metallopeptidase 14 (membrane-inserted)	14	55050441	55060095	+
ENSMUSG00000024107	Lhcgr	Gpcr19-rs1 LH-R Lhr	-0.44444	3.31605	-3.30328	0.00285936	0.0388143	-1.9898	16867	luteinizing hormone/choriogonadotropin receptor	17	89140889	89191316	-
ENSMUSG00000036461	Elf1	Elf-1 Sts1 mElf-1 p70	-0.28851	4.01921	-3.30319	0.00286002	0.0388143	-2.08785	13709	E74-like factor 1	14	79881001	79982283	+
ENSMUSG00000022311	Csmd3		-0.523587	3.44723	-3.30299	0.00286145	0.0388143	-2.00883	239420	CUB and Sushi multiple domains 3	15	47412183	48623609	-
ENSMUSG00000050550	Gm11868		0.288843	3.95576	3.30091	0.00287627	0.0389772	-2.08263		predicted gene 11868	4	18771349	18772928	-
ENSMUSG00000071856	Mcc		-0.284103	4.9422	-3.30022	0.00288119	0.0390058	-2.1705	328949	mutated in colorectal cancers	18	44584715	44971836	-
ENSMUSG00000005732	Ranbp1	Htf9a	0.266459	4.33805	3.29969	0.00288498	0.039019	-2.12786	19385	RAN binding protein 1	16	18239877	18248825	-
ENSMUSG00000073383	Kcnh8		0.579434	0.996714	3.29838	0.00289433	0.0391073	-1.69528		potassium voltage-gated channel, subfamily H (eag-related), member 8	17	53093281	53121602	-
ENSMUSG00000027316	Gfra4	AW060733 G630015H18Rik	-0.411716	2.52341	-3.29791	0.00289767	0.0391143	-1.87897	14588	glial cell line derived neurotrophic factor family receptor alpha 4	2	130865368	130868824	-
ENSMUSG00000026904	Slc4a10	NCBE mKIAA4136	-0.675374	3.38139	-3.29742	0.00290123	0.0391242	-2.00974	94229	solute carrier family 4, sodium bicarbonate cotransporter-like, member 10	2	61884519	62164787	+
ENSMUSG00000035547	Capn5		0.402959	6.58095	3.2969	0.00290497	0.0391367	-2.13342	12337	calpain 5	7	105270069	105326784	-
ENSMUSG00000032064	Dixdc1		-0.242955	5.71963	-3.29442	0.00292286	0.0393394	-2.18713	330938	DIX domain containing 1	9	50470857	50547622	-
ENSMUSG00000057751	Megf6		-0.523781	3.02198	-3.29358	0.00292899	0.0393488	-1.9655	230971	multiple EGF-like-domains 6	4	153544839	153649822	+
ENSMUSG00000036570	Fxyd1	0610012C17Rik 1110006M24Rik Plm Pml	-0.463952	1.7291	-3.2934	0.00293024	0.0393488	-1.78262	56188	FXYD domain-containing ion transport regulator 1	7	31836700	31840675	-
ENSMUSG00000041544	Ptchd2		0.511104	3.05774	3.29315	0.00293208	0.0393488	-1.9676	242748	patched domain containing 2	4	147614373	147662074	-
ENSMUSG00000030108	Slc6a13	GAT3 Gabt3	-0.655386	6.12979	-3.28902	0.00296219	0.0397145	-2.18036	14412	solute carrier family 6 (neurotransmitter transporter, GABA), member 13	6	121250245	121287751	+
ENSMUSG00000021903	Galntl2	4631401E18Rik mpp-GalNAc-T15	-0.945117	2.62953	-3.28852	0.00296588	0.0397256	-1.90951	78754	UDP-N-acetyl-alpha-D-galactosamine:polypeptide N-acetylgalactosaminyltransferase-like 2	14	32842175	32875383	+
ENSMUSG00000029001	Fbxo44		0.35737	3.64769	3.28753	0.0029732	0.0397852	-2.07198	230903	F-box protein 44	4	147526909	147534591	-
ENSMUSG00000031902	Nfatc3	C80703 D8Ertd281e NFAT4 NFATx	-0.245316	5.85577	-3.28622	0.00298284	0.0398572	-2.20194	18021	nuclear factor of activated T cells, cytoplasmic, calcineurin dependent 3	8	108582740	108654437	+
ENSMUSG00000054517	Trim65		-0.478433	3.42743	-3.28602	0.00298433	0.0398572	-2.04568	338364	tripartite motif-containing 65	11	115983160	115992442	-
ENSMUSG00000022021	Diap3	4930417P13Rik Dia2 Diaph3 Drf3 mDia2 mKIAA4117 p134MDia2	-0.46586	3.07627	-3.28347	0.00300323	0.040071	-1.99864	56419	diaphanous homolog 3 (Drosophila)	14	87055174	87541031	-
ENSMUSG00000054051	Ercc6		-0.303298	4.62384	-3.2824	0.00301116	0.0401381	-2.19482	319955	excision repair cross-complementing rodent repair deficiency, complementation group 6	14	33326707	33394175	+
ENSMUSG00000034042	Gpbp1l1	5330440M15Rik BC002292	-0.370043	3.95807	-3.28137	0.00301883	0.0402018	-2.13112	77110	GC-rich promoter binding protein 1-like 1	4	116230263	116266505	+
ENSMUSG00000019932	Kera	CNA2 SLRR2B	0.637722	1.44749	3.27866	0.00303918	0.0404084	-1.78171	16545	keratocan	10	97069817	97076322	+
ENSMUSG00000003949	Hlf		-0.776727	5.61032	-3.27852	0.00304018	0.0404084	-2.2235	217082	hepatic leukemia factor	11	90197849	90252231	-
ENSMUSG00000053483	Usp21	ESTM28 Usp16 Usp23 W53272	-0.360519	3.66574	-3.27792	0.0030447	0.0404298	-2.10087	30941	ubiquitin specific peptidase 21	1	173212076	173218122	-
ENSMUSG00000037625	Cldn11	Claudin-11 Claudin11 Osp Otm	-0.665186	3.95479	-3.27552	0.00306287	0.0406321	-2.14069	18417	claudin 11	3	31048868	31063246	+
ENSMUSG00000056749	Nfil3	AV225605 E4BP4	-0.435045	2.63306	-3.27491	0.00306752	0.0406549	-1.94867	18030	nuclear factor, interleukin 3, regulated	13	53062578	53076442	-
ENSMUSG00000019850	Tnfaip3	A20 Tnfip3	-0.623172	1.66847	-3.27351	0.0030781	0.0406736	-1.81989	21929	tumor necrosis factor, alpha-induced protein 3	10	18720716	18735463	-
ENSMUSG00000066306	Numa1		-0.357827	5.08296	-3.27313	0.00308104	0.0406736	-2.2386	101706	nuclear mitotic apparatus protein 1	7	109082688	109163473	+
ENSMUSG00000002808	Epdr1		0.377934	6.01172	3.27309	0.00308132	0.0406736	-2.22406	105298	ependymin related protein 1 (zebrafish)	13	19683578	19711699	-
ENSMUSG00000073433	Arhgdig	Gdi5 RIP2 Rho-GDI-3 Rho-GDI2	0.313739	4.75375	3.27282	0.00308338	0.0406736	-2.22272	14570	Rho GDP dissociation inhibitor (GDI) gamma	17	26333171	26344731	-
ENSMUSG00000031812	Map1lc3b	1010001C15Rik Atg8 LC3b Map1lc3	0.349594	6.62303	3.2717	0.00309195	0.0406736	-2.18988	67443	microtubule-associated protein 1 light chain 3 beta	8	124114368	124121947	+
ENSMUSG00000069085	Dytn		-0.489049	1.83316	-3.27163	0.0030925	0.0406736	-1.84417	241073	dystrotelin	1	63669425	63733501	-
ENSMUSG00000050043	Tmx2	2310042M24Rik AA589631 Txndc14	0.446406	4.67743	3.27159	0.00309281	0.0406736	-2.2187	66958	thioredoxin-related transmembrane protein 2	2	84511473	84519297	-
ENSMUSG00000085224	Gm13425		0.482255	1.64314	3.27146	0.00309375	0.0406736	-1.82042		predicted gene 13425	2	31493690	31496109	-
ENSMUSG00000016256	Ctsz	AI787083 AU019819 CTSX D2Wsu143e	-0.351453	3.74306	-3.27125	0.00309534	0.0406736	-2.12697	64138	cathepsin Z	2	174252994	174264540	-
ENSMUSG00000021981	Cab39l	1500031K13Rik 2810425O13Rik 4930520C08Rik AA589432 MO2L	0.382885	4.83498	3.2701	0.00310416	0.0407303	-2.23259	69008	calcium binding protein 39-like	14	60059818	60167740	+
ENSMUSG00000048170	Mcmbp		-0.299113	4.89808	-3.26993	0.00310553	0.0407303	-2.2399	210711	MCM (minichromosome maintenance deficient) binding protein	7	135839955	135884009	-
ENSMUSG00000046480	Scn4b		0.85692	3.02271	3.26908	0.003112	0.0407391	-2.00655	399548	sodium channel, type IV, beta	9	44946520	44962235	+
ENSMUSG00000030102	Itpr1	D6Pas2 ENSMUSG00000072853 Gm10429 IP3R1 InsP3R Ip3r Itpr-1 P400 Pcp-1 Pcp1 opt	-0.560863	4.11361	-3.26881	0.0031141	0.0407391	-2.17724	16438	inositol 1,4,5-trisphosphate receptor 1	6	108163112	108501103	+
ENSMUSG00000022449	Adamts20		0.428047	4.08888	3.26847	0.00311675	0.0407391	-2.17231	223838	a disintegrin-like and metallopeptidase (reprolysin type) with thrombospondin type 1 motif, 20	15	94100594	94295849	-
ENSMUSG00000028527	Ak4	Ak-3 Ak-4 Ak3 Ak3l1 D4Ertd274e	-0.499821	3.65679	-3.26831	0.00311796	0.0407391	-2.1206	11639	adenylate kinase 4	4	101091882	101140376	+
ENSMUSG00000022094	Slc39a14		-0.391654	3.96643	-3.2661	0.00313505	0.0409239	-2.16771	213053	solute carrier family 39 (zinc transporter), member 14	14	70703274	70751232	-
ENSMUSG00000039615	Stub1	0610033N24Rik 2210017D18Rik 2310040B03Rik AW046544 Chip	0.277692	4.62458	3.26523	0.0031418	0.0409734	-2.23256	56424	STIP1 homology and U-Box containing protein 1	17	25967581	25970306	-
ENSMUSG00000001227	Sema6b	Sema Seman VIb semaZ	0.722549	0.189477	3.26399	0.00315141	0.0410321	-1.71987	20359	sema domain, transmembrane domain (TM), and cytoplasmic domain, (semaphorin) 6B	17	56262508	56279766	-
ENSMUSG00000033940	6720456B07Rik		0.331384	4.91824	3.26389	0.00315222	0.0410321	-2.25185	101314	RIKEN cDNA 6720456B07 gene	6	113554766	113566942	+
ENSMUSG00000017057	Il13ra1	AI882074 CD213a1 IL-13r[a] Il13ra NR4	0.401367	3.5391	3.26181	0.00316846	0.0412048	-2.11574	16164	interleukin 13 receptor, alpha 1	X	33652105	33711254	+
ENSMUSG00000024176	Sox8		0.551119	1.96905	3.26029	0.00318039	0.0412913	-1.88417	20681	SRY-box containing gene 8	17	25702837	25707631	-
ENSMUSG00000042453	Reln	reeler rl	0.561832	3.98988	3.2602	0.00318107	0.0412913	-2.17684	19699	reelin	5	21390272	21850523	-
ENSMUSG00000091546	Gm2366		-0.709492	2.78854	-3.25963	0.00318559	0.0413113	-2.00469		predicted gene 2366	8	46102570	46107739	-
ENSMUSG00000073002	Vamp5	AF119384 Camp	-0.941234	2.49216	-3.25895	0.00319092	0.0413418	-1.9566	53620	vesicle-associated membrane protein 5	6	72318043	72330462	-
ENSMUSG00000020063	Sirt1	AA673258 SIR2L1 Sir2 Sir2a Sir2alpha	-0.299461	4.07241	-3.25767	0.00320103	0.0413988	-2.20057	93759	sirtuin 1 (silent mating type information regulation 2, homolog) 1 (S. cerevisiae)	10	62781753	62844452	-
ENSMUSG00000026078	Pdcl3	1110061A19Rik C80025 Viaf1	0.33574	3.96982	3.25758	0.0032017	0.0413988	-2.18464	68833	phosducin-like 3	1	39044659	39054081	+
ENSMUSG00000037190	Cyb561d2	AW049681 Tsp10	0.534055	2.37528	3.25698	0.00320646	0.0413988	-1.94661	56368	cytochrome b-561 domain containing 2	9	107441342	107444196	-
ENSMUSG00000045104	Gm5514		0.387356	5.12758	3.25688	0.00320726	0.0413988	-2.27452		predicted gene 5514	19	22012569	22012874	+
ENSMUSG00000022557	Bop1	AU020183 AW146150 D18861 Erb1p Kiaa0124 mKIAA0124	0.391741	3.59024	3.25562	0.00321722	0.0414887	-2.13742	12181	block of proliferation 1	15	76283426	76307699	-
ENSMUSG00000015016	Acsf3		0.496339	2.06999	3.25493	0.00322271	0.0415208	-1.90981	257633	acyl-CoA synthetase family member 3	8	125299405	125341780	+
ENSMUSG00000039191	Rbpj	AI843960 CBF1 Igkjrb Igkrsbp RBP-J RBPjk Rbpsuh	-0.245857	4.75855	-3.25426	0.0032281	0.0415517	-2.26961	19664	recombination signal binding protein for immunoglobulin kappa J region	5	53947018	54048684	+
ENSMUSG00000004285	Atp6v1f	1110004G16Rik	0.464069	2.80292	3.25318	0.00323666	0.0416232	-2.02059	66144	ATPase, H+ transporting, lysosomal V1 subunit F	6	29417718	29420512	+
ENSMUSG00000037552	Plekhg2		-0.382613	4.76272	-3.25171	0.00324844	0.041736	-2.27524	101497	pleckstrin homology domain containing, family G (with RhoGef domain) member 2	7	29144623	29157681	-
ENSMUSG00000024268	Celf4		-0.43913	6.46659	-3.25087	0.00325519	0.041779	-2.25019	108013	CUGBP, Elav-like family member 4	18	25636133	25912484	-
ENSMUSG00000001166	Oas1c		0.583288	1.37299	3.25055	0.00325781	0.041779	-1.83795	114643	2'-5' oligoadenylate synthetase 1C	5	121250102	121262523	-
ENSMUSG00000071226	Cecr2		-0.616195	2.79402	-3.25002	0.003262	0.041794	-2.02933	330409	cat eye syndrome chromosome region, candidate 2 homolog (human)	6	120616387	120721208	+
ENSMUSG00000038056	Mll3		-0.31957	7.12086	-3.24873	0.00327241	0.0418758	-2.20516	231051	myeloid/lymphoid or mixed-lineage leukemia 3	5	24777612	25004601	-
ENSMUSG00000032940	Rbm11		0.375317	3.94313	3.24848	0.00327442	0.0418758	-2.20176	224344	RNA binding motif protein 11	16	75593089	75603074	+
ENSMUSG00000023147	Wrb	5530402J05Rik C030018G21Rik Chd5	0.294148	6.1473	3.24741	0.00328316	0.0419487	-2.278	71446	tryptophan rich basic protein	16	96367014	96379459	+
ENSMUSG00000031099	Smarca1	5730494M04Rik Snf2l	-0.351261	5.23869	-3.24685	0.00328766	0.0419677	-2.30307	93761	SWI/SNF related, matrix associated, actin dependent regulator of chromatin, subfamily a, member 1	X	45162545	45246151	-
ENSMUSG00000035933	Cog5		0.273542	4.29217	3.24534	0.00329989	0.042085	-2.25068	238123	component of oligomeric golgi complex 5	12	32339734	32622495	+
ENSMUSG00000023452	Pisd		-0.586451	2.37151	-3.24442	0.00330741	0.0421421	-1.97846	320951	phosphatidylserine decarboxylase	5	33078949	33128295	-
ENSMUSG00000067242	Lgi1	BB130740	0.356681	3.42567	3.24357	0.00331434	0.0421841	-2.14178	56839	leucine-rich repeat LGI family, member 1	19	38339272	38383429	+
ENSMUSG00000005699	Pard6a	0710008C04Rik 2610010A15Rik PAR6alpha Par-6 Par6 Par6c TAX40 Tip-40	0.692242	1.65991	3.2431	0.00331822	0.0421841	-1.88445	56513	par-6 (partitioning defective 6,) homolog alpha (C. elegans)	8	108225054	108227393	+
ENSMUSG00000018865	Sult4a1	2400007A17Rik AI853543 BR-STL-1 ST4A1 Sultx3	0.498718	6.93959	3.2429	0.00331983	0.0421841	-2.23224	29859	sulfotransferase family 4A, member 1	15	83906527	83936184	-
ENSMUSG00000014444	Fam38a		-0.409505	4.34544	-3.24237	0.00332422	0.0422011	-2.2646	234839	family with sequence similarity 38, member A	8	125005598	125075229	-
ENSMUSG00000023067	Cdkn1a	CAP20 CDKI CIP1 Cdkn1 P21 SDI1 Waf1 mda6 p21Cip1 p21WAF	0.423089	6.2411	3.24101	0.00333535	0.0423038	-2.28659	12575	cyclin-dependent kinase inhibitor 1A (P21)	17	29227924	29237667	+
ENSMUSG00000005161	Prdx2	AL022839 Band-8 NkefB PRP PrxII TDX1 TPx TPx-B TR TSA Tdpx1 Torin	0.346818	7.22504	3.23889	0.00335285	0.0424868	-2.21924	21672	peroxiredoxin 2	8	87493486	87498733	+
ENSMUSG00000024940	Ltbp3	Ltbp2 mFLJ00070	-0.345149	4.60668	-3.23714	0.0033673	0.0426309	-2.2993	16998	latent transforming growth factor beta binding protein 3	19	5740904	5758532	+
ENSMUSG00000026726	Cubn	AA408369 AL022750 D2Wsu88e	-0.550445	3.14971	-3.23567	0.00337957	0.0427306	-2.11891	65969	cubilin (intrinsic factor-cobalamin receptor)	2	13197965	13413551	-
ENSMUSG00000025932	Eya1	bor	-0.650282	3.47457	-3.23546	0.00338134	0.0427306	-2.16812	14048	eyes absent 1 homolog (Drosophila)	1	14159035	14300281	-
ENSMUSG00000006057	Atp5g1		0.30511	4.47724	3.23411	0.00339256	0.0428047	-2.29361	11951	ATP synthase, H+ transporting, mitochondrial F0 complex, subunit c1 (subunit 9)	11	95930166	95936984	-
ENSMUSG00000085137	Gm16740		0.295265	5.63758	3.23401	0.00339337	0.0428047	-2.32926		predicted gene, 16740	3	95021379	95030580	+
ENSMUSG00000032463	Faim		0.289112	4.23526	3.23309	0.00340115	0.0428637	-2.27314	23873	Fas apoptotic inhibitory molecule	9	98886792	98902437	+
ENSMUSG00000040488	Ltbp4		-0.34278	5.64948	-3.2327	0.00340442	0.042866	-2.33338	108075	latent transforming growth factor beta binding protein 4	7	28090155	28122711	-
ENSMUSG00000023008	Fmnl3	2700073B04Rik FBP11 Wbp3 mKIAA2014	-0.455465	3.89694	-3.23058	0.0034222	0.0430508	-2.24101	22379	formin-like 3	15	99147656	99200913	-
ENSMUSG00000087598	Zfp111		-0.355256	4.35013	-3.22968	0.00342979	0.0431072	-2.29514	56707	zinc finger protein 111	7	24978966	24996462	-
ENSMUSG00000049044	Rapgef4	1300003D15Rik 5730402K07Rik 6330581N18Rik EPAC 2 Epac-2 Epac2 mKIAA4040	0.367486	5.57605	3.22783	0.00344544	0.0432434	-2.34426	56508	Rap guanine nucleotide exchange factor (GEF) 4	2	71819272	72095531	+
ENSMUSG00000042105	Inpp5f		0.351789	7.34208	3.22767	0.00344687	0.0432434	-2.23571	101490	inositol polyphosphate-5-phosphatase F	7	135754842	135839939	+
ENSMUSG00000026211	Obsl1	AW822216	-0.379983	5.01796	-3.22702	0.00345233	0.0432711	-2.34458	98733	obscurin-like 1	1	75475885	75503027	-
ENSMUSG00000078302	Foxd1	AI385632 BF-2 FREAC4 Hfh10 Hfhbf2	-0.618002	1.93667	-3.22667	0.00345532	0.0432711	-1.95858	15229	forkhead box D1	13	99124200	99126660	+
ENSMUSG00000082715	Gm11633		0.370239	2.29402	3.22582	0.00346261	0.0433232	-2.00862		predicted gene 11633	11	97830106	97830549	+
ENSMUSG00000024346	Pfdn1	2700086I23Rik AA408327 AU044714	0.438767	3.65539	3.2249	0.00347047	0.0433824	-2.21707	67199	prefoldin 1	18	36563333	36614149	-
ENSMUSG00000045625	Pigz		0.739499	3.12999	3.22355	0.00348202	0.043483	-2.13265	239827	phosphatidylinositol glycan anchor biosynthesis, class Z	16	31933937	31946132	+
ENSMUSG00000052544	St6galnac3	Siat7c	-0.48367	1.61254	-3.22297	0.00348695	0.043483	-1.92876	20447	ST6 (alpha-N-acetyl-neuraminyl-2,3-beta-galactosyl-1,3)-N-acetylgalactosaminide alpha-2,6-sialyltransferase 3	3	152868369	153388026	-
ENSMUSG00000022575	Gsdmd	1810036L03Rik AW558049 DF5L Dfna5l Gsdmdc1 M2-4	-0.980124	0.848359	-3.22286	0.00348792	0.043483	-1.8519	69146	gasdermin D	15	75692769	75697834	+
ENSMUSG00000034135	Sik3	5730525O22Rik 9030204A07Rik AI447252 AI846254 AI849445 Qsk mKIAA0999	-0.352807	4.89104	-3.22244	0.00349156	0.0434892	-2.35046	70661	SIK family kinase 3	9	45820903	46032277	+
ENSMUSG00000020267	Hint1	AA673479 Hint Ipk1 PKCI-1 PRKCNH1	0.281693	5.10034	3.22039	0.0035092	0.0436555	-2.36038	15254	histidine triad nucleotide binding protein 1	11	54679885	54684003	+
ENSMUSG00000035851	Ythdc1		-0.290564	5.69179	-3.22016	0.00351121	0.0436555	-2.36187	231386	YTH domain containing 1	5	87233246	87265684	+
ENSMUSG00000026676	Ccdc3	2310045O21Rik	-0.569056	3.94746	-3.21894	0.00352171	0.0437469	-2.27345	74186	coiled-coil domain containing 3	2	5058822	5151924	+
ENSMUSG00000024548	Setbp1		-0.317663	5.59027	-3.21807	0.00352925	0.0437986	-2.36892	240427	SET binding protein 1	18	78947119	79306130	-
ENSMUSG00000051022	Hs3st1	3-Ost D5Wsu110e Hsg3ost	-0.324837	3.73427	-3.21711	0.0035376	0.0437986	-2.25222	15476	heparan sulfate (glucosamine) 3-O-sulfotransferase 1	5	40005174	40146714	-
ENSMUSG00000046275	Tusc5		0.549887	9.08677	3.21651	0.00354283	0.0437986	-2.119	237858	tumor suppressor candidate 5	11	76493310	76512166	+
ENSMUSG00000025485	Ric8		0.306555	5.30844	3.21635	0.00354429	0.0437986	-2.37294	101489	resistance to inhibitors of cholinesterase 8 homolog (C. elegans)	7	148042856	148049629	+
ENSMUSG00000020153	Ndufs7	1010001M04Rik	0.32978	3.95863	3.21633	0.00354445	0.0437986	-2.27974	75406	NADH dehydrogenase (ubiquinone) Fe-S protein 7	10	79711866	79719539	+
ENSMUSG00000027939	Nup210l	4930548O11Rik R26-EGFP Tg(Gt(ROSA)26Sor-EGFP)130910Eps	-0.951438	1.26488	-3.21628	0.00354483	0.0437986	-1.90347	77595	nucleoporin 210-like	3	89908054	90015939	+
ENSMUSG00000006464	Bbs1	AI451249 D19Ertd609e	-0.31123	4.335	-3.21569	0.00355005	0.043824	-2.32643	52028	Bardet-Biedl syndrome 1 (human)	19	4886898	4906627	-
ENSMUSG00000060548	Tnfrsf19	AL023044 AW123854 TAJ TAJ-ALPHA TRADE Troy	-0.610969	3.53359	-3.21253	0.00357769	0.0441259	-2.2305	29820	tumor necrosis factor receptor superfamily, member 19	14	61582671	61665692	-
ENSMUSG00000074457	S100a16	2300002L21Rik AI325039 AI663996 DT1P1A7 S100F	0.461257	2.43531	3.21148	0.00358696	0.04415	-2.06102	67860	S100 calcium binding protein A16	3	90341176	90347073	+
ENSMUSG00000083097	Gm14494		0.37543	3.32465	3.21133	0.00358825	0.04415	-2.20055		predicted gene 14494	2	153651789	153652570	+
ENSMUSG00000040596	Pogk	9130401E23Rik BASS2 mKIAA1513	-0.280706	6.51205	-3.21123	0.00358919	0.04415	-2.34001	71592	pogo transposable element with KRAB domain	1	168314753	168339994	-
ENSMUSG00000090386	2810055G20Rik		-0.981695	2.09173	-3.20926	0.00360659	0.0442795	-2.01408		RIKEN cDNA 2810055G20 gene	16	77329504	77598689	+
ENSMUSG00000048058	Ldlrad3		-0.294695	6.63017	-3.2085	0.00361335	0.0442795	-2.33768	241576	low density lipoprotein receptor class A domain containing 3	2	101790360	102026542	-
ENSMUSG00000031432	Prps1	2310010D17Rik C76571 C76678 PRS-I Prps-1	0.320871	4.96227	3.20846	0.00361372	0.0442795	-2.38327	19139	phosphoribosyl pyrophosphate synthetase 1	X	136991152	137010679	+
ENSMUSG00000022663	Atg3	2610016C12Rik APG3 Apg3l Atg3l PC3-96	0.282373	5.53349	3.20811	0.00361681	0.0442795	-2.3916	67841	autophagy-related 3 (yeast)	16	45158898	45188651	+
ENSMUSG00000020116	Pno1	1810003N24Rik AA407421 AU015468 AU019495 AU042323 Emi3 Imi3	0.400344	3.15209	3.20796	0.00361817	0.0442795	-2.18067	66249	partner of NOB1 homolog (S. cerevisiae)	11	17103201	17111571	-
ENSMUSG00000028443	Nudt2	2310051L06Rik AA939917 APAH1	0.582784	1.7209	3.20788	0.00361889	0.0442795	-1.97252	66401	nudix (nucleoside diphosphate linked moiety X)-type motif 2	4	41412184	41427959	+
ENSMUSG00000028148	Them5	1110007B02Rik 1110038F21Rik	0.804292	1.13707	3.20496	0.0036449	0.0445584	-1.91352	66198	thioesterase superfamily member 5	3	94146021	94151274	+
ENSMUSG00000000563	Atp5f1	C76477	0.28482	5.55482	3.20417	0.00365203	0.0446063	-2.40046	11950	ATP synthase, H+ transporting, mitochondrial F0 complex, subunit B1	3	105745616	105763017	-
ENSMUSG00000022817	Itgb5	AA475909 AI874634 ESTM23 [b]-5 [b]5 [b]5A [b]5B beta-5 beta5	-0.548394	2.69021	-3.20316	0.00366109	0.0446691	-2.12165	16419	integrin beta 5	16	33829751	33949239	+
ENSMUSG00000042613	Pbxip1		-0.348925	4.15252	-3.20288	0.00366362	0.0446691	-2.33716	229534	pre B cell leukemia transcription factor interacting protein 1	3	89240628	89254874	+
ENSMUSG00000033578	Tmem35	9030603L14Rik AI841526 PMP52	0.55399	4.32315	3.20217	0.00367	0.0446944	-2.34866	67564	transmembrane protein 35	X	130829764	130840508	+
ENSMUSG00000031818	Cox4i1	AL024441 COXIV Cox4 Cox4a	0.39487	5.8785	3.20193	0.00367214	0.0446944	-2.39598	12857	cytochrome c oxidase subunit IV isoform 1	8	123192190	123198109	+
ENSMUSG00000040385	Ppp1ca	Ppp1c dism2	0.334642	5.85533	3.20127	0.00367818	0.0446945	-2.39891	19045	protein phosphatase 1, catalytic subunit, alpha isoform	19	4192158	4195419	+
ENSMUSG00000024479	Mal2		0.323284	4.20693	3.20122	0.0036786	0.0446945	-2.3437	105853	mal, T cell differentiation protein 2	15	54402921	54434401	+
ENSMUSG00000000058	Cav2	AI447843	0.420759	4.48504	3.20052	0.00368491	0.0447093	-2.37072	12390	caveolin 2	6	17231185	17239115	+
ENSMUSG00000028969	Cdk5	AW048668 Crk6	0.326049	3.90402	3.20037	0.00368632	0.0447093	-2.30978	12568	cyclin-dependent kinase 5	5	23924068	23929348	-
ENSMUSG00000061410	Zcchc14		-0.234858	5.57528	-3.19962	0.00369309	0.0447093	-2.41236	142682	zinc finger, CCHC domain containing 14	8	124122603	124176801	-
ENSMUSG00000058897	Col25a1	2700062B08Rik CLAC-P	-0.413957	3.15077	-3.19962	0.00369313	0.0447093	-2.20432	77018	collagen, type XXV, alpha 1	3	129883809	130302795	+
ENSMUSG00000041319	Thoc6		0.483372	2.12734	3.19881	0.00370044	0.0447093	-2.04547	386612	THO complex 6 homolog (Drosophila)	17	23805581	23810849	-
ENSMUSG00000085282	Gm15663		0.358526	3.36034	3.19878	0.00370075	0.0447093	-2.23586		predicted gene 15663	10	105011009	105020930	+
ENSMUSG00000049191	Rgag4		-0.576615	2.50585	-3.1986	0.00370239	0.0447093	-2.10288	331474	retrotransposon gag domain containing 4	X	99261883	99266643	-
ENSMUSG00000023232	Serinc2		-0.621801	1.60773	-3.19666	0.00372005	0.0448317	-1.98635	230779	serine incorporator 2	4	129930739	129956449	-
ENSMUSG00000024206	Rfx2	5430432H19Rik	-0.492778	1.82704	-3.19631	0.00372321	0.0448317	-2.01421	19725	regulatory factor X, 2 (influences HLA class II expression)	17	56915320	56970431	-
ENSMUSG00000037060	Prkcdbp		-0.344404	3.5647	-3.1959	0.00372697	0.0448317	-2.277	109042	protein kinase C, delta binding protein	7	112629121	112630711	-
ENSMUSG00000037375	Hhat		-0.498236	1.94075	-3.19583	0.00372764	0.0448317	-2.03001	226861	hedgehog acyltransferase	1	194336710	194597413	-
ENSMUSG00000016946	Kctd5	2610030N08Rik mKIAA0176	0.387873	3.88911	3.19571	0.0037287	0.0448317	-2.3174	69259	potassium channel tetramerisation domain containing 5	17	24184701	24210452	-
ENSMUSG00000000126	Wnt9a		-0.615182	2.4311	-3.19425	0.00374216	0.0449545	-2.10083	216795	wingless-type MMTV integration site 9A	11	59120430	59147054	+
ENSMUSG00000018476	Kdm6b		-0.261202	4.83878	-3.19379	0.00374632	0.0449655	-2.415	216850	KDM1 lysine (K)-specific demethylase 6B	11	69212010	69227177	-
ENSMUSG00000028416	Bag1	BAG-1 Rap46	0.28483	5.736	3.19074	0.00377455	0.0452652	-2.42775	12017	BCL2-associated athanogene 1	4	40883431	40895314	-
ENSMUSG00000021702	Thbs4	TSP4	0.661435	3.2575	3.18511	0.00382708	0.0458555	-2.24613	21828	thrombospondin 4	13	93521545	93564773	-
ENSMUSG00000032854	Ugt8a	AI850488 AW455908 Cgt Ugt8 mCerGT	0.475457	3.75851	3.18469	0.00383095	0.0458622	-2.32302	22239	UDP galactosyltransferase 8A	3	125568277	125641468	-
ENSMUSG00000042938	Gm14117		0.382478	1.92044	3.18363	0.00384093	0.045942	-2.05379		predicted gene 14117	2	146131283	146132125	+
ENSMUSG00000087576	Gm16596		0.305453	5.01128	3.18085	0.00386727	0.0462172	-2.44953		predicted gene, 16596	12	109774610	109793824	-
ENSMUSG00000092278	Gm8752		0.501752	1.30647	3.17763	0.00389791	0.0465433	-1.995		predicted pseudogene 8752	17	35582801	35585871	+
ENSMUSG00000021583	Erap1	Arts1 ERAAP PILSA PILSAP	-0.364966	3.31766	-3.17705	0.00390349	0.0465697	-2.28304	80898	endoplasmic reticulum aminopeptidase 1	13	74777320	74829983	+
ENSMUSG00000074971	Fibin	1110018M03Rik	-0.610441	3.59487	-3.17369	0.00393575	0.0469143	-2.32965	67606	fin bud initiation factor homolog (zebrafish)	2	110201082	110203150	-
ENSMUSG00000029306	Ibsp	BSP BSP II BSPII Bsp2	-1.45574	4.86799	-3.17327	0.00393979	0.0469221	-2.44137	15891	integrin binding sialoprotein	5	104728190	104740488	+
ENSMUSG00000032998	Foxj3		-0.221347	5.84631	-3.17137	0.00395816	0.0471004	-2.47052	230700	forkhead box J3	4	119209609	119301724	+
ENSMUSG00000050552	0910001L09Rik	AV006840	0.4146	1.58803	3.17077	0.00396404	0.0471083	-2.04158	66096	RIKEN cDNA 0910001L09 gene	5	138696836	138700626	+
ENSMUSG00000022246	Rai14	1700008J19Rik 1700020L11Rik Ankycorbin Norpeg mKIAA1334	-0.513605	5.18323	-3.1706	0.00396562	0.0471083	-2.47892	75646	retinoic acid induced 14	15	10498734	10644386	-
ENSMUSG00000025439	Clns1a	2610036D06Rik 2610100O04Rik Clci Clcni ICLN	0.294058	5.37281	3.17013	0.00397024	0.0471228	-2.48078	12729	chloride channel, nucleotide-sensitive, 1A	7	104845144	104867389	+
ENSMUSG00000028138	Adh5	Adh-5 Adh3 GSNOR	0.277491	4.91531	3.16911	0.00398018	0.0472004	-2.47336	11532	alcohol dehydrogenase 5 (class III), chi polypeptide	3	138106057	138118463	+
ENSMUSG00000024511	Rab27b	2310021G14Rik B130064M09Rik	0.44459	4.78074	3.16852	0.00398593	0.0472282	-2.4655	80718	RAB27b, member RAS oncogene family	18	70138785	70301259	-
ENSMUSG00000046352	Gjb2	AI325222 Cnx26 Cx26 Gjb-2	-0.608263	5.16626	-3.16741	0.00399674	0.0472505	-2.48517	14619	gap junction protein, beta 2	14	57717437	57723539	-
ENSMUSG00000083678	Gm12989		0.362542	4.86684	3.16721	0.00399874	0.0472505	-2.4745		predicted gene 12989	4	135271783	135272513	-
ENSMUSG00000053192	Mllt11	AI839562 Af1q Zfp692	0.362293	8.8247	3.1671	0.00399977	0.0472505	-2.25421	56772	myeloid/lymphoid or mixed-lineage leukemia (trithorax homolog, Drosophila); translocated to, 11	3	95023057	95032599	-
ENSMUSG00000006941	Eif1b	1500010M16Rik 3110001N14Rik Gc20	0.40697	3.80149	3.16693	0.00400145	0.0472505	-2.37155	68969	eukaryotic translation initiation factor 1B	9	120401724	120404445	+
ENSMUSG00000074825	Itpripl1	1700041B20Rik	0.394147	4.58171	3.16631	0.00400757	0.0472655	-2.45822	73338	inositol 1,4,5-triphosphate receptor interacting protein-like 1	2	126964508	126969178	-
ENSMUSG00000011589	Fsd1		0.515122	4.3325	3.16609	0.00400976	0.0472655	-2.43451	240121	fibronectin type 3 and SPRY domain-containing protein	17	56125934	56136304	+
ENSMUSG00000036067	Slc2a6		0.491525	2.85467	3.16576	0.00401295	0.0472655	-2.22985	227659	solute carrier family 2 (facilitated glucose transporter), member 6	2	26876883	26883518	-
ENSMUSG00000080836	Gm6444		0.313558	2.7672	3.16447	0.00402563	0.0473747	-2.22155		predicted gene 6444	5	123516251	123516708	+
ENSMUSG00000042406	Atf4	Atf-4 C/ATF CREB2 TAXREB67	0.314415	5.59856	3.16349	0.00403531	0.0474483	-2.49401	11911	activating transcription factor 4	15	80085614	80087970	+
ENSMUSG00000029772	Ahcyl2	4631427C17Rik AI227036 Adohcyase3 mKIAA0828	-0.241365	5.93763	-3.16276	0.00404251	0.0474927	-2.48665	74340	S-adenosylhomocysteine hydrolase-like 2	6	29718011	29862310	+
ENSMUSG00000031618	Nr3c2		-0.863239	2.75642	-3.16147	0.00405537	0.0476034	-2.22142	110784	nuclear receptor subfamily 3, group C, member 2	8	79423341	79768911	+
ENSMUSG00000006356	Crip2	0610010I23Rik AW743261 C77570 CRP2 CRP4 Crp ESP1 Hlp	0.385727	6.29312	3.16047	0.00406527	0.0476792	-2.47101	68337	cysteine rich protein 2	12	114378447	114383715	+
ENSMUSG00000021759	Ppap2a	Hic53 Hpic53 LPP-1 LPP1 mPAP	0.306447	4.95472	3.16006	0.0040694	0.0476873	-2.49562	19012	phosphatidic acid phosphatase type 2A	13	113591102	113658089	+
ENSMUSG00000048368	Omd	OSAD SLRR2C	-0.799883	2.16621	-3.15935	0.00407642	0.0477292	-2.13966	27047	osteomodulin	13	49678135	49687978	+
ENSMUSG00000040055	Gjb6	AA958971 Cx30 D14Bwg0506e	-0.706412	4.87348	-3.15868	0.00408312	0.0477673	-2.49447	14623	gap junction protein, beta 6	14	57742140	57752448	-
ENSMUSG00000038679	Trps1	AI115454 AI447310 D15Ertd586e	-0.366142	4.93274	-3.15794	0.00409053	0.0478136	-2.50202	83925	trichorhinophalangeal syndrome I (human)	15	50486307	50721587	-
ENSMUSG00000075259	Nkain2		0.560469	2.3916	3.1573	0.0040969	0.0478478	-2.17579		Na+/K+ transporting ATPase interacting 2	10	31670808	31671294	-
ENSMUSG00000002102	Psmc3	TBP-1	0.288849	4.87011	3.15655	0.00410451	0.0478963	-2.50035	19182	proteasome (prosome, macropain) 26S subunit, ATPase 3	2	90894166	90906526	+
ENSMUSG00000027524	Edn3	114-CH19 114CH19 ls tmgc48	-0.762748	2.78307	-3.15612	0.00410879	0.047906	-2.24026	13616	endothelin 3	2	174586120	174609543	+
ENSMUSG00000028328	Tmod1	E-Tmod Tmod	0.281843	4.45575	3.1545	0.00412511	0.0480558	-2.47701	21916	tropomodulin 1	4	46051807	46128904	+
ENSMUSG00000063450	Syne2		-0.512416	5.94039	-3.15392	0.00413099	0.0480629	-2.50582	319565	synaptic nuclear envelope 2	12	76919121	77211913	+
ENSMUSG00000022568	Scrib		-0.345029	2.78393	-3.15375	0.00413265	0.0480629	-2.25121	105782	scribbled homolog (Drosophila)	15	75877588	75900214	-
ENSMUSG00000087583	Gm16934		-0.557644	3.71784	-3.15332	0.00413702	0.0480734	-2.39485		predicted gene, 16934	2	5058795	5151910	-
ENSMUSG00000027111	Itga6	5033401O05Rik AI115430 Cd49f	0.398902	6.34614	3.15209	0.00414948	0.0481777	-2.48686	16403	integrin alpha 6	2	71583673	71696473	+
ENSMUSG00000038388	Mpp6	P55t Pals2	-0.295391	5.7775	-3.14928	0.00417815	0.048459	-2.52388	56524	membrane protein, palmitoylated 6 (MAGUK p55 subfamily member 6)	6	50060240	50148597	+
ENSMUSG00000022895	Ets2	AU022856 Ets-2	-0.270859	4.61156	-3.14903	0.00418069	0.048459	-2.50472	23872	E26 avian leukemia oncogene 2, 3' domain	16	95923682	95942658	+
ENSMUSG00000005142	Man2b1	AW107687 LAMAN	-0.303705	4.32035	-3.14763	0.00419499	0.0485841	-2.48273	17159	mannosidase 2, alpha B1	8	87607168	87622638	+
ENSMUSG00000026088	Mitd1	1500032H18Rik	-0.571352	2.37822	-3.14585	0.00421334	0.0487558	-2.20363	69028	MIT, microtubule interacting and transport, domain containing 1	1	37931646	37947256	-
ENSMUSG00000028799	Zfp362		-0.272768	4.78996	-3.14464	0.00422576	0.0488386	-2.5263	230761	zinc finger protein 362	4	128450332	128483289	-
ENSMUSG00000058396	Gpr182	AM-R Admr G10-D Gpcr17 Gpcr22 MB10 NOW	-0.633528	2.78982	-3.14447	0.00422754	0.0488386	-2.26989	11536	G protein-coupled receptor 182	10	127184332	127188788	-
ENSMUSG00000014773	Dll1	Delta1	-0.710162	0.715792	-3.14341	0.00423851	0.0489246	-2.01789	13388	delta-like 1 (Drosophila)	17	15504318	15513836	-
ENSMUSG00000037601	Nme1	AL024257 NDPK-A NM23-M1 NM23A	0.350456	5.42408	3.14267	0.00424617	0.0489723	-2.54367	18102	non-metastatic cells 1, protein (NM23A) expressed in	11	93818293	93829835	-
ENSMUSG00000017802	Fam134c	1300010M03Rik 4933404C01Rik AI551748	0.379489	3.64818	3.1412	0.00426148	0.0490919	-2.41082	67998	family with sequence similarity 134, member C	11	100957636	100981207	-
ENSMUSG00000027472	Pdrg1	1110004D19Rik AU020945 AV006589 Pdrg	0.344942	5.22492	3.14099	0.00426362	0.0490919	-2.5466	68559	p53 and DNA damage regulated 1	2	152834626	152841163	-
ENSMUSG00000068036	Mllt4	5033403D15Rik AF6 Af-6 Afadin Gm314 I-afadin S-afadin	-0.290773	6.27245	-3.14013	0.00427259	0.0491543	-2.52092	17356	myeloid/lymphoid or mixed-lineage leukemia (trithorax homolog, Drosophila); translocated to, 4	17	13897546	14043157	+
ENSMUSG00000055210	Foxd2	AI426778 Mf2	-0.67308	0.700554	-3.13962	0.00427798	0.0491754	-2.02508	17301	forkhead box D2	4	114578885	114581503	-
ENSMUSG00000041779	Tram2		-0.412317	4.90888	-3.13911	0.0042833	0.0491833	-2.54428	170829	translocating chain-associating membrane protein 2	1	20986377	21069310	-
ENSMUSG00000024754	Tmem2	3110012M15Rik mKIAA1412	-0.319175	4.83465	-3.13887	0.00428575	0.0491833	-2.5418	83921	transmembrane protein 2	19	21852832	21932817	+
ENSMUSG00000067161	Gm5560		0.395881	0.991935	3.13817	0.00429317	0.0492276	-2.05252		predicted pseudogene 5560	5	97693770	97695034	+
ENSMUSG00000005625	Psmd4	Af1 Mcb1 angiocidin	0.33136	4.12408	3.13677	0.0043078	0.049331	-2.48363	19185	proteasome (prosome, macropain) 26S subunit, non-ATPase, 4	3	94836616	94846536	-
ENSMUSG00000058444	Map2k5	AI324775 AI428457 MEK5 Mapkk5 Prkmk5	-0.391456	2.80744	-3.13646	0.00431115	0.049331	-2.29402	23938	mitogen-activated protein kinase kinase 5	9	63011576	63225659	-
ENSMUSG00000026767	Fam188a	1810041E18Rik 2310047O13Rik 5830410F13Rik AI447827 AW111958	0.327943	6.68225	3.13629	0.00431286	0.049331	-2.50008	66960	family with sequence similarity 188, member A	2	12268890	12341096	-
ENSMUSG00000032279	Idh3a	1110003P10Rik 1500012E04Rik AA407078 AI316514	0.338912	5.55222	3.13563	0.0043198	0.0493596	-2.55891	67834	isocitrate dehydrogenase 3 (NAD+) alpha	9	54434288	54452468	+
ENSMUSG00000029552	Tes	D6Ertd352e TESS Tes1 Tes2 testin2	0.349608	4.77566	3.13538	0.00432248	0.0493596	-2.54333	21753	testis derived transcript	6	17015149	17055828	+
ENSMUSG00000030246	Ldhb	AI790582 H-Ldh LDH-B LDH-H Ldh-2 Ldh2	0.324186	4.50618	3.1336	0.00434131	0.0495338	-2.52904	16832	lactate dehydrogenase B	6	142438769	142456477	-
ENSMUSG00000034205	Loxl2		-0.3753	5.41987	-3.13265	0.00435141	0.0496082	-2.56888	100862072	lysyl oxidase-like 2	14	70008978	70095640	+
ENSMUSG00000024309	H2-Ke2	H-2Ke2 Ke-2 Pfdn6	0.460888	1.91648	3.13085	0.00437053	0.0497853	-2.1709	14976	H2-K region expressed gene 2	17	34075766	34077288	-
ENSMUSG00000039286	Fndc3b	1600019O04Rik AW550168 Fad104 mKIAA4164	-0.308119	5.75181	-3.12961	0.00438381	0.0498956	-2.57007	72007	fibronectin type III domain containing 3B	3	27315084	27610229	-
ENSMUSG00000049299	Trappc1		0.367268	6.21408	3.12829	0.00439799	0.0499864	-2.55011	245828	trafficking protein particle complex 1	11	69137482	69139295	+
ENSMUSG00000019990	Pde7b		0.425331	4.57157	3.12819	0.004399	0.0499864	-2.54494	29863	phosphodiesterase 7B	10	20117810	20444884	-
ENSMUSG00000087700	Gm15283		-0.326259	3.09856	-3.12619	0.0044205	0.0501896	-2.36499		predicted gene 15283	12	75027468	75050772	-
ENSMUSG00000046613	Vwa5b2		0.319187	6.07386	3.12403	0.00444394	0.0504143	-2.5681	328643	von Willebrand factor A domain containing 5B2	16	20589544	20605450	+
ENSMUSG00000066571	4931406P16Rik		-0.230666	5.41129	-3.12179	0.00446822	0.0506484	-2.59438	233103	RIKEN cDNA 4931406P16 gene	7	35021726	35098570	-
ENSMUSG00000062933	Gm10123		0.377865	5.50988	3.12139	0.00447267	0.0506574	-2.59182	268373	predicted pseudogene 10123	9	96796033	96796754	+
ENSMUSG00000086873	Gm15672		-0.505064	1.3812	-3.12086	0.00447844	0.0506813	-2.13092		predicted gene 15672	5	139623530	139626647	-
ENSMUSG00000042599	Jhdm1d		-0.257796	5.46227	-3.11975	0.00449057	0.0507771	-2.59873	338523	jumonji C domain-containing histone demethylase 1 homolog D (S. cerevisiae)	6	39086622	39156788	-
ENSMUSG00000014813	Stc1	Stc	0.369269	3.68701	3.11939	0.00449451	0.0507803	-2.46668	20855	stanniocalcin 1	14	69647295	69659861	+
ENSMUSG00000022452	1500032L24Rik		0.405609	4.49811	3.11562	0.00453599	0.051204	-2.56819	69029	RIKEN cDNA 1500032L24 gene	15	82169389	82179521	+
ENSMUSG00000025223	Ldb1	CLIM2 NLI	-0.230199	4.53479	-3.11531	0.0045394	0.051204	-2.57657	16825	LIM domain binding 1	19	46107083	46119704	-
ENSMUSG00000021477	Ctsl	1190035F06Rik Ctsl1 MEP fs nkt	0.457195	7.96858	3.11466	0.00454667	0.0512152	-2.4439	13039	cathepsin L	13	64464522	64471614	-
ENSMUSG00000027522	Stx16		-0.259755	5.4691	-3.11456	0.00454778	0.0512152	-2.61062	228960	syntaxin 16	2	173901809	173925272	+
ENSMUSG00000006585	Cdt1	2610318F11Rik AW545653 C76791 Ris2	-0.747552	1.15233	-3.1136	0.00455835	0.0512574	-2.12195	67177	chromatin licensing and DNA replication factor 1	8	125091915	125097028	+
ENSMUSG00000021916	Glt8d1	2410004H05Rik 5430414N14Rik AI450005	-0.27972	4.27614	-3.11328	0.0045619	0.0512574	-2.55747	76485	glycosyltransferase 8 domain containing 1	14	31814579	31825627	+
ENSMUSG00000086922	Gm13835		0.376558	6.10975	3.11312	0.0045637	0.0512574	-2.59091		predicted gene 13835	6	31091979	31092663	-
ENSMUSG00000039934	Pion		0.596138	1.58321	3.11289	0.00456632	0.0512574	-2.16874	212167	pigeon homolog (Drosophila)	5	20692085	20797519	+
ENSMUSG00000067878	Mtap7d3		-0.693313	1.8639	-3.1103	0.00459524	0.0515027	-2.21084	320923	MAP7 domain containing 3	X	54051035	54075503	-
ENSMUSG00000044751	Gm12231		0.398669	2.87706	3.11026	0.0045956	0.0515027	-2.36082		predicted gene 12231	11	54931603	54932297	-
ENSMUSG00000021967	Mrp63	2610025P17Rik AV005697	0.263742	4.61175	3.10909	0.00460875	0.0516084	-2.59424	67840	mitochondrial ribosomal protein 63	14	58445076	58447582	+
ENSMUSG00000022257	Laptm4b		0.375022	5.05507	3.10764	0.00462502	0.0517487	-2.6191	114128	lysosomal-associated protein transmembrane 4B	15	34167781	34214050	+
ENSMUSG00000020160	Meis1	C530044H18Rik Evi8	0.318843	3.73808	3.10555	0.00464863	0.0519645	-2.50618	17268	Meis homeobox 1	11	18780433	18918961	-
ENSMUSG00000026602	Nphs2		-0.818426	2.12837	-3.10527	0.0046518	0.0519645	-2.2557	170484	nephrosis 2 homolog, podocin (human)	1	158240858	158258166	+
ENSMUSG00000001415	Smg5		0.282376	4.3943	3.10379	0.00466856	0.0520976	-2.58805	229512	Smg-5 homolog, nonsense mediated mRNA decay factor (C. elegans)	3	88140182	88166259	+
ENSMUSG00000037034	Pax1	Pax-1 hbs hunchback un undulated wt	-0.804116	2.02976	-3.10335	0.00467366	0.0520976	-2.24642	18503	paired box gene 1	2	147187661	147219031	+
ENSMUSG00000032060	Cryab	Crya-2 Crya2 HspB5	0.327826	4.48448	3.10312	0.00467624	0.0520976	-2.59706	12955	crystallin, alpha B	9	50560863	50564738	+
ENSMUSG00000079037	Prnp	AA960666 AI325101 CD230 PrP PrP<C> PrPC PrPSc Prn-i Prn-p Sinc prP27-30 prP33-35C	0.45748	5.2424	3.10278	0.00468017	0.0520976	-2.63325	19122	prion protein	2	131735664	131764165	+
ENSMUSG00000038936	Sccpdh		0.319141	6.6297	3.10257	0.0046825	0.0520976	-2.58154	109232	saccharopine dehydrogenase (putative)	1	181598341	181617320	+
ENSMUSG00000018858	Ict1	1110001A02Rik 1110002E03Rik	0.302443	3.75322	3.1015	0.00469472	0.0521916	-2.51769	68572	immature colon carcinoma transcript 1	11	115265066	115273988	+
ENSMUSG00000054199	Gon4l	1500041I23Rik 2610100B20Rik 3632445O20Rik 5430404N14Rik AA387005	-0.299676	4.01005	-3.10018	0.00470981	0.0522818	-2.55742	76022	gon-4-like (C.elegans)	3	88639153	88772903	+
ENSMUSG00000030310	Slc6a1		-0.768579	5.00458	-3.10013	0.00471037	0.0522818	-2.63367	232333	solute carrier family 6 (neurotransmitter transporter, GABA), member 1	6	114232629	114267516	+
ENSMUSG00000006498	Ptbp1	AA407203 AL033359 HNRPI PTB-1 PTB2 PTB3 PTB4 Ptb pPTB	-0.340711	5.57672	-3.09867	0.00472718	0.0524029	-2.64546	19205	polypyrimidine tract binding protein 1	10	79317172	79327516	+
ENSMUSG00000020542	Myocd		-0.762692	0.66547	-3.09852	0.00472885	0.0524029	-2.11163	214384	myocardin	11	64990063	65083491	-
ENSMUSG00000090641	Zfp712	4921504N20Rik mszf31 mszf89	-0.292795	4.01611	-3.098	0.00473485	0.0524275	-2.56332	78251	zinc finger protein 712	13	67139530	67162106	-
ENSMUSG00000031479	Vps36	1700010A24Rik 2210415M20Rik 2810408E15Rik Eap45	0.274083	5.79318	3.09712	0.00474506	0.0524569	-2.64229	70160	vacuolar protein sorting 36 (yeast)	8	23303281	23331315	+
ENSMUSG00000082988	Gm5903		-0.412495	1.86318	-3.09683	0.00474836	0.0524569	-2.24244		predicted gene 5903	7	137495552	137497876	-
ENSMUSG00000084898	Gm12371		0.427726	3.12194	3.09673	0.00474957	0.0524569	-2.4293		predicted gene 12371	4	36899999	36935065	+
ENSMUSG00000027615	Hps3	coa	0.261262	4.91597	3.09629	0.00475456	0.0524569	-2.64156	12807	Hermansky-Pudlak syndrome 3 homolog (human)	3	19895945	19935315	-
ENSMUSG00000030337	Vamp1	Syb-1 Syb1 VAMP-1 lew	0.340901	5.48683	3.09613	0.00475643	0.0524569	-2.65051	22317	vesicle-associated membrane protein 1	6	125165569	125194561	+
ENSMUSG00000036611	Eepd1	2310005P05Rik AI481005	0.435644	4.98271	3.09494	0.00477021	0.0525671	-2.645	67484	endonuclease/exonuclease/phosphatase family domain containing 1	9	25289132	25411695	+
ENSMUSG00000086741	Gm15816		0.488172	2.1049	3.09422	0.0047786	0.0525813	-2.27837		predicted gene 15816	8	24249266	24260057	-
ENSMUSG00000035401	2210018M11Rik		-0.257074	5.42858	-3.09418	0.00477908	0.0525813	-2.65774	233545	RIKEN cDNA 2210018M11 gene	7	105739125	105805079	-
ENSMUSG00000032776	Mctp2		0.489772	5.6516	3.09232	0.00480075	0.0527499	-2.65506	244049	multiple C2 domains, transmembrane 2	7	79222718	79451481	-
ENSMUSG00000030161	Gabarapl1	3110025G09Rik 9130422N19Rik AI196471 Apg8l Atg8l GECI	0.371915	6.27362	3.09221	0.00480202	0.0527499	-2.62944	57436	gamma-aminobutyric acid (GABA) A receptor-associated protein-like 1	6	129483218	129492349	+
ENSMUSG00000056919	4922501C03Rik		-0.343675	4.28626	-3.09161	0.00480902	0.0527532	-2.60784	382090	RIKEN cDNA 4922501C03 gene	9	87084408	87150371	-
ENSMUSG00000029298	Gbp9		-0.517008	2.92118	-3.09153	0.00480992	0.0527532	-2.41356	236573	guanylate-binding protein 9	5	105507413	105539311	-
ENSMUSG00000027848	Olfml3	2810002E22Rik AI115209 AW550633 HNOEL-iso ONT3 mONT3	-0.348806	4.95506	-3.09096	0.00481668	0.0527855	-2.65728	99543	olfactomedin-like 3	3	103537623	103541924	-
ENSMUSG00000070806	Zmynd12		0.431054	4.60583	3.08595	0.00487569	0.0533607	-2.64435	332934	zinc finger, MYND domain containing 12	4	119095419	119140049	+
ENSMUSG00000031431	Tsc22d3	DIP Dsip1 Gilz TSC-22R Tilz3	0.27117	4.23531	3.08585	0.00487686	0.0533607	-2.61329	14605	TSC22 domain family, member 3	X	137074067	137135198	-
ENSMUSG00000030180	Kdm5a		-0.2605	6.22621	-3.08485	0.00488876	0.0534486	-2.65092	214899	lysine (K)-specific demethylase 5A	6	120314117	120394592	+
ENSMUSG00000042104	Uggt2	1810064L21Rik 3110001A05Rik 3110027P15Rik A230065J02Rik AW047562 Ugcgl2	-0.40099	4.48359	-3.08137	0.00493028	0.0538601	-2.64948	66435	UDP-glucose glycoprotein glucosyltransferase 2	14	119384261	119498652	-
ENSMUSG00000050010	Shisa3		-0.382225	5.73254	-3.0795	0.00495267	0.0540352	-2.6855	330096	shisa homolog 3 (Xenopus laevis)	5	67999122	68014791	+
ENSMUSG00000045639	Zfp629		-0.266561	4.44698	-3.07938	0.0049541	0.0540352	-2.65146	320683	zinc finger protein 629	7	134750545	134759311	-
ENSMUSG00000026179	Pnkd	2210013N15Rik 2810403H05Rik AI854243 Brp17 MNCb-5687 MR-1 Tahccp2	0.440857	6.91077	3.07872	0.00496208	0.0540721	-2.61366	56695	paroxysmal nonkinesiogenic dyskinesia	1	74331504	74400268	+
ENSMUSG00000007589	Tinf2	AW552114 D14Wsu146e Tin2	0.460727	2.73361	3.07845	0.00496529	0.0540721	-2.40908	28113	Terf1 (TRF1)-interacting nuclear factor 2	14	56295455	56300654	-
ENSMUSG00000047963	Stbd1	D530019K15Rik D5Ertd593e	0.371982	5.52379	3.07672	0.0049862	0.0542542	-2.69426	52331	starch binding domain 1	5	93032077	93035605	+
ENSMUSG00000084835	Gm12352		0.560802	3.00046	3.07642	0.00498984	0.0542542	-2.45317		predicted gene 12352	11	98299351	98300360	+
ENSMUSG00000024500	Ppp2r2b	2900026H06Rik 6330404L05Rik E130009M08Rik PP2A-PR55B PR55-BETA SCA12	0.316441	6.22166	3.07563	0.00499945	0.0543056	-2.67086	72930	protein phosphatase 2 (formerly 2A), regulatory subunit B (PR 52), beta isoform	18	42797086	43219125	-
ENSMUSG00000059586	Nsmce2	1110014D18Rik AI661537	0.273144	3.96327	3.07539	0.0050024	0.0543056	-2.60571	68501	non-SMC element 2 homolog (MMS21, S. cerevisiae)	15	59205753	59433238	+
ENSMUSG00000092475	9930038K12Rik		-1.06572	1.53894	-3.07457	0.00501228	0.0543546	-2.24579		RIKEN cDNA 9930038K12 gene	6	52178246	52180531	-
ENSMUSG00000068959	Zfp619	3000002G13Rik	-0.442922	2.91449	-3.07399	0.00501941	0.0543546	-2.45244	70227	zinc finger protein 619	7	46773136	46795790	+
ENSMUSG00000023286	Ube2j2		-0.319698	2.59471	-3.0738	0.00502168	0.0543546	-2.40193	140499	ubiquitin-conjugating enzyme E2, J2 homolog (yeast)	4	155317940	155333713	+
ENSMUSG00000082066	Gm13904		0.300896	4.61204	3.07373	0.0050226	0.0543546	-2.6748		predicted gene 13904	2	106851095	106851931	+
ENSMUSG00000042211	Fbxo38		-0.281002	4.3859	-3.07185	0.00504551	0.05456	-2.66301	107035	F-box protein 38	18	62663723	62708397	-
ENSMUSG00000039199	Zdhhc1	4432412D04Rik	-0.411018	3.32734	-3.0715	0.00504983	0.0545641	-2.52494	70796	zinc finger, DHHC domain containing 1	8	107996325	108008330	-
ENSMUSG00000033792	Atp7a	Blo DXHXS1608e I14 MNK Mo blotchy br brindled mottled	-0.252821	5.16648	-3.07046	0.00506257	0.0546544	-2.71066	11977	ATPase, Cu++ transporting, alpha polypeptide	X	103222615	103320265	+
ENSMUSG00000074093	Svip		0.308243	4.70595	3.07018	0.00506606	0.0546544	-2.68932		small VCP/p97-interacting protein	7	59252535	59261388	-
ENSMUSG00000027952	Pmvk	1110011E12Rik 2900002L22Rik AV001327 PMK PMKA PMKASE	0.355284	4.6055	3.0679	0.00509413	0.0548596	-2.68703	68603	phosphomevalonate kinase	3	89263040	89272935	+
ENSMUSG00000082691	Dynlt1-ps1		0.305637	5.83282	3.06777	0.00509575	0.0548596	-2.70783		dynein light chain Tctex-type 1, pseuodogene 1	6	135299426	135299767	-
ENSMUSG00000078920	Ifi47	47kDa IRG-47 Ifggc1 Igrd Iigp4 Iipg4 Irgd Olfr56	-0.535654	1.59592	-3.06765	0.00509726	0.0548596	-2.27327	15953	interferon gamma inducible protein 47	11	48890089	48910476	+
ENSMUSG00000022887	Masp1	AW048060 CCPII Crarf Masp1/3	-0.467622	2.71705	-3.06714	0.00510348	0.0548596	-2.43573	17174	mannan-binding lectin serine peptidase 1	16	23449490	23520676	-
ENSMUSG00000029335	Bmp3		-0.451163	4.80012	-3.06703	0.00510488	0.0548596	-2.70394	110075	bone morphogenetic protein 3	5	99283458	99309979	+
ENSMUSG00000041058	Wwp1		0.301	6.93698	3.06469	0.00513392	0.055129	-2.64412	107568	WW domain containing E3 ubiquitin protein ligase 1	4	19535450	19636140	-
ENSMUSG00000046794	Ppp1r3b		-0.439302	4.21972	-3.06403	0.00514219	0.0551751	-2.66311	244416	protein phosphatase 1, regulatory (inhibitor) subunit 3B	8	36438795	36451178	+
ENSMUSG00000078309	Sox4		-0.375321	2.58872	-3.06347	0.00514919	0.0552075	-2.4239		SRY-box containing gene 4	13	29042607	29043011	-
ENSMUSG00000022035	Ccdc25	2610528H13Rik NSrp70	0.250385	4.57869	3.06121	0.00517746	0.0554676	-2.70161	67179	coiled-coil domain containing 25	14	66456139	66485441	+
ENSMUSG00000025218	Poll	1110003P06Rik AV007317	0.826982	0.912562	3.05899	0.00520532	0.0557231	-2.21489	56626	polymerase (DNA directed), lambda	19	45626765	45635021	-
ENSMUSG00000021594	Srd5a1	0610031P22Rik 4930435F02Rik S5AR 1 Srd5a-1	0.351322	4.0185	3.05849	0.00521167	0.055748	-2.64951	78925	steroid 5 alpha-reductase 1	13	69712327	69750320	-
ENSMUSG00000028104	Polr3gl	2010003I19Rik AI131619	-0.656246	1.05506	-3.05799	0.005218	0.0557726	-2.23482	69870	polymerase (RNA) III (DNA directed) polypeptide G like	3	96381795	96398104	-
ENSMUSG00000042747	Krtcap2	0610010I12Rik Kcp2	0.35156	2.60071	3.05736	0.00522595	0.0558146	-2.43632	66059	keratinocyte associated protein 2	3	89049888	89053644	+
ENSMUSG00000028018	Gstcd	4933434L15Rik	-0.401902	2.59381	-3.05573	0.00524668	0.0559522	-2.44194	67553	glutathione S-transferase, C-terminal domain containing	3	132644717	132754997	-
ENSMUSG00000034275	Igsf9b		0.456135	4.89726	3.05571	0.0052469	0.0559522	-2.73062	235086	immunoglobulin superfamily, member 9B	9	27106813	27142348	+
ENSMUSG00000064181	Rab3ip		0.333878	4.0226	3.05374	0.00527202	0.0561768	-2.66135	216363	RAB3A interacting protein	10	116342837	116387436	-
ENSMUSG00000023075	Akirin1	6330407G11Rik	0.247524	4.7267	3.05205	0.00529364	0.0562974	-2.7328	68050	akirin 1	4	123411802	123427588	-
ENSMUSG00000031066	Usp11		-0.294285	6.143	-3.05192	0.00529536	0.0562974	-2.73085	236733	ubiquitin specific peptidase 11	X	20281032	20297665	+
ENSMUSG00000039323	Igfbp2	AI255832 IBP-2 Igfbp-2 mIGFBP-2	-0.532285	4.86996	-3.0519	0.00529552	0.0562974	-2.74147	16008	insulin-like growth factor binding protein 2	1	72871077	72899048	+
ENSMUSG00000062352	Itgb1bp1	AI449260 AU019480 Icap1	0.376702	4.1733	3.05084	0.00530915	0.0563919	-2.6849	16413	integrin beta 1 binding protein 1	12	21246686	21292098	-
ENSMUSG00000025880	Smad7	Madh7	-0.429843	2.19085	-3.05058	0.00531255	0.0563919	-2.39072	17131	MAD homolog 7 (Drosophila)	18	75527183	75555589	+
ENSMUSG00000018659	Pnpo		0.447755	2.14065	3.0502	0.0053174	0.0564002	-2.38155	103711	pyridoxine 5'-phosphate oxidase	11	96799139	96805300	-
ENSMUSG00000028024	Enpep	6030431M22Rik APA Bp-1/6C3 Ly-51 Ly51	-0.503468	2.81145	-3.04928	0.00532925	0.0564402	-2.4904	13809	glutamyl aminopeptidase	3	128972093	129035638	-
ENSMUSG00000061436	Hipk2	1110014O20Rik B230339E18Rik Stank	-0.252926	6.75917	-3.04928	0.00532931	0.0564402	-2.694	15258	homeodomain interacting protein kinase 2	6	38644389	38826189	-
ENSMUSG00000078915	Hsp25-ps1		0.411842	2.57495	3.04887	0.0053346	0.0564531	-2.45074		heat shock protein 25, pseudogene 1	13	45173867	45174496	-
ENSMUSG00000030061	Uba3	A830034N06Rik AI256736 AI848246 AW546539 Ube1c	0.240675	4.73732	3.04737	0.00535395	0.0566147	-2.74414	22200	ubiquitin-like modifier activating enzyme 3	6	97133664	97155636	-
ENSMUSG00000000275	Trim25		0.253113	5.67969	3.04633	0.00536747	0.0567143	-2.76184	217069	tripartite motif-containing 25	11	88860690	88881607	+
ENSMUSG00000031791	Tmem38a	1110001E17Rik AI413399 TRIC-A mg33a	0.342053	5.21835	3.0431	0.00540959	0.0571159	-2.77092	74166	transmembrane protein 38A	8	75096002	75111181	+
ENSMUSG00000019986	Ahi1	1700015F03Rik Ahi-1 D10Bwg0629e	-0.237215	5.19988	-3.04108	0.00543602	0.0573513	-2.77817	52906	Abelson helper integration site 1	10	20672391	20800234	+
ENSMUSG00000033075	Senp1		-0.415943	4.56477	-3.03849	0.00547022	0.0576682	-2.75361	223870	SUMO1/sentrin specific peptidase 1	15	97871660	97923836	-
ENSMUSG00000039686	Zer1		-0.293213	4.18056	-3.0381	0.0054754	0.0576789	-2.71878	227693	zer-1 homolog (C. elegans)	2	29952803	29980105	-
ENSMUSG00000027488	Snta1	AW228934 Snt1	-0.524391	1.72059	-3.03697	0.00549032	0.0577922	-2.3561	20648	syntrophin, acidic 1	2	154202049	154233835	-
ENSMUSG00000028780	Sema3c	1110036B02Rik SemE Semae	-0.338946	5.66573	-3.03499	0.00551668	0.0580141	-2.78897	20348	sema domain, immunoglobulin domain (Ig), short basic domain, secreted, (semaphorin) 3C	5	17080099	17236086	+
ENSMUSG00000040771	AI314976		0.529169	2.31593	3.03476	0.00551978	0.0580141	-2.44065	106821	expressed sequence AI314976	17	48549339	48556591	+
ENSMUSG00000053110	Yap1	AI325207 Yap Yap65 Yki Yorkie	-0.350702	4.89893	-3.03417	0.00552772	0.0580536	-2.78463	22601	yes-associated protein 1	9	7931999	8004596	-
ENSMUSG00000049327	Setd8	2410195B05Rik AA617402 AW536475 PR-SET7	0.205745	6.21226	3.03258	0.00554901	0.058186	-2.7702	67956	SET domain containing (lysine methyltransferase) 8	5	124889939	124912317	+
ENSMUSG00000040865	Ino80d		-0.263136	6.84521	-3.03228	0.00555291	0.058186	-2.72566	227195	INO80 complex subunit D	1	63004992	63161241	-
ENSMUSG00000066113	Adamtsl1	5930437A14Rik 6720426B09Rik ADAMTSL-1	-0.582117	2.95385	-3.03228	0.00555292	0.058186	-2.55109	77739	ADAMTS-like 1	4	85699819	86074289	+
ENSMUSG00000068706	Gm10250		0.416849	4.11384	3.03166	0.0055613	0.0581955	-2.72081		predicted pseudogene 10250	15	5070653	5071135	-
ENSMUSG00000090430	Snhg4		-0.517257	2.6564	-3.0313	0.00556608	0.0581955	-2.50567		small nucleolar RNA host gene 4 (non-protein coding)	18	35713064	35717970	+
ENSMUSG00000024601	Isoc1	2610034N03Rik	-0.234321	5.8059	-3.03128	0.00556642	0.0581955	-2.79353	66307	isochorismatase domain containing 1	18	58819136	58839224	+
ENSMUSG00000034579	Pla2g3		0.61402	1.50328	3.03093	0.00557108	0.0582004	-2.34007	237625	phospholipase A2, group III	11	3388230	3399353	+
ENSMUSG00000000948	Snrpn	2410045I01Rik HCERN3 Peg4 Pwcr1 SMN	0.425185	8.05924	3.02968	0.00558795	0.0582909	-2.62929	20646	small nuclear ribonucleoprotein N	7	67127388	67285105	-
ENSMUSG00000022696	Sidt1		-0.63825	5.48506	-3.02967	0.00558816	0.0582909	-2.80232	320007	SID1 transmembrane family, member 1	16	44240293	44333309	-
ENSMUSG00000040181	Fmo1		-0.411996	6.06764	-3.02905	0.00559655	0.0583346	-2.78649	14261	flavin containing monooxygenase 1	1	164759692	164796679	-
ENSMUSG00000074598	Ufm1		0.381995	2.54552	3.02851	0.00560382	0.0583665	-2.49249		ubiquitin-fold modifier 1	3	53657301	53658908	-
ENSMUSG00000050761	Gp1bb		0.455221	3.51011	3.02811	0.00560922	0.0583789	-2.64568	14724	glycoprotein Ib, beta polypeptide	16	18620412	18622496	-
ENSMUSG00000089857	Zfp882		-0.320076	4.25849	-3.02595	0.00563859	0.0586404	-2.75472	382019	zinc finger protein 882	8	74432507	74440253	+
ENSMUSG00000032583	Mon1a	2810468K17Rik	0.392231	2.40195	3.02214	0.00569067	0.0591378	-2.48388	72825	MON1 homolog A (yeast)	9	107790460	107805456	+
ENSMUSG00000090958	Lrrc32		-0.426445	4.70567	-3.02152	0.00569916	0.0591542	-2.80216	434215	leucine rich repeat containing 32	7	105642732	105650341	+
ENSMUSG00000042129	Rassf4		0.409484	6.01678	3.0214	0.00570079	0.0591542	-2.8047	213391	Ras association (RalGDS/AF-6) domain family member 4	6	116583026	116623854	-
ENSMUSG00000019916	P4ha1	AL022634 P4ha	-0.300328	4.76797	-3.02055	0.0057126	0.0591696	-2.80889	18451	procollagen-proline, 2-oxoglutarate 4-dioxygenase (proline 4-hydroxylase), alpha 1 polypeptide	10	58786044	58836052	+
ENSMUSG00000014606	Slc25a11	2310022P18Rik 2oxoc	0.291979	4.74326	3.0205	0.00571322	0.0591696	-2.80507	67863	solute carrier family 25 (mitochondrial carrier oxoglutarate carrier), member 11	11	70457698	70460981	-
ENSMUSG00000022378	Fam49b		0.288069	4.98637	3.02037	0.00571508	0.0591696	-2.81722	223601	family with sequence similarity 49, member B	15	63760652	63892010	-
ENSMUSG00000030757	Zkscan2		-0.618822	4.20915	-3.01792	0.00574889	0.0594753	-2.76449	210162	zinc finger with KRAB and SCAN domains 2	7	130623030	130643963	-
ENSMUSG00000025964	Adam23	AW046396 MDC3	0.508589	7.48913	3.01699	0.00576179	0.0595642	-2.70548	23792	a disintegrin and metallopeptidase domain 23	1	63492465	63643089	+
ENSMUSG00000045658	Pid1	5033414K04Rik NYGGF4	-0.543461	3.97307	-3.01525	0.00578613	0.0597713	-2.7438	98496	phosphotyrosine interaction domain containing 1	1	84032868	84360755	-
ENSMUSG00000030770	Parva	2010012A22Rik 5430400F08Rik AI225929 AU042898 Actp CH-ILKBP Parvin	-0.293704	5.91373	-3.01433	0.00579896	0.0598125	-2.82766	57342	parvin, alpha	7	119571019	119735206	+
ENSMUSG00000079224	Gm6565		0.723843	1.17172	3.01413	0.00580171	0.0598125	-2.33824		predicted gene 6565	6	100554677	100555114	+
ENSMUSG00000021832	Psmc6	2300001E01Rik AI451058	0.33716	5.75501	3.01403	0.00580306	0.0598125	-2.83253	67089	proteasome (prosome, macropain) 26S subunit, ATPase, 6	14	45949504	45969367	+
ENSMUSG00000043670	Diras1		0.46908	5.09254	3.01287	0.00581946	0.059937	-2.83511	208666	DIRAS family, GTP-binding RAS-like 1	10	80482334	80488407	-
ENSMUSG00000027329	Spef1	4931426K16Rik Clamp	0.464935	1.88542	3.01214	0.00582959	0.0599967	-2.43095	70997	sperm flagellar 1	2	130995997	131013018	-
ENSMUSG00000038777	Sema6c	Semay mKIAA1869	-0.544553	1.74535	-3.0117	0.00583584	0.0600165	-2.41475	20360	sema domain, transmembrane domain (TM), and cytoplasmic domain, (semaphorin) 6C	3	94964379	94977946	+
ENSMUSG00000062949	Atp11c		-0.288724	5.38673	-3.01026	0.00585615	0.0601807	-2.8492	320940	ATPase, class VI, type 11C	X	57476467	57845873	-
ENSMUSG00000063626	Unc5d		-0.470155	3.99699	-3.00831	0.00588374	0.0604195	-2.7633	210801	unc-5 homolog D (C. elegans)	8	29757189	30329810	-
ENSMUSG00000042496	Prdm10		-0.375102	2.98136	-3.00706	0.00590155	0.0605575	-2.61463	382066	PR domain containing 10	9	31088123	31186128	+
ENSMUSG00000022022	Mtrf1		0.397191	2.15214	3.00449	0.00593817	0.0608882	-2.48534	211253	mitochondrial translational release factor 1	14	79797579	79823457	+
ENSMUSG00000019505	Ubb	AL033289 Rps27a Uba52 Ubb2 Ubc	0.382267	4.93492	3.00165	0.00597886	0.0611188	-2.85634	22187	ubiquitin B	11	62364673	62366715	+
ENSMUSG00000036139	Hoxc9	Hox-3.2	0.747668	1.02745	3.00092	0.0059894	0.0611188	-2.35296	15427	homeobox C9	15	102806870	102815530	+
ENSMUSG00000032563	Mrpl3	2010320L16Rik 5930422H18Rik AA407889	0.256063	4.28017	3.00075	0.00599182	0.0611188	-2.81177	94062	mitochondrial ribosomal protein L3	9	104955569	104979796	+
ENSMUSG00000049687	Fam109b		-0.408474	2.83797	-3.00069	0.00599283	0.0611188	-2.60466	338368	family with sequence similarity 109, member B	15	82169372	82176173	+
ENSMUSG00000032184	Lysmd2	2210402C18Rik AV033872 AW538442	0.570094	1.51441	3.00064	0.0059935	0.0611188	-2.40808	70082	LysM, putative peptidoglycan-binding, domain containing 2	9	75473539	75485580	+
ENSMUSG00000021773	Comtd1	1810030M08Rik MT773	0.366053	1.74958	3.00048	0.00599579	0.0611188	-2.43934	69156	catechol-O-methyltransferase domain containing 1	14	22665083	22668199	-
ENSMUSG00000027655	Dhx35	1200009D07Rik Ddx35	-0.357824	2.67891	-3.00007	0.00600173	0.0611188	-2.58025	71715	DEAH (Asp-Glu-Ala-His) box polypeptide 35	2	158620543	158683950	+
ENSMUSG00000026748	Plxdc2	1200007L24Rik 5430431D22Rik AI646728 AU022916 AV231634 Tem7r	-0.282363	6.50395	-3.00001	0.00600255	0.0611188	-2.82498	67448	plexin domain containing 2	2	16277931	16677466	+
ENSMUSG00000036062	N28178		0.48312	8.09222	2.99989	0.00600436	0.0611188	-2.6933	230085	expressed sequence N28178	4	42929532	42957624	+
ENSMUSG00000033379	Atp6v0b		0.32503	6.51885	2.99986	0.00600475	0.0611188	-2.82332	114143	ATPase, H+ transporting, lysosomal V0 subunit B	4	117556931	117559938	-
ENSMUSG00000081824	BC002163		0.382209	3.53284	2.99844	0.00602537	0.061267	-2.71719		cDNA sequence BC002163	16	42955744	42956064	+
ENSMUSG00000056366	Fabp3-ps1		0.419894	2.59562	2.99824	0.00602815	0.061267	-2.56625		fatty acid binding protein 3, muscle and heart, pseudogene 1	10	86194732	86195133	-
ENSMUSG00000073889	Il11ra1	AI314697 GP130 Il-11ra Il11ra Il11ra2 NR1	-0.568305	1.71579	-2.99788	0.0060334	0.0612754	-2.44149	16157	interleukin 11 receptor, alpha chain 1	4	41647021	41716347	+
ENSMUSG00000041697	Cox6a1	VIaL	0.32158	6.03111	2.99655	0.0060528	0.0614275	-2.861	12861	cytochrome c oxidase, subunit VI a, polypeptide 1	5	115795651	115798990	-
ENSMUSG00000000901	Mmp11	ST3 Stmy3	-0.361535	4.07941	-2.99385	0.00609227	0.0617431	-2.80691	17385	matrix metallopeptidase 11	10	75385967	75400678	-
ENSMUSG00000049494	Gm12669		0.27153	5.05483	2.9937	0.00609443	0.0617431	-2.8801		predicted gene 12669	4	91472238	91473247	-
ENSMUSG00000091009	Gm17473		-0.599503	1.08992	-2.99351	0.00609726	0.0617431	-2.37854		predicted gene, 17473	15	42507806	42536162	+
ENSMUSG00000051515	Fam181b		0.563147	1.06719	2.99303	0.00610429	0.0617692	-2.3755		family with sequence similarity 181, member B	7	100228389	100230225	+
ENSMUSG00000022571	Pycrl	1110058B13Rik 2700073G24Rik	0.426128	2.45086	2.99166	0.00612453	0.0619287	-2.55853	66194	pyrroline-5-carboxylate reductase-like	15	75746893	75751990	-
ENSMUSG00000054894	Atp5s	1110015E18Rik ATPW	0.438119	3.18397	2.991	0.0061342	0.0619411	-2.67793	68055	ATP synthase, H+ transporting, mitochondrial F0 complex, subunit s	12	70825949	70845645	+
ENSMUSG00000026604	Ptpn14	C130080N23Rik OTTMUSG00000022087 PTP36	-0.4576	5.2841	-2.99097	0.00613468	0.0619411	-2.89183	19250	protein tyrosine phosphatase, non-receptor type 14	1	191552147	191700574	+
ENSMUSG00000086787	Gm16706		-0.307136	2.36986	-2.99052	0.00614131	0.0619628	-2.55199		predicted gene, 16706	11	79830856	79843370	-
ENSMUSG00000054793	Cadm4		0.587664	3.93146	2.98974	0.00615278	0.0620298	-2.788	260299	cell adhesion molecule 4	7	25267042	25289558	+
ENSMUSG00000070604	Vsig10l	2210412E05Rik	0.346677	3.37358	2.98946	0.00615689	0.0620298	-2.71338	75690	ZV-set and immunoglobulin domain containing 10 like	7	50718521	50727283	+
ENSMUSG00000039887	Alg14	5430428G01Rik AI854024	0.309329	4.54849	2.98912	0.00616196	0.0620357	-2.86192	66789	asparagine-linked glycosylation 14 homolog (yeast)	3	120994735	121064929	+
ENSMUSG00000036825	Ssx2ip	AU014939 AU042321 Adip	0.372433	5.00165	2.98732	0.00618872	0.06226	-2.89147	99167	synovial sarcoma, X breakpoint 2 interacting protein	3	146067606	146103103	+
ENSMUSG00000071649	B3gat3	2810405M13Rik	0.367202	3.1909	2.98666	0.0061985	0.0623131	-2.69022	72727	beta-1,3-glucuronyltransferase 3 (glucuronosyltransferase I)	19	8994864	9001724	+
ENSMUSG00000031176	Dynlt3	2310075M16Rik AU042796 Tcte1l	0.374241	7.74075	2.98626	0.00620451	0.0623283	-2.75392	67117	dynein light chain Tctex-type 3	X	9231393	9240129	-
ENSMUSG00000001056	Nhp2	2410130M07Rik D11Ertd175e Nola2	0.293534	2.86567	2.98568	0.00621324	0.0623709	-2.64079	52530	NHP2 ribonucleoprotein homolog (yeast)	11	51433237	51437216	+
ENSMUSG00000023000	Dhh	C78960	0.444231	4.41426	2.98515	0.00622116	0.0624052	-2.857	13363	desert hedgehog	15	98723462	98728971	-
ENSMUSG00000022337	Ttc35	4921531G14Rik AV060620 AW209495 Ttc35	0.222373	4.4387	2.98346	0.00624648	0.0626138	-2.8665	66736	tetratricopeptide repeat domain 35	15	43308775	43359323	+
ENSMUSG00000030074	Gxylt2		-0.745114	2.06507	-2.98281	0.0062562	0.0626656	-2.51914	232313	glucoside xylosyltransferase 2	6	100654728	100755075	+
ENSMUSG00000014243	Zswim7	2410012H22Rik	0.50023	1.28171	2.98251	0.00626068	0.0626656	-2.42145	69747	zinc finger, SWIM-type containing 7	11	62080726	62094877	-
ENSMUSG00000041624	Gucy1a2		0.325733	5.01497	2.98139	0.00627753	0.0627889	-2.90583	234889	guanylate cyclase 1, soluble, alpha 2	9	3532354	3897342	+
ENSMUSG00000028369	Svep1	1110021D17Rik 4833413O10Rik AA387071 D430029O09Rik Polydom	-0.456377	4.05703	-2.98075	0.00628723	0.0628406	-2.83288	64817	sushi, von Willebrand factor type A, EGF and pentraxin domain containing 1	4	58055314	58219731	-
ENSMUSG00000025277	Abhd6	0610041D24Rik AA673485 AV065425	0.470191	2.26532	2.97799	0.00632916	0.063214	-2.55964	66082	abhydrolase domain containing 6	14	8835416	8889069	+
ENSMUSG00000025917	Cops5	AI303502 CSN5 Jab1 Mov34 Sgn5	0.292938	6.63216	2.97752	0.00633627	0.0632396	-2.86546	26754	COP9 (constitutive photomorphogenic) homolog, subunit 5 (Arabidopsis thaliana)	1	10014683	10028208	-
ENSMUSG00000045005	Fzd5	5330434N09Rik AI427138 Fz-5 Fz5 mFz5	-0.3399	3.41871	-2.97676	0.00634781	0.0633092	-2.75327	14367	frizzled homolog 5 (Drosophila)	1	64777134	64784324	-
ENSMUSG00000020629	Adi1		-0.330622	4.43955	-2.97604	0.00635889	0.0633406	-2.88495	104923	acireductone dioxygenase 1	12	29360096	29367040	+
ENSMUSG00000081308	Gm14480		0.390808	3.64043	2.9759	0.00636097	0.0633406	-2.78374		predicted gene 14480	X	10274058	10274490	-
ENSMUSG00000059674	Cdh24		-0.650424	1.51048	-2.97537	0.00636906	0.0633406	-2.46476	239096	cadherin-like 24	14	55250829	55260201	-
ENSMUSG00000062627	Mysm1		-0.313452	5.19333	-2.97536	0.00636924	0.0633406	-2.92682	320713	myb-like, SWIRM and MPN domains 1	4	94608731	94645791	-
ENSMUSG00000039531	Zufsp	2700019D07Rik	-0.445375	2.74132	-2.974	0.00639011	0.0635026	-2.64789	72580	zinc finger with UFM1-specific peptidase domain	10	33638953	33671065	-
ENSMUSG00000021650	Ptcd2	1190005P08Rik	0.287468	3.93034	2.9726	0.00641162	0.0636707	-2.83324	68927	pentatricopeptide repeat domain 2	13	100089604	100114633	-
ENSMUSG00000020462	Ccdc104		0.211817	5.27412	2.97199	0.00642093	0.0637175	-2.93401	216618	coiled-coil domain containing 104	11	29121532	29147409	-
ENSMUSG00000078185	Chml	AI450814 E030003F13Rik REP-2 Rep2	-0.40441	3.85234	-2.97031	0.00644686	0.0639291	-2.83076	12663	choroideremia-like	1	177616619	177618484	-
ENSMUSG00000091722	Siah3		0.527576	2.36144	2.96974	0.00645578	0.0639717	-2.59148	380918	seven in absentia homolog 3 (Drosophila)	14	75855789	75925948	+
ENSMUSG00000024065	Ehd3	Ehd2	0.355834	6.85668	2.96932	0.00646232	0.0639908	-2.86599	57440	EH-domain containing 3	17	74154181	74181433	+
ENSMUSG00000085964	Gm16983		-0.256009	5.93265	-2.96792	0.00648398	0.0640644	-2.9317		predicted gene, 16983	8	129090870	129114888	+
ENSMUSG00000037653	Kctd8		0.539114	4.66894	2.96788	0.00648466	0.0640644	-2.91469	243043	potassium channel tetramerisation domain containing 8	5	69500524	69732948	-
ENSMUSG00000025571	Tnrc6c		-0.242498	6.29445	-2.96773	0.0064869	0.0640644	-2.91228	217351	trinucleotide repeat containing 6C	11	117515603	117624753	+
ENSMUSG00000075700	2810407C02Rik		0.349111	7.45208	2.96765	0.00648824	0.0640644	-2.82015		RIKEN cDNA 2810407C02 gene	3	58380558	58397055	+
ENSMUSG00000049047	Armcx3	1200004E24Rik AI450003 ALEX3	0.301087	4.74509	2.96691	0.00649978	0.0641327	-2.92588	71703	armadillo repeat containing, X-linked 3	X	131291134	131295994	+
ENSMUSG00000023456	Tpi1	AI255506 Tpi Tpi-1	0.33518	5.4819	2.96647	0.00650663	0.0641547	-2.94533	21991	triosephosphate isomerase 1	6	124760604	124764314	-
ENSMUSG00000032299	Commd4	1110039H05Rik	0.42314	2.99667	2.96591	0.0065153	0.0641945	-2.7033	66199	COMM domain containing 4	9	57002848	57006106	-
ENSMUSG00000028173	Wls	5031439A09Rik AI173978 AI987742 Gpr177	-0.379957	4.56109	-2.96522	0.00652608	0.0642254	-2.9192	68151	wntless homolog (Drosophila)	3	159502701	159598797	+
ENSMUSG00000029249	Rest	2610008J04Rik AA407358 NRSF	-0.298279	4.95196	-2.96512	0.0065277	0.0642254	-2.94321	19712	RE1-silencing transcription factor	5	77694516	77715457	+
ENSMUSG00000002329	Mdp1	1810034K20Rik AI035604	0.38517	3.02927	2.96419	0.00654228	0.0643232	-2.71405	67881	magnesium-dependent phosphatase 1	14	56276716	56279345	-
ENSMUSG00000028019	Pdgfc	1110064L01Rik AI647969 PDGF-C	-0.485172	2.54418	-2.96302	0.00656073	0.0644443	-2.6395	54635	platelet-derived growth factor, C polypeptide	3	80840338	81017962	+
ENSMUSG00000029427	Zcchc8	5730565F05Rik	-0.405628	3.04358	-2.96281	0.0065639	0.0644443	-2.72312	70650	zinc finger, CCHC domain containing 8	5	124148311	124171053	-
ENSMUSG00000040724	Kcna2	Akr6a4 ENSMUSG00000074335 Gm10672 Kca1-2 Kv1.2 Mk-2	0.376115	5.91217	2.96239	0.00657063	0.0644648	-2.94308	16490	potassium voltage-gated channel, shaker-related subfamily, member 2	3	106904485	106909797	+
ENSMUSG00000003352	Cacnb3	Beta3 Cchb3	0.320595	6.43063	2.96207	0.00657567	0.0644685	-2.91465	12297	calcium channel, voltage-dependent, beta 3 subunit	15	98462651	98474961	+
ENSMUSG00000047423	AI837181		0.327903	3.72616	2.96124	0.00658869	0.0645505	-2.83036	107242	expressed sequence AI837181	19	5425144	5427313	+
ENSMUSG00000069372	Ctxn3		0.697243	1.14684	2.96053	0.00659999	0.0645808	-2.4519	629147	cortexin 3	18	57628140	57637788	+
ENSMUSG00000049001	A930038C07Rik	A930038C07Rik epidermacan	-0.428536	2.89332	-2.96046	0.0066011	0.0645808	-2.70312	68169	RIKEN cDNA A930038C07 gene	6	65621584	65656924	+
ENSMUSG00000073968	Trim68		-0.58432	1.60676	-2.95748	0.00664841	0.0649516	-2.51555	101700	tripartite motif-containing 68	7	109826094	109835840	-
ENSMUSG00000024847	Aip	AA408703 AW476050 Ara9 D19Bwg1412e Fkbp16 Xap2	0.325031	4.81589	2.95727	0.0066518	0.0649516	-2.9514	11632	aryl-hydrocarbon receptor-interacting protein	19	4114446	4125858	-
ENSMUSG00000006362	Cbfa2t3	A630044F12Rik AI465270 AW229127 Cbfa2t3h ETO-2 Eto2 MTGR2	0.319668	3.1807	2.95719	0.00665305	0.0649516	-2.7552	12398	core-binding factor, runt domain, alpha subunit 2, translocated to, 3 (human)	8	125152639	125223009	-
ENSMUSG00000046879	Irgm1	Ifi1 Iigp3 Iipg3 Irgm LRG-47	-0.547379	1.80969	-2.95675	0.00666004	0.0649693	-2.54354	15944	immunity-related GTPase family M member 1	11	48675470	48685185	-
ENSMUSG00000090294	Gm17298		-0.807372	1.63321	-2.95649	0.00666424	0.0649693	-2.51892		predicted gene, 17298	16	44330110	44333163	+
ENSMUSG00000003464	Pex19	Pxf	0.307606	5.31285	2.95336	0.00671437	0.065412	-2.97522	19298	peroxisomal biogenesis factor 19	1	174056886	174066624	+
ENSMUSG00000037999	Arap2		0.41257	3.43331	2.95303	0.00671975	0.0654184	-2.80308	212285	ArfGAP with RhoGAP domain, ankyrin repeat and PH domain 2	5	62993684	63157437	-
ENSMUSG00000038393	Txnip	1200008J08Rik AA682105 Hyplip1 THIF Tbp-2 VDUP1	-0.203831	5.03031	-2.95185	0.00673869	0.0655568	-2.97605	56338	thioredoxin interacting protein	3	96361880	96365806	+
ENSMUSG00000022718	Dgcr8	D16H22S1742E D16H22S788E D16Wis2 Gy1 N41 Vo59c07	-0.27003	4.50443	-2.95099	0.00675255	0.0656455	-2.94711	94223	DiGeorge syndrome critical region gene 8	16	18254041	18289342	-
ENSMUSG00000027422	Rrbp1	1700087N07Rik 5730465C04Rik ES/130 mKIAA1398 mRRp0 mRRp1.8 mRRp10 mRRp15a mRRp15b mRRp16.8 mRRp2 mRRp41 mRRp47 mRRp5.4 p180	-0.30722	6.40415	-2.94784	0.00680368	0.0660484	-2.94942	81910	ribosome binding protein 1	2	143773131	143836999	-
ENSMUSG00000039018	Mtg1		0.391263	2.65863	2.94769	0.00680619	0.0660484	-2.68913	212508	mitochondrial GTPase 1 homolog (S. cerevisiae)	7	147323463	147336685	+
ENSMUSG00000058070	Eml1	1110008N23Rik A930030P13Rik AA171013 AI847476 AI853955 ELP79 EMAP EMAPL	0.361344	7.59981	2.94744	0.00681029	0.0660484	-2.85268	68519	echinoderm microtubule associated protein like 1	12	109609167	109777827	+
ENSMUSG00000039620	6430573F11Rik		-0.379589	2.19616	-2.94713	0.00681535	0.0660484	-2.62048	319582	RIKEN cDNA 6430573F11 gene	8	37520602	37577374	+
ENSMUSG00000032959	Pebp1	HCNP Pbp Pbp1 Pbpr Rkip	0.344638	5.3466	2.94698	0.00681781	0.0660484	-2.98936	23980	phosphatidylethanolamine binding protein 1	5	117732660	117737634	-
ENSMUSG00000085848	Gm16790		-0.749067	1.21408	-2.94623	0.00683003	0.0661206	-2.49238		predicted gene, 16790	3	83577775	83593878	-
ENSMUSG00000007777	0610009B22Rik		0.32571	4.77605	2.94591	0.00683523	0.0661248	-2.97466	66050	RIKEN cDNA 0610009B22 gene	11	51498888	51502376	-
ENSMUSG00000033253	Szt2		-0.396046	4.50982	-2.94414	0.00686425	0.0663421	-2.9622	230676	seizure threshold 2	4	118035348	118081878	-
ENSMUSG00000031563	Wwc2	5330431C14Rik AU022508 C85457 D8Ertd594e	-0.322549	4.26837	-2.94396	0.00686727	0.0663421	-2.94023	52357	WW, C2 and coiled-coil domain containing 2	8	48911437	49075897	-
ENSMUSG00000025781	Atp5c1	1700094F02Rik	0.243924	6.59152	2.94294	0.00688392	0.0664567	-2.9463	11949	ATP synthase, H+ transporting, mitochondrial F1 complex, gamma polypeptide 1	2	9977643	10002137	-
ENSMUSG00000086629	2810403D21Rik		-0.942019	0.686681	-2.94252	0.00689086	0.0664774	-2.44809		RIKEN cDNA 2810403D21 gene	X	106029817	106170245	+
ENSMUSG00000026798	Coq4		0.341429	3.14008	2.9415	0.00690773	0.0665938	-2.78325	227683	coenzyme Q4 homolog (yeast)	2	29643013	29653455	+
ENSMUSG00000035566	Pcdh17		-0.475283	6.93664	-2.94035	0.00692674	0.0666916	-2.92438	219228	protocadherin 17	14	84843370	84936867	+
ENSMUSG00000057766	Ankrd29		0.397135	5.55803	2.94003	0.00693214	0.0666916	-3.00317	225187	ankyrin repeat domain 29	18	12410871	12464229	-
ENSMUSG00000026678	Rgs5	1110070A02Rik	0.28114	7.22213	2.94002	0.00693231	0.0666916	-2.9016	19737	regulator of G-protein signaling 5	1	171585632	171625944	+
ENSMUSG00000042659	Arrdc4	2410003C09Rik AV216361	0.247363	4.64867	2.93925	0.00694511	0.0667685	-2.98241	66412	arrestin domain containing 4	7	75881931	75894127	-
ENSMUSG00000031583	Wrn	AI846146	-0.300236	4.34505	-2.93888	0.00695122	0.0667808	-2.95956	22427	Werner syndrome homolog (human)	8	34344856	34495999	-
ENSMUSG00000049960	Mrps16	1500011E11Rik Mprs16	0.539844	1.30266	2.93809	0.0069644	0.0668612	-2.51894	66242	mitochondrial ribosomal protein S16	14	21210453	21212777	-
ENSMUSG00000021476	Habp4	4933413D03Rik 4933428J01Rik	0.295635	5.002	2.93708	0.00698114	0.0669574	-3.00547	56541	hyaluronic acid binding protein 4	13	64263174	64287844	+
ENSMUSG00000046573	Lyrm4		0.261022	4.59823	2.93691	0.00698409	0.0669574	-2.98365	380840	LYR motif containing 4	13	36070666	36209226	-
ENSMUSG00000032245	Cln6	1810065L06Rik AW743417 D9Bwg1455e nclf	-0.369386	2.93845	-2.93655	0.0069901	0.0669687	-2.76437	76524	ceroid-lipofuscinosis, neuronal 6	9	62686592	62699813	+
ENSMUSG00000020664	Dld	AI315664 AI746344	0.31403	6.6256	2.9342	0.00702935	0.0672983	-2.96295	13382	dihydrolipoamide dehydrogenase	12	32016429	32036302	-
ENSMUSG00000023473	Celsr3		-0.283042	5.21378	-2.93372	0.0070375	0.0673298	-3.02067	107934	cadherin, EGF LAG seven-pass G-type receptor 3 (flamingo homolog, Drosophila)	9	108728651	108755294	+
ENSMUSG00000031059	Ndufb11		0.275675	3.67613	2.93004	0.00709958	0.0678769	-2.89364	104130	NADH dehydrogenase (ubiquinone) 1 beta subcomplex, 11	X	20192452	20194745	-
ENSMUSG00000018849	Wwc1		0.486912	1.96815	2.92925	0.00711306	0.0678808	-2.62343	211652	WW, C2 and coiled-coil domain containing 1	11	35651902	35794029	-
ENSMUSG00000024661	Fth1	FHC Fth HFt MFH	0.283402	6.73087	2.92925	0.00711311	0.0678808	-2.96599	14319	ferritin heavy chain 1	19	10057193	10059582	+
ENSMUSG00000072812	Ahnak2		0.439104	7.65032	2.92907	0.00711614	0.0678808	-2.88903	100041194	AHNAK nucleoprotein 2	12	114010405	114040868	-
ENSMUSG00000030096	Slc6a6	AA589629 C80501 Taut	-0.27538	6.86263	-2.92887	0.00711957	0.0678808	-2.95678	21366	solute carrier family 6 (neurotransmitter transporter, taurine), member 6	6	91634061	91709057	+
ENSMUSG00000039533	Mmd2	4930518M15Rik C88001	0.323473	5.30414	2.92701	0.00715129	0.0681363	-3.034	75104	monocyte to macrophage differentiation-associated 2	5	143038319	143084754	-
ENSMUSG00000028639	Ybx1	1700102N10Rik C79409 EF1A MSY1 Nsep1 YB-1 dbpB mYB-1a	0.227878	6.50456	2.9267	0.00715652	0.0681393	-2.98908	22608	Y box protein 1	4	118950586	118967209	-
ENSMUSG00000058441	Panx2		0.452239	3.4197	2.92507	0.00718452	0.0683165	-2.86316	406218	pannexin 2	15	88890156	88903997	+
ENSMUSG00000025410	Dctn2	2310042E05Rik C130077D06Rik C87049 DCTN-50 GMP23-48K RBP50 p50	0.282038	5.33423	2.92504	0.00718498	0.0683165	-3.0391	69654	dynactin 2	10	126703442	126718862	+
ENSMUSG00000015846	Rxra	9530071D11Rik Nr2b1 RXRalpha1	-0.287443	4.94231	-2.9239	0.00720455	0.0684556	-3.03524	20181	retinoid X receptor alpha	2	27531960	27618477	+
ENSMUSG00000028701	1520402A15Rik	Lrp35a Lurap1	0.343881	3.50994	2.9224	0.00723033	0.0686421	-2.88467	68075	RIKEN cDNA 1520402A15 gene	4	115805011	115823943	-
ENSMUSG00000075053	Vdac3-ps1		0.266341	3.61511	2.92219	0.00723408	0.0686421	-2.90219		voltage-dependent anion channel 3, pseudogene 1	13	18122576	18123427	-
ENSMUSG00000006641	Slc5a6		-0.404757	2.78895	-2.92116	0.00725176	0.0687563	-2.77273	330064	solute carrier family 5 (sodium-dependent vitamin transporter), member 6	5	31338409	31351297	-
ENSMUSG00000039205	Ciz1	0610038H21Rik 2900056O04Rik LSFR1 ZNF356	-0.266885	4.81743	-2.9208	0.00725799	0.0687563	-3.03637	68379	CDKN1A interacting zinc finger protein 1	2	32207847	32235746	+
ENSMUSG00000022772	Senp5		0.284624	4.52856	2.92051	0.00726311	0.0687563	-3.01453	320213	SUMO/sentrin specific peptidase 5	16	31962592	32003373	-
ENSMUSG00000046997	Spsb4		-0.495127	2.51161	-2.92002	0.00727154	0.0687563	-2.72897	211949	splA/ryanodine receptor domain and SOCS box containing 4	9	96843901	96919262	-
ENSMUSG00000027580	BC006779		-0.501828	2.4254	-2.91982	0.00727499	0.0687563	-2.71499	229003	cDNA sequence BC006779	2	180962320	180976732	-
ENSMUSG00000028794	A3galt2		0.537394	5.17238	2.91977	0.00727587	0.0687563	-3.04527	215493	alpha 1,3-galactosyltransferase 2 (isoglobotriaosylceramide synthase)	4	128432608	128446542	+
ENSMUSG00000072501	Phf20l1		-0.466426	3.94165	-2.91937	0.00728288	0.0687621	-2.95566	239510	PHD finger protein 20-like 1	15	66409128	66473502	+
ENSMUSG00000033697	Arhgap39		0.248872	5.65839	2.91917	0.00728641	0.0687621	-3.04924	223666	Rho GTPase activating protein 39	15	76554415	76648600	-
ENSMUSG00000052031	Tagap1		0.290788	3.63271	2.91847	0.00729844	0.0688288	-2.91298	380608	T cell activation GTPase activating protein 1	17	7159314	7165505	-
ENSMUSG00000041119	Pde9a	PDE9A1	-0.734181	0.691519	-2.91756	0.00731443	0.0689327	-2.50273	18585	phosphodiesterase 9A	17	31523179	31613255	+
ENSMUSG00000017715	Pgs1	2610019F11Rik 4933424M23Rik SAF	0.360408	3.47931	2.91548	0.00735076	0.069228	-2.89549	74451	phosphatidylglycerophosphate synthase 1	11	117847606	117885325	+
ENSMUSG00000086566	2810429I04Rik		0.578335	2.40157	2.91502	0.0073589	0.0692576	-2.71751		RIKEN cDNA 2810429I04 gene	13	3477489	3493644	+
ENSMUSG00000029020	Mfn2		0.28092	5.95865	2.91433	0.00737099	0.0693243	-3.0494	170731	mitofusin 2	4	147247708	147278813	-
ENSMUSG00000060487	Samd5		0.612978	2.06153	2.9134	0.00738732	0.0694307	-2.67003	320825	sterile alpha motif domain containing 5	10	9347057	9395006	-
ENSMUSG00000003235	Eif2b5		0.280003	4.29491	2.91285	0.00739701	0.0694748	-3.00991	224045	eukaryotic translation initiation factor 2B, subunit 5 epsilon	16	20498890	20510028	+
ENSMUSG00000020056	Ccdc53	2900091E11Rik 5730495F03Rik	0.370646	2.52163	2.91162	0.00741867	0.0696017	-2.74658	67282	coiled-coil domain containing 53	10	87663842	87708897	+
ENSMUSG00000028772	Zcchc17		0.354353	3.0407	2.91152	0.00742056	0.0696017	-2.83297	619605	zinc finger, CCHC domain containing 17	4	129992627	130037190	-
ENSMUSG00000058589	Anks1b	AIDA-1b C030032C09Rik E530015N03Rik ENSMUSG00000078431 Gm10937 Gm1555	0.340096	4.83117	2.91107	0.00742856	0.0696296	-3.05544	77531	ankyrin repeat and sterile alpha motif domain containing 1B	10	89336417	90435730	+
ENSMUSG00000085521	4930526A20Rik		0.432979	1.39069	2.91068	0.00743536	0.0696462	-2.58935		RIKEN cDNA 4930526A20 gene	17	28211995	28213622	-
ENSMUSG00000031824	6430548M08Rik		0.352051	4.39985	2.91018	0.0074442	0.069682	-3.02546	234797	RIKEN cDNA 6430548M08 gene	8	122638052	122689206	+
ENSMUSG00000044150	A830080D01Rik		-0.274336	4.06755	-2.90963	0.00745406	0.0697272	-2.99451	382252	RIKEN cDNA A830080D01 gene	X	155964620	156031013	+
ENSMUSG00000079489	C030013D06Rik		-1.04888	1.05557	-2.90812	0.00748098	0.0699317	-2.55555		RIKEN cDNA C030013D06 gene	14	57352494	57353791	-
ENSMUSG00000026452	Syt2	R74640 mKIAA4194	0.560437	6.83553	2.90781	0.00748649	0.0699361	-3.00391	20980	synaptotagmin II	1	136605877	136649726	+
ENSMUSG00000037752	Xkr8		-0.408065	2.95907	-2.90604	0.00751815	0.0701841	-2.83483	381560	X Kell blood group precursor related family member 8 homolog	4	132280812	132288461	-
ENSMUSG00000067106	Gm5529		0.259046	3.94309	2.90576	0.00752316	0.0701841	-2.98481		predicted pseudogene 5529	1	79919111	79920082	-
ENSMUSG00000038390	Gpr162	A-2 BC031437 Grca	-0.573869	1.03324	-2.90458	0.00754431	0.0702653	-2.56382	14788	G protein-coupled receptor 162	6	124808462	124813935	-
ENSMUSG00000031478	Nek3		-0.373583	2.19639	-2.90436	0.00754814	0.0702653	-2.71399	23954	NIMA (never in mitosis gene a)-related expressed kinase 3	8	23238755	23276907	-
ENSMUSG00000029203	Ube2k	AW492011 D5Ertd601e E2-25k Hip2 Hypg Lig	0.278078	6.97803	2.90426	0.00754997	0.0702653	-3.00165	53323	ubiquitin-conjugating enzyme E2K (UBC1 homolog, yeast)	5	65928472	65990227	+
ENSMUSG00000034714	Ttyh2		0.39546	4.58204	2.90414	0.00755214	0.0702653	-3.05356	100862618	tweety homolog 2 (Drosophila)	11	114536745	114582291	+
ENSMUSG00000051413	Plagl2	AU018672 AW552839 mKIAA0198	-0.319329	4.82667	-2.90342	0.00756523	0.0703087	-3.07546	54711	pleiomorphic adenoma gene-like 2	2	153053495	153067162	-
ENSMUSG00000087391	Gm2694		-0.808862	0.674403	-2.90328	0.00756767	0.0703087	-2.53097		predicted gene 2694	8	89996711	90049453	+
ENSMUSG00000020251	Glt8d2	1110021D20Rik	-0.592671	2.04142	-2.90304	0.00757202	0.0703087	-2.69211	74782	glycosyltransferase 8 domain containing 2	10	82113178	82153395	-
ENSMUSG00000031633	Slc25a4	AU019225 Ant1	0.364109	9.27873	2.90267	0.00757872	0.0703238	-2.80998	11739	solute carrier family 25 (mitochondrial carrier, adenine nucleotide translocator), member 4	8	47292151	47296638	-
ENSMUSG00000074607	Tox2		-0.37921	3.8875	-2.90175	0.00759529	0.0704304	-2.98857	269389	TOX high mobility group box family member 2	2	163028861	163149906	+
ENSMUSG00000033174	Mgll	AA589436 Magl Mgl	0.332118	4.54445	2.90037	0.00762026	0.0706147	-3.0601	23945	monoglyceride lipase	6	88674406	88778354	+
ENSMUSG00000061603	Akap6		0.391222	8.88321	2.89896	0.00764595	0.0707652	-2.85129	238161	A kinase (PRKA) anchor protein 6	12	53800370	54252002	+
ENSMUSG00000044068	Zrsr1	D11Ncvs75 Irlgs2 SP2 U2af1-rs1 U2afbp-rs	0.283441	4.54683	2.89892	0.00764671	0.0707652	-3.06421	22183	zinc finger (CCCH type), RNA binding motif and serine/arginine rich 1	11	22873215	22876498	+
ENSMUSG00000040043	Rbms2	2610315E04Rik Scr3	-0.332651	5.25092	-2.89633	0.00769386	0.0711541	-3.10437	56516	RNA binding motif, single stranded interacting protein 2	10	127566526	127617353	-
ENSMUSG00000052609	Plekhg3		-0.424669	2.93957	-2.89373	0.00774169	0.0715487	-2.85845	263406	pleckstrin homology domain containing, family G (with RhoGef domain) member 3	12	77634547	77680026	+
ENSMUSG00000039316	Rftn1	2310015N21Rik AI853526	-0.459254	1.67363	-2.89314	0.00775264	0.0716022	-2.66417	76438	raftlin lipid raft linker 1	17	50131582	50329999	-
ENSMUSG00000051495	Irf2bp2		-0.254036	7.24406	-2.8909	0.00779406	0.0718165	-3.00919	270110	interferon regulatory factor 2 binding protein 2	8	129112196	129117336	-
ENSMUSG00000002699	Lcp2	AI323664 BB161688 SLP-76 SLP76 twm	-0.706661	1.65058	-2.89042	0.00780281	0.0718165	-2.66478	16822	lymphocyte cytosolic protein 2	11	33946920	33992295	+
ENSMUSG00000029725	Ppp1r35	2010007H12Rik 2010011D20Rik AL024004	0.516354	0.945345	2.8903	0.00780517	0.0718165	-2.58322	69871	protein phosphatase 1, regulatory subunit 35	5	138220077	138221338	+
ENSMUSG00000070705	Eid2b		-0.426693	2.95648	-2.8903	0.00780519	0.0718165	-2.86936	434156	EP300 interacting inhibitor of differentiation 2B	7	29062725	29065148	+
ENSMUSG00000052681	Rap1b		0.290737	6.53744	2.89025	0.00780598	0.0718165	-3.06748	215449	RAS related protein 1b	10	117251527	117282991	-
ENSMUSG00000030750	Nsmce1	2510027N19Rik	0.408998	2.45796	2.88972	0.00781596	0.0718165	-2.78363	67711	non-SMC element 1 homolog (S. cerevisiae)	7	132611154	132635110	-
ENSMUSG00000038545	Cul7	2510004L20Rik AA409809 C230011P08Rik p185 p193	-0.306296	5.0497	-2.88952	0.00781964	0.0718165	-3.11563	66515	cullin 7	17	46787286	46801313	+
ENSMUSG00000072623	Zfp9	1810048F22Rik AU016736 Krox-4 Zfp-9 mszf79-2	-0.208873	6.02974	-2.88945	0.00782091	0.0718165	-3.10267	22750	zinc finger protein 9	6	118411968	118429338	-
ENSMUSG00000002748	Baz1b	C87820 WSTF Wbscr9	-0.234906	6.12306	-2.8892	0.00782554	0.0718165	-3.09815	22385	bromodomain adjacent to zinc finger domain, 1B	5	135663134	135721999	+
ENSMUSG00000032285	Dnaja4	1110021L12Rik AV358213 Dj4 Hsj4 mmDjA4	0.375201	2.55117	2.88909	0.00782765	0.0718165	-2.80091	58233	DnaJ (Hsp40) homolog, subfamily A, member 4	9	54546680	54564122	+
ENSMUSG00000036867	Smad6	Madh6	-0.574232	1.36782	-2.88798	0.00784832	0.0719585	-2.63643	17130	MAD homolog 6 (Drosophila)	9	63800883	63869866	-
ENSMUSG00000090409	Gm17401		-1.27457	1.21163	-2.88598	0.0078856	0.0722525	-2.61609		predicted gene, 17401	15	89041990	89045443	-
ENSMUSG00000047193	Dync2h1		-0.340885	4.73644	-2.88243	0.00795249	0.0728172	-3.1167	110350	dynein cytoplasmic 2 heavy chain 1	9	6928503	7184446	-
ENSMUSG00000028583	Pdpn	Gp38 OTS-8 RANDAM-2 T1-alpha T1a T1alpha	-0.439876	3.93725	-2.88207	0.00795938	0.0728322	-3.038	14726	podoplanin	4	142857334	142889467	-
ENSMUSG00000057990	E030024N20Rik		0.260646	3.01436	2.88137	0.00797263	0.0728967	-2.89611		RIKEN cDNA E030024N20 gene	19	16238802	16239295	-
ENSMUSG00000050945	Zfp438		-0.512465	1.80618	-2.88079	0.00798359	0.0728967	-2.70799	240186	zinc finger protein 438	18	5210029	5334437	-
ENSMUSG00000073481	Mosc2	2810484M10Rik Marc2 mARC1	-0.35089	3.73597	-2.8804	0.00799099	0.0728967	-3.01502	67247	MOCO sulphurase C-terminal domain containing 2	1	186636947	186670330	-
ENSMUSG00000023828	Slc22a3	EMT Oct3 Orct3 Slca22a3	-0.545044	1.27843	-2.88033	0.00799231	0.0728967	-2.64251	20519	solute carrier family 22 (organic cation transporter), member 3	17	12612838	12700570	-
ENSMUSG00000037235	Mxd4	2810410A03Rik Mad4 bHLHc12	-0.246001	4.8898	-2.88031	0.00799271	0.0728967	-3.13013	17122	Max dimerization protein 4	5	34516536	34530369	-
ENSMUSG00000039716	Dock3		0.37818	5.43636	2.87984	0.00800155	0.0729293	-3.13871	208869	dedicator of cyto-kinesis 3	9	106795165	107134240	-
ENSMUSG00000002489	Tiam1	AI847750 D16Ium10 D16Ium10e	-0.370443	3.39174	-2.8786	0.00802514	0.0730962	-2.96679	21844	T cell lymphoma invasion and metastasis 1	16	89787356	90144014	-
ENSMUSG00000013736	Trnt1	2410043H24Rik 2610044E04Rik 9830143O18Rik AA408384 C76540 CGI-47 mt-Trat	0.239186	5.5902	2.87803	0.00803601	0.0731197	-3.14226	70047	tRNA nucleotidyl transferase, CCA-adding, 1	6	106719114	106732468	+
ENSMUSG00000034165	Ccnd3	9230106B05Rik AA682053 AL024085 AW146355 C78795	-0.448058	4.4528	-2.87791	0.00803826	0.0731197	-3.10434	12445	cyclin D3	17	47642000	47736632	+
ENSMUSG00000051235	Gen1		0.442704	2.63742	2.87717	0.00805243	0.0731635	-2.83986	209334	Gen homolog 1, endonuclease (Drosophila)	12	11246547	11272593	-
ENSMUSG00000037151	Lrrc20		0.395387	4.38122	2.87711	0.00805363	0.0731635	-3.09569	216011	leucine rich repeat containing 20	10	60938581	61044974	+
ENSMUSG00000024084	Qpct	5730422A13Rik	-0.560796	1.15003	-2.87658	0.00806371	0.0731727	-2.636	70536	glutaminyl-peptide cyclotransferase (glutaminyl cyclase)	17	79451246	79489583	+
ENSMUSG00000090570	Gm17041		-0.513069	0.864309	-2.8765	0.0080652	0.0731727	-2.60663		predicted gene 17041	9	107202711	107204169	-
ENSMUSG00000085615	A330035P11Rik		-0.513749	1.77703	-2.87572	0.00808025	0.0732014	-2.71491		RIKEN cDNA A330035P11 gene	14	122502652	122506196	-
ENSMUSG00000026914	Psmd14	2610312C03Rik 3200001M20Rik AA986732 Pad1 Poh1 rpm11	0.286246	5.56004	2.87566	0.00808139	0.0732014	-3.14763	59029	proteasome (prosome, macropain) 26S subunit, non-ATPase, 14	2	61549751	61638433	+
ENSMUSG00000028982	Slc25a33	5730438N18Rik Pnc1	0.541748	1.71216	2.87551	0.0080842	0.0732014	-2.70348	70556	solute carrier family 25, member 33	4	149118145	149148386	-
ENSMUSG00000019856	Fam184a	3110012E06Rik 4930438C08Rik 4930589M24Rik	0.321116	3.06108	2.87369	0.00811924	0.0734707	-2.92009	75906	family with sequence similarity 184, member A	10	53352951	53470715	-
ENSMUSG00000021822	Plau	u-PA uPA	-0.545015	1.32188	-2.87341	0.00812472	0.0734723	-2.66221	18792	plasminogen activator, urokinase	14	21655884	21662610	+
ENSMUSG00000028245	Nsmaf	AA959567 C630007J05 Fan	-0.436558	4.15045	-2.87167	0.0081582	0.073727	-3.08727	18201	neutral sphingomyelinase (N-SMase) activation associated factor	4	6323354	6381418	-
ENSMUSG00000032411	Tfdp2		-0.30538	4.22885	-2.87043	0.00818224	0.073896	-3.09967	211586	transcription factor Dp 2	9	96096694	96224065	+
ENSMUSG00000039967	Zfp292	5730450D02Rik 5830493J20Rik 9430062L07Rik AI449016 Krox-10 Zfp-15 Zfp15 Zn-15 Zn-16 mKIAA0530	-0.254893	6.60213	-2.86997	0.00819116	0.0739284	-3.10827	30046	zinc finger protein 292	4	34750362	34830209	-
ENSMUSG00000028497	Ptplad2	4933428I03Rik HACD4	-0.540601	4.25189	-2.86807	0.00822816	0.0741645	-3.10533	66775	protein tyrosine phosphatase-like A domain containing 2	4	88042048	88084832	-
ENSMUSG00000024953	Prdx5	AOEB166 AOPP Pmp20 Prdx6 PrxV	0.317962	4.07677	2.86755	0.00823844	0.0741645	-3.08522	54683	peroxiredoxin 5	19	6981187	6984596	-
ENSMUSG00000059149	Mfsd4		-0.238149	5.09321	-2.86749	0.00823953	0.0741645	-3.16589	213006	major facilitator superfamily domain containing 4	1	133919383	133964639	-
ENSMUSG00000069520	Tmem19	2810428F02Rik AW125171	0.352986	3.5843	2.86735	0.00824239	0.0741645	-3.01728	67226	transmembrane protein 19	10	114777795	114799318	-
ENSMUSG00000078190	Dnm3os		-0.892724	3.62231	-2.86701	0.00824888	0.0741645	-3.01868		dynamin 3, opposite strand	1	164147754	164155681	+
ENSMUSG00000076270	Mir719		0.428111	1.87598	2.86699	0.00824942	0.0741645	-2.7459		microRNA 719	14	60847643	60847752	-
ENSMUSG00000033763	Mtss1l		0.242816	6.54443	2.86529	0.00828266	0.0743602	-3.12241	244654	metastasis suppressor 1-like	8	113245376	113265300	+
ENSMUSG00000031378	Abcd1	ALDP Ald Aldgh	-0.276951	3.89199	-2.86492	0.00828992	0.0743602	-3.07118	11666	ATP-binding cassette, sub-family D (ALD), member 1	X	70961936	70983873	+
ENSMUSG00000087050	A030003K02Rik		-0.380963	1.76486	-2.86487	0.00829093	0.0743602	-2.73726		RIKEN cDNA A030003K02 gene	11	77843514	77846167	-
ENSMUSG00000052676	Zmat1		-0.371904	3.57898	-2.86478	0.00829264	0.0743602	-3.02626	215693	zinc finger, matrin type 1	X	131505911	131559831	-
ENSMUSG00000029535	Triap1	1810015M01Rik AU020874 AU043831 P53csv Wf-1	0.464126	2.52638	2.86425	0.00830318	0.0743904	-2.84947	69076	TP53 regulated inhibitor of apoptosis 1	5	115791234	115793578	+
ENSMUSG00000024902	Mrpl11	2410001P07Rik L11mt	0.463139	2.87933	2.86385	0.00831101	0.0743904	-2.90798	66419	mitochondrial ribosomal protein L11	19	4962315	4964943	+
ENSMUSG00000025092	Hspa12a	1700063D12Rik AI118035 AI840429 AW048913 AW556406 D5Mgi40 mKIAA0417	0.459996	9.30978	2.86362	0.00831556	0.0743904	-2.89243	73442	heat shock protein 12A	19	58870241	58935474	-
ENSMUSG00000013593	Ndufs2		0.254281	5.99992	2.86352	0.00831747	0.0743904	-3.16043	226646	NADH dehydrogenase (ubiquinone) Fe-S protein 2	1	173164984	173177253	-
ENSMUSG00000052423	B4galt3	9530061M23Rik AA104562 AW125175 ESTM26 ESTM6 R74981	-0.301053	3.15764	-2.8624	0.00833968	0.0745409	-2.96459	57370	UDP-Gal:betaGlcNAc beta 1,4-galactosyltransferase, polypeptide 3	1	173200459	173207027	+
ENSMUSG00000057315	Arhgap24		0.317799	4.17434	2.8613	0.00836133	0.0746573	-3.11071	231532	Rho GTPase activating protein 24	5	102910410	103326955	+
ENSMUSG00000090919	Pabpc4l		-0.553571	2.52097	-2.86119	0.00836347	0.0746573	-2.85801	241989	poly(A) binding protein, cytoplasmic 4-like	3	46246119	46251863	-
ENSMUSG00000080840	Gm11349		0.424516	1.33633	2.86079	0.00837151	0.074681	-2.68956		predicted gene 11349	13	25674140	25675255	-
ENSMUSG00000079139	Gm4204		0.26797	5.594	2.86051	0.00837698	0.0746817	-3.18079		predicted gene 4204	1	137129022	137129801	+
ENSMUSG00000037410	Tbc1d2b	1810061M12Rik AI480956 AV021536 AV023399 AW491493 mKIAA1055	-0.29332	4.34568	-2.85954	0.00839631	0.0748059	-3.13588	67016	TBC1 domain family, member 2B	9	90096885	90165642	-
ENSMUSG00000026687	Aldh9a1	AA139417 Abaldh ESTM40 TMABA-DH Tmabadh	0.229253	5.33818	2.85863	0.00841451	0.0749199	-3.18722	56752	aldehyde dehydrogenase 9, subfamily A1	1	169280122	169298661	+
ENSMUSG00000024069	Slc30a6		0.33981	3.24981	2.85776	0.00843174	0.0749753	-2.98621	210148	solute carrier family 30 (zinc transporter), member 6	17	74794972	74823569	+
ENSMUSG00000061461	1810013D10Rik	1110067B18Rik N28078	0.257011	5.43049	2.85723	0.00844247	0.0749753	-3.19007	66278	RIKEN cDNA 1810013D10 gene	5	53658345	53674749	+
ENSMUSG00000039005	Tlr4	Lps Ly87 Ran/M1 Rasl2-8	-0.563569	1.94119	-2.85702	0.0084466	0.0749753	-2.77764	21898	toll-like receptor 4	4	66488618	66591318	+
ENSMUSG00000036751	Cox6b1		0.360101	5.23477	2.85693	0.00844844	0.0749753	-3.1887	110323	cytochrome c oxidase, subunit VIb polypeptide 1	7	31401993	31411170	-
ENSMUSG00000029864	Gstk1	0610025I19Rik AW260476 DsbA-L	0.472347	2.21799	2.85656	0.00845577	0.0749753	-2.81782	76263	glutathione S-transferase kappa 1	6	42195934	42200440	+
ENSMUSG00000063810	Alms1		-0.351434	4.25058	-2.85646	0.0084578	0.0749753	-3.13253	236266	Alstrom syndrome 1 homolog (human)	6	85537525	85652747	+
ENSMUSG00000003031	Cdkn1b	AA408329 AI843786 Kip1 p27 p27Kip1	-0.238513	5.18311	-2.85611	0.00846483	0.0749753	-3.19294	12576	cyclin-dependent kinase inhibitor 1B	6	134870419	134875531	+
ENSMUSG00000048100	Taf13	1810004N01Rik 2010309N11Rik AI847295 TAFII18	0.316457	4.83238	2.85596	0.00846791	0.0749753	-3.17792	99730	TAF13 RNA polymerase II, TATA box binding protein (TBP)-associated factor	3	108374616	108386140	+
ENSMUSG00000034203	Chchd4	2410012P20Rik 2810014D17Rik AI838740	0.30213	3.69265	2.85588	0.0084694	0.0749753	-3.05947	72170	coiled-coil-helix-coiled-coil-helix domain containing 4	6	91414270	91423417	-
ENSMUSG00000030536	Iqgap1	AA682088 D7Ertd237e D7Ertd257e mKIAA0051	-0.290459	5.82001	-2.85506	0.00848579	0.0750725	-3.18776	29875	IQ motif containing GTPase activating protein 1	7	87856469	87948217	-
ENSMUSG00000040943	Tet2		-0.335336	6.45022	-2.85425	0.00850212	0.0751689	-3.15412	214133	tet methylcytosine dioxygenase 2	3	133126643	133207354	-
ENSMUSG00000028692	Akr1a1	2610201A18Rik Akr1a4	0.285079	7.04576	2.85393	0.0085087	0.0751792	-3.10723	58810	aldo-keto reductase family 1, member A1 (aldehyde reductase)	4	116309115	116324285	-
ENSMUSG00000017400	Stac2		0.534758	3.9542	2.85284	0.00853051	0.0753238	-3.09804	217154	SH3 and cysteine rich domain 2	11	97897937	97914776	-
ENSMUSG00000050334	C130071C03Rik		-0.490497	2.81124	-2.85213	0.00854491	0.075403	-2.92729		RIKEN cDNA C130071C03 gene	13	83861160	83880913	+
ENSMUSG00000028837	Psmb2	AU045357 AW108089 C7-I D4Wsu33e HC7-I	0.274932	5.68669	2.85033	0.00858148	0.0756775	-3.20112	26445	proteasome (prosome, macropain) subunit, beta type 2	4	126354874	126386958	+
ENSMUSG00000020592	Sdc1	AA408134 AA409076 CD138 Sstn Synd Synd1 syn-1	-0.361113	3.00711	-2.84991	0.00858993	0.0757039	-2.96605	20969	syndecan 1	12	8778129	8800521	+
ENSMUSG00000030401	Rtn2	MMS10-P Ms10p NSPLI Nspl1	0.354985	3.75645	2.84905	0.00860747	0.0758103	-3.08276	20167	reticulon 2 (Z-band associated protein)	7	19868011	19881513	+
ENSMUSG00000073155	1810058I24Rik		0.269696	3.97467	2.84761	0.00863692	0.0760214	-3.11721		RIKEN cDNA 1810058I24 gene	6	35202654	35213496	+
ENSMUSG00000037379	Spon2		-0.645657	1.28449	-2.84665	0.00865648	0.0761452	-2.71358	100689	spondin 2, extracellular matrix protein	5	33556167	33560887	-
ENSMUSG00000081712	Gm12096		0.343223	2.03498	2.84537	0.00868263	0.0763268	-2.81581		predicted gene 12096	11	30428295	30429401	+
ENSMUSG00000042331	Specc1		0.427144	5.0273	2.84447	0.00870113	0.0764409	-3.21038	432572	sperm antigen with calponin homology and coiled-coil domains 1	11	61770281	62036515	+
ENSMUSG00000056220	Pla2g4a	Pla2g4 cPLA2 cPLA2alpha	-0.777661	1.60966	-2.84399	0.00871101	0.0764793	-2.75864	18783	phospholipase A2, group IVA (cytosolic, calcium-dependent)	1	151676748	151808420	-
ENSMUSG00000041974	2310008H04Rik		-0.299992	3.24359	-2.84182	0.0087559	0.0767966	-3.0237	224008	RIKEN cDNA 2310008H04 gene	16	15889320	16146944	-
ENSMUSG00000059895	Ptp4a3	AV088979 Prl-3 pPtp4a3	0.303534	3.4085	2.84171	0.00875823	0.0767966	-3.0471	19245	protein tyrosine phosphatase 4a3	15	73553575	73589196	+
ENSMUSG00000031803	B3gnt3	2210008L19Rik	-0.784222	0.863948	-2.84048	0.00878377	0.076954	-2.68151	72297	UDP-GlcNAc:betaGal beta-1,3-N-acetylglucosaminyltransferase 3	8	74214655	74225688	-
ENSMUSG00000052914	Cyp2j6		0.359576	4.37346	2.84031	0.00878729	0.076954	-3.177	13110	cytochrome P450, family 2, subfamily j, polypeptide 6	4	96182829	96220352	-
ENSMUSG00000012017	Scarf2		-0.73655	1.47121	-2.83921	0.00881015	0.0771055	-2.75142	224024	scavenger receptor class F, member 2	16	17797375	17808380	+
ENSMUSG00000005089	Slc1a2	1700091C19Rik 2900019G14Rik AI159670 Eaat2 GLT-1 GLT1 MGLT1	-0.306325	4.519	-2.83861	0.00882266	0.0771663	-3.19776	20511	solute carrier family 1 (glial high affinity glutamate transporter), member 2	2	102498816	102630941	+
ENSMUSG00000025324	Atp10a	Atp10c pfatp	-0.653649	2.20536	-2.83763	0.00884296	0.0772504	-2.85703	11982	ATPase, class V, type 10A	7	65913572	66084796	+
ENSMUSG00000032599	Ip6k2	1500005N04Rik AW050208 Ihpk2	0.273142	4.10607	2.83761	0.00884342	0.0772504	-3.15552	76500	inositol hexaphosphate kinase 2	9	108686127	108708664	+
ENSMUSG00000029610	Aimp2		0.272699	3.35555	2.83719	0.00885232	0.0772794	-3.04944	231872	aminoacyl tRNA synthetase complex-interacting multifunctional protein 2	5	144663573	144670716	-
ENSMUSG00000049907	Rasl11b	1190017B18Rik	-0.367897	2.57945	-2.83645	0.0088677	0.077365	-2.92311	68939	RAS-like, family 11, member B	5	74591321	74595503	+
ENSMUSG00000027716	Trpc3	Mwk Trcp3 Trp3 Trrp3	0.430508	3.85632	2.83194	0.00896279	0.0781454	-3.13266	22065	transient receptor potential cation channel, subfamily C, member 3	3	36519404	36589089	-
ENSMUSG00000039246	Lyplal1		0.424589	2.40374	2.83053	0.00899253	0.0783277	-2.9036	226791	lysophospholipase-like 1	1	187911610	187941189	-
ENSMUSG00000025893	Kbtbd3	2200003A07Rik Bklhd3	0.419473	2.20915	2.83042	0.008995	0.0783277	-2.87282	69149	kelch repeat and BTB (POZ) domain containing 3	9	4309743	4331721	+
ENSMUSG00000004069	Dnaja3	1200003J13Rik 1810053A11Rik C81173 Tid-1 Tid1l	0.242124	4.39257	2.82954	0.00901361	0.0783285	-3.20449	83945	DnaJ (Hsp40) homolog, subfamily A, member 3	16	4639989	4707695	+
ENSMUSG00000070576	Mn1		-0.685775	1.18126	-2.8292	0.00902089	0.0783285	-2.739	433938	meningioma 1	5	111846382	111886053	+
ENSMUSG00000034194	R3hcc1	1700020M16Rik AA407796	0.259487	4.23539	2.82877	0.00903001	0.0783285	-3.18974	71843	R3H domain and coiled-coil containing 1	14	70097112	70117552	-
ENSMUSG00000026547	Tagln2	2700094C18Rik SM22beta Sm22B Sm22a	0.423158	8.84735	2.82819	0.00904245	0.0783285	-3.00879	21346	transgelin 2	1	174430178	174437511	+
ENSMUSG00000004462	Tbccd1	5730478M09Rik AU015083 BB165076	-0.286411	3.27107	-2.82815	0.00904329	0.0783285	-3.05821	70573	TBCC domain containing 1	16	22813288	22857642	-
ENSMUSG00000024146	Cript	1200020A08Rik AA589469	0.289833	5.98733	2.82806	0.00904523	0.0783285	-3.23894	56724	cysteine-rich PDZ-binding protein	17	87424890	87435150	+
ENSMUSG00000041959	S100a10	42C AA409961 AL024248 CAL12 CLP11 Cal1l p10 p11	0.323091	6.78275	2.82794	0.0090477	0.0783285	-3.18582	20194	S100 calcium binding protein A10 (calpactin)	3	93359002	93368565	+
ENSMUSG00000018774	Cd68	Scard1 gp110	-0.536873	2.46637	-2.82786	0.00904938	0.0783285	-2.92063	12514	CD68 antigen	11	69477715	69479655	-
ENSMUSG00000087365	C430049B03Rik		-0.83013	2.30357	-2.82776	0.00905155	0.0783285	-2.89146		RIKEN cDNA C430049B03 gene	X	50408223	50410367	-
ENSMUSG00000042826	Fgf11	Fhf3	0.284581	6.03748	2.82776	0.0090516	0.0783285	-3.23713	14166	fibroblast growth factor 11	11	69609570	69615359	-
ENSMUSG00000042293	Gm5617		-0.553883	1.13428	-2.82681	0.0090719	0.0784553	-2.73937	434402	predicted gene 5617	9	48303450	48304069	+
ENSMUSG00000044548	Dact1	4921528D17Rik AI115603 DAPPER DAPPER1 FRODO Frd1 Frodo1 MDpr1 MTNG3 THYEX3	-0.241855	4.56651	-2.8259	0.00909146	0.0785754	-3.22976	59036	dapper homolog 1, antagonist of beta-catenin (xenopus)	12	72410871	72421094	+
ENSMUSG00000030498	Gas2	Gas-2	-0.578926	3.88417	-2.82463	0.00911865	0.0787613	-3.15588	14453	growth arrest specific 2	7	59117385	59250345	+
ENSMUSG00000017774	Myo1c	C80397 MMIb MYO1E NMI mm1beta myr2	-0.266428	4.88777	-2.82367	0.0091394	0.0788913	-3.25498	17913	myosin IC	11	75464006	75488134	+
ENSMUSG00000026273	Mterfd2	1810059A23Rik 4933412H03Rik Mterf4	-0.698823	6.7615	-2.82296	0.00915455	0.0789717	-3.1972	69821	MTERF domain containing 2	1	95195788	95202492	-
ENSMUSG00000060923	Acyp2	2310004B09Rik	0.487169	3.50832	2.82271	0.00916011	0.0789717	-3.10051	75572	acylphosphatase 2, muscle type	11	30405991	30549587	-
ENSMUSG00000050900	Gm7327		0.291131	3.27841	2.82213	0.00917266	0.0790308	-3.06917		predicted gene 7327	X	59038556	59039207	+
ENSMUSG00000017679	Ttpal	3110080A02Rik 5830472M02Rik	-0.339806	4.51951	-2.8217	0.00918197	0.0790619	-3.23472	76080	tocopherol (alpha) transfer protein-like	2	163428050	163444749	+
ENSMUSG00000024943	Smc5		-0.328113	4.62253	-2.82142	0.00918795	0.0790643	-3.24354	226026	structural maintenance of chromosomes 5	19	23283224	23348367	-
ENSMUSG00000055795	Gm5160		0.523035	0.875947	2.82057	0.0092064	0.0791739	-2.72271		predicted gene 5160	18	14582159	14583820	+
ENSMUSG00000041939	Mvk	2310010A05Rik AI256848 AI414037 MK	0.349192	4.229	2.82018	0.0092148	0.079197	-3.20635	17855	mevalonate kinase	5	114894278	114910600	+
ENSMUSG00000050711	Scg2	Chgc SgII	-0.514029	6.8119	-2.81943	0.00923113	0.079202	-3.20181	20254	secretogranin II	1	79431244	79436665	-
ENSMUSG00000046699	Slitrk4		0.480595	5.39644	2.8194	0.0092317	0.079202	-3.27073	245446	SLIT and NTRK-like family, member 4	X	61518060	61530171	-
ENSMUSG00000054074	2810030E01Rik	2810030E01Rik 5730507N06Rik BB088113	-0.218677	4.3654	-2.81937	0.00923253	0.079202	-3.22632	72668	RIKEN cDNA 2810030E01 gene	2	17962303	17970678	-
ENSMUSG00000021638	Ocln	AI503564 Ocl	-0.48988	1.54601	-2.81899	0.00924081	0.0792241	-2.80625	18260	occludin	13	101266462	101322673	-
ENSMUSG00000027834	Serpini1	AI837402 Ns PI-12 PI12 Spi17	0.478881	6.45677	2.81854	0.00925045	0.0792578	-3.23018	20713	serine (or cysteine) peptidase inhibitor, clade I, member 1	3	75361469	75447417	+
ENSMUSG00000022197	Pdzd2	4930537L06Rik A930022H17Rik Gm82 Pdzk3 mKIAA0300	0.264911	5.28231	2.8181	0.00926011	0.0792854	-3.27576	68070	PDZ domain containing 2	15	12286809	12669679	-
ENSMUSG00000072894	Ppp1r2-ps2		0.361425	5.89479	2.81787	0.00926512	0.0792854	-3.26484		protein phosphatase 1, regulatory (inhibitor) subunit 2, pseudogene 2	6	90855693	90856501	+
ENSMUSG00000086998	Gm16033		0.340606	3.61152	2.81753	0.00927262	0.0793007	-3.1311		predicted gene 16033	11	45957285	45960618	-
ENSMUSG00000038648	Creb3l2		-0.284527	6.24316	-2.81692	0.0092859	0.0793652	-3.25038	208647	cAMP responsive element binding protein 3-like 2	6	37277255	37392146	-
ENSMUSG00000024650	Slc22a6	NKT Oat1 Orctl1 mOat1	-0.917792	3.35339	-2.81577	0.00931109	0.0795315	-3.0889	18399	solute carrier family 22 (organic anion transporter), member 6	19	8692486	8702789	+
ENSMUSG00000070304	Scn2b	2810451E09Rik AI840361 Gm183	0.462539	5.7902	2.81501	0.00932778	0.079625	-3.2739	72821	sodium channel, voltage-gated, type II, beta	9	44925959	44938153	+
ENSMUSG00000034761	Map4k5		-0.296174	4.96158	-2.81421	0.00934539	0.0796892	-3.27882	399510	mitogen-activated protein kinase kinase kinase kinase 5	12	70904737	70994187	-
ENSMUSG00000037400	Atp11b	1110019I14Rik ATPIF ATPIR mKIAA0956	-0.280962	5.63925	-2.81397	0.00935077	0.0796892	-3.28369	76295	ATPase, class VI, type 11B	3	35653056	35755196	+
ENSMUSG00000015759	Cnih	0610007J15	0.286844	5.75128	2.81389	0.00935255	0.0796892	-3.27936	12793	cornichon homolog (Drosophila)	14	47395257	47408086	-
ENSMUSG00000063663	Brwd3		-0.280524	4.98814	-2.81279	0.00937673	0.0798462	-3.28302	382236	bromodomain and WD repeat domain containing 3	X	105932355	106029711	-
ENSMUSG00000020577	Tspan13	1100001I23Rik NET-6 Tm4sf13	0.346786	6.645	2.81016	0.00943499	0.080293	-3.23551	66109	tetraspanin 13	12	36741144	36769087	-
ENSMUSG00000061482	Hist1h4d		0.351782	3.66293	2.80802	0.0094826	0.0805627	-3.1591	100041230	histone cluster 1, H4d	13	23673467	23673859	+
ENSMUSG00000019966	Kitl	Clo Con Gb Kitlg Mgf SCF SF SLF Sl contrasted	0.436645	6.67732	2.808	0.00948302	0.0805627	-3.23721	17311	kit ligand	10	99478264	99563047	+
ENSMUSG00000026277	Stk25	1500019J11Rik AU018434 C86992 Ste20-like Ysk1	0.252377	6.23615	2.80795	0.00948412	0.0805627	-3.26952	59041	serine/threonine kinase 25 (yeast)	1	95518479	95532299	-
ENSMUSG00000032679	Cd59a	AA987121 Cd59 protectin	0.349664	4.05954	2.80706	0.00950415	0.08064	-3.21545	12509	CD59a antigen	2	103935958	103955511	+
ENSMUSG00000005973	Rcn1	Rcn	-0.264673	5.40202	-2.80687	0.00950834	0.08064	-3.30249	19672	reticulocalbin 1	2	105226448	105239476	-
ENSMUSG00000002064	Sdf2	AI853825	0.306347	4.44132	2.80676	0.00951067	0.08064	-3.25785	20316	stromal cell derived factor 2	11	78059248	78068998	+
ENSMUSG00000024975	Pdcd4	D19Ucla1 Ma3 Tis	-0.194087	5.13296	-2.80523	0.00954503	0.0808819	-3.30397	18569	programmed cell death 4	19	53966721	54004351	+
ENSMUSG00000052861	Dnahc6		-0.715251	1.08439	-2.80428	0.00956651	0.0809619	-2.78068	330355	dynein, axonemal, heavy chain 6	6	72967600	73171645	-
ENSMUSG00000032966	Fkbp1a	12kDa FKBP12 FKBP12-T1 FKBP12-T2 Fkbp Fkbp1 mFKBP1 mFKBP12	0.320013	8.82274	2.80407	0.00957119	0.0809619	-3.06361	14225	FK506 binding protein 1a	2	151368219	151387428	+
ENSMUSG00000020614	Fam20a		-0.519156	2.15752	-2.80403	0.009572	0.0809619	-2.92317	208659	family with sequence similarity 20, member A	11	109531063	109583593	-
ENSMUSG00000058402	Zfp420		-0.31074	3.7938	-2.80333	0.00958781	0.0810234	-3.19242	233058	zinc finger protein 420	7	30644998	30700678	+
ENSMUSG00000042363	1110067D22Rik		0.265066	5.54754	2.80319	0.00959095	0.0810234	-3.30761	216551	RIKEN cDNA 1110067D22 gene	11	20723579	20731059	-
ENSMUSG00000026880	Stom	Epb7.2	-0.358052	3.94296	-2.80279	0.00959991	0.0810497	-3.21354	13830	stomatin	2	35169506	35192529	-
ENSMUSG00000024913	Lrp5	BMND1 HBM LR3 LRP7 OPPG mKIAA4142	-0.37773	4.01868	-2.80178	0.00962291	0.0811896	-3.22508	16973	low density lipoprotein receptor-related protein 5	19	3584828	3686564	-
ENSMUSG00000028811	Yars		0.238961	5.11039	2.80147	0.00962997	0.0811896	-3.30962	107271	tyrosyl-tRNA synthetase	4	128867004	128896851	+
ENSMUSG00000033684	Qsox1		-0.398104	3.41983	-2.80107	0.00963885	0.0811896	-3.14015	104009	quiescin Q6 sulfhydryl oxidase 1	1	157625285	157660013	-
ENSMUSG00000085544	A930024N18Rik		-0.519545	2.04648	-2.80103	0.00963991	0.0811896	-2.91306		RIKEN cDNA A930024N18 gene	17	15511964	15516439	+
ENSMUSG00000054178	Gm9938		-0.311771	3.11315	-2.80051	0.00965157	0.0812384	-3.09176		predicted gene 9938	19	23797769	23799524	+
ENSMUSG00000037916	Ndufv1		0.370572	4.61732	2.80004	0.00966227	0.0812791	-3.28631	17995	NADH dehydrogenase (ubiquinone) flavoprotein 1	19	4007497	4012806	-
ENSMUSG00000079164	Tlr5		-0.459677	1.58304	-2.79707	0.00973005	0.0817997	-2.85738	53791	toll-like receptor 5	1	184884919	184906175	+
ENSMUSG00000057143	Trim12c		-0.53637	2.21874	-2.79648	0.00974357	0.0818256	-2.94924	319236	tripartite motif-containing 12C	7	111487268	111501876	-
ENSMUSG00000091723	Gm17366		0.483658	1.00431	2.79641	0.00974502	0.0818256	-2.78749		predicted gene, 17366	14	107097326	107097515	-
ENSMUSG00000075394	Hoxc4	Hox-3.5	0.609697	1.77643	2.79616	0.00975084	0.0818256	-2.88208	15423	homeobox C4	15	102849367	102867274	+
ENSMUSG00000031171	Ftsj1	AI931847 Ftsj Ftsjl Sfc12	0.267396	3.48006	2.7954	0.00976831	0.0818932	-3.16039	54632	FtsJ homolog 1 (E. coli)	X	7815794	7829532	-
ENSMUSG00000040430	Pitpnc1	1110020B03Rik 5830436L09Rik AI662802 AI851387 C330017I21Rik Dnr411 RDGBB RDGBB1 rdgB-beta	0.327024	6.74075	2.79529	0.00977071	0.0818932	-3.26046	71795	phosphatidylinositol transfer protein, cytoplasmic 1	11	107069206	107332034	-
ENSMUSG00000040532	Abhd11	1110054D16Rik A630008N09Rik Wbscr21	0.295885	3.32026	2.79458	0.00978719	0.0819818	-3.13541	68758	abhydrolase domain containing 11	5	135485022	135488045	+
ENSMUSG00000030868	Dctn5	4930427E12Rik C78178	0.194749	5.90561	2.7939	0.0098028	0.0820456	-3.31803	59288	dynactin 5	7	129276555	129292558	+
ENSMUSG00000031068	Glrx3	PICOT Txnl2	0.309578	2.73937	2.79371	0.00980719	0.0820456	-3.03987	30926	glutaredoxin 3	7	144629331	144660277	+
ENSMUSG00000027339	Rassf2		-0.481512	5.73997	-2.79347	0.00981257	0.0820456	-3.32483	215653	Ras association (RalGDS/AF-6) domain family member 2	2	131815151	131855994	-
ENSMUSG00000020262	Adarb1		0.343601	4.92824	2.79248	0.00983547	0.0821875	-3.32167	110532	adenosine deaminase, RNA-specific, B1	10	76753471	76881015	-
ENSMUSG00000035632	Cnot3		-0.282648	4.78296	-2.79119	0.00986536	0.0823877	-3.32049	232791	CCR4-NOT transcription complex, subunit 3	7	3596892	3612710	+
ENSMUSG00000031586	Rbpms	2010300K22Rik 2700019M19Rik AU017537 hermes	-0.376721	3.46295	-2.79068	0.00987725	0.0824373	-3.16994	19663	RNA binding protein gene with multiple splicing	8	34893116	35040313	-
ENSMUSG00000040867	Begain		0.455616	1.66731	2.78968	0.00990046	0.0825628	-2.88193	380785	brain-enriched guanylate kinase-associated	12	110270397	110291589	-
ENSMUSG00000082308	Gm15770		0.517961	0.156335	2.78952	0.0099042	0.0825628	-2.72782		predicted gene 15770	5	143614295	143614878	-
ENSMUSG00000013787	Ehmt2		-0.21961	4.06278	-2.78825	0.0099336	0.0827556	-3.26098	110147	euchromatic histone lysine N-methyltransferase 2	17	35035414	35050997	+
ENSMUSG00000026565	Pou2f1	2810482H01Rik NF-A1 Oct-1 Oct1 Otf-1 Otf1	-0.250379	5.50825	-2.78801	0.00993927	0.0827556	-3.34293	18986	POU domain, class 2, transcription factor 1	1	167795285	167932809	-
ENSMUSG00000030871	Ears2	3230401I01Rik AL024049 mKIAA1970	-0.478327	2.66424	-2.78734	0.00995483	0.0828355	-3.04216	67417	glutamyl-tRNA synthetase 2 (mitochondrial)(putative)	7	129180727	129210777	-
ENSMUSG00000060450	Rnf14	2310075C09Rik 2610005D23Rik AA986456 AU041447 D18Ertd188e D7Bwg0165e Triad2	0.338198	7.72457	2.78675	0.00996884	0.0829023	-3.19556	56736	ring finger protein 14	18	38456289	38477501	+
ENSMUSG00000020363	Gfpt2	AI480523 GFAT2	-0.704391	2.11981	-2.78592	0.00998828	0.0829858	-2.95449	14584	glutamine fructose-6-phosphate transaminase 2	11	49607680	49652115	+
ENSMUSG00000071567	A830039N20Rik		0.535517	3.46595	2.7857	0.00999342	0.0829858	-3.17349		RIKEN cDNA A830039N20 gene	14	24111513	24112865	-
ENSMUSG00000024767	Otub1		0.301092	5.4795	2.78555	0.00999685	0.0829858	-3.34659	107260	OTU domain, ubiquitin aldehyde binding 1	19	7272692	7280806	-
ENSMUSG00000092206	Runx2	AML3 Cbf Cbfa-1 Cbfa1 LS3 Osf2 PEBP2aA Pebp2a1 Pebpa2a	-0.732619	2.24042	-2.78464	0.0100182	0.0831132	-2.97459	12393	runt related transcription factor 2	17	44744480	44951746	-
ENSMUSG00000025586	Cpeb1	AU024112 Cpeb mCPEB	0.325151	4.24709	2.7841	0.0100308	0.0831682	-3.28742	12877	cytoplasmic polyadenylation element binding protein 1	7	88491912	88600351	-
ENSMUSG00000049630	C1ql3		0.876765	1.7718	2.78239	0.0100712	0.083403	-2.90555	227580	C1q-like 3	2	12925084	12933374	-
ENSMUSG00000035919	Bbs9		-0.203839	4.49699	-2.78223	0.010075	0.083403	-3.31953	319845	Bardet-Biedl syndrome 9 (human)	9	22280159	22692724	+
ENSMUSG00000039470	Zdhhc2	5730415P04Rik 6430583A19Rik	0.36456	6.96014	2.78214	0.0100772	0.083403	-3.27113	70546	zinc finger, DHHC domain containing 2	8	41509169	41595622	+
ENSMUSG00000025789	St8sia2	AI323367 ST8SiaII STX Siat8b	-0.310462	5.46548	-2.78081	0.0101087	0.083574	-3.35886	20450	ST8 alpha-N-acetyl-neuraminide alpha-2,8-sialyltransferase 2	7	81084005	81158568	-
ENSMUSG00000017344	Vtn	AI256434 Vn	-0.377876	4.4512	-2.78076	0.0101099	0.083574	-3.31792	22370	vitronectin	11	78312593	78315826	+
ENSMUSG00000082456	Gm11598		0.363511	2.22756	2.78037	0.0101192	0.0836006	-2.98349		predicted gene 11598	11	100104587	100104943	+
ENSMUSG00000067028	Cntnap5b		0.542922	2.88284	2.77963	0.0101366	0.0836644	-3.09028	241175	contactin associated protein-like 5B	1	101669342	102382519	+
ENSMUSG00000045464	2810002D19Rik		-0.342925	2.76933	-2.77953	0.0101389	0.0836644	-3.07813		RIKEN cDNA 2810002D19 gene	2	94246308	94251839	+
ENSMUSG00000037996	Slc24a2	2810021B17Rik 6330417K15Rik AI847460 Nckx2	0.520096	7.36286	2.77816	0.0101716	0.0838843	-3.24475	76376	solute carrier family 24 (sodium/potassium/calcium exchanger), member 2	4	86629028	86876381	-
ENSMUSG00000069255	Dusp22		0.278415	4.23539	2.77737	0.0101906	0.0839902	-3.30154	105352	dual specificity phosphatase 22	13	30751868	30803100	+
ENSMUSG00000040123	Zmym5		-0.208649	5.55698	-2.77624	0.0102175	0.0841443	-3.36788	219105	zinc finger, MYM-type 5	14	57409425	57430553	-
ENSMUSG00000033706	Smyd5		0.408629	3.2651	2.77608	0.0102214	0.0841443	-3.16404	232187	SET and MYND domain containing 5	6	85381983	85396429	+
ENSMUSG00000003847	Nfat5	AI225870 B130038B15Rik CAG-8 CAG80 NFATL1 OREBP TonEBP mKIAA0827 nfatz	-0.386671	6.82035	-2.77532	0.0102397	0.0842453	-3.29794	54446	nuclear factor of activated T cells 5	8	109817370	109903417	+
ENSMUSG00000032135	Mcam	1-gicerin AV025631 CD146 CD149 Muc18 s-endo s-gicerin	0.362622	6.47274	2.7742	0.0102665	0.0843781	-3.32658	84004	melanoma cell adhesion molecule	9	43942552	43950810	+
ENSMUSG00000008475	Arpc5	5830443F10Rik p16-Arc	0.24111	7.24932	2.77383	0.0102753	0.0843781	-3.26492	67771	actin related protein 2/3 complex, subunit 5	1	154613672	154622727	+
ENSMUSG00000048424	Ranbp3l		-0.74925	3.75716	-2.7738	0.010276	0.0843781	-3.24574		RAN binding protein 3-like	15	8918426	8996300	+
ENSMUSG00000026032	Ndufb3	2700033I16Rik AI415450	0.416567	2.86454	2.77363	0.0102802	0.0843781	-3.10161	66495	NADH dehydrogenase (ubiquinone) 1 beta subcomplex 3	1	58643228	58652808	+
ENSMUSG00000026456	Cyb5r1	1500005G05Rik B5R.1 C80155 Nqo3a2	0.290524	3.52084	2.77313	0.0102922	0.0843863	-3.21446	72017	cytochrome b5 reductase 1	1	136302358	136308317	+
ENSMUSG00000027674	Pex5l	1700016J08Rik PXR2 Pex2 TRIP8b	0.376567	3.78863	2.77308	0.0102934	0.0843863	-3.25262	58869	peroxisomal biogenesis factor 5-like	3	32848553	33042169	-
ENSMUSG00000011877	Git1		0.244731	5.82042	2.77245	0.0103086	0.0843984	-3.36779	216963	G protein-coupled receptor kinase-interactor 1	11	77307064	77321288	+
ENSMUSG00000018459	Slc13a3		-0.539367	4.67332	-2.77208	0.0103177	0.0843984	-3.35314	114644	solute carrier family 13 (sodium-dependent dicarboxylate transporter), member 3	2	165230528	165298730	-
ENSMUSG00000021700	Rab3c	2700062I01Rik 3110015B08Rik 3110037E15Rik AI850886	0.444603	9.3149	2.77192	0.0103215	0.0843984	-3.0903	67295	RAB3C, member RAS oncogene family	13	110844395	111071109	-
ENSMUSG00000023939	Mrpl14	1110006I11Rik AI846816 MRP-L32 Rpml32	0.469086	2.53779	2.77183	0.0103238	0.0843984	-3.05048	68463	mitochondrial ribosomal protein L14	17	45823271	45835444	+
ENSMUSG00000030663	1110004F10Rik	Smacp Smap sid2057 sid2057p	0.226415	5.21084	2.77162	0.0103287	0.0843984	-3.37677	56372	RIKEN cDNA 1110004F10 gene	7	123236815	123248724	+
ENSMUSG00000082120	Gm15720		0.299473	2.80625	2.77151	0.0103314	0.0843984	-3.09885		predicted gene 15720	6	146411848	146412129	-
ENSMUSG00000031604	Sc4mol	1500001G16Rik C78600 DESP4 ERG25 Msmo1	0.235998	5.58103	2.77081	0.0103485	0.0844882	-3.37792	66234	sterol-C4-methyl oxidase-like	8	67196936	67212589	-
ENSMUSG00000060988	Galnt13		0.393572	6.0522	2.77031	0.0103605	0.0844928	-3.36102	271786	UDP-N-acetyl-alpha-D-galactosamine:polypeptide N-acetylgalactosaminyltransferase 13	2	54288728	54970720	+
ENSMUSG00000053199	Arhgap20		-0.235555	6.45328	-2.77005	0.0103667	0.0844928	-3.33831	244867	Rho GTPase activating protein 20	9	51573442	51661961	+
ENSMUSG00000024594	Prrc1	1190002C06Rik 2310058D16Rik 3110038B19Rik 9430085A19Rik	-0.241359	5.94115	-2.77003	0.0103673	0.0844928	-3.36922	73137	proline-rich coiled-coil 1	18	57514387	57552373	+
ENSMUSG00000014599	Csf1	C87615 Csfm MCSF op	-0.348979	4.82146	-2.76845	0.0104057	0.0847083	-3.37191	12977	colony stimulating factor 1 (macrophage)	3	107543966	107563387	-
ENSMUSG00000055897	Ppp4r1l-ps		-0.544458	4.1448	-2.76828	0.0104099	0.0847083	-3.3117		protein phosphatase 4, regulatory subunit 1-like, pseudogene	2	173404821	173485141	-
ENSMUSG00000031351	Zfp185	P1 Znf185	-0.860032	1.39872	-2.76819	0.0104121	0.0847083	-2.89078	22673	zinc finger protein 185	X	70232678	70276882	+
ENSMUSG00000036438	Calm2	AI256814 AI327027 AI461935 AL024000 CaM Calm	0.367216	9.96605	2.76713	0.010438	0.0848694	-3.04652	12313	calmodulin 2	17	87832752	87846275	-
ENSMUSG00000020087	Tysnd1	1300019N10Rik	0.415147	2.5274	2.76545	0.0104791	0.0851537	-3.06376	71767	trypsin domain containing 1	10	61158262	61165521	+
ENSMUSG00000081920	Gm15359		0.334823	2.57764	2.76488	0.010493	0.0851546	-3.07363		predicted gene 15359	8	19579942	19580532	+
ENSMUSG00000064063	BC048507		0.287605	3.1757	2.76477	0.0104958	0.0851546	-3.17595	408058	cDNA sequence BC048507	13	67964274	67964856	+
ENSMUSG00000027223	Mapk8ip1	IB1 JIP-1 Jip1 Prkm8ip Skip mjip-2a	0.345213	5.96466	2.76428	0.0105079	0.0851546	-3.37888	19099	mitogen-activated protein kinase 8 interacting protein 1	2	92223833	92241420	-
ENSMUSG00000032615	Nt5m		0.262916	4.3976	2.76405	0.0105135	0.0851546	-3.34717	103850	5',3'-nucleotidase, mitochondrial	11	59652949	59694470	+
ENSMUSG00000028494	Plin2	AA407157 ADPH Adfp Adrp	0.282118	3.98914	2.76405	0.0105136	0.0851546	-3.30114	11520	perilipin 2	4	86294290	86315964	-
ENSMUSG00000035208	Slfn8		-0.810484	0.666636	-2.7634	0.0105294	0.0851546	-2.8226	276950	schlafen 8	11	82815660	82834312	-
ENSMUSG00000019906	Lin7a		-0.295186	5.80612	-2.76331	0.0105318	0.0851546	-3.38915	108030	lin-7 homolog A (C. elegans)	10	106708899	106862199	+
ENSMUSG00000030224	Strap	AW557906 C78091 C79202 Unrip	0.267807	6.38405	2.7633	0.0105319	0.0851546	-3.357	20901	serine/threonine kinase receptor associated protein	6	137683599	137700453	+
ENSMUSG00000037428	Vgf		0.68798	2.97819	2.76319	0.0105345	0.0851546	-3.13652	381677	VGF nerve growth factor inducible	5	137506165	137509221	+
ENSMUSG00000025348	Itga7	[a]7 alpha7	0.298916	2.83092	2.76209	0.0105617	0.0853242	-3.12348	16404	integrin alpha 7	10	128370869	128395333	+
ENSMUSG00000033257	Ttll4	4632407P03Rik AI451681 mKIAA0173	-0.462344	4.07703	-2.7604	0.0106037	0.0855741	-3.32164	67534	tubulin tyrosine ligase-like family, member 4	1	74708319	74748406	+
ENSMUSG00000026918	Brd3	2410084F24Rik AW060456 Fsrg2 ORFX RINGL3	-0.221976	5.41474	-2.76035	0.010605	0.0855741	-3.40393	67382	bromodomain containing 3	2	27301099	27363182	-
ENSMUSG00000030647	Ndufc2		0.282092	4.18905	2.7601	0.0106111	0.0855741	-3.33366	635087	NADH dehydrogenase (ubiquinone) 1, subcomplex unknown, 2	7	104548513	104556312	+
ENSMUSG00000002257	Def6	2410003F05Rik 6430538D02Rik AV094905 Ibp Slat Slat2 Slat6	0.580161	1.45249	2.75934	0.0106298	0.0856134	-2.91669	23853	differentially expressed in FDCP 6	17	28344723	28365553	+
ENSMUSG00000030614	Tmem126b	1110001A23Rik	0.294854	4.95128	2.75915	0.0106348	0.0856134	-3.39574	68472	transmembrane protein 126B	7	97616704	97624511	-
ENSMUSG00000079022	Col22a1	2310067L16Rik C80743	-0.367591	3.18482	-2.75889	0.0106412	0.0856134	-3.19315	69700	collagen, type XXII, alpha 1	15	71626225	71864657	-
ENSMUSG00000025090	1700011F14Rik	1700011F14Rik	0.698119	1.58475	2.75872	0.0106454	0.0856134	-2.93266	75645	RIKEN cDNA 1700011F14 gene	19	58586492	58627575	+
ENSMUSG00000042705	Commd10	2310003A05Rik AU019438 DRWMS2	0.357697	2.88698	2.75866	0.0106469	0.0856134	-3.13927	69456	COMM domain containing 10	18	47118515	47393938	+
ENSMUSG00000040428	Plekha4	2410005C22Rik C88169 Pepp1	0.438162	3.31553	2.75821	0.0106582	0.0856416	-3.21069	69217	pleckstrin homology domain containing, family A (phosphoinositide binding specific) member 4	7	52781700	52809599	+
ENSMUSG00000026036	Nif3l1	1110030G24Rik	0.278445	4.04204	2.75773	0.0106699	0.0856416	-3.32159	65102	Ngg1 interacting factor 3-like 1 (S. pombe)	1	58501995	58538660	+
ENSMUSG00000032807	Alox12b	Aloxe2 e-LOX2	0.997342	0.531245	2.7577	0.0106708	0.0856416	-2.8187	11686	arachidonate 12-lipoxygenase, 12R type	11	68970491	68983294	+
ENSMUSG00000037280	Galnt6		0.783598	0.760344	2.75753	0.0106751	0.0856416	-2.84047	207839	UDP-N-acetyl-alpha-D-galactosamine:polypeptide N-acetylgalactosaminyltransferase 6	15	100522244	100559807	-
ENSMUSG00000031970	Dbndd1	2810427I04Rik D8Ertd590e	0.412111	2.44547	2.75724	0.0106822	0.0856495	-3.06763	72185	dysbindin (dystrobrevin binding protein 1) domain containing 1	8	126028618	126039363	-
ENSMUSG00000026576	Atp1b1	Atpb Atpb-1	0.544914	9.43166	2.75659	0.0106986	0.0857311	-3.11275	11931	ATPase, Na+/K+ transporting, beta 1 polypeptide	1	166367398	166388486	-
ENSMUSG00000006205	Htra1	AI429470 HTRA L56 Prss11 RSPP11	-0.508699	2.21047	-2.75575	0.0107195	0.0858493	-3.03458	56213	HtrA serine peptidase 1	7	138079625	138129174	+
ENSMUSG00000036186	Fam69b	AB030186 AW209000 B230317C12Rik PIP49	0.370904	4.24882	2.7552	0.0107334	0.0859103	-3.34979	56279	family with sequence similarity 69, member B	2	26483977	26492017	+
ENSMUSG00000018931	Gm16515	AI256713 F3-2 Gtlf3b	-0.226979	5.36427	-2.75426	0.010757	0.0860498	-3.41728	24083	predicted gene, Gm16515	11	60715748	60728252	-
ENSMUSG00000044894	Uqcrq	1100001F06Rik 1500040F11Rik 5830407L17Rik 9.5kDa AA959903 QP-C Qpc Uqcrb c1502	0.355188	3.66894	2.75364	0.0107724	0.0861236	-3.27764	22272	ubiquinol-cytochrome c reductase, complex III subunit VII	11	53241424	53244333	-
ENSMUSG00000061143	Maml3		-0.261082	5.20477	-2.75307	0.0107868	0.0861887	-3.41866	433586	mastermind like 3 (Drosophila)	3	51491533	51908813	-
ENSMUSG00000023027	Atf1		-0.31859	4.78757	-2.75277	0.0107945	0.0862004	-3.40424	100040260	activating transcription factor 1	15	100058250	100091675	+
ENSMUSG00000040848	Sft2d2		-0.20527	4.91764	-2.75208	0.0108119	0.0862901	-3.41261	108735	SFT2 domain containing 2	1	167104472	167124564	-
ENSMUSG00000021037	Ahsa1		0.314947	4.70859	2.75042	0.0108538	0.0865528	-3.40151	217737	AHA1, activator of heat shock protein ATPase homolog 1 (yeast)	12	88607696	88614947	+
ENSMUSG00000018040	Rrp7a	1110014J01Rik AA408146 Kheg1	0.316239	3.49668	2.75027	0.0108578	0.0865528	-3.25922	74778	ribosomal RNA processing 7 homolog A (S. cerevisiae)	15	82943863	82953231	-
ENSMUSG00000048939	Atp13a5		-0.663224	4.58959	-2.74973	0.0108715	0.0865528	-3.39395	268878	ATPase type 13A5	16	29231937	29378818	-
ENSMUSG00000023484	Prph	Prph1	0.454279	8.66488	2.74956	0.0108758	0.0865528	-3.194	19132	peripherin	15	98885605	98889409	+
ENSMUSG00000032402	Smad3	AU022421 Madh3	-0.506904	3.60331	-2.74953	0.0108765	0.0865528	-3.2791	17127	MAD homolog 3 (Drosophila)	9	63494574	63605801	-
ENSMUSG00000056367	Actr3b		0.361272	3.5622	2.74897	0.0108906	0.0865528	-3.27093	242894	ARP3 actin-related protein 3 homolog B (yeast)	5	25265815	25356160	+
ENSMUSG00000026411	Tmem9	1500015G18Rik AW545782	0.27783	5.79426	2.74871	0.0108974	0.0865528	-3.42002	66241	transmembrane protein 9	1	137904796	137931607	+
ENSMUSG00000052479	A330008L17Rik		-0.570072	0.779228	-2.74857	0.0109008	0.0865528	-2.8654		RIKEN cDNA A330008L17 gene	8	101940542	102257338	+
ENSMUSG00000055407	Mtap6	2810411E12Rik Map-6 Map6 STOP	0.365849	8.36331	2.74856	0.010901	0.0865528	-3.22265	17760	microtubule-associated protein 6	7	106415957	106485647	+
ENSMUSG00000024045	Akap8	1200016A02Rik AA673585 AKAP95 AU015639	-0.277655	4.95401	-2.74826	0.0109089	0.0865654	-3.42226	56399	A kinase (PRKA) anchor protein 8	17	32440621	32458098	-
ENSMUSG00000084849	Gm16105		-0.46753	1.18956	-2.74773	0.0109222	0.0866215	-2.91197		predicted gene 16105	10	80923904	80925717	+
ENSMUSG00000039153	Runx2	AML3 Cbf Cbfa-1 Cbfa1 LS3 Osf2 PEBP2aA Pebp2a1 Pebpa2a	-0.723966	3.66108	-2.74721	0.0109357	0.0866787	-3.28782	12393	runt related transcription factor 2	17	44632936	44951746	-
ENSMUSG00000078307	AI593442		0.556077	7.01129	2.74537	0.0109825	0.0869943	-3.34543	330941	expressed sequence AI593442	9	52481149	52487534	-
ENSMUSG00000036850	Mrpl41		0.459098	3.76244	2.74489	0.0109949	0.0869943	-3.30737	107733	mitochondrial ribosomal protein L41	2	24829637	24830618	-
ENSMUSG00000059974	Ntm		0.452922	6.63037	2.7448	0.0109973	0.0869943	-3.37797	235106	neurotrimin	9	28802335	29770726	-
ENSMUSG00000038372	Gmds		-0.441699	2.27933	-2.74467	0.0110006	0.0869943	-3.06933	218138	GDP-mannose 4, 6-dehydratase	13	31911448	32430483	-
ENSMUSG00000028975	Pex14	Pex14p R75137	0.330958	3.09079	2.74411	0.0110149	0.0870579	-3.20551	56273	peroxisomal biogenesis factor 14	4	148334644	148473985	-
ENSMUSG00000046532	Ar	AW320017 Tfm	-0.529935	2.92124	-2.74343	0.0110324	0.0871216	-3.17969	11835	androgen receptor	X	95345060	95518554	+
ENSMUSG00000002980	Bcam	1200005K12Rik B-CAM Gplu Lu	0.436287	5.27565	2.74302	0.011043	0.0871216	-3.43722	57278	basal cell adhesion molecule	7	20341480	20356365	-
ENSMUSG00000092412	Gm20507		-0.380523	2.82647	-2.74287	0.0110469	0.0871216	-3.16615		predicted gene 20507	17	33767704	33782650	+
ENSMUSG00000022025	Lect1	ChM-I	-0.34644	4.30993	-2.7426	0.0110538	0.0871216	-3.38736	16840	leukocyte cell derived chemotaxin 1	14	80037497	80061977	-
ENSMUSG00000015653	Steap2	4921538B17Rik AI930049 AW045895 IPCA-1 IPCA1 PCANAP1 STAMP1 STMP	-0.337206	3.93303	-2.74258	0.0110544	0.0871216	-3.34299	74051	six transmembrane epithelial antigen of prostate 2	5	5664831	5694578	-
ENSMUSG00000081370	Gm9105		0.390365	1.81932	2.74229	0.0110618	0.0871302	-3.00315		predicted gene 9105	7	116530992	116532389	-
ENSMUSG00000020676	Ccl11	Scya11 eotaxin	0.334256	3.25124	2.7419	0.0110718	0.0871601	-3.23722	20292	chemokine (C-C motif) ligand 11	11	81871325	81876457	+
ENSMUSG00000036644	Tbc1d9b	2700008N14Rik AU019384	0.253073	6.91838	2.74122	0.0110895	0.0872495	-3.36355	76795	TBC1 domain family, member 9B	11	49944898	49986287	+
ENSMUSG00000084289	Gm6977		0.313201	2.6985	2.74077	0.011101	0.0872908	-3.14609		predicted gene 6977	X	87989885	87990401	-
ENSMUSG00000015363	Trabd	5730502D15Rik AL023039	0.384194	2.82314	2.74031	0.0111131	0.0873361	-3.16713	67976	TraB domain containing	15	88905554	88917507	+
ENSMUSG00000048402	Gli2	AW546128	-0.515045	3.70903	-2.73746	0.0111871	0.0878194	-3.32074	14633	GLI-Kruppel family member GLI2	1	120730709	120950196	-
ENSMUSG00000029088	Kcnip4	AV032399 Calp Calp250 KChIP4 KChIP4a	0.321074	3.99667	2.73746	0.0111873	0.0878194	-3.35864	80334	Kv channel interacting protein 4	5	48780741	49916143	-
ENSMUSG00000021068	Nin	3110068G20Rik AI385615 AU024711 mKIAA1565	-0.297895	4.89223	-2.73696	0.0112002	0.0878715	-3.44396	18080	ninein	12	71112422	71212912	-
ENSMUSG00000026895	Ndufa8	0610033L03Rik AW261656	0.282222	3.88618	2.73574	0.0112321	0.0880716	-3.34826	68375	NADH dehydrogenase (ubiquinone) 1 alpha subcomplex, 8	2	35891846	35904926	-
ENSMUSG00000046598	Bdh1	2310032J20Rik AI327223 Bdh	0.388584	5.26989	2.73358	0.0112888	0.0884658	-3.45825	71911	3-hydroxybutyrate dehydrogenase, type 1	16	31422366	31458987	+
ENSMUSG00000027550	Lrrcc1	1200008A14Rik 4932441F23Rik AI195358 AI447421	-0.213247	4.79693	-2.73266	0.0113131	0.0886061	-3.44851	71710	leucine rich repeat and coiled-coil domain containing 1	3	14533788	14572658	+
ENSMUSG00000041020	Mtap7d2	1600028E09Rik 2900002G04Rik 5330432J06Rik C030036K04Rik Map7d2	0.39385	5.95306	2.73231	0.0113222	0.0886279	-3.44817	78283	MAP7 domain containing 2	X	155852504	155936879	+
ENSMUSG00000033166	Dis3	2810028N01Rik	-0.256406	4.04528	-2.73198	0.011331	0.0886468	-3.38041	72662	DIS3 mitotic control homolog (S. cerevisiae)	14	99475853	99498989	-
ENSMUSG00000018412	1700081L11Rik	1700081L11Rik 9430041J06Rik mKIAA1267	-0.195134	6.14921	-2.73151	0.0113433	0.0886476	-3.44189	76719	RIKEN cDNA 1700081L11 gene	11	104194543	104330175	-
ENSMUSG00000040940	Arhgef1	Lbcl2 Lsc	-0.390874	4.33923	-2.73149	0.0113439	0.0886476	-3.41381	16801	Rho guanine nucleotide exchange factor (GEF) 1	7	25687931	25711611	+
ENSMUSG00000001482	Def8	AI449518 D8Ertd713e	0.293142	4.60527	2.73117	0.0113525	0.0886645	-3.43603	23854	differentially expressed in FDCP 8	8	125966886	125987170	+
ENSMUSG00000028082	Sh3d19	AW011754 Kryn	-0.217467	5.27594	-2.73056	0.0113686	0.0886868	-3.46826	27059	SH3 domain protein D19	3	85888356	85934444	+
ENSMUSG00000069920	B3gnt9-ps	B3gnt9 C76565 C76566	-0.384879	3.7252	-2.73048	0.0113707	0.0886868	-3.3396	97440	UDP-GlcNAc:betaGal beta-1,3-N-acetylglucosaminyltransferase 9, pseudogene	8	107776538	107779053	-
ENSMUSG00000035150	Eif2s3x		0.292989	3.72885	2.73033	0.0113745	0.0886868	-3.3379	100039419	eukaryotic translation initiation factor 2, subunit 3, structural gene X-linked	X	91434046	91458201	-
ENSMUSG00000027397	Slc20a1	AI607883 Glvr-1 Glvr1	0.177009	5.36586	2.72828	0.0114292	0.0890629	-3.47234	20515	solute carrier family 20, member 1	2	129024500	129037352	+
ENSMUSG00000009566	Fpgs	AA408187	0.503153	1.47811	2.72616	0.0114855	0.0894383	-2.9905	14287	folylpolyglutamyl synthetase	2	32538129	32559657	-
ENSMUSG00000055761	Nkain3		0.425177	3.88641	2.72599	0.0114903	0.0894383	-3.3667	269513	Na+/K+ transporting ATPase interacting 3	4	20046021	20706013	-
ENSMUSG00000041598	Cdc42ep4	1500041M20Rik Borg4 CEP4	-0.243679	4.63904	-2.72546	0.0115044	0.0894978	-3.45373	56699	CDC42 effector protein (Rho GTPase binding) 4	11	113588164	113613195	-
ENSMUSG00000009281	Rarres2	0610007L05Rik AI303516	0.426161	2.11548	2.7251	0.011514	0.0895226	-3.08275	71660	retinoic acid receptor responder (tazarotene induced) 2	6	48519697	48522669	-
ENSMUSG00000021179	BC002230		-0.454954	1.34787	-2.72474	0.0115236	0.0895468	-2.9789	217827	cDNA sequence BC002230	12	101363662	101397863	-
ENSMUSG00000028036	Ptgfr	AI957154 PGF fp	-0.340673	4.25685	-2.72375	0.0115501	0.0897027	-3.42226	19220	prostaglandin F receptor	3	151461882	151500594	-
ENSMUSG00000026510	Trp53bp2		-0.264387	4.98954	-2.72321	0.0115647	0.0897658	-3.47776	209456	transformation related protein 53 binding protein 2	1	184339303	184392563	+
ENSMUSG00000033060	Lmo7		-0.53139	3.58969	-2.72274	0.0115773	0.0898134	-3.33393	380928	LIM domain only 7	14	102129145	102349230	+
ENSMUSG00000004473	Clec11a	AW457320 Clecsf3 Scgf	-0.732716	2.10578	-2.72125	0.0116177	0.0900763	-3.08898	20256	C-type lectin domain family 11, member a	7	51559140	51562329	-
ENSMUSG00000024026	Glo1		0.303307	4.25196	2.72092	0.0116266	0.0900945	-3.42489	109801	glyoxalase 1	17	30729811	30749604	-
ENSMUSG00000032905	Atg12	4931423H11Rik A330058M13Rik Apg12l Atg12l	0.297766	5.93505	2.72066	0.0116335	0.0900977	-3.47493	67526	autophagy-related 12 (yeast)	18	46892071	46901233	-
ENSMUSG00000016554	Eif3d	66/67kDa AA407891 Eif3s7 eIF3p66	0.235519	4.35597	2.71962	0.0116617	0.0902656	-3.43966	55944	eukaryotic translation initiation factor 3, subunit D	15	77789428	77801254	-
ENSMUSG00000079426	Arpc4	20kDa 5330419I20Rik AI327076 p20-Arc	0.294496	6.28752	2.71777	0.011712	0.0906046	-3.46158	68089	actin related protein 2/3 complex, subunit 4	6	113328107	113340442	+
ENSMUSG00000000600	Krit1	2010007K12Rik A630036P20Rik AA432855 AI450393 AI643869 BB155247 BB235701 Ccm1	-0.252617	4.71062	-2.7172	0.0117276	0.0906468	-3.47642	79264	KRIT1, ankyrin repeat containing	5	3803165	3847487	+
ENSMUSG00000030284	Creld1		0.354064	4.57475	2.71709	0.0117305	0.0906468	-3.4631	171508	cysteine-rich with EGF-like domains 1	6	113433291	113443332	+
ENSMUSG00000042256	3110082D06Rik		0.39626	2.95178	2.71628	0.0117526	0.0907664	-3.24007	627626	RIKEN cDNA 3110082D06 gene	17	42452896	42644690	+
ENSMUSG00000028691	Prdx1		0.229276	6.08041	2.71539	0.011777	0.0909048	-3.47947	100862012	peroxiredoxin 1	4	116358149	116373427	+
ENSMUSG00000021754	Map3k1	MAPKKK1 MEKK1 Mekk	-0.233141	5.5077	-2.71481	0.011793	0.0909773	-3.50157	26401	mitogen-activated protein kinase kinase kinase 1	13	112536636	112599201	-
ENSMUSG00000026433	Rab7l1		-0.618969	1.19702	-2.71451	0.0118011	0.0909891	-2.98062	226422	RAB7, member RAS oncogene family-like 1	1	133763801	133769464	+
ENSMUSG00000040652	Oaz2		0.231969	5.55836	2.71382	0.0118201	0.0910741	-3.50158		ornithine decarboxylase antizyme 2	9	65515808	65538107	+
ENSMUSG00000029096	Htra3	2210021K23Rik 9530081K03Rik Prsp Tasp	-0.538577	3.77204	-2.71363	0.0118252	0.0910741	-3.3807	78558	HtrA serine peptidase 3	5	35994682	36022431	-
ENSMUSG00000073209	Klf14		-0.480367	2.11942	-2.71244	0.0118581	0.0912764	-3.11188	619665	Kruppel-like factor 14	6	30906021	30908990	-
ENSMUSG00000045110	Rassf8		-0.384487	2.10237	-2.7106	0.0119087	0.0916152	-3.11384		Ras association (RalGDS/AF-6) domain family (N-terminal) member 8	6	145768464	145769594	+
ENSMUSG00000027394	Ttl	2410003M22Rik 2700049H19Rik AI848570	0.312438	6.70888	2.70906	0.0119516	0.0918765	-3.44951	69737	tubulin tyrosine ligase	2	128891678	128922019	+
ENSMUSG00000039431	Mtmr7		0.402256	5.13568	2.70869	0.0119619	0.0918765	-3.50928	54384	myotubularin related protein 7	8	41636449	41720151	-
ENSMUSG00000053291	Rab4b	1500031G17Rik	0.310901	4.27443	2.70866	0.0119626	0.0918765	-3.4535	19342	RAB4B, member RAS oncogene family	7	27953443	27963915	-
ENSMUSG00000032092	Mpzl2	Eva Eva1	-0.75193	3.9513	-2.70795	0.0119825	0.0919764	-3.41429	14012	myelin protein zero-like 2	9	44850508	44862098	+
ENSMUSG00000046671	Fam54b	2410166I05Rik AI480750	0.227893	4.75677	2.70772	0.0119888	0.0919764	-3.49784	76824	family with sequence similarity 54, member B	4	134081465	134091302	-
ENSMUSG00000026339	Ccdc93	4633402D15Rik 9230102M16Rik	-0.204288	5.00103	-2.70716	0.0120043	0.0920438	-3.51277	70829	coiled-coil domain containing 93	1	123327626	123403037	+
ENSMUSG00000085550	Gm15658		-0.425298	2.11669	-2.7061	0.0120339	0.09222	-3.12518		predicted gene 15658	16	33770516	33787198	-
ENSMUSG00000046574	Prr12		-0.26304	4.67101	-2.70429	0.0120845	0.0925569	-3.50138	233210	proline rich 12	7	52283077	52308251	-
ENSMUSG00000020089	Ppa1	2010317E03Rik Pyp	0.292458	4.22133	2.70319	0.0121154	0.092699	-3.45973	67895	pyrophosphatase (inorganic) 1	10	61111300	61136916	+
ENSMUSG00000049148	Plcxd3		-0.441442	4.33632	-2.70305	0.0121193	0.092699	-3.47447	239318	phosphatidylinositol-specific phospholipase C, X domain containing 3	15	4325491	4525553	+
ENSMUSG00000044708	Kcnj10	BIR10 BIRK-1 Kir1.2 Kir4.1	0.390589	5.1423	2.70292	0.0121232	0.092699	-3.52193	16513	potassium inwardly-rectifying channel, subfamily J, member 10	1	174271341	174304216	+
ENSMUSG00000005907	Pex1	5430414H02Rik E330005K07Rik ZWS1	-0.24099	3.90053	-2.70261	0.0121319	0.0927148	-3.42482	71382	peroxisomal biogenesis factor 1	5	3596066	3637232	+
ENSMUSG00000036450	Hif1an		0.244896	5.01164	2.70149	0.0121635	0.0928621	-3.52312	319594	hypoxia-inducible factor 1, alpha subunit inhibitor	19	44637340	44650764	+
ENSMUSG00000026248	Mrpl44	1810030E18Rik 5730593H20Rik AI463302	0.382137	2.53132	2.70145	0.0121646	0.0928621	-3.19967	69163	mitochondrial ribosomal protein L44	1	79772593	79778020	+
ENSMUSG00000006154	Eps8l1	2310051G19Rik 4632407K17Rik AW060268 DRC3 EPS8R1	0.359496	3.88692	2.7003	0.0121971	0.0930594	-3.42365	67425	EPS8-like 1	7	4412276	4431006	+
ENSMUSG00000053754	Chd8	5830451P18Rik AU015341 Duplin HELSNF1 mKIAA1564	-0.204505	6.20797	-2.70002	0.012205	0.093068	-3.50611	67772	chromodomain helicase DNA binding protein 8	14	52817826	52857466	-
ENSMUSG00000075391	Gm13443		0.30666	2.91888	2.69761	0.0122735	0.0935309	-3.27527		predicted gene 13443	2	35195929	35196483	+
ENSMUSG00000056153	Socs6	1500012M23Rik 5830401B18Rik AI447482 Cis4 Cish4 HSPC060 SOCS-4 SOCS-6 SSI4 STAI4 STATI4 Socs4	-0.374275	3.60606	-2.69741	0.0122792	0.0935309	-3.39295	54607	suppressor of cytokine signaling 6	18	88834616	89096873	-
ENSMUSG00000006021	Kptn	2310042D10Rik 2E4 C030013F01Rik	-0.453525	1.70876	-2.69587	0.012323	0.0938132	-3.08661	70394	kaptin	7	16705244	16712865	+
ENSMUSG00000025246	Tbl1x	5330429M20 Tbl1	-0.205932	7.18404	-2.69472	0.0123559	0.0940121	-3.44097	21372	transducin (beta)-like 1 X-linked	X	74756352	74908322	+
ENSMUSG00000024070	Prkd3	4930557O20Rik 5730497N19Rik PKD3 Pkcnu Prkcn	-0.306357	5.43871	-2.6939	0.0123793	0.0941034	-3.54691	75292	protein kinase D3	17	79348745	79420156	-
ENSMUSG00000053141	Ptprt	RPTP-rfo RPTPrho mKIAA0283	0.431303	6.30428	2.69383	0.0123815	0.0941034	-3.51089	19281	protein tyrosine phosphatase, receptor type, T	2	161347726	162486883	-
ENSMUSG00000030530	Furin	9130404I01Rik Fur PACE Pcsk3 SPC1	-0.303762	3.63677	-2.69324	0.0123983	0.0941794	-3.40672	18550	furin (paired basic amino acid cleaving enzyme)	7	87533471	87550322	-
ENSMUSG00000027881	Prpf38b	1110021E09Rik AU018955	-0.275424	5.71358	-2.6928	0.012411	0.0942245	-3.54437	66921	PRP38 pre-mRNA processing factor 38 (yeast) domain containing B	3	108705585	108714645	-
ENSMUSG00000004567	Mcoln1	2210015I05Rik TRPML1 mucolipidin	-0.316856	4.12219	-2.69254	0.0124185	0.09423	-3.47403	94178	mucolipin 1	8	3500457	3515232	+
ENSMUSG00000087620	5330434G04Rik		0.281376	5.18585	2.69217	0.0124292	0.0942592	-3.54731		RIKEN cDNA 5330434G04 gene	X	102543621	102587115	-
ENSMUSG00000075463	4930594M22Rik		-0.84656	3.42579	-2.69164	0.0124444	0.0943231	-3.36903		RIKEN cDNA 4930594M22 gene	14	123312252	123336691	+
ENSMUSG00000085278	Gm12841		0.401735	2.26771	2.69128	0.0124547	0.0943496	-3.1782		predicted gene 12841	4	117556226	117558600	+
ENSMUSG00000042500	Eif2c4	5730550L01Rik AI481660 Ago4	-0.538293	2.3587	-2.69029	0.0124833	0.0945141	-3.19657	76850	eukaryotic translation initiation factor 2C, 4	4	126166785	126210716	-
ENSMUSG00000000171	Sdhd	3110001M13Rik AVLL5809 C78570 PRO19626	0.31115	5.97499	2.68926	0.0125132	0.0946434	-3.54032	66925	succinate dehydrogenase complex, subunit D, integral membrane protein	9	50404443	50411954	-
ENSMUSG00000052384	Lrrc33		-0.536692	1.99389	-2.68901	0.0125203	0.0946434	-3.14142	224109	leucine rich repeat containing 33	16	32142871	32165680	-
ENSMUSG00000032503	Arpp21	0710001E13Rik AI853636 ARPP-21 D9Bwg1012e Tarpp	0.275179	4.4146	2.689	0.0125208	0.0946434	-3.51071	74100	cyclic AMP-regulated phosphoprotein, 21	9	111967595	112138442	-
ENSMUSG00000079436	Kcnj13		-0.67307	2.78454	-2.68821	0.0125436	0.0947639	-3.27098	100040591	potassium inwardly-rectifying channel, subfamily J, member 13	1	89282938	89291304	-
ENSMUSG00000027905	Ddx20	GEMIN3 dp103	-0.289274	3.2786	-2.68716	0.0125741	0.0949306	-3.36259	53975	DEAD (Asp-Glu-Ala-Asp) box polypeptide 20	3	105481178	105490492	-
ENSMUSG00000018906	P4ha2	AA407196 C76437 P4hl	-0.368888	3.47022	-2.68698	0.0125794	0.0949306	-3.39319	18452	procollagen-proline, 2-oxoglutarate 4-dioxygenase (proline 4-hydroxylase), alpha II polypeptide	11	53913597	53945167	+
ENSMUSG00000048191	Muc6		-0.85239	1.11129	-2.68639	0.0125965	0.0950083	-3.02744	353328	mucin 6, gastric	7	148819871	148841218	-
ENSMUSG00000002578	Ikzf4	A630026H08Rik Eos Zfpn1a4 Znfn1a4	-0.270443	3.82094	-2.68593	0.0126101	0.0950129	-3.44933	22781	IKAROS family zinc finger 4	10	128067899	128083047	-
ENSMUSG00000000743	Chmp1a		0.31198	3.14531	2.6859	0.0126108	0.0950129	-3.33862	234852	charged multivesicular body protein 1A	8	125728164	125736663	-
ENSMUSG00000033502	Cdc14a		-0.514952	3.12864	-2.6853	0.0126284	0.0950936	-3.33904	229776	CDC14 cell division cycle 14 homolog A (S. cerevisiae)	3	115975471	116126950	-
ENSMUSG00000021666	Gfm2		-0.248999	4.50021	-2.68505	0.0126356	0.0950965	-3.52925	320806	G elongation factor, mitochondrial 2	13	97907892	97951150	+
ENSMUSG00000033032	Afap1l1		0.311764	3.11039	2.68473	0.012645	0.0951155	-3.33609	106877	actin filament associated protein 1-like 1	18	61889915	61946356	-
ENSMUSG00000033526	Ppip5k1		0.245203	4.13478	2.68418	0.0126611	0.0951851	-3.4911	327655	diphosphoinositol pentakisphosphate kinase 1	2	121136297	121181132	-
ENSMUSG00000026966	Ssna1	1110003H09Rik 1190004J23Rik AA934184 N14 NA14	0.325633	3.45289	2.68345	0.0126826	0.0952948	-3.39528	68475	Sjogren's syndrome nuclear autoantigen 1	2	25126559	25127958	-
ENSMUSG00000037475	Thoc2		-0.257481	5.64329	-2.68311	0.0126924	0.0953167	-3.56698	331401	THO complex 2	X	39148168	39273851	-
ENSMUSG00000022110	Sucla2	4930547K18Rik	0.32477	5.44948	2.68265	0.012706	0.0953167	-3.56881	20916	succinate-Coenzyme A ligase, ADP-forming, beta subunit	14	73925126	73995949	+
ENSMUSG00000026526	Fh1	Fh Fh-1	0.218149	5.08948	2.68265	0.0127061	0.0953167	-3.56615	14194	fumarate hydratase 1	1	177530505	177555766	-
ENSMUSG00000045107	1810063B07Rik	4930488P03Rik Saysd1	0.555609	1.27329	2.68225	0.0127177	0.095352	-3.05498	67509	RIKEN cDNA 1810063B07 gene	14	20894868	20902394	-
ENSMUSG00000089940	Gm4117		-0.764077	2.41017	-2.68121	0.0127485	0.0955197	-3.22003		predicted gene 4117	13	89879065	90026771	+
ENSMUSG00000001521	Tulp3	2310022L06Rik AI316887	-0.241592	4.57388	-2.68083	0.0127598	0.0955197	-3.54446	22158	tubby-like protein 3	6	128271158	128305869	-
ENSMUSG00000049233	Apoo-ps	0610008C08Rik 1110019O03Rik	0.345718	4.62832	2.68079	0.0127608	0.0955197	-3.54485	68316	apolipoprotein O, pseudogene	13	108204221	108204817	-
ENSMUSG00000025318	Jph3	JP-3 Jp3	0.371668	4.78282	2.68046	0.0127707	0.0955428	-3.5556	57340	junctophilin 3	8	124253523	124318176	+
ENSMUSG00000041642	Kif21b	2610511N21Rik mKIAA0449	0.345874	6.06247	2.68013	0.0127804	0.0955638	-3.55516	16565	kinesin family member 21B	1	138027966	138074575	+
ENSMUSG00000045672	Col27a1		-0.671408	4.23182	-2.67971	0.0127928	0.0955921	-3.51036	373864	collagen, type XXVII, alpha 1	4	62875038	62996025	+
ENSMUSG00000001017	2500003M10Rik	2500003M10Rik C81330 Fop Srag	0.201825	6.08432	2.67952	0.0127983	0.0955921	-3.55626	66511	RIKEN cDNA 2500003M10 gene	3	90302878	90313420	-
ENSMUSG00000022091	Sorbs3	SCAM-1 SH3P3 Sh3d4 vinexin-g	-0.363168	4.94142	-2.6793	0.0128049	0.0955921	-3.56958	20410	sorbin and SH3 domain containing 3	14	70580275	70607444	-
ENSMUSG00000046546	Fam43a		-0.33228	3.73411	-2.67901	0.0128136	0.0956053	-3.4511	224093	family with sequence similarity 43, member A	16	30599809	30602883	+
ENSMUSG00000038319	Kcnh2	AI326795 ERG1 LQT Lqt2 M-erg Merg1 merg1a merg1b	0.482402	4.73873	2.67807	0.0128413	0.0957603	-3.55588	16511	potassium voltage-gated channel, subfamily H (eag-related), member 2	5	23825407	23857422	-
ENSMUSG00000028911	Srsf4	5730499P16Rik AW550192 MNCb-2616 SRp75 Sfrs4	-0.212991	4.53114	-2.67745	0.0128598	0.0958453	-3.54821	57317	serine/arginine-rich splicing factor 4	4	131429532	131457640	+
ENSMUSG00000052450	2810055G20Rik		-0.903013	2.20078	-2.67723	0.0128665	0.0958453	-3.19348		RIKEN cDNA 2810055G20 gene	16	77500751	77598776	+
ENSMUSG00000041849	Card6		-0.44902	2.12492	-2.67621	0.0128967	0.0960184	-3.18876	239319	caspase recruitment domain family, member 6	15	5045981	5058539	-
ENSMUSG00000015027	Galns	mFLJ00319	-0.63581	0.955933	-2.67536	0.012922	0.0960852	-3.03381	50917	galactosamine (N-acetyl)-6-sulfate sulfatase	8	125102138	125135304	-
ENSMUSG00000029863	Casp2	Caspase-2 ICH-1 Nedd2	-0.310477	3.81364	-2.67528	0.0129244	0.0960852	-3.47071	12366	caspase 2	6	42214984	42232507	+
ENSMUSG00000018920	Cxcl16	0910001K24Rik AV290116 BB024863 CXCL16v1 CXCL16v2 SR-PSOX Zmynd15	-0.390655	2.43591	-2.67522	0.0129264	0.0960852	-3.24183	66102	chemokine (C-X-C motif) ligand 16	11	70267485	70273486	-
ENSMUSG00000030268	Bcat1	BCATc Eca39	0.380354	4.43415	2.67443	0.0129498	0.0962077	-3.54188	12035	branched chain aminotransferase 1, cytosolic	6	144942355	145024704	-
ENSMUSG00000079363	Gbp4	AW228052 Mag-2 Mpa-2 Mpa2 mKIAA4245	-0.581317	1.82892	-2.67342	0.0129802	0.0963819	-3.14949	17472	guanylate binding protein 4	5	105544786	105568605	-
ENSMUSG00000070493	Chchd2		0.294761	4.67093	2.67252	0.0130073	0.0965309	-3.56643	100045688	coiled-coil-helix-coiled-coil-helix domain containing 2	5	130357027	130363340	-
ENSMUSG00000019948	Actr6	2010200J04Rik AU044443 Arp6 ArpX CDA12	0.384439	3.20034	2.67228	0.0130143	0.0965313	-3.37565	67019	ARP6 actin-related protein 6 homolog (yeast)	10	89174718	89195040	-
ENSMUSG00000027187	Cat	2210418N07 Cas-1 Cas1 Cs-1	0.299953	8.01553	2.67171	0.0130317	0.0966086	-3.41687	12359	catalase	2	103294006	103325317	-
ENSMUSG00000066245	Gm10156		0.259888	4.10723	2.6711	0.0130498	0.0966912	-3.5154		predicted gene 10156	7	115006489	115007619	+
ENSMUSG00000029178	Klf3	9930027G08Rik AL024007 Bklf Tef-2	-0.309652	5.8027	-2.67078	0.0130597	0.0967011	-3.58835	16599	Kruppel-like factor 3 (basic)	5	65194628	65221368	+
ENSMUSG00000039004	Bmp6	D13Wsu115e Vgr1	-0.457716	4.29498	-2.6706	0.0130651	0.0967011	-3.53905	12161	bone morphogenetic protein 6	13	38436995	38592183	+
ENSMUSG00000031548	Sfrp1	2210415K03Rik AW011917 AW107218 AW742929 sFRP-1	-0.237941	8.04524	-2.66948	0.0130987	0.0968805	-3.4196	20377	secreted frizzled-related protein 1	8	24521974	24560104	+
ENSMUSG00000032307	Ube2q2		0.210352	4.8635	2.66933	0.0131033	0.0968805	-3.58583	109161	ubiquitin-conjugating enzyme E2Q (putative) 2	9	54996661	55055336	+
ENSMUSG00000074221	Zfp568		-0.416432	4.49237	-2.66898	0.0131141	0.0969089	-3.56201	243905	zinc finger protein 568	7	30768974	30813301	+
ENSMUSG00000025574	Tk1	D530002A18Rik Tk-1 Tk1a Tk1b	-0.655803	2.87116	-2.66736	0.0131632	0.0971603	-3.3297	21877	thymidine kinase 1	11	117676840	117687406	-
ENSMUSG00000037370	Enpp1	4833416E15Rik AI428932 C76301 CD203c E-NPP1 Ly-41 M6S1 NPP1 Npps PC-1 Pca Pca-1 Pdnp1 ttw twy	-0.347018	3.43507	-2.66719	0.0131682	0.0971603	-3.43027	18605	ectonucleotide pyrophosphatase/phosphodiesterase 1	10	24357720	24431965	-
ENSMUSG00000071324	Armc2		0.431593	2.02053	2.66716	0.0131692	0.0971603	-3.18965	213402	armadillo repeat containing 2	10	41634796	41738248	-
ENSMUSG00000032968	Inha	AW555078	-0.52859	1.82323	-2.66369	0.0132752	0.0978908	-3.16898	16322	inhibin alpha	1	75503652	75506941	+
ENSMUSG00000022770	Dlg1	B130052P05Rik Dlgh1 E-dlg/SAP97 SAP-97 SAP97 mKIAA4187	-0.313241	4.76337	-2.66342	0.0132833	0.0978967	-3.59458	13383	discs, large homolog 1 (Drosophila)	16	31663529	31873436	+
ENSMUSG00000070044	Fam149a		0.218151	4.56978	2.66307	0.0132942	0.0978967	-3.57999	212326	family with sequence similarity 149, member A	8	46422071	46467645	-
ENSMUSG00000002603	Tgfb1	TGF-beta1 TGFbeta1 Tgfb Tgfb-1	-0.56122	1.17475	-2.66297	0.0132972	0.0978967	-3.084	21803	transforming growth factor, beta 1	7	26472021	26490096	+
ENSMUSG00000033917	Gde1	1200003M13Rik Mir16 RGS16	0.308262	5.1341	2.6625	0.0133115	0.0979182	-3.60924	56209	glycerophosphodiester phosphodiesterase 1	7	125832059	125849292	-
ENSMUSG00000028622	Mrpl37	2300004O14Rik AI132596 MRP-L2 Rpml2	0.275584	4.09343	2.66241	0.0133143	0.0979182	-3.53221	56280	mitochondrial ribosomal protein L37	4	106728479	106739473	-
ENSMUSG00000068205	Macrod2	1110033L15Rik 2610107G07Rik 2900006F19Rik	0.337943	5.62074	2.66209	0.0133241	0.0979388	-3.61021	72899	MACRO domain containing 2	2	140221045	142218702	+
ENSMUSG00000023064	Sncg	C79089 persyn	0.332519	7.68599	2.66178	0.0133338	0.0979581	-3.46661	20618	synuclein, gamma	14	35183460	35187975	-
ENSMUSG00000032348	Gsta4	GST5.7 mGsta4	-0.28252	4.19486	-2.66107	0.0133555	0.0980654	-3.54969	14860	glutathione S-transferase, alpha 4	9	78039773	78057155	+
ENSMUSG00000028132	Tmem56	4930577M16Rik AU018104 AW109744 C730036B01Rik	0.535896	4.38907	2.66038	0.0133768	0.0981694	-3.56397	99887	transmembrane protein 56	3	120904679	120986016	-
ENSMUSG00000048485	Zbtb8b		-0.505443	1.257	-2.65994	0.0133903	0.098217	-3.1012	215627	zinc finger and BTB domain containing 8b	4	129103009	129118097	-
ENSMUSG00000027173	Depdc7		0.688577	1.47423	2.65736	0.0134703	0.098751	-3.13034	211896	DEP domain containing 7	2	104561941	104583035	-
ENSMUSG00000067297	2010002M12Rik		0.485523	1.42412	2.65649	0.0134974	0.0988558	-3.12714	112419	RIKEN cDNA 2010002M12 gene	19	34691539	34715233	-
ENSMUSG00000016327	Atp1b4	1110020B02Rik	1.21254	3.08829	2.65644	0.0134988	0.0988558	-3.36395	67821	ATPase, (Na+)/K+ transporting, beta 4 polypeptide	X	35669361	35689946	+
ENSMUSG00000024188	Luc7l	1810045C04Rik 2410018D03Rik	-0.197603	5.60863	-2.65594	0.0135146	0.0989188	-3.62575	66978	Luc7 homolog (S. cerevisiae)-like	17	26389855	26422449	+
ENSMUSG00000031202	Rab39b	6330580M05Rik	0.358959	6.47659	2.65537	0.0135323	0.0989964	-3.58155	67790	RAB39B, member RAS oncogene family	X	72817385	72823570	-
ENSMUSG00000018217	Pmp22	22kDa Gas-3 HNPP Tr trembler	0.325185	8.85042	2.65505	0.0135422	0.0990166	-3.37895	18858	peripheral myelin protein 22	11	62942484	62973049	+
ENSMUSG00000036959	Bcorl1		-0.257024	4.38047	-2.65358	0.0135883	0.0993011	-3.58527	320376	BCL6 co-repressor-like 1	X	45694535	45761226	+
ENSMUSG00000080316	Ncrna00085	4930546H06Rik 9530079D04Rik B230206P06Rik	-0.854874	4.39319	-2.65298	0.0136071	0.0993072	-3.58081	75202	non-protein coding RNA 85	17	17967683	17979973	+
ENSMUSG00000025017	Pik3ap1	1810044J04Rik BCAP	-0.596119	1.82926	-2.65291	0.0136093	0.0993072	-3.19183	83490	phosphoinositide-3-kinase adaptor protein 1	19	41346863	41459586	-
ENSMUSG00000048307	Ankrd46	1110054N06Rik AI314978 AI987733	0.31757	5.91521	2.65286	0.0136106	0.0993072	-3.62059	68839	ankyrin repeat domain 46	15	36407423	36426546	-
ENSMUSG00000004630	Pcp2	L7 Pcp-2	0.514168	2.99617	2.6506	0.0136818	0.0997225	-3.38459	18545	Purkinje cell protein 2 (L7)	8	3623371	3625545	-
ENSMUSG00000056260	4933421E11Rik		-0.237987	3.69224	-2.6504	0.0136882	0.0997225	-3.50617	321000	RIKEN cDNA 4933421E11 gene	3	106487905	106539495	+
ENSMUSG00000023903	Mmp25		0.546163	5.11669	2.65037	0.0136891	0.0997225	-3.63088	240047	matrix metallopeptidase 25	17	23766425	23782236	-
ENSMUSG00000028106	Rprd2	2810036A19Rik 4930535B03Rik 6720469I21Rik AL022841 AL022940 AU021304 BB077382 mKIAA0460	-0.207068	6.22875	-2.64985	0.0137053	0.0997884	-3.61172	75137	regulation of nuclear pre-mRNA domain containing 2	3	95563796	95622876	-
ENSMUSG00000085875	Gm12905		0.413169	1.64254	2.648	0.013764	0.100112	-3.17471		predicted gene 12905	4	123582305	123594512	-
ENSMUSG00000032228	Tcf12	A130037E08Rik ALF1 HEB HEBAlt HTF-4 HTF4 ME1 REB bHLHb20	-0.250217	5.72743	-2.64791	0.0137668	0.100112	-3.63966	21406	transcription factor 12	9	71692059	71959626	-
ENSMUSG00000045009	Prrt3		0.526623	1.43156	2.64776	0.0137715	0.100112	-3.14604	210673	proline-rich transmembrane protein 3	6	113444089	113451887	-
ENSMUSG00000086316	2210013O21Rik		0.26444	4.70198	2.64698	0.0137963	0.100205	-3.6233		RIKEN cDNA 2210013O21 gene	X	150158133	150175807	+
ENSMUSG00000006392	Med8	2210021A15Rik AB041805 ARC32 MNCb-2386	0.314974	3.51143	2.64677	0.0138029	0.100205	-3.48206	80509	mediator of RNA polymerase II transcription, subunit 8 homolog (yeast)	4	118081942	118088387	+
ENSMUSG00000029368	Alb	Alb-1 Alb1	-1.15621	5.6621	-2.64662	0.0138076	0.100205	-3.63549	11657	albumin	5	90889915	90905629	+
ENSMUSG00000051177	Plcb1	3110043I21Rik AI132408 Plcb mKIAA0581	0.303471	5.29134	2.64619	0.0138215	0.100205	-3.64646	18795	phospholipase C, beta 1	2	134611895	135300994	+
ENSMUSG00000025189	Cnnm1	AI846314 Acdp1 CLP-1	0.433148	3.58595	2.64615	0.0138226	0.100205	-3.49283	83674	cyclin M1	19	43514926	43571702	+
ENSMUSG00000033256	Shf		0.416408	1.9134	2.646	0.0138276	0.100205	-3.21733	435684	Src homology 2 domain containing F	2	122174628	122194898	-
ENSMUSG00000091831	Gm4707		0.33176	8.24302	2.64542	0.013846	0.100254	-3.45235		predicted gene 4707	17	71807664	71809262	-
ENSMUSG00000031065	Cdk16	Crk5 Pctaire1 Pctk1	0.232209	7.22095	2.64533	0.0138489	0.100254	-3.54237	18555	cyclin-dependent kinase 16	X	20265080	20277006	+
ENSMUSG00000070802	Pnmal2		-0.325003	2.63904	-2.64498	0.0138601	0.100283	-3.34055	434128	PNMA-like 2	7	17530031	17532427	+
ENSMUSG00000043456	Zfp536		-0.249172	5.73904	-2.64412	0.0138872	0.100427	-3.64731	243937	zinc finger protein 536	7	38103693	38558660	-
ENSMUSG00000020708	Psmc5	mSUG1	0.312368	6.08367	2.64359	0.0139044	0.100499	-3.63201	19184	protease (prosome, macropain) 26S subunit, ATPase 5	11	106117468	106124434	+
ENSMUSG00000050490	Gm8394		0.371927	3.00707	2.64322	0.0139163	0.100532	-3.40399		predicted gene 8394	10	84776220	84777184	+
ENSMUSG00000043962	Thrap3		-0.259068	4.70597	-2.64289	0.0139266	0.100554	-3.63469	230753	thyroid hormone receptor associated protein 3	4	125841326	125880004	-
ENSMUSG00000026049	1700029F09Rik	3110030D08Rik Tex30	0.450484	2.13849	2.64236	0.0139436	0.100562	-3.25872	75623	RIKEN cDNA 1700029F09 gene	1	44143458	44159286	-
ENSMUSG00000035790	1500031L02Rik	1500031L02Rik AI428934 AL022620	0.401922	2.95631	2.64231	0.0139452	0.100562	-3.39646	66994	RIKEN cDNA 1500031L02 gene	16	32099886	32108155	+
ENSMUSG00000064115	Cadm2		0.485237	7.16016	2.64218	0.0139494	0.100562	-3.55341	239857	cell adhesion molecule 2	16	66655666	67621153	-
ENSMUSG00000026107	Obfc2a		0.560631	1.97405	2.64089	0.0139909	0.100808	-3.2357	109019	oligonucleotide/oligosaccharide-binding fold containing 2A	1	51526342	51535243	-
ENSMUSG00000050471	Fam118b		-0.424724	3.48987	-2.6405	0.0140036	0.10082	-3.49475	109229	family with sequence similarity 118, member B	9	35024550	35075390	-
ENSMUSG00000030283	St8sia1	9330109E03Rik GD3S Sia-T Siat8 Siat8a	0.432761	7.18031	2.64039	0.014007	0.10082	-3.55566	20449	ST8 alpha-N-acetyl-neuraminide alpha-2,8-sialyltransferase 1	6	142770065	142912972	-
ENSMUSG00000034022	Cpsf1		-0.255954	4.3519	-2.63987	0.0140239	0.100889	-3.61144	94230	cleavage and polyadenylation specific factor 1	15	76426239	76438021	-
ENSMUSG00000018537	Pcgf2	Mel18 Rnf110 Zfp144 mel-18	-0.290246	4.70691	-2.63945	0.0140375	0.100934	-3.64196	22658	polycomb group ring finger 2	11	97550137	97561811	-
ENSMUSG00000036564	Ndrg4		0.417106	9.58872	2.63874	0.0140602	0.101045	-3.34862	234593	N-myc downstream regulated gene 4	8	98200880	98239019	+
ENSMUSG00000015647	Lama5	AA408760 AA408762 AI853660 [a]5 laminin-511 mKIAA0533	-0.614395	2.08239	-2.63813	0.0140799	0.101135	-3.25971	16776	laminin, alpha 5	2	179911078	179960564	-
ENSMUSG00000025889	Snca	NACP alphaSYN	0.283212	4.68926	2.63749	0.0141007	0.101231	-3.6422	20617	synuclein, alpha	6	60681567	60779849	-
ENSMUSG00000027968	Larp7	C330027G06Rik D3Wsu161e	0.261873	3.59636	2.63702	0.0141161	0.101246	-3.51686	28036	La ribonucleoprotein domain family, member 7	3	127239872	127256266	-
ENSMUSG00000053581	Zfand2a		0.29304	6.93919	2.63681	0.0141227	0.101246	-3.58443	100494	zinc finger, AN1-type domain 2A	5	139947165	139960503	-
ENSMUSG00000042208	0610010F05Rik	Kiaa1841 mKIAA1841	0.34791	7.04036	2.63676	0.0141246	0.101246	-3.57573	71675	RIKEN cDNA 0610010F05 gene	11	23464961	23533639	-
ENSMUSG00000033222	Ttf2	4632434F22Rik 8030447N19 AV218430	-0.29176	2.63349	-2.63624	0.0141415	0.101264	-3.35814	74044	transcription termination factor, RNA polymerase II	3	100742783	100773586	-
ENSMUSG00000031516	Dctn6	AU044699 WS-3 p27	0.209858	5.13712	2.63565	0.0141606	0.101264	-3.66739	22428	dynactin 6	8	35153474	35171850	-
ENSMUSG00000018604	Tbx3	D5Ertd189e	-0.376174	4.94389	-2.63526	0.0141731	0.101264	-3.66318	21386	T-box 3	5	120120678	120134733	+
ENSMUSG00000037325	Bbs7	8430406N16Rik	0.287507	4.21391	2.63526	0.0141732	0.101264	-3.60327	71492	Bardet-Biedl syndrome 7 (human)	3	36472064	36512399	-
ENSMUSG00000063873	Slc24a3	NCKX3	0.326775	6.26965	2.63523	0.0141741	0.101264	-3.63847	94249	solute carrier family 24 (sodium/potassium/calcium exchanger), member 3	2	144993490	145467902	+
ENSMUSG00000003863	Ppfia3	2410127E16Rik	0.333379	3.86489	2.63511	0.014178	0.101264	-3.55848	76787	protein tyrosine phosphatase, receptor type, f polypeptide (PTPRF), interacting protein (liprin), alpha 3	7	52594496	52622389	-
ENSMUSG00000038894	Irs2		0.418122	4.21796	2.6351	0.0141783	0.101264	-3.60233	384783	insulin receptor substrate 2	8	10986980	11008458	-
ENSMUSG00000025195	Dnmbp	2410003L07Rik 2410003M15Rik TUBA	-0.453086	3.1233	-2.63488	0.0141856	0.101264	-3.44507	71972	dynamin binding protein	19	43922457	43986882	-
ENSMUSG00000031328	Flna		-0.233486	6.87066	-2.63454	0.0141965	0.10129	-3.59547	192176	filamin, alpha	X	71468800	71495159	-
ENSMUSG00000078440	Dohh		0.388277	3.03722	2.6343	0.0142046	0.101295	-3.42734	102115	deoxyhypusine hydroxylase/monooxygenase	10	80847173	80854305	+
ENSMUSG00000074064	Mlycd	AI324784 Mcd	0.378571	2.12155	2.63384	0.0142195	0.101349	-3.27483	56690	malonyl-CoA decarboxylase	8	121918778	121935002	+
ENSMUSG00000051615	Rap2a	5830461H18Rik	0.232516	7.27467	2.633	0.0142468	0.101492	-3.56366	76108	RAS related protein 2a	14	120877666	120906416	+
ENSMUSG00000003500	Impdh1	B930086D20Rik	0.354788	4.271	2.63264	0.0142588	0.101525	-3.6142	23917	inosine 5'-phosphate dehydrogenase 1	6	29150434	29166364	-
ENSMUSG00000044377	Gm13080		0.340076	2.21205	2.63221	0.0142728	0.101548	-3.29244		predicted gene 13080	4	143201561	143201980	-
ENSMUSG00000039347	Atp6v0e2	0610006O14Rik NM9.2	0.41266	6.14767	2.6321	0.0142766	0.101548	-3.6519	76252	ATPase, H+ transporting, lysosomal V0 subunit E2	6	48487568	48491797	+
ENSMUSG00000019210	Atp6v1e1	2410029D23Rik Atp6e Atp6e2 Atp6v1e D6Ertd385e E2 P31 Vma4	0.289274	4.62344	2.63139	0.0142999	0.101625	-3.6503	11973	ATPase, H+ transporting, lysosomal V1 subunit E1	6	120745263	120772703	-
ENSMUSG00000041120	Nbl1	D4H1S1733E DAN Dana NO3	-0.411427	4.47343	-2.63098	0.0143134	0.101625	-3.64087	17965	neuroblastoma, suppression of tumorigenicity 1	4	138638199	138648908	-
ENSMUSG00000042761	Mrap2		-0.59472	2.1812	-2.63084	0.0143178	0.101625	-3.29083	244958	melanocortin 2 receptor accessory protein 2	9	87039140	87078880	+
ENSMUSG00000068551	Zfp467	1190001I08Rik AB041616 AI426952 AV017623 EZI Znf467	-0.286529	3.82122	-2.6306	0.0143259	0.101625	-3.56646	68910	zinc finger protein 467	6	48377696	48395824	-
ENSMUSG00000015932	Dstn	2610043P17Rik ADF AU042046 Dsn corn1 sid23p	0.300589	7.0949	2.63034	0.0143344	0.101625	-3.58474	56431	destrin	2	143741056	143769060	+
ENSMUSG00000006711	D130043K22Rik		0.436899	5.13726	2.63027	0.0143366	0.101625	-3.67585	210108	RIKEN cDNA D130043K22 gene	13	24937004	24993139	+
ENSMUSG00000035365	4930547N16Rik	AI503644 PARI PARPBP	-0.391559	2.44819	-2.63021	0.0143387	0.101625	-3.33799	75317	RIKEN cDNA 4930547N16 gene	10	87554177	87609686	-
ENSMUSG00000090290	Gm17296		-0.574136	1.89656	-2.62846	0.0143963	0.10198	-3.25228	212728	predicted gene, 17296	8	128950552	128998965	-
ENSMUSG00000027763	Mbnl1	Mbnl mKIAA0428	-0.267375	6.7889	-2.6274	0.0144314	0.102177	-3.6173	56758	muscleblind-like 1 (Drosophila)	3	60277032	60433670	+
ENSMUSG00000087679	C330006A16Rik		0.224091	5.08648	2.62712	0.0144407	0.102191	-3.68409		RIKEN cDNA C330006A16 gene	2	25992334	25996041	-
ENSMUSG00000040078	Gm9769		0.319056	5.18443	2.62687	0.0144491	0.102198	-3.68573		predicted pseudogene 9769	6	85793974	85794456	+
ENSMUSG00000039795	Zfand1	2310008M20Rik AW048890	-0.538693	2.68011	-2.62652	0.0144605	0.10221	-3.38433	66361	zinc finger, AN1-type domain 1	3	10339953	10351317	-
ENSMUSG00000034820	Cpsf7		-0.184268	4.94155	-2.62609	0.0144747	0.10221	-3.68324	269061	cleavage and polyadenylation specific factor 7	19	10599734	10622225	+
ENSMUSG00000035125	AW146020		-0.382124	3.49683	-2.62605	0.0144761	0.10221	-3.5266	330361	expressed sequence AW146020	6	81873663	81909909	+
ENSMUSG00000046841	Ckap4		-0.26956	6.30401	-2.62589	0.0144815	0.10221	-3.65735	216197	cytoskeleton-associated protein 4	10	83989050	83996781	-
ENSMUSG00000028252	Ccnc	AI451004 AU020987 CG1C	0.314903	5.22855	2.62549	0.0144948	0.10221	-3.68945	51813	cyclin C	4	21654848	21687069	+
ENSMUSG00000022671	Mzt2	2410018G20Rik 2610001E06Rik Fam128 Fam128b	0.407767	2.23879	2.62548	0.0144951	0.10221	-3.30985	72083	mitotic spindle organizing protein 2	16	15848534	15863462	-
ENSMUSG00000033826	Dnahc8	ATPase Hst6.7b P1-Loop	-0.85991	0.926295	-2.62486	0.0145156	0.102276	-3.13211	13417	dynein, axonemal, heavy chain 8	17	30761299	31012209	+
ENSMUSG00000059814	Gm8355		0.33105	4.77373	2.62467	0.0145221	0.102276	-3.67409		predicted pseudogene 8355	10	14465084	14467190	-
ENSMUSG00000048385	Scrt1		0.385534	4.23385	2.62454	0.0145265	0.102276	-3.62614	170729	scratch homolog 1, zinc finger protein (Drosophila)	15	76346633	76352559	-
ENSMUSG00000036198	Arhgap36	1100001E04Rik rho-gap	0.441106	3.62013	2.6243	0.0145343	0.102279	-3.54437	75404	Rho GTPase activating protein 36	X	46817122	46853421	+
ENSMUSG00000047242	Taf9b		0.28663	5.02758	2.6239	0.0145478	0.102285	-3.68829	407786	TAF9B RNA polymerase II, TATA box binding protein (TBP)-associated factor	X	103402222	103416497	-
ENSMUSG00000025241	Fyco1	2810409M01Rik Mem2 RUFY3 ZFYVE7	-0.288373	4.93116	-2.62383	0.0145499	0.102285	-3.68728	17281	FYVE and coiled-coil domain containing 1	9	123698628	123761020	-
ENSMUSG00000022489	Pde1b	63kDa Pde1b1	-0.551995	2.1047	-2.62285	0.0145828	0.102431	-3.29541	18574	phosphodiesterase 1B, Ca2+-calmodulin dependent	15	103333465	103360483	+
ENSMUSG00000032815	Fanca	AW208693 FACA	-0.627427	1.60595	-2.62277	0.0145855	0.102431	-3.22192	14087	Fanconi anemia, complementation group A	8	125792200	125842476	-
ENSMUSG00000062257	Opcml		0.4871	7.27657	2.62251	0.0145942	0.10244	-3.58468	330908	opioid binding protein/cell adhesion molecule-like	9	27598360	28732995	+
ENSMUSG00000052981	Ube2ql1	3110006E14Rik	0.423082	5.20914	2.62208	0.0146084	0.102488	-3.69485	76980	ubiquitin-conjugating enzyme E2Q family-like 1	13	69841713	69878775	-
ENSMUSG00000029101	Rgs12	1200016K18Rik 4632412M04Rik AI481290 E130309H11	-0.241139	3.82806	-2.61885	0.0147172	0.103199	-3.59224	71729	regulator of G-protein signaling 12	5	35292094	35382293	+
ENSMUSG00000031616	Ednra	ET-AR ETa Gpcr10	-0.280772	5.15794	-2.61827	0.0147367	0.103284	-3.70614	13617	endothelin receptor type A	8	80186930	80248363	-
ENSMUSG00000029229	Chic2	1700081B18Rik 4930502K01Rik BTL	-0.24491	4.11869	-2.61778	0.0147533	0.103348	-3.63236	74277	cysteine-rich hydrophobic domain 2	5	75397051	75440799	-
ENSMUSG00000078154	Gm12184	Apc10 Cdkap1 DORC1 Doc1 ST19 doc-1 p12	0.274381	2.92537	2.61738	0.0147669	0.103391	-3.44577	13445	predicted gene 12184	11	48638848	48640157	-
ENSMUSG00000020472	Zkscan17		-0.293397	3.051	-2.61626	0.0148049	0.103585	-3.47277	268417	zinc finger with KRAB and SCAN domains 17	11	59299022	59340253	-
ENSMUSG00000041801	Phlda3	Tih1	0.409483	2.205	2.61593	0.0148158	0.103585	-3.32446	27280	pleckstrin homology-like domain, family A, member 3	1	137662696	137665713	+
ENSMUSG00000070687	Htr1d	AI853647 Gpcr14 Htr1db	0.440318	3.57961	2.6159	0.014817	0.103585	-3.55514	15552	5-hydroxytryptamine (serotonin) receptor 1D	4	135979439	136000313	+
ENSMUSG00000033793	Atp6v1h		0.350848	5.37035	2.61511	0.0148437	0.103697	-3.71204	108664	ATPase, H+ transporting, lysosomal V1 subunit H	1	5073254	5152630	+
ENSMUSG00000021591	Glrx	C86710 D13Wsu156e Glrx1 Grx1 TTase	0.34379	3.61832	2.61498	0.0148481	0.103697	-3.56515	93692	glutaredoxin	13	75977316	75987599	+
ENSMUSG00000085457	1110046J04Rik		0.393125	1.2868	2.61435	0.0148698	0.103796	-3.19644		RIKEN cDNA 1110046J04 gene	13	34027689	34028499	+
ENSMUSG00000033799	BC016423		-0.230876	5.94807	-2.61377	0.0148895	0.103882	-3.70333	105203	cDNA sequence BC016423	13	3565282	3610354	-
ENSMUSG00000024420	Zfp521		-0.239547	6.89371	-2.61266	0.0149274	0.104059	-3.63959	225207	zinc finger protein 521	18	13845522	14131242	-
ENSMUSG00000055805	Fmnl1	8030453N10Rik AI553564 Fmnl Fnrl Frls	0.293215	4.41849	2.61259	0.0149298	0.104059	-3.67238	57778	formin-like 1	11	103032421	103060215	+
ENSMUSG00000008855	Hdac5	AI426555 Hdac4 mHDA1 mKIAA0600	-0.382393	3.9983	-2.61175	0.0149583	0.104205	-3.62935	15184	histone deacetylase 5	11	102055746	102091480	-
ENSMUSG00000028334	Nans	4632418E04Rik BB056474 Sas	0.243101	2.83563	2.61108	0.0149816	0.104288	-3.44366	94181	N-acetylneuraminic acid synthase (sialic acid synthase)	4	46502120	46516504	+
ENSMUSG00000033389	Arhgap44		0.221227	4.99185	2.61096	0.0149854	0.104288	-3.715	216831	Rho GTPase activating protein 44	11	64815541	64976463	-
ENSMUSG00000091238	Gm17103		-0.598083	2.04379	-2.61021	0.0150112	0.104416	-3.31162		predicted gene 17103	16	38569436	38573413	-
ENSMUSG00000063430	Wscd2		-0.511531	1.49402	-2.60966	0.0150303	0.104496	-3.23413	320916	WSC domain containing 2	5	113919467	114039679	+
ENSMUSG00000026134	Prim2	AI323589	-0.306776	2.92899	-2.6094	0.0150392	0.104506	-3.46585	19076	DNA primase, p58 subunit	1	33510656	33726631	-
ENSMUSG00000061898	Rbak		-0.389239	3.00247	-2.60918	0.0150469	0.104507	-3.47861	57782	RB-associated KRAB repressor	5	143933865	143942454	-
ENSMUSG00000067547	Gm7666		0.357459	2.02488	2.60878	0.0150607	0.10455	-3.31132		predicted pseudogene 7666	15	6603923	6604870	+
[truncated: 11,866 more rows]
