# Supplementary material for: Identification of a Sacral, Visceral Sensory Transcriptome in Embryonic and Adult Mice
Source: eNeuro. 2020 Feb 19;7(1):ENEURO.0397-19.2019. doi: 10.1523/ENEURO.0397-19.2019 (PMC7036621; doi:10.1523/ENEURO.0397-19.2019)
Supplement: Extended Data Figure 6-2 — Comparison of differential expression outcomes (lumbar vs sacral samples) between embryonic (EXVIII.5) and adult neurons. These lists show the genes that are differentially expressed between lumbar and sacral DRG in both groups (intersect), differentially expressed between lumbar and sacral DRG only in the embryo group or differentially expressed between lumbar and sacral only in the adult group. These data are summarized in Venn diagram in Fig. 6B. Download Figure 6-2, XLSX file. [file enu-eN-NWR-0397-19-s07.xlsx]

## Sheet: Figure 6-2
Extended Data Fig 6-2: Differential expression analysis (lumbar vs. sacral) outcomes for embryo (E18.5) and adult samples
Full dataset for Figure 6B: Venn diagram Embryol vs. Adult
Intersect of E18.5:Adult			E18.5			Adult
Ensembl_ID	Symbol		Ensembl_ID	Symbol		Ensembl_ID	Symbol
ENSMUSG00000001657	Hoxc8		ENSMUSG00000000031	H19		ENSMUSG00000000214	Th
ENSMUSG00000001761	Smo		ENSMUSG00000000088	Cox5a		ENSMUSG00000000223	Drp2
ENSMUSG00000002897	Il17ra		ENSMUSG00000000308	Ckmt1		ENSMUSG00000000632	Sez6
ENSMUSG00000003411	Rab3b		ENSMUSG00000000399	Ndufa9		ENSMUSG00000001323	Srr
ENSMUSG00000004110	Cacna1e		ENSMUSG00000000555	Itga5		ENSMUSG00000001741	Il16
ENSMUSG00000005716	Pvalb		ENSMUSG00000000560	Gabra2		ENSMUSG00000002265	Peg3
ENSMUSG00000005952	Trpv1		ENSMUSG00000000861	Bcl11a		ENSMUSG00000002345	2310045N01Rik
ENSMUSG00000006782	Cnp		ENSMUSG00000001025	S100a6		ENSMUSG00000004460	Dnajb11
ENSMUSG00000013698	Pea15a		ENSMUSG00000001119	Col6a1		ENSMUSG00000004655	Aqp1
ENSMUSG00000016918	Sulf1		ENSMUSG00000001260	Gabrg1		ENSMUSG00000004891	Nes
ENSMUSG00000017314	Mpp2		ENSMUSG00000001506	Col1a1		ENSMUSG00000005045	Chd5
ENSMUSG00000017978	Cadps2		ENSMUSG00000001656	Hoxc11		ENSMUSG00000005125	Ndrg1
ENSMUSG00000018427	Ypel2		ENSMUSG00000001687	Ubl3		ENSMUSG00000005268	Prlr
ENSMUSG00000019146	Cacng2		ENSMUSG00000001870	Ltbp1		ENSMUSG00000005672	Kit
ENSMUSG00000019768	Esr1		ENSMUSG00000002459	Rgs20		ENSMUSG00000005800	Mmp8
ENSMUSG00000019817	Plagl1		ENSMUSG00000002771	Grin2d		ENSMUSG00000006390	Elovl1
ENSMUSG00000020176	Grb10		ENSMUSG00000003032	Klf4		ENSMUSG00000006574	Slc4a1
ENSMUSG00000020396	Nefh		ENSMUSG00000003282	Plag1		ENSMUSG00000007594	Hapln4
ENSMUSG00000020589	Fam49a		ENSMUSG00000003934	Efnb3		ENSMUSG00000008734	Gprc5b
ENSMUSG00000020875	Hoxb9		ENSMUSG00000003974	Grm3		ENSMUSG00000008999	Bmp7
ENSMUSG00000021091	Serpina3n		ENSMUSG00000004151	Etv1		ENSMUSG00000009075	Cabp7
ENSMUSG00000021390	Ogn		ENSMUSG00000004892	Bcan		ENSMUSG00000009394	Syn2
ENSMUSG00000021647	Cartpt		ENSMUSG00000005124	Wisp1		ENSMUSG00000013367	Iglon5
ENSMUSG00000021675	F2rl2		ENSMUSG00000005949	Ctns		ENSMUSG00000013523	Bcas1
ENSMUSG00000022021	Diap3		ENSMUSG00000006369	Fbln1		ENSMUSG00000015714	Lass2
ENSMUSG00000022037	Clu		ENSMUSG00000006403	Adamts4		ENSMUSG00000015944	Gatsl2
ENSMUSG00000022054	Nefm		ENSMUSG00000006411	Pvrl4		ENSMUSG00000016763	Scube1
ENSMUSG00000022055	Nefl		ENSMUSG00000006517	Mvd		ENSMUSG00000018217	Pmp22
ENSMUSG00000022484	Hoxc10		ENSMUSG00000007721	Ccdc124		ENSMUSG00000018334	Ksr1
ENSMUSG00000022508	Bcl6		ENSMUSG00000008874	Clec3a		ENSMUSG00000018339	Gpx3
ENSMUSG00000023017	Accn2		ENSMUSG00000009013	Dynll1		ENSMUSG00000018451	6330403K07Rik
ENSMUSG00000023067	Cdkn1a		ENSMUSG00000010064	Slc38a3		ENSMUSG00000018593	Sparc
ENSMUSG00000023945	Slc5a7		ENSMUSG00000010080	Epn3		ENSMUSG00000018822	Sfrp5
ENSMUSG00000024087	Cyp1b1		ENSMUSG00000010175	Prox1		ENSMUSG00000018921	Pelp1
ENSMUSG00000024107	Lhcgr		ENSMUSG00000011463	Cpb1		ENSMUSG00000018965	Ywhah
ENSMUSG00000024268	Celf4		ENSMUSG00000012126	Ubxn11		ENSMUSG00000019818	Cd164
ENSMUSG00000025278	Flnb		ENSMUSG00000015134	Aldh1a3		ENSMUSG00000019820	Utrn
ENSMUSG00000025875	Tspan17		ENSMUSG00000015467	Egfl8		ENSMUSG00000019906	Lin7a
ENSMUSG00000025905	Oprk1		ENSMUSG00000015533	Itga2		ENSMUSG00000019920	Lims1
ENSMUSG00000026932	Nacc2		ENSMUSG00000015850	Adamtsl4		ENSMUSG00000019978	Epb4.1l2
ENSMUSG00000027111	Itga6		ENSMUSG00000016262	Sertad4		ENSMUSG00000019986	Ahi1
ENSMUSG00000027375	Mal		ENSMUSG00000017493	Igfbp4		ENSMUSG00000019998	Stx7
ENSMUSG00000027748	Trpc4		ENSMUSG00000018509	Cenpv		ENSMUSG00000020044	Timp3
ENSMUSG00000027820	Mme		ENSMUSG00000019027	Dnahc1		ENSMUSG00000020098	Pcbd1
ENSMUSG00000027971	Ndst4		ENSMUSG00000019851	Perp		ENSMUSG00000020264	Slc36a2
ENSMUSG00000028148	Them5		ENSMUSG00000019876	Pkib		ENSMUSG00000020422	Tns3
ENSMUSG00000028974	Dffa		ENSMUSG00000019997	Ctgf		ENSMUSG00000020431	Adcy1
ENSMUSG00000029070	Mxra8		ENSMUSG00000020000	Moxd1		ENSMUSG00000020439	Smtn
ENSMUSG00000029878	Dbpht2		ENSMUSG00000020122	Egfr		ENSMUSG00000020471	Pold2
ENSMUSG00000030116	Mfap5		ENSMUSG00000020164	1700058G18Rik		ENSMUSG00000020599	Rgs9
ENSMUSG00000030513	Pcsk6		ENSMUSG00000020183	Cpm		ENSMUSG00000020612	Prkar1a
ENSMUSG00000030701	Plekhb1		ENSMUSG00000020241	Col6a2		ENSMUSG00000020758	Itgb4
ENSMUSG00000031099	Smarca1		ENSMUSG00000020467	Efemp1		ENSMUSG00000020894	Vamp2
ENSMUSG00000031343	Gabra3		ENSMUSG00000020473	Aebp1		ENSMUSG00000020900	Myh10
ENSMUSG00000032269	Htr3a		ENSMUSG00000020695	Mrc2		ENSMUSG00000020901	Pik3r5
ENSMUSG00000032303	Chrna3		ENSMUSG00000020836	Coro6		ENSMUSG00000021023	1110008L16Rik
ENSMUSG00000032625	Thsd7a		ENSMUSG00000020838	Slc6a4		ENSMUSG00000021044	Adck1
ENSMUSG00000032719	Gm106		ENSMUSG00000020899	Pfas		ENSMUSG00000021109	Hif1a
ENSMUSG00000032854	Ugt8a		ENSMUSG00000020902	Ntn1		ENSMUSG00000021130	Galntl1
ENSMUSG00000033595	Lgi3		ENSMUSG00000020911	Krt19		ENSMUSG00000021143	Pacs2
ENSMUSG00000033615	Cplx1		ENSMUSG00000021010	Npas3		ENSMUSG00000021187	Tc2n
ENSMUSG00000034825	Nrip3		ENSMUSG00000021024	Psma6		ENSMUSG00000021313	Ryr2
ENSMUSG00000035105	Egln3		ENSMUSG00000021070	Bdkrb2		ENSMUSG00000021360	Gcnt2
ENSMUSG00000035109	Shc4		ENSMUSG00000021127	Zfp36l1		ENSMUSG00000021373	Cap2
ENSMUSG00000035200	Chrnb4		ENSMUSG00000021253	Tgfb3		ENSMUSG00000021379	Id4
ENSMUSG00000035279	A430110N23Rik		ENSMUSG00000021303	Gng4		ENSMUSG00000021417	Eci2
ENSMUSG00000035407	Kank4		ENSMUSG00000021319	Sfrp4		ENSMUSG00000021589	Rhobtb3
ENSMUSG00000036817	Sun1		ENSMUSG00000021423	Ly86		ENSMUSG00000021662	Rgnef
ENSMUSG00000036862	Dchs1		ENSMUSG00000021565	Slc6a19		ENSMUSG00000021684	Pde8b
ENSMUSG00000037552	Plekhg2		ENSMUSG00000021614	Vcan		ENSMUSG00000021701	Plk2
ENSMUSG00000037624	Kcnk2		ENSMUSG00000021835	Bmp4		ENSMUSG00000021708	Rasgrf2
ENSMUSG00000037868	Egr2		ENSMUSG00000021943	Gdf10		ENSMUSG00000021728	Emb
ENSMUSG00000037892	Pcdh18		ENSMUSG00000021987	Mtmr6		ENSMUSG00000021750	Fam107a
ENSMUSG00000038264	Sema7a		ENSMUSG00000021991	Cacna2d3		ENSMUSG00000021803	Cdhr1
ENSMUSG00000038276	Accn3		ENSMUSG00000022032	Scara5		ENSMUSG00000021998	Lcp1
ENSMUSG00000039257	Vstm2b		ENSMUSG00000022309	Angpt1		ENSMUSG00000022091	Sorbs3
ENSMUSG00000040037	Negr1		ENSMUSG00000022425	Enpp2		ENSMUSG00000022231	Sema5a
ENSMUSG00000040254	Sema3d		ENSMUSG00000022464	Slc38a4		ENSMUSG00000022548	Apod
ENSMUSG00000040452	Cdh12		ENSMUSG00000022483	Col2a1		ENSMUSG00000022636	Alcam
ENSMUSG00000041607	Mbp		ENSMUSG00000022494	Shisa9		ENSMUSG00000022762	Ncam2
ENSMUSG00000041936	Agrn		ENSMUSG00000022523	Fgf12		ENSMUSG00000022766	Serpind1
ENSMUSG00000042436	Mfap4		ENSMUSG00000022594	Lynx1		ENSMUSG00000022799	Arhgap31
ENSMUSG00000042453	Reln		ENSMUSG00000022665	Ccdc80		ENSMUSG00000022822	Abcc5
ENSMUSG00000042499	Hoxd11		ENSMUSG00000022856	Tmem41a		ENSMUSG00000023000	Dhh
ENSMUSG00000042942	Greb1l		ENSMUSG00000022893	Adamts1		ENSMUSG00000023143	Nagpa
ENSMUSG00000045573	Penk		ENSMUSG00000022956	Atp5o		ENSMUSG00000023965	Fbxl17
ENSMUSG00000047976	Kcna1		ENSMUSG00000023015	Racgap1		ENSMUSG00000024084	Qpct
ENSMUSG00000048458	6530418L21Rik		ENSMUSG00000023031	Cela1		ENSMUSG00000024112	Cacna1h
ENSMUSG00000049265	Kcnk3		ENSMUSG00000023224	Serping1		ENSMUSG00000024194	Cuta
ENSMUSG00000050368	Hoxd10		ENSMUSG00000023885	Thbs2		ENSMUSG00000024242	Map4k3
ENSMUSG00000053198	Prx		ENSMUSG00000024011	Pi16		ENSMUSG00000024256	Adcyap1
ENSMUSG00000053963	6330403A02Rik		ENSMUSG00000024236	Svil		ENSMUSG00000024261	Syt4
ENSMUSG00000055026	Gabrg3		ENSMUSG00000024411	Aqp4		ENSMUSG00000024366	Gfra3
ENSMUSG00000055435	Maf		ENSMUSG00000024424	Ttc39c		ENSMUSG00000024553	Galr1
ENSMUSG00000056306	6030405A18Rik		ENSMUSG00000024529	Lox		ENSMUSG00000024583	Txnl1
ENSMUSG00000056966	Gjc3		ENSMUSG00000024534	Sncaip		ENSMUSG00000024661	Fth1
ENSMUSG00000058897	Col25a1		ENSMUSG00000024598	Fbn2		ENSMUSG00000025090	1700011F14Rik
ENSMUSG00000060257	Scrt2		ENSMUSG00000024659	Anxa1		ENSMUSG00000025154	Arhgap19
ENSMUSG00000061535	C1qtnf7		ENSMUSG00000024713	Pcsk5		ENSMUSG00000025372	Baiap2
ENSMUSG00000061762	Tac1		ENSMUSG00000024725	Ostf1		ENSMUSG00000025630	Hprt
ENSMUSG00000062991	Nrg1		ENSMUSG00000024867	Pip5k1b		ENSMUSG00000025759	Mfsd8
ENSMUSG00000063564	Col23a1		ENSMUSG00000024899	Papss2		ENSMUSG00000025780	Itih5
ENSMUSG00000066477	Gm16551		ENSMUSG00000025044	Msr1		ENSMUSG00000025823	Pdia4
ENSMUSG00000070570	Slc17a7		ENSMUSG00000025321	Itgb8		ENSMUSG00000025938	Slco5a1
ENSMUSG00000074802	Gas2l3		ENSMUSG00000025370	Cdh9		ENSMUSG00000025964	Adam23
ENSMUSG00000075592	Nynrin		ENSMUSG00000025723	Nmb		ENSMUSG00000026095	Asnsd1
ENSMUSG00000087515	Gm13554		ENSMUSG00000025730	Rab40c		ENSMUSG00000026110	Mgat4a
ENSMUSG00000089706	B230216N24Rik		ENSMUSG00000026028	Trak2		ENSMUSG00000026179	Pnkd
ENSMUSG00000090992	Gm17588		ENSMUSG00000026100	Mstn		ENSMUSG00000026204	Ptprn
ENSMUSG00000092060	Bend4		ENSMUSG00000026193	Fn1		ENSMUSG00000026255	Efhd1
ENSMUSG00000092315	Gm20440		ENSMUSG00000026201	Stk16		ENSMUSG00000026389	Steap3
			ENSMUSG00000026202	Tuba4a		ENSMUSG00000026442	Nfasc
			ENSMUSG00000026270	Capn10		ENSMUSG00000026452	Syt2
			ENSMUSG00000026312	Cdh7		ENSMUSG00000026463	Atp2b4
			ENSMUSG00000026360	Rgs2		ENSMUSG00000026483	Fam129a
			ENSMUSG00000026385	Dbi		ENSMUSG00000026563	Tada1
			ENSMUSG00000026614	Slc30a10		ENSMUSG00000026678	Rgs5
			ENSMUSG00000026674	Ddr2		ENSMUSG00000026730	Pter
			ENSMUSG00000026688	Mgst3		ENSMUSG00000027016	Zfp385b
			ENSMUSG00000026712	Mrc1		ENSMUSG00000027078	Ube2l6
			ENSMUSG00000026893	Gca		ENSMUSG00000027208	Fgf7
			ENSMUSG00000026980	Ly75		ENSMUSG00000027223	Mapk8ip1
			ENSMUSG00000027171	Prrg4		ENSMUSG00000027248	Pdia3
			ENSMUSG00000027188	Pamr1		ENSMUSG00000027315	Spint1
			ENSMUSG00000027204	Fbn1		ENSMUSG00000027333	Smox
			ENSMUSG00000027273	Snap25		ENSMUSG00000027438	Napb
			ENSMUSG00000027559	Car3		ENSMUSG00000027562	Car2
			ENSMUSG00000027737	Slc7a11		ENSMUSG00000027584	Oprl1
			ENSMUSG00000027805	Pfn2		ENSMUSG00000027712	Anxa5
			ENSMUSG00000027860	Vangl1		ENSMUSG00000027833	Shox2
			ENSMUSG00000027878	Notch2		ENSMUSG00000027907	S100a11
			ENSMUSG00000027966	Col11a1		ENSMUSG00000027977	Ndst3
			ENSMUSG00000027996	Sfrp2		ENSMUSG00000028249	Sdcbp
			ENSMUSG00000028031	Dkk2		ENSMUSG00000028530	Jak1
			ENSMUSG00000028145	Them4		ENSMUSG00000028701	1520402A15Rik
			ENSMUSG00000028360	Slc44a5		ENSMUSG00000028763	Hspg2
			ENSMUSG00000028367	Txn1		ENSMUSG00000028854	Slc9a1
			ENSMUSG00000028370	Pappa		ENSMUSG00000028927	Padi2
			ENSMUSG00000028399	Ptprd		ENSMUSG00000029193	Cckar
			ENSMUSG00000028517	Ppap2b		ENSMUSG00000029245	Epha5
			ENSMUSG00000028519	Dab1		ENSMUSG00000029304	Spp1
			ENSMUSG00000028600	Podn		ENSMUSG00000029338	Antxr2
			ENSMUSG00000029163	Emilin1		ENSMUSG00000029474	Rnf34
			ENSMUSG00000029231	Pdgfra		ENSMUSG00000030337	Vamp1
			ENSMUSG00000029334	Prkg2		ENSMUSG00000030361	Klrb1a
			ENSMUSG00000029621	Arpc1a		ENSMUSG00000030500	Slc17a6
			ENSMUSG00000029622	Arpc1b		ENSMUSG00000030525	Chrna7
			ENSMUSG00000029675	Eln		ENSMUSG00000030602	Pak4
			ENSMUSG00000029757	Dync1i1		ENSMUSG00000030669	Calca
			ENSMUSG00000029778	Adcyap1r1		ENSMUSG00000030731	Syt3
			ENSMUSG00000030047	Arhgap25		ENSMUSG00000030754	Copb1
			ENSMUSG00000030067	Foxp1		ENSMUSG00000030806	Stx1b
			ENSMUSG00000030199	Etv6		ENSMUSG00000030852	Tacc2
			ENSMUSG00000030351	Tspan11		ENSMUSG00000031004	Mki67
			ENSMUSG00000030554	Synm		ENSMUSG00000031137	Fgf13
			ENSMUSG00000030603	Psmc4		ENSMUSG00000031216	Stard8
			ENSMUSG00000030616	Sytl2		ENSMUSG00000031298	Gpr64
			ENSMUSG00000030787	Lyve1		ENSMUSG00000031342	Gpm6b
			ENSMUSG00000030844	Rgs10		ENSMUSG00000031367	Ap1s2
			ENSMUSG00000030847	Bag3		ENSMUSG00000031374	Zfp92
			ENSMUSG00000031072	Oraov1		ENSMUSG00000031492	Chrnb3
			ENSMUSG00000031283	Chrdl1		ENSMUSG00000031502	Col4a1
			ENSMUSG00000031375	Bgn		ENSMUSG00000031503	Col4a2
			ENSMUSG00000031486	Gpr124		ENSMUSG00000031548	Sfrp1
			ENSMUSG00000031530	Dusp4		ENSMUSG00000031684	Slc10a7
			ENSMUSG00000031557	Plekha2		ENSMUSG00000031703	Itfg1
			ENSMUSG00000031654	Cbln1		ENSMUSG00000031775	Pllp
			ENSMUSG00000031783	Polr2c		ENSMUSG00000031885	Cbfb
			ENSMUSG00000031848	Lsm4		ENSMUSG00000031932	Gpr83
			ENSMUSG00000031871	Cdh5		ENSMUSG00000032053	Pou2af1
			ENSMUSG00000031937	2200002K05Rik		ENSMUSG00000032060	Cryab
			ENSMUSG00000031983	2310022B05Rik		ENSMUSG00000032076	Cadm1
			ENSMUSG00000032011	Thy1		ENSMUSG00000032172	Olfm2
			ENSMUSG00000032118	Fez1		ENSMUSG00000032252	Glce
			ENSMUSG00000032224	Fam81a		ENSMUSG00000032348	Gsta4
			ENSMUSG00000032231	Anxa2		ENSMUSG00000032355	2310046A06Rik
			ENSMUSG00000032289	Thsd4		ENSMUSG00000032437	Stt3b
			ENSMUSG00000032332	Col12a1		ENSMUSG00000032470	Mras
			ENSMUSG00000032334	Loxl1		ENSMUSG00000032570	Atp2c1
			ENSMUSG00000032340	Neo1		ENSMUSG00000032849	Abcc4
			ENSMUSG00000032368	Zic1		ENSMUSG00000033361	Prrg3
			ENSMUSG00000032754	Slc24a6		ENSMUSG00000033579	Fa2h
			ENSMUSG00000032946	Rasgrp2		ENSMUSG00000033585	Ndn
			ENSMUSG00000033022	Cdo1		ENSMUSG00000033781	Asb13
			ENSMUSG00000033152	Podxl2		ENSMUSG00000033849	B3galt2
			ENSMUSG00000033208	S100b		ENSMUSG00000034570	Inpp5j
			ENSMUSG00000033420	Antxr1		ENSMUSG00000034839	Larp6
			ENSMUSG00000033487	Fndc3a		ENSMUSG00000034898	Filip1
			ENSMUSG00000033717	Adra2a		ENSMUSG00000035093	Secisbp2l
			ENSMUSG00000034006	Pqlc1		ENSMUSG00000035181	Heatr5a
			ENSMUSG00000034109	Golim4		ENSMUSG00000035566	Pcdh17
			ENSMUSG00000034424	Gcsh		ENSMUSG00000035790	1500031L02Rik
			ENSMUSG00000034462	Pkd2		ENSMUSG00000035849	Krt222
			ENSMUSG00000034463	Scara3		ENSMUSG00000035864	Syt1
			ENSMUSG00000034910	Pygo1		ENSMUSG00000036009	BC067068
			ENSMUSG00000035131	Fam5c		ENSMUSG00000036437	Npy1r
			ENSMUSG00000035239	Neu3		ENSMUSG00000036502	Fam70a
			ENSMUSG00000035258	Abi3bp		ENSMUSG00000036533	Cdc42ep3
			ENSMUSG00000035673	Sbno2		ENSMUSG00000036560	Lgi4
			ENSMUSG00000035873	Pawr		ENSMUSG00000036699	Zcchc12
			ENSMUSG00000036192	Rorb		ENSMUSG00000036782	Klhl13
			ENSMUSG00000036218	Pdzrn4		ENSMUSG00000036902	Neto2
			ENSMUSG00000036251	Trpm8		ENSMUSG00000037610	Kcnmb2
			ENSMUSG00000036309	Skp1a		ENSMUSG00000037685	Atp8a1
			ENSMUSG00000036352	Ubac1		ENSMUSG00000037736	Limch1
			ENSMUSG00000036585	Fgf1		ENSMUSG00000037965	Zc3h7a
			ENSMUSG00000036596	Cpz		ENSMUSG00000038242	Aox4
			ENSMUSG00000036606	Plxnb2		ENSMUSG00000038370	Pcp4l1
			ENSMUSG00000036617	Etl4		ENSMUSG00000038371	Sbf2
			ENSMUSG00000036856	Wnt4		ENSMUSG00000038486	Sv2a
			ENSMUSG00000036972	Zic4		ENSMUSG00000038633	Degs1
			ENSMUSG00000037014	Sstr4		ENSMUSG00000038700	Hoxb5
			ENSMUSG00000037071	Scd1		ENSMUSG00000038732	Mboat1
			ENSMUSG00000037224	Zfyve28		ENSMUSG00000038740	Fam125b
			ENSMUSG00000037353	Letmd1		ENSMUSG00000038816	Ctnnal1
			ENSMUSG00000037362	Nov		ENSMUSG00000039046	Usp6nl
			ENSMUSG00000037490	Slc2a12		ENSMUSG00000039081	Zfp503
			ENSMUSG00000037664	Cdkn1c		ENSMUSG00000039270	Megf9
			ENSMUSG00000037795	N4bp2		ENSMUSG00000039542	Ncam1
			ENSMUSG00000037962	Fam101a		ENSMUSG00000039579	Grin3a
			ENSMUSG00000038119	Cdon		ENSMUSG00000039683	Sdk1
			ENSMUSG00000038156	Spon1		ENSMUSG00000039747	Orai2
			ENSMUSG00000038210	Hoxa11		ENSMUSG00000039952	Dag1
			ENSMUSG00000038233	Fam198a		ENSMUSG00000039954	Stk32a
			ENSMUSG00000038236	Hoxa7		ENSMUSG00000039960	Rhou
			ENSMUSG00000038301	Snx10		ENSMUSG00000040035	Disp2
			ENSMUSG00000038677	Scube3		ENSMUSG00000040118	Cacna2d1
			ENSMUSG00000038721	Hoxb7		ENSMUSG00000040428	Plekha4
			ENSMUSG00000038903	Ccdc68		ENSMUSG00000040809	Chi3l3
			ENSMUSG00000039057	Myo16		ENSMUSG00000040907	Atp1a3
			ENSMUSG00000039062	Anpep		ENSMUSG00000041216	Clvs1
			ENSMUSG00000039488	Cntn5		ENSMUSG00000041245	Wnk3-ps
			ENSMUSG00000039646	Vasn		ENSMUSG00000041261	Car8
			ENSMUSG00000039787	Cercam		ENSMUSG00000041297	Cdk13
			ENSMUSG00000039910	Cited2		ENSMUSG00000041552	Ptchd1
			ENSMUSG00000039942	Ptger4		ENSMUSG00000041642	Kif21b
			ENSMUSG00000040125	Gpr26		ENSMUSG00000041741	Pde3a
			ENSMUSG00000040147	Maob		ENSMUSG00000042115	Klhdc8a
			ENSMUSG00000040152	Thbs1		ENSMUSG00000042116	Vwa1
			ENSMUSG00000040164	Kcns1		ENSMUSG00000042208	0610010F05Rik
			ENSMUSG00000040249	Lrp1		ENSMUSG00000042246	Tmc7
			ENSMUSG00000040373	Cacng5		ENSMUSG00000042428	Mgat3
			ENSMUSG00000040420	Cdh18		ENSMUSG00000042644	Itpr3
			ENSMUSG00000040536	Necab1		ENSMUSG00000042662	Dusp15
			ENSMUSG00000040569	Slc26a7		ENSMUSG00000042671	Rgs8
			ENSMUSG00000040584	Abcb1a		ENSMUSG00000042700	Sipa1l1
			ENSMUSG00000040612	Ildr2		ENSMUSG00000042761	Mrap2
			ENSMUSG00000041075	Fzd7		ENSMUSG00000042817	Flt3
			ENSMUSG00000041117	Ccdc8		ENSMUSG00000042826	Fgf11
			ENSMUSG00000041380	Htr2c		ENSMUSG00000043298	C030030A07Rik
			ENSMUSG00000041481	Serpina3g		ENSMUSG00000043384	Gprasp1
			ENSMUSG00000041559	Fmod		ENSMUSG00000043391	2510009E07Rik
			ENSMUSG00000041594	Tmtc4		ENSMUSG00000043557	Mdga1
			ENSMUSG00000041700	Lhfpl1		ENSMUSG00000043924	A330049M08Rik
			ENSMUSG00000042182	Bend6		ENSMUSG00000044288	Cnr1
			ENSMUSG00000042401	Crtac1		ENSMUSG00000044505	Lingo4
			ENSMUSG00000042734	Ttc9		ENSMUSG00000044847	Lsm11
			ENSMUSG00000042961	Egflam		ENSMUSG00000045071	E130308A19Rik
			ENSMUSG00000042962	Gm5436		ENSMUSG00000045246	Kcng4
			ENSMUSG00000043013	Onecut1		ENSMUSG00000045659	Plekha7
			ENSMUSG00000043441	Gpr149		ENSMUSG00000045679	Pqlc3
			ENSMUSG00000043556	Fbxl7		ENSMUSG00000045999	AY036118
			ENSMUSG00000044337	Cxcr7		ENSMUSG00000046093	Hpcal4
			ENSMUSG00000044734	Serpinb1a		ENSMUSG00000046157	Tmem229b
			ENSMUSG00000045098	Suv420h1		ENSMUSG00000046167	Gldn
			ENSMUSG00000045613	Chrm2		ENSMUSG00000046179	E2f8
			ENSMUSG00000046186	Cd109		ENSMUSG00000046314	Stxbp6
			ENSMUSG00000046561	Arsj		ENSMUSG00000046337	Fam178b
			ENSMUSG00000046714	Foxc2		ENSMUSG00000046731	Kctd11
			ENSMUSG00000046743	Fat4		ENSMUSG00000046805	Mpeg1
			ENSMUSG00000046818	Ddit4l		ENSMUSG00000046841	Ckap4
			ENSMUSG00000046993	Gm5637		ENSMUSG00000046997	Spsb4
			ENSMUSG00000047497	Adamts12		ENSMUSG00000047216	Cdh19
			ENSMUSG00000047557	Lxn		ENSMUSG00000047261	Gap43
			ENSMUSG00000047606	Ankrd34c		ENSMUSG00000047490	4932411E22Rik
			ENSMUSG00000047643	Gm5454		ENSMUSG00000047773	Ankfn1
			ENSMUSG00000047686	Zcchc5		ENSMUSG00000047879	Usp14
			ENSMUSG00000047786	Lix1		ENSMUSG00000048385	Scrt1
			ENSMUSG00000047986	Palm3		ENSMUSG00000048978	Nrsn1
			ENSMUSG00000048107	Kctd12		ENSMUSG00000049100	Pcdh10
			ENSMUSG00000048126	Col6a3		ENSMUSG00000049281	Scn3b
			ENSMUSG00000048482	Bdnf		ENSMUSG00000049600	Zbtb45
			ENSMUSG00000048540	Nhlh2		ENSMUSG00000049630	C1ql3
			ENSMUSG00000048583	Igf2		ENSMUSG00000049744	Arhgap15
			ENSMUSG00000049107	Ntf3		ENSMUSG00000050558	Prokr2
			ENSMUSG00000049130	C5ar1		ENSMUSG00000050711	Scg2
			ENSMUSG00000050288	Fzd2		ENSMUSG00000050822	Slc29a4
			ENSMUSG00000050295	Foxc1		ENSMUSG00000050875	A730017C20Rik
			ENSMUSG00000050321	Neto1		ENSMUSG00000051029	Serpinb1b
			ENSMUSG00000050328	Hoxc12		ENSMUSG00000051146	Camk2n2
			ENSMUSG00000050953	Gja1		ENSMUSG00000051355	Commd1
			ENSMUSG00000052456	Asna1		ENSMUSG00000051650	B3gnt2
			ENSMUSG00000052504	Epha3		ENSMUSG00000051652	Lrrc3
			ENSMUSG00000052613	Pcdh15		ENSMUSG00000051980	Casr
			ENSMUSG00000052854	Nrk		ENSMUSG00000052105	1110012J17Rik
			ENSMUSG00000052942	Glis3		ENSMUSG00000052305	Hbb-b1
			ENSMUSG00000052957	Gas1		ENSMUSG00000052430	Bmpr1b
			ENSMUSG00000053007	Creb5		ENSMUSG00000052459	Atp6v1a
			ENSMUSG00000054459	Vsnl1		ENSMUSG00000052468	Pmp2
			ENSMUSG00000054555	Adam12		ENSMUSG00000052560	Cpne8
			ENSMUSG00000055653	Gpc3		ENSMUSG00000053617	Sh3pxd2a
			ENSMUSG00000056174	Col8a2		ENSMUSG00000053626	Tll1
			ENSMUSG00000056427	Slit3		ENSMUSG00000053646	Plxnb1
			ENSMUSG00000056481	Cd248		ENSMUSG00000054693	Adam10
			ENSMUSG00000056486	Chn1		ENSMUSG00000055254	Ntrk2
			ENSMUSG00000056515	Rab31		ENSMUSG00000056423	Uts2d
			ENSMUSG00000058153	Sez6l		ENSMUSG00000056553	Ptprn2
			ENSMUSG00000058571	Gpc6		ENSMUSG00000056569	Mpz
			ENSMUSG00000058624	Gda		ENSMUSG00000056737	Capg
			ENSMUSG00000059003	Grin2a		ENSMUSG00000056755	Grm7
			ENSMUSG00000059187	Fam19a1		ENSMUSG00000057092	Fxyd3
			ENSMUSG00000059326	Csf2ra		ENSMUSG00000057315	Arhgap24
			ENSMUSG00000059734	Ndufs8		ENSMUSG00000057367	Birc2
			ENSMUSG00000060044	Tmem26		ENSMUSG00000057440	Mpp7
			ENSMUSG00000060240	Cend1		ENSMUSG00000057455	Rit2
			ENSMUSG00000060594	Layn		ENSMUSG00000057969	Sema3b
			ENSMUSG00000061186	Sfmbt2		ENSMUSG00000058966	Fam57b
			ENSMUSG00000062151	Unc13c		ENSMUSG00000059146	Ntrk3
			ENSMUSG00000062580	Timm17a		ENSMUSG00000059361	Nrsn2
			ENSMUSG00000066687	Zbtb16		ENSMUSG00000059713	Rcan3
			ENSMUSG00000066842	Hmcn1		ENSMUSG00000059895	Ptp4a3
			ENSMUSG00000067578	Cbln4		ENSMUSG00000060675	Pla2g16
			ENSMUSG00000067586	S1pr3		ENSMUSG00000061080	Lsamp
			ENSMUSG00000067780	Pi15		ENSMUSG00000062078	Qk
			ENSMUSG00000068122	Agtr2		ENSMUSG00000062785	Kcnc3
			ENSMUSG00000068196	Col8a1		ENSMUSG00000063358	Mapk1
			ENSMUSG00000068220	Lgals1		ENSMUSG00000063628	Gm7665
			ENSMUSG00000068762	Gstm6		ENSMUSG00000065954	Tacc1
			ENSMUSG00000069378	Prdm6		ENSMUSG00000066058	Cldn19
			ENSMUSG00000069899	Gm12166		ENSMUSG00000067017	Gm3608
			ENSMUSG00000070348	Ccnd1		ENSMUSG00000068373	D430041D05Rik
			ENSMUSG00000070866	Zfp804a		ENSMUSG00000068740	Celsr2
			ENSMUSG00000071356	Reg3b		ENSMUSG00000068922	Msto1
			ENSMUSG00000073154	9330158H04Rik		ENSMUSG00000070565	Rasal2
			ENSMUSG00000073530	Pappa2		ENSMUSG00000070687	Htr1d
			ENSMUSG00000073805	Fam196a		ENSMUSG00000070691	Runx3
			ENSMUSG00000074480	Mex3a		ENSMUSG00000071176	Arhgef10
			ENSMUSG00000074505	Fat3		ENSMUSG00000072966	Gprasp2
			ENSMUSG00000074622	Mafb		ENSMUSG00000073940	Hbb-b2
			ENSMUSG00000074743	Thbd		ENSMUSG00000074415	2610203C20Rik
			ENSMUSG00000078706	Gm53		ENSMUSG00000074643	Cpne1
			ENSMUSG00000078963	Hsbp1l1		ENSMUSG00000074892	B3galt5
			ENSMUSG00000079278	Tmem233		ENSMUSG00000075334	Rprm
			ENSMUSG00000080966	Gm6263		ENSMUSG00000078307	AI593442
			ENSMUSG00000081999	Gm13461		ENSMUSG00000079415	Cntf
			ENSMUSG00000082160	Gm11578		ENSMUSG00000079598	Clec2l
			ENSMUSG00000082431	Gm7110		ENSMUSG00000082575	Gm13050
			ENSMUSG00000083774	Gm7180		ENSMUSG00000085645	0610040B09Rik
			ENSMUSG00000085007	Gm11549		ENSMUSG00000085957	Syna
			ENSMUSG00000085128	Gm2115		ENSMUSG00000086693	A730081D07Rik
			ENSMUSG00000085139	A730046J19Rik		ENSMUSG00000087473	Gm13883
			ENSMUSG00000085828	Gm15612		ENSMUSG00000090061	3110047P20Rik
			ENSMUSG00000085838	Gm13706		ENSMUSG00000090272	Mndal
			ENSMUSG00000086040	Wipf3		ENSMUSG00000091479	Gm17035
			ENSMUSG00000086544	Gm13704		ENSMUSG00000093425
			ENSMUSG00000086587	Gm11837
			ENSMUSG00000086847	Gm16065
			ENSMUSG00000086903	Gm16258
			ENSMUSG00000087670	9530036M11Rik
			ENSMUSG00000090275	Cbln1
			ENSMUSG00000090648	Gm17446
			ENSMUSG00000090667	Gm765
			ENSMUSG00000091204	Gm7271
			ENSMUSG00000091243	Vgll3
			ENSMUSG00000091323	Gm12166
			ENSMUSG00000091387	Gcnt4
			ENSMUSG00000091478	Gm10039
			ENSMUSG00000093550	Higd1c
			ENSMUSG00000093662
			ENSMUSG00000093789
			ENSMUSG00000000552	Zfp385a
			ENSMUSG00000001138	Cnnm3
			ENSMUSG00000001313	Rnd2
			ENSMUSG00000001555	Fkbp10
			ENSMUSG00000001661	Hoxc6
			ENSMUSG00000001865	Cpa3
			ENSMUSG00000001891	Ugp2
			ENSMUSG00000001911	Nfix
			ENSMUSG00000002032	Tmem25
			ENSMUSG00000002228	Ppm1j
			ENSMUSG00000002580	1810046J19Rik
			ENSMUSG00000002997	Prkar2b
			ENSMUSG00000003033	Ap1m1
			ENSMUSG00000003072	Atp5d
			ENSMUSG00000003746	Man1a
			ENSMUSG00000004044	Ptrf
			ENSMUSG00000004105	Angptl2
			ENSMUSG00000004328	Hif3a
			ENSMUSG00000005360	Slc1a3
			ENSMUSG00000005779	Psmb4
			ENSMUSG00000006386	Tek
			ENSMUSG00000008226	Scrn3
			ENSMUSG00000008575	Nfib
			ENSMUSG00000009076	Zmat5
			ENSMUSG00000009687	Fxyd5
			ENSMUSG00000010307	Tmem86a
			ENSMUSG00000010914	Pdhx
			ENSMUSG00000010936	Vac14
			ENSMUSG00000011837	Snapc2
			ENSMUSG00000013275	Slc41a1
			ENSMUSG00000013415	Igf2bp1
			ENSMUSG00000013584	Aldh1a2
			ENSMUSG00000014329	Bicc1
			ENSMUSG00000014769	Psmb1
			ENSMUSG00000015994	Fnta
			ENSMUSG00000016024	Lbp
			ENSMUSG00000016319	Slc25a5
			ENSMUSG00000017412	Cacnb4
			ENSMUSG00000017754	Pltp
			ENSMUSG00000017897	Eya2
			ENSMUSG00000018102	Hist1h2bc
			ENSMUSG00000018770	Atp5g3
			ENSMUSG00000018819	Lsp1
			ENSMUSG00000018900	Slc22a5
			ENSMUSG00000019194	Scn1b
			ENSMUSG00000019874	Fabp7
			ENSMUSG00000019889	Ptprk
			ENSMUSG00000020105	Lrig3
			ENSMUSG00000020140	Lgr5
			ENSMUSG00000020170	Frs2
			ENSMUSG00000020205	Phlda1
			ENSMUSG00000020321	Mdh1
			ENSMUSG00000020326	Ccng1
			ENSMUSG00000020333	Acsl6
			ENSMUSG00000020644	Id2
			ENSMUSG00000020715	Ern1
			ENSMUSG00000020866	Cacna1g
			ENSMUSG00000020949	Fkbp3
			ENSMUSG00000021003	Galc
			ENSMUSG00000021124	Vti1b
			ENSMUSG00000021198	Unc79
			ENSMUSG00000021318	Gli3
			ENSMUSG00000021388	Aspn
			ENSMUSG00000021646	Mccc2
			ENSMUSG00000021676	Iqgap2
			ENSMUSG00000021779	Thrb
			ENSMUSG00000021994	Wnt5a
			ENSMUSG00000022150	Dab2
			ENSMUSG00000022212	Cpne6
			ENSMUSG00000022261	Sdc2
			ENSMUSG00000022474	Pmm1
			ENSMUSG00000022505	Emp2
			ENSMUSG00000022551	Cyc1
			ENSMUSG00000022676	Snai2
			ENSMUSG00000022687	Boc
			ENSMUSG00000022754	Tmem45a
			ENSMUSG00000022807	Osbpl11
			ENSMUSG00000023033	Scn8a
			ENSMUSG00000023034	Nr4a1
			ENSMUSG00000023055	Calcoco1
			ENSMUSG00000023886	Smoc2
			ENSMUSG00000024076	Vit
			ENSMUSG00000024085	Man2a1
			ENSMUSG00000024558	Mapk4
			ENSMUSG00000024640	Psat1
			ENSMUSG00000024644	Cndp2
			ENSMUSG00000024647	Cbln2
			ENSMUSG00000024799	Tm7sf2
			ENSMUSG00000024985	Tcf7l2
			ENSMUSG00000024998	Plce1
			ENSMUSG00000025492	Ifitm3
			ENSMUSG00000025499	Hras1
			ENSMUSG00000025648	Pfkfb4
			ENSMUSG00000025892	Gria4
			ENSMUSG00000025969	Nrp2
			ENSMUSG00000026042	Col5a2
			ENSMUSG00000026109	Tmeff2
			ENSMUSG00000026209	Dnpep
			ENSMUSG00000026260	Ndufa10
			ENSMUSG00000026335	Pam
			ENSMUSG00000026365	Cfh
			ENSMUSG00000026473	Glul
			ENSMUSG00000026479	Lamc2
			ENSMUSG00000026778	Prkcq
			ENSMUSG00000026817	Ak1
			ENSMUSG00000026837	Col5a1
			ENSMUSG00000026969	Fam166a
			ENSMUSG00000027030	Stk39
			ENSMUSG00000027082	Tfpi
			ENSMUSG00000027131	Tmem85
			ENSMUSG00000027164	Traf6
			ENSMUSG00000027199	Gatm
			ENSMUSG00000027340	Slc23a2
			ENSMUSG00000027489	Necab3
			ENSMUSG00000027519	Rab22a
			ENSMUSG00000027566	Psma7
			ENSMUSG00000027678	Ncoa3
			ENSMUSG00000027777	Schip1
			ENSMUSG00000027832	Ptx3
			ENSMUSG00000027868	Tbx15
			ENSMUSG00000027955	Fam198b
			ENSMUSG00000028020	Glrb
			ENSMUSG00000028121	Bcar3
			ENSMUSG00000028127	Abcd3
			ENSMUSG00000028159	Dapp1
			ENSMUSG00000028194	Ddah1
			ENSMUSG00000028222	Calb1
			ENSMUSG00000028289	Epha7
			ENSMUSG00000028413	B4galt1
			ENSMUSG00000028447	Dctn3
			ENSMUSG00000028476	Reck
			ENSMUSG00000028555	Ttc39a
			ENSMUSG00000028648	Ndufs5
			ENSMUSG00000028719	Cmpk1
			ENSMUSG00000028773	Fabp3
			ENSMUSG00000028843	Sh3bgrl3
			ENSMUSG00000028871	Rspo1
			ENSMUSG00000028909	Ptpru
			ENSMUSG00000028964	Park7
			ENSMUSG00000028980	H6pd
			ENSMUSG00000029223	Uchl1
			ENSMUSG00000029361	Nos1
			ENSMUSG00000029381	Shroom3
			ENSMUSG00000029449	Rhof
			ENSMUSG00000029563	Foxp2
			ENSMUSG00000029649	Pomp
			ENSMUSG00000029661	Col1a2
			ENSMUSG00000029669	Tspan12
			ENSMUSG00000029710	Ephb4
			ENSMUSG00000029718	Pcolce
			ENSMUSG00000029752	Asns
			ENSMUSG00000030045	Mrpl19
			ENSMUSG00000030086	Chchd6
			ENSMUSG00000030342	Cd9
			ENSMUSG00000030424	Zfp939
			ENSMUSG00000030688	Stard10
			ENSMUSG00000030711	Sult1a1
			ENSMUSG00000030751	Psma1
			ENSMUSG00000030786	Itgam
			ENSMUSG00000030849	Fgfr2
			ENSMUSG00000031070	Mrgprf
			ENSMUSG00000031103	Elf4
			ENSMUSG00000031189	Aff2
			ENSMUSG00000031217	Efnb1
			ENSMUSG00000031355	Arhgap6
			ENSMUSG00000031380	Figf
			ENSMUSG00000031425	Plp1
			ENSMUSG00000031434	Morc4
			ENSMUSG00000031465	Angpt2
			ENSMUSG00000031595	Pdgfrl
			ENSMUSG00000031841	Cdh13
			ENSMUSG00000031990	Jam3
			ENSMUSG00000032020	Ubash3b
			ENSMUSG00000032112	Trappc4
			ENSMUSG00000032202	Rab27a
			ENSMUSG00000032314	Etfa
			ENSMUSG00000032374	Plod2
			ENSMUSG00000032394	Igdcc3
			ENSMUSG00000032418	Me1
			ENSMUSG00000032624	Eml4
			ENSMUSG00000032741	Tpcn1
			ENSMUSG00000032788	Pdxk
			ENSMUSG00000032802	Srxn1
			ENSMUSG00000032816	Igdcc4
			ENSMUSG00000032855	Pkd1
			ENSMUSG00000032925	Itgbl1
			ENSMUSG00000032936	Camkv
			ENSMUSG00000033107	Rnf125
			ENSMUSG00000033149	Phldb2
			ENSMUSG00000033209	Ttc28
			ENSMUSG00000033227	Wnt6
			ENSMUSG00000033350	Chst2
			ENSMUSG00000033909	Usp36
			ENSMUSG00000033960	9430020K01Rik
			ENSMUSG00000034164	Emid1
			ENSMUSG00000034235	Usp54
			ENSMUSG00000034285	Nipsnap1
			ENSMUSG00000034320	Slc26a2
			ENSMUSG00000034324	Tmem132c
			ENSMUSG00000034435	Tmem30b
			ENSMUSG00000034522	Zfp395
			ENSMUSG00000034602	Mon2
			ENSMUSG00000034610	Zcchc11
			ENSMUSG00000034687	Fras1
			ENSMUSG00000034818	Celf5
			ENSMUSG00000034842	Art3
			ENSMUSG00000035027	Map2k2
			ENSMUSG00000035234	Fam175a
			ENSMUSG00000035273	Hpse
			ENSMUSG00000035297	Cops4
			ENSMUSG00000035754	Wdr18
			ENSMUSG00000035834	Polr3g
			ENSMUSG00000035954	Dock4
			ENSMUSG00000036103	Colec12
			ENSMUSG00000036181	Hist1h1c
			ENSMUSG00000036279	Zbtb20
			ENSMUSG00000036412	Arsi
			ENSMUSG00000036528	Ppfibp2
			ENSMUSG00000036568	BC032203
			ENSMUSG00000036578	Fxyd7
			ENSMUSG00000036748	Cuedc2
			ENSMUSG00000036863	Syde2
			ENSMUSG00000036916	Zfp280c
			ENSMUSG00000037003	Tenc1
			ENSMUSG00000037174	Elf2
			ENSMUSG00000037206	Islr
			ENSMUSG00000037415	Ranbp10
			ENSMUSG00000037509	Arhgef4
			ENSMUSG00000037791	Phf12
			ENSMUSG00000037935	Smarce1
			ENSMUSG00000038028	9630033F20Rik
			ENSMUSG00000038244	Mical2
			ENSMUSG00000038375	Trp53inp2
			ENSMUSG00000038600	Atp6v0a4
			ENSMUSG00000038690	Atp5j2
			ENSMUSG00000039087	Rreb1
			ENSMUSG00000039109	F13a1
			ENSMUSG00000039114	Nrn1
			ENSMUSG00000039419	Cntnap2
			ENSMUSG00000039462	Col10a1
			ENSMUSG00000039483	Asb6
			ENSMUSG00000039601	Rcan2
			ENSMUSG00000039835	Nhsl1
			ENSMUSG00000039899	Fgl2
			ENSMUSG00000040363	Bcor
			ENSMUSG00000040521	Tsfm
			ENSMUSG00000040631	Dok4
			ENSMUSG00000040852	Plekhh2
			ENSMUSG00000040855	Reps2
			ENSMUSG00000041028	Ghitm
			ENSMUSG00000041134	Cyyr1
			ENSMUSG00000041219	Arhgap11a
			ENSMUSG00000041329	Atp1b2
			ENSMUSG00000041556	Fbxo2
			ENSMUSG00000041571	Sepw1
			ENSMUSG00000041695	Kcnj2
			ENSMUSG00000041703	Zic5
			ENSMUSG00000041842	Fhdc1
			ENSMUSG00000041961	Znrf3
			ENSMUSG00000042046	Dstyk
			ENSMUSG00000042156	Dzip1
			ENSMUSG00000042473	Tbc1d8b
			ENSMUSG00000042507	C130039O16Rik
			ENSMUSG00000042532	Golga7b
			ENSMUSG00000042821	Snai1
			ENSMUSG00000043289	Mei4
			ENSMUSG00000043445	Pgp
			ENSMUSG00000043850	Clrn1
			ENSMUSG00000044033	Ccdc141
			ENSMUSG00000044167	Foxo1
			ENSMUSG00000044177	Wfikkn2
			ENSMUSG00000044674	Fzd1
			ENSMUSG00000045648	Vwc2l
			ENSMUSG00000045896	Paip2b
			ENSMUSG00000046318	Ccbe1
			ENSMUSG00000046321	Hs3st2
			ENSMUSG00000046432	Ngfrap1
			ENSMUSG00000046982	Tshz1
			ENSMUSG00000047228	BC048546
			ENSMUSG00000047414	Flrt2
			ENSMUSG00000047547	Cltb
			ENSMUSG00000047793	Sned1
			ENSMUSG00000047905	Gm8566
			ENSMUSG00000048188	Gm8181
			ENSMUSG00000048373	Fgfbp1
			ENSMUSG00000048387	Osr1
			ENSMUSG00000048612	Myof
			ENSMUSG00000048899	Rimkla
			ENSMUSG00000049176	Frmpd4
			ENSMUSG00000049422	Chchd10
			ENSMUSG00000049538	Adamts16
			ENSMUSG00000049932	H2afx
			ENSMUSG00000050511	Oprd1
			ENSMUSG00000050650	Mrgpra1
			ENSMUSG00000050705	2310061I04Rik
			ENSMUSG00000050751	Pgbd5
			ENSMUSG00000051323	Pcdh19
			ENSMUSG00000051910	Sox6
			ENSMUSG00000051920	Rspo2
			ENSMUSG00000053684	BC048403
			ENSMUSG00000053931	Cnn3
			ENSMUSG00000053965	Pde5a
			ENSMUSG00000054733	Msra
			ENSMUSG00000055078	Gabra5
			ENSMUSG00000055430	Nap1l5
			ENSMUSG00000055799	Tcf7l1
			ENSMUSG00000056296	Synpr
			ENSMUSG00000056596	Trnp1
			ENSMUSG00000056665	4930572J05Rik
			ENSMUSG00000057378	Ryr3
			ENSMUSG00000057388	Mrpl18
			ENSMUSG00000057715	A830018L16Rik
			ENSMUSG00000058927	Gm10053
			ENSMUSG00000059022	Kcp
			ENSMUSG00000059714	Flot1
			ENSMUSG00000060012	Kif13b
			ENSMUSG00000060038	Dhps
			ENSMUSG00000060147	Serpinb6a
			ENSMUSG00000060735	Rxfp3
			ENSMUSG00000060862	Zbtb40
			ENSMUSG00000060961	Slc4a4
			ENSMUSG00000061650	Med9
			ENSMUSG00000062381	Vps28
			ENSMUSG00000062797	l7Rn6
			ENSMUSG00000062963	Ufc1
			ENSMUSG00000063895	Nupl1
			ENSMUSG00000064293	Cntn4
			ENSMUSG00000064294	Aox3
			ENSMUSG00000064329	Scn1a
			ENSMUSG00000066189	Cacng3
			ENSMUSG00000067276	Capn6
			ENSMUSG00000067279	Ppp1r3c
			ENSMUSG00000068184	Ndufaf2
			ENSMUSG00000068699	Flnc
			ENSMUSG00000069671	Nkain2
			ENSMUSG00000069769	Msi2
			ENSMUSG00000070047	Fat1
			ENSMUSG00000070867	Gm12824
			ENSMUSG00000071035	Gm5499
			ENSMUSG00000073771	Btbd19
			ENSMUSG00000074674	Gm10742
			ENSMUSG00000074934	Grem1
			ENSMUSG00000075297	H60b
			ENSMUSG00000076275	Mir675
			ENSMUSG00000076432	Ywhaq
			ENSMUSG00000078134	Gm12355
			ENSMUSG00000079056	Kcnip3
			ENSMUSG00000079165	Sap25
			ENSMUSG00000079481	Nhsl2
			ENSMUSG00000081113	Gm7308
			ENSMUSG00000082743	Gm12988
			ENSMUSG00000084790	Gm15879
			ENSMUSG00000085118	Gm15774
			ENSMUSG00000085315	A430018G15Rik
			ENSMUSG00000085423	Gm15735
			ENSMUSG00000085696	2700086A05Rik
			ENSMUSG00000086266	Igf2as
			ENSMUSG00000086416	Gm14002
			ENSMUSG00000087006	Gm13889
			ENSMUSG00000087190	D430001F17Rik
			ENSMUSG00000087701	Gm13493
			ENSMUSG00000089989	Flt3l
			ENSMUSG00000090210	Itga10
			ENSMUSG00000090546	Cdr1
			ENSMUSG00000090721	Gm17632
			ENSMUSG00000090836	Gm17475
			ENSMUSG00000091342	Gm17329
			ENSMUSG00000091932	Gm17596
			ENSMUSG00000091989	Gm17257
			ENSMUSG00000092169	B930082K07Rik
			ENSMUSG00000000058	Cav2
			ENSMUSG00000000126	Wnt9a
			ENSMUSG00000000142	Axin2
			ENSMUSG00000000339	Rtcd1
			ENSMUSG00000000563	Atp5f1
			ENSMUSG00000000957	Mmp14
			ENSMUSG00000001166	Oas1c
			ENSMUSG00000001227	Sema6b
			ENSMUSG00000001768	Rin2
			ENSMUSG00000001773	Folh1
			ENSMUSG00000002028	Mll1
			ENSMUSG00000002102	Psmc3
			ENSMUSG00000002379	Ndufa11
			ENSMUSG00000002797	Ggct
			ENSMUSG00000002808	Epdr1
			ENSMUSG00000003154	Foxj2
			ENSMUSG00000003346	Fam108a
			ENSMUSG00000003872	Lin7b
			ENSMUSG00000003949	Hlf
			ENSMUSG00000004267	Eno2
			ENSMUSG00000004285	Atp6v1f
			ENSMUSG00000005142	Man2b1
			ENSMUSG00000005161	Prdx2
			ENSMUSG00000005625	Psmd4
			ENSMUSG00000005699	Pard6a
			ENSMUSG00000005732	Ranbp1
			ENSMUSG00000006057	Atp5g1
			ENSMUSG00000006356	Crip2
			ENSMUSG00000006464	Bbs1
			ENSMUSG00000006705	Pknox1
			ENSMUSG00000006931	Leprel4
			ENSMUSG00000006941	Eif1b
			ENSMUSG00000007338	Mrpl49
			ENSMUSG00000009145	Dqx1
			ENSMUSG00000009628	Tex15
			ENSMUSG00000010461	Eya4
			ENSMUSG00000011589	Fsd1
			ENSMUSG00000013483	Card14
			ENSMUSG00000014444	Fam38a
			ENSMUSG00000014773	Dll1
			ENSMUSG00000014873	Surf2
			ENSMUSG00000015016	Acsf3
			ENSMUSG00000015214	Mtmr1
			ENSMUSG00000015224	Cyp2j9
			ENSMUSG00000015243	Abca1
			ENSMUSG00000015290	Ubl4
			ENSMUSG00000015335	Zdhhc12
			ENSMUSG00000016256	Ctsz
			ENSMUSG00000016946	Kctd5
			ENSMUSG00000017057	Il13ra1
			ENSMUSG00000017756	Slc12a7
			ENSMUSG00000017802	Fam134c
			ENSMUSG00000018476	Kdm6b
			ENSMUSG00000018865	Sult4a1
			ENSMUSG00000019528	Gyg
			ENSMUSG00000019775	Rgs17
			ENSMUSG00000019795	Pcmt1
			ENSMUSG00000019850	Tnfaip3
			ENSMUSG00000019932	Kera
			ENSMUSG00000019977	Hbs1l
			ENSMUSG00000019990	Pde7b
			ENSMUSG00000020063	Sirt1
			ENSMUSG00000020116	Pno1
			ENSMUSG00000020153	Ndufs7
			ENSMUSG00000020267	Hint1
			ENSMUSG00000020444	Guk1
			ENSMUSG00000020476	Dbnl
			ENSMUSG00000020635	Fkbp1b
			ENSMUSG00000020770	Unk
			ENSMUSG00000020834	Dhrs13
			ENSMUSG00000020893	Per1
			ENSMUSG00000021583	Erap1
			ENSMUSG00000021702	Thbs4
			ENSMUSG00000021730	Hcn1
			ENSMUSG00000021759	Ppap2a
			ENSMUSG00000021767	Myst4
			ENSMUSG00000021771	Vdac2
			ENSMUSG00000021903	Galntl2
			ENSMUSG00000021952	Xpo4
			ENSMUSG00000021981	Cab39l
			ENSMUSG00000022094	Slc39a14
			ENSMUSG00000022246	Rai14
			ENSMUSG00000022311	Csmd3
			ENSMUSG00000022329	Stk3
			ENSMUSG00000022449	Adamts20
			ENSMUSG00000022540	Rogdi
			ENSMUSG00000022557	Bop1
			ENSMUSG00000022568	Scrib
			ENSMUSG00000022575	Gsdmd
			ENSMUSG00000022663	Atg3
			ENSMUSG00000022708	Zbtb20
			ENSMUSG00000022722	Arl6
			ENSMUSG00000022817	Itgb5
			ENSMUSG00000022865	Cxadr
			ENSMUSG00000022895	Ets2
			ENSMUSG00000023008	Fmnl3
			ENSMUSG00000023147	Wrb
			ENSMUSG00000023232	Serinc2
			ENSMUSG00000023452	Pisd
			ENSMUSG00000023830	Igf2r
			ENSMUSG00000024168	Tmem204
			ENSMUSG00000024176	Sox8
			ENSMUSG00000024193	Phf1
			ENSMUSG00000024206	Rfx2
			ENSMUSG00000024222	Fkbp5
			ENSMUSG00000024309	H2-Ke2
			ENSMUSG00000024346	Pfdn1
			ENSMUSG00000024431	Nr3c1
			ENSMUSG00000024479	Mal2
			ENSMUSG00000024511	Rab27b
			ENSMUSG00000024544	D18Ertd653e
			ENSMUSG00000024548	Setbp1
			ENSMUSG00000024646	Cyb5
			ENSMUSG00000024663	Rab3il1
			ENSMUSG00000024754	Tmem2
			ENSMUSG00000024777	Ppp2r5b
			ENSMUSG00000024940	Ltbp3
			ENSMUSG00000024990	Rbp4
			ENSMUSG00000025190	Got1
			ENSMUSG00000025208	Mrpl43
			ENSMUSG00000025255	Zfhx4
			ENSMUSG00000025421	Hdhd2
			ENSMUSG00000025439	Clns1a
			ENSMUSG00000025485	Ric8
			ENSMUSG00000025757	Hspa4l
			ENSMUSG00000025792	Slc25a10
			ENSMUSG00000025932	Eya1
			ENSMUSG00000026023	Cdk15
			ENSMUSG00000026078	Pdcl3
			ENSMUSG00000026088	Mitd1
			ENSMUSG00000026211	Obsl1
			ENSMUSG00000026235	Epha4
			ENSMUSG00000026491	Ahctf1
			ENSMUSG00000026586	Prrx1
			ENSMUSG00000026640	Plxna2
			ENSMUSG00000026676	Ccdc3
			ENSMUSG00000026726	Cubn
			ENSMUSG00000026750	Psmb7
			ENSMUSG00000026767	Fam188a
			ENSMUSG00000026904	Slc4a10
			ENSMUSG00000027282	Mtch2
			ENSMUSG00000027316	Gfra4
			ENSMUSG00000027406	Idh3b
			ENSMUSG00000027463	Slc52a3
			ENSMUSG00000027472	Pdrg1
			ENSMUSG00000027506	Tpd52
			ENSMUSG00000027524	Edn3
			ENSMUSG00000027531	Impa1
			ENSMUSG00000027581	Stmn3
			ENSMUSG00000027939	Nup210l
			ENSMUSG00000028138	Adh5
			ENSMUSG00000028195	Cyr61
			ENSMUSG00000028328	Tmod1
			ENSMUSG00000028358	Zfp618
			ENSMUSG00000028416	Bag1
			ENSMUSG00000028443	Nudt2
			ENSMUSG00000028527	Ak4
			ENSMUSG00000028626	Col9a2
			ENSMUSG00000028655	Mfsd2a
			ENSMUSG00000028661	Epha8
			ENSMUSG00000028799	Zfp362
			ENSMUSG00000028868	Wasf2
			ENSMUSG00000028969	Cdk5
			ENSMUSG00000029001	Fbxo44
			ENSMUSG00000029059	2810405K02Rik
			ENSMUSG00000029189	Sel1l3
			ENSMUSG00000029201	Ugdh
			ENSMUSG00000029306	Ibsp
			ENSMUSG00000029552	Tes
			ENSMUSG00000029772	Ahcyl2
			ENSMUSG00000030102	Itpr1
			ENSMUSG00000030108	Slc6a13
			ENSMUSG00000030201	Lrp6
			ENSMUSG00000030246	Ldhb
			ENSMUSG00000030287	Itpr2
			ENSMUSG00000030516	Tjp1
			ENSMUSG00000030591	Psmd8
			ENSMUSG00000030612	Mrpl46
			ENSMUSG00000031149	Praf2
			ENSMUSG00000031209	Heph
			ENSMUSG00000031295	Phka2
			ENSMUSG00000031387	Renbp
			ENSMUSG00000031432	Prps1
			ENSMUSG00000031618	Nr3c2
			ENSMUSG00000031812	Map1lc3b
			ENSMUSG00000031818	Cox4i1
			ENSMUSG00000031902	Nfatc3
			ENSMUSG00000032064	Dixdc1
			ENSMUSG00000032194	Kank2
			ENSMUSG00000032279	Idh3a
			ENSMUSG00000032327	Stra6
			ENSMUSG00000032410	Xrn1
			ENSMUSG00000032420	Nt5e
			ENSMUSG00000032463	Faim
			ENSMUSG00000032733	Snx33
			ENSMUSG00000032940	Rbm11
			ENSMUSG00000032998	Foxj3
			ENSMUSG00000033287	Kctd17
			ENSMUSG00000033578	Tmem35
			ENSMUSG00000033760	Rbm4b
			ENSMUSG00000033940	6720456B07Rik
			ENSMUSG00000034042	Gpbp1l1
			ENSMUSG00000034135	Sik3
			ENSMUSG00000034205	Loxl2
			ENSMUSG00000035004	Igsf6
			ENSMUSG00000035441	Myo1d
			ENSMUSG00000035547	Capn5
			ENSMUSG00000035828	Pim3
			ENSMUSG00000035851	Ythdc1
			ENSMUSG00000035900	Gramd4
			ENSMUSG00000035933	Cog5
			ENSMUSG00000036067	Slc2a6
			ENSMUSG00000036461	Elf1
			ENSMUSG00000036570	Fxyd1
			ENSMUSG00000036613	Tssc1
			ENSMUSG00000036752	Tubb4b
			ENSMUSG00000036989	Trim3
			ENSMUSG00000037060	Prkcdbp
			ENSMUSG00000037190	Cyb561d2
			ENSMUSG00000037375	Hhat
			ENSMUSG00000037601	Nme1
			ENSMUSG00000037625	Cldn11
			ENSMUSG00000037710	Cisd1
			ENSMUSG00000037946	Fgd3
			ENSMUSG00000037992	Rara
			ENSMUSG00000038056	Mll3
			ENSMUSG00000038080	Kdm1b
			ENSMUSG00000038175	Mylip
			ENSMUSG00000038388	Mpp6
			ENSMUSG00000038462	Uqcrfs1
			ENSMUSG00000038530	Rgs4
			ENSMUSG00000038602	Slc35f1
			ENSMUSG00000038679	Trps1
			ENSMUSG00000038766	Gabpb2
			ENSMUSG00000038991	Txndc5
			ENSMUSG00000039183	Nubp2
			ENSMUSG00000039191	Rbpj
			ENSMUSG00000039286	Fndc3b
			ENSMUSG00000039615	Stub1
			ENSMUSG00000039717	Ralyl
			ENSMUSG00000040055	Gjb6
			ENSMUSG00000040385	Ppp1ca
			ENSMUSG00000040424	Hipk4
			ENSMUSG00000040488	Ltbp4
			ENSMUSG00000040596	Pogk
			ENSMUSG00000040690	Col16a1
			ENSMUSG00000041319	Thoc6
			ENSMUSG00000041426	Hibch
			ENSMUSG00000041544	Ptchd2
			ENSMUSG00000041577	Prelp
			ENSMUSG00000041779	Tram2
			ENSMUSG00000041797	Abca9
			ENSMUSG00000042105	Inpp5f
			ENSMUSG00000042207	Kdm5b
			ENSMUSG00000042406	Atf4
			ENSMUSG00000042557	Sin3a
			ENSMUSG00000042613	Pbxip1
			ENSMUSG00000042625	Safb2
			ENSMUSG00000042938	Gm14117
			ENSMUSG00000043964	Orai3
			ENSMUSG00000044071	Fam19a2
			ENSMUSG00000044576	Fam59b
			ENSMUSG00000044816	D630023F18Rik
			ENSMUSG00000045104	Gm5514
			ENSMUSG00000045625	Pigz
			ENSMUSG00000045954	Sdpr
			ENSMUSG00000046275	Tusc5
			ENSMUSG00000046352	Gjb2
			ENSMUSG00000046480	Scn4b
			ENSMUSG00000047246	Hist1h2be
			ENSMUSG00000047412	Zbtb44
			ENSMUSG00000047446	Arl4a
			ENSMUSG00000047749	Zc3hav1l
			ENSMUSG00000047832	Cdca4
			ENSMUSG00000048058	Ldlrad3
			ENSMUSG00000048170	Mcmbp
			ENSMUSG00000048368	Omd
			ENSMUSG00000048546	Tob2
			ENSMUSG00000049044	Rapgef4
			ENSMUSG00000049122	Frmd3
			ENSMUSG00000049191	Rgag4
			ENSMUSG00000049299	Trappc1
			ENSMUSG00000049404	Rarres1
			ENSMUSG00000049580	Tsku
			ENSMUSG00000050043	Tmx2
			ENSMUSG00000050064	Zfp697
			ENSMUSG00000050550	Gm11868
			ENSMUSG00000050552	0910001L09Rik
			ENSMUSG00000051022	Hs3st1
			ENSMUSG00000051427	Ccdc157
			ENSMUSG00000052137	C430048L16Rik
			ENSMUSG00000052544	St6galnac3
			ENSMUSG00000052833	Sae1
			ENSMUSG00000052911	Lamb2
			ENSMUSG00000053119	Chmp3
			ENSMUSG00000053192	Mllt11
			ENSMUSG00000053226	Dand5
			ENSMUSG00000053475	Tnfaip6
			ENSMUSG00000053483	Usp21
			ENSMUSG00000053768	Chchd3
			ENSMUSG00000054051	Ercc6
			ENSMUSG00000054150	4831426I19Rik
			ENSMUSG00000054517	Trim65
			ENSMUSG00000054934	Kcnmb4
			ENSMUSG00000054988	Agtr1b
			ENSMUSG00000055024	Ep300
			ENSMUSG00000055210	Foxd2
			ENSMUSG00000055912	Tmem150a
			ENSMUSG00000055980	Irs1
			ENSMUSG00000056629	Fkbp2
			ENSMUSG00000056749	Nfil3
			ENSMUSG00000057722	Lepr
			ENSMUSG00000057751	Megf6
			ENSMUSG00000058396	Gpr182
			ENSMUSG00000058444	Map2k5
			ENSMUSG00000059182	Skap2
			ENSMUSG00000060548	Tnfrsf19
			ENSMUSG00000061410	Zcchc14
			ENSMUSG00000061524	Zic2
			ENSMUSG00000062081	Gm6055
			ENSMUSG00000062526	Mppe1
			ENSMUSG00000063450	Syne2
			ENSMUSG00000063455	D630045J12Rik
			ENSMUSG00000066306	Numa1
			ENSMUSG00000067161	Gm5560
			ENSMUSG00000067242	Lgi1
			ENSMUSG00000068036	Mllt4
			ENSMUSG00000069085	Dytn
			ENSMUSG00000069170	Gpr98
			ENSMUSG00000071226	Cecr2
			ENSMUSG00000071856	Mcc
			ENSMUSG00000073002	Vamp5
			ENSMUSG00000073383	Kcnh8
			ENSMUSG00000073433	Arhgdig
			ENSMUSG00000074457	S100a16
			ENSMUSG00000074575	Kcng1
			ENSMUSG00000074796	Slc4a11
			ENSMUSG00000074797	Itpa
			ENSMUSG00000074825	Itpripl1
			ENSMUSG00000074971	Fibin
			ENSMUSG00000075254	Heg1
			ENSMUSG00000075259	Nkain2
			ENSMUSG00000078302	Foxd1
			ENSMUSG00000080836	Gm6444
			ENSMUSG00000082229	Nap1l2
			ENSMUSG00000082715	Gm11633
			ENSMUSG00000083097	Gm14494
			ENSMUSG00000083678	Gm12989
			ENSMUSG00000083829	Gm2199
			ENSMUSG00000084874	Gm12906
			ENSMUSG00000084917	Gm17477
			ENSMUSG00000085137	Gm16740
			ENSMUSG00000085224	Gm13425
			ENSMUSG00000085282	Gm15663
			ENSMUSG00000085309	Gm16749
			ENSMUSG00000086023	2810011L19Rik
			ENSMUSG00000087400	Gm15270
			ENSMUSG00000087576	Gm16596
			ENSMUSG00000087583	Gm16934
			ENSMUSG00000087598	Zfp111
			ENSMUSG00000090386	2810055G20Rik
			ENSMUSG00000090828	Sox2ot
			ENSMUSG00000091228	Gm20390
			ENSMUSG00000091546	Gm2366
			ENSMUSG00000091580	Gm6467
			ENSMUSG00000091645	Gm17591
			ENSMUSG00000091994	E130317F20Rik
			ENSMUSG00000092002	Gm17375
			ENSMUSG00000092278	Gm8752
