# Supplementary material for: Identification of a Sacral, Visceral Sensory Transcriptome in Embryonic and Adult Mice
Source: eNeuro. 2020 Feb 19;7(1):ENEURO.0397-19.2019. doi: 10.1523/ENEURO.0397-19.2019 (PMC7036621; doi:10.1523/ENEURO.0397-19.2019)
Supplement: Extended Data Figure 7-1 — Differential expression analysis for male versus female adult lumbar samples. A negative value for the FC indicates an upregulation in male DRG, whereas a positive FC indicates upregulation in female DRG. Download Figure 7-1, XLSX file. [file enu-eN-NWR-0397-19-s08.xlsx]

## Sheet: Figure 1-1
Extended Data Fig 1-1: Differential expression analysis for adult lumbar vs. sacral samples
A negative value for the fold-change (FC) indicates an upregulation in sacral DRG, whereas a positive FC indicates upregulation in lumbar DRG
ENSEMBL_Id	Symbol	Aliases	logFC	AveExpr	t	P.Value	adj.P.Val	B	Entrez_ID	Description	Chromosome	Start	End	Strand
ENSMUSG00000032303	Chrna3		-2.80758	5.54034	-14.3564	4.09644e-16	4.43398e-12	26.2368	110834	cholinergic receptor, nicotinic, alpha polypeptide 3	9	54859150	54874366	-
ENSMUSG00000035200	Chrnb4		-2.55336	5.78867	-13.4785	2.62149e-15	1.41875e-11	24.6101	108015	cholinergic receptor, nicotinic, beta polypeptide 4	9	54875963	54896351	-
ENSMUSG00000040037	Negr1		-1.73604	6.20188	-13.0544	6.62307e-15	2.38961e-11	23.8105	320840	neuronal growth regulator 1	3	156224758	156979409	+
ENSMUSG00000021647	Cartpt	Cart	-2.6714	2.71001	-9.65581	2.44375e-11	5.69627e-08	14.7204	27220	CART prepropeptide	13	100668439	100670638	-
ENSMUSG00000042499	Hoxd11	E230017H14Rik Hox-4.6 Hox-5.4 Hox-5.5	-2.18859	3.7482	-9.62775	2.63131e-11	5.69627e-08	15.4463	15431	homeobox D11	2	74517449	74525798	+
ENSMUSG00000055026	Gabrg3	B230362M20Rik Gabrg-3	-2.2715	3.65505	-9.46938	4.00199e-11	7.21959e-08	14.9518	14407	gamma-aminobutyric acid (GABA) A receptor, subunit gamma 3	7	63971835	64642558	-
ENSMUSG00000092315	Gm20440		-2.65562	1.08924	-9.22966	7.59674e-11	1.17467e-07	13.3926		predicted gene 20440	2	74521503	74532251	+
ENSMUSG00000007594	Hapln4		1.61026	4.26538	8.92465	1.7356e-10	2.14518e-07	13.8854	330790	hyaluronan and proteoglycan link protein 4	8	72607428	72614761	+
ENSMUSG00000041607	Mbp	C76307 Hmbpr R75289 golli-mbp mld shi	1.15722	9.02592	8.91464	1.78368e-10	2.14518e-07	13.7664	17196	myelin basic protein	18	82644538	82755029	+
ENSMUSG00000026463	Atp2b4		-1.09162	6.83767	-8.86929	2.01904e-10	2.1854e-07	13.7587	381290	ATPase, Ca++ transporting, plasma membrane 4	1	135599255	135697618	-
ENSMUSG00000033361	Prrg3		1.14525	7.39372	8.78273	2.55964e-10	2.45744e-07	13.5209	208748	proline rich Gla (G-carboxyglutamic acid) 3 (transmembrane)	X	69207963	69218061	+
ENSMUSG00000068373	D430041D05Rik		1.6199	5.13807	8.72683	2.98497e-10	2.45744e-07	13.3866	241589	RIKEN cDNA D430041D05 gene	2	103983230	104250491	-
ENSMUSG00000050711	Scg2	Chgc SgII	-0.705961	8.2625	-8.70735	3.14957e-10	2.45744e-07	13.274	20254	secretogranin II	1	79431244	79436665	-
ENSMUSG00000018451	6330403K07Rik		-1.05793	5.94351	-8.70403	3.17851e-10	2.45744e-07	13.3453		RIKEN cDNA 6330403K07 gene	11	70845451	70847015	-
ENSMUSG00000019768	Esr1	AA420328 AU041214 ER-alpha ER[a] ERa ERalpha ESR Estr Estra Nr3a1	-1.74329	4.13864	-8.60759	4.1489e-10	2.99385e-07	12.9826	13982	estrogen receptor 1 (alpha)	10	5340927	5734948	-
ENSMUSG00000039257	Vstm2b	2900093B09Rik AB030198	5.26226	-1.25485	8.48354	5.85462e-10	3.96065e-07	10.2579	58188	V-set and transmembrane domain containing 2B	7	48154648	48185338	+
ENSMUSG00000056423	Uts2d		-4.84705	0.513469	-8.45367	6.36273e-10	4.05119e-07	10.7994	224065	urotensin 2 domain containing	16	27353408	27370325	-
ENSMUSG00000044288	Cnr1	CB-R CB1 CB1R	-1.01578	5.71964	-8.28453	1.02135e-09	6.14174e-07	12.2153	12801	cannabinoid receptor 1 (brain)	4	34011568	34035806	+
ENSMUSG00000025154	Arhgap19	4933411B03Rik AI120128 AW546831 mFLJ00368	1.18566	5.1065	7.8624	3.37762e-09	1.92418e-06	11.0585	71085	Rho GTPase activating protein 19	19	41841078	41876574	-
ENSMUSG00000039579	Grin3a		-1.07084	5.25567	-7.71563	5.14411e-09	2.66936e-06	10.6498	242443	glutamate receptor ionotropic, NMDA3A	4	49674483	49858616	-
ENSMUSG00000042453	Reln	reeler rl	1.38835	5.00914	7.71329	5.17891e-09	2.66936e-06	10.6444	19699	reelin	5	21390272	21850523	-
ENSMUSG00000024256	Adcyap1	PACAP	-1.18272	5.83214	-7.6834	5.64379e-09	2.77674e-06	10.5468	11516	adenylate cyclase activating polypeptide 1	17	93598762	93604825	+
ENSMUSG00000026389	Steap3	1010001D01Rik Tsap6 pHyde	-1.25642	4.26062	-7.64803	6.24901e-09	2.94084e-06	10.4616	68428	STEAP family member 3	1	122087334	122169282	-
ENSMUSG00000024087	Cyp1b1	CP1B P4501b1	-0.909223	6.56174	-7.62331	6.71062e-09	3.02649e-06	10.3446	13078	cytochrome P450, family 1, subfamily b, polypeptide 1	17	80106234	80114401	-
ENSMUSG00000033579	Fa2h		1.64651	5.38895	7.58331	7.53179e-09	3.15218e-06	10.2592	338521	fatty acid 2-hydroxylase	8	113869035	113917724	-
ENSMUSG00000061535	C1qtnf7		-1.96913	3.35449	-7.58148	7.57174e-09	3.15218e-06	10.1734	109323	C1q and tumor necrosis factor related protein 7	5	43906808	44010056	+
ENSMUSG00000056569	Mpz	Mpp P-zero P0	1.38568	8.18802	7.48855	9.90801e-09	3.97201e-06	9.79827	17528	myelin protein zero	1	173080842	173091261	+
ENSMUSG00000024366	Gfra3	GFRalpha3 Y15110	-1.08237	4.73332	-7.41338	1.23239e-08	4.76405e-06	9.80448	14587	glial cell line derived neurotrophic factor family receptor alpha 3	18	34849557	34880041	-
ENSMUSG00000037624	Kcnk2	A430027H14Rik AI848635 TREK-1	-1.58704	3.65949	-7.29769	1.72616e-08	6.44275e-06	9.38954	16526	potassium channel, subfamily K, member 2	1	191031816	191167711	-
ENSMUSG00000005952	Trpv1		-1.19753	5.41341	-7.26112	1.92069e-08	6.92985e-06	9.35103	193034	transient receptor potential cation channel, subfamily V, member 1	11	73047794	73074744	+
ENSMUSG00000035566	Pcdh17		-0.90091	6.48825	-7.24434	2.01721e-08	7.04331e-06	9.26736	219228	protocadherin 17	14	84843370	84936867	+
ENSMUSG00000049265	Kcnk3	TASK cTBAK-1	-1.39352	2.87226	-7.16671	2.53182e-08	8.56387e-06	9.00564	16527	potassium channel, subfamily K, member 3	5	30890543	30927643	+
ENSMUSG00000050368	Hoxd10	AI385591 AI874987 Hox-4.5 Hox-5.3	-2.78323	3.04177	-7.10867	3.00177e-08	9.84581e-06	8.72786	15430	homeobox D10	2	74529147	74533163	+
ENSMUSG00000062078	Qk	1110003F05Rik 1500005P18 QkI l(17)-1Wis l17Wis1	0.83717	9.94064	7.09689	3.10742e-08	9.89257e-06	8.67192	19317	quaking	17	10399336	10512245	-
ENSMUSG00000024268	Celf4		-0.745265	7.60287	-7.03605	3.71606e-08	1.14922e-05	8.58958	108013	CUGBP, Elav-like family member 4	18	25636133	25912484	-
ENSMUSG00000000223	Drp2	AW495265 DRP-2	1.07349	7.88446	6.99697	4.16923e-08	1.25355e-05	8.45383	13497	dystrophin related protein 2	X	130939090	130991112	+
ENSMUSG00000032060	Cryab	Crya-2 Crya2 HspB5	0.986567	5.54776	6.9427	4.89277e-08	1.42692e-05	8.43112	12955	crystallin, alpha B	9	50560863	50564738	+
ENSMUSG00000020396	Nefh		0.61819	9.52548	6.93471	5.0095e-08	1.42692e-05	8.14241	380684	neurofilament, heavy polypeptide	11	4838757	4848067	-
ENSMUSG00000073940	Hbb-b2		-1.57746	2.47028	-6.83501	6.7263e-08	1.78509e-05	8.16996	100503605	hemoglobin, beta adult minor chain	7	110961038	110962510	-
ENSMUSG00000074802	Gas2l3		1.23366	7.4218	6.83446	6.73728e-08	1.78509e-05	8.04816	237436	growth arrest-specific 2 like 3	10	88871568	88906712	-
ENSMUSG00000037736	Limch1	3732412D22Rik mKIAA1102	1.17858	5.86412	6.83324	6.7617e-08	1.78509e-05	8.14067	77569	LIM and calponin homology domains 1	5	67137074	67448398	+
ENSMUSG00000020875	Hoxb9	Hox-2.5	2.70101	0.783393	6.8026	7.40382e-08	1.90807e-05	7.21853	15417	homeobox B9	11	96132771	96137909	+
ENSMUSG00000019820	Utrn	AA589569 DRP Dmdl	0.486332	8.89861	6.75024	8.64704e-08	2.17664e-05	7.64962	22288	utrophin	10	12101986	12589163	-
ENSMUSG00000040452	Cdh12		1.69066	3.85245	6.73272	9.10868e-08	2.24074e-05	7.80116	215654	cadherin 12	15	21041207	21519288	+
ENSMUSG00000026110	Mgat4a		-0.861356	7.16992	-6.70069	1.00174e-07	2.40951e-05	7.64463	269181	mannoside acetylglucosaminyltransferase 4, isoenzyme A	1	37496185	37597861	-
ENSMUSG00000042942	Greb1l		-1.3379	3.61637	-6.64806	1.17138e-07	2.7563e-05	7.56551	381157	growth regulation by estrogen in breast cancer-like	18	10325175	10562932	+
ENSMUSG00000027375	Mal	Mpv17 Vip17	0.936784	6.97734	6.59965	1.3529e-07	3.1157e-05	7.34228	17153	myelin and lymphocyte protein, T cell differentiation protein	2	127458962	127482431	-
ENSMUSG00000047976	Kcna1	AI840627 Kca1-1 Kv1.1 MBK1 Mk-1 Shak mceph	0.710604	9.12184	6.55652	1.53842e-07	3.46913e-05	7.05551	16485	potassium voltage-gated channel, shaker-related subfamily, member 1	6	126586481	126595819	-
ENSMUSG00000035093	Secisbp2l	3110001I20Rik AI504340 C630011I23	0.928602	8.20907	6.53231	1.65356e-07	3.65268e-05	7.04101	70354	SECIS binding protein 2-like	2	125562722	125608606	-
ENSMUSG00000023017	Accn2	AI843610 ASIC ASIC1 ASIC1a B530003N02Rik BNaC2	0.875941	4.74739	6.47363	1.97004e-07	4.26475e-05	7.11665	11419	amiloride-sensitive cation channel 2, neuronal	15	99501149	99531561	+
ENSMUSG00000038370	Pcp4l1	1500036F01Rik	0.682101	5.83936	6.45059	2.1104e-07	4.47532e-05	6.94348	66425	Purkinje cell protein 4-like 1	1	173103393	173126399	-
ENSMUSG00000036437	Npy1r	Npyr Y1-R	-1.0054	4.76782	-6.44436	2.15001e-07	4.47532e-05	7.02374	18166	neuropeptide Y receptor Y1	8	69221321	69230697	+
ENSMUSG00000050822	Slc29a4		-1.04819	3.82045	-6.40086	2.44861e-07	4.92822e-05	6.93513	243328	solute carrier family 29 (nucleoside transporters), member 4	5	143178055	143198443	+
ENSMUSG00000036902	Neto2	5530601C23Rik AI854825 BTCL2	-0.958601	5.40444	-6.39949	2.45865e-07	4.92822e-05	6.90868	74513	neuropilin (NRP) and tolloid (TLL)-like 2	8	88161136	88224653	-
ENSMUSG00000031492	Chrnb3		-1.45777	4.97846	-6.34715	2.87549e-07	5.65896e-05	6.78025	108043	cholinergic receptor, nicotinic, beta polypeptide 3	8	28479183	28510201	+
ENSMUSG00000040118	Cacna2d1	Cacna2 Cchl2a	-0.631527	8.19268	-6.24054	3.95792e-07	7.6501e-05	6.2079	12293	calcium channel, voltage-dependent, alpha2/delta subunit 1	5	15440509	15880329	+
ENSMUSG00000004110	Cacna1e	A430040I15 BII Cach6 Cacnl1a6 Cav2.3 Cchra1 alpha1E	-1.21359	4.69706	-6.21603	4.25994e-07	8.08941e-05	6.40148	12290	calcium channel, voltage-dependent, R type, alpha 1E subunit	1	156239649	156573049	-
ENSMUSG00000061762	Tac1	4930528L02Rik NK-1 NK1 Nkna PPT-A PPTA SP	-0.983967	8.05562	-6.18518	4.67317e-07	8.72111e-05	6.13022	21333	tachykinin 1	6	7505071	7512973	+
ENSMUSG00000028148	Them5	1110007B02Rik 1110038F21Rik	2.53887	1.16737	6.11799	5.71817e-07	0.000104904	5.45242	66198	thioesterase superfamily member 5	3	94146021	94151274	+
ENSMUSG00000036502	Fam70a		-0.480456	8.40841	-6.10339	5.97472e-07	0.000107784	5.73956	245386	family with sequence similarity 70, member A	X	35549750	35605616	-
ENSMUSG00000022231	Sema5a	5930434A13 9130201M22Rik AI464145 Semaf semF	0.641928	8.42367	6.08409	6.33166e-07	0.000112351	5.74064	20356	sema domain, seven thrombospondin repeats (type 1 and type 1-like), transmembrane domain (TM) and short cytoplasmic domain, (semaphorin) 5A	15	32174568	32626096	+
ENSMUSG00000018217	Pmp22	22kDa Gas-3 HNPP Tr trembler	0.886382	12.7032	6.02716	7.51412e-07	0.000131182	5.31988	18858	peripheral myelin protein 22	11	62942484	62973049	+
ENSMUSG00000001657	Hoxc8	D130011F21Rik Hox-3.1	2.83316	1.23676	6.00709	7.98206e-07	0.000137139	5.51572	15426	homeobox C8	15	102821053	102824698	+
ENSMUSG00000053963	6330403A02Rik		-2.90023	1.40074	-6.00118	8.12526e-07	0.000137418	5.53486	381310	RIKEN cDNA 6330403A02 gene	1	182362518	182413598	-
ENSMUSG00000053198	Prx	L-Periaxin	1.24284	6.30445	5.94385	9.65578e-07	0.00015952	5.46233	19153	periaxin	7	28284343	28305233	+
ENSMUSG00000038242	Aox4	2310003G12Rik Aoh2	2.51408	0.563735	5.94142	9.72683e-07	0.00015952	5.09713	71872	aldehyde oxidase 4	1	58267241	58325441	+
ENSMUSG00000020098	Pcbd1	Dcoh Pcbd	-1.13667	2.42119	-5.91581	1.05067e-06	0.000169738	5.53707	13180	pterin 4 alpha carbinolamine dehydratase/dimerization cofactor of hepatocyte nuclear factor 1 alpha (TCF1) 1	10	60552091	60557076	+
ENSMUSG00000004891	Nes	AA166324 C78523 ESTM46	1.33022	5.20512	5.85601	1.25813e-06	0.000200264	5.36497	18008	nestin	3	87775000	87784373	+
ENSMUSG00000066058	Cldn19		1.41197	4.84537	5.8114	1.43923e-06	0.000225772	5.19086	242653	claudin 19	4	118928019	118935043	+
ENSMUSG00000031343	Gabra3	Gabra-3	-0.98489	3.0852	-5.78109	1.57695e-06	0.000243841	5.15742	14396	gamma-aminobutyric acid (GABA) A receptor, subunit alpha 3	X	69678020	69902187	-
ENSMUSG00000021360	Gcnt2	5330430K10Rik IGnT IGnTA IGnTB IGnTC	-0.468093	8.29329	-5.72461	1.86978e-06	0.000285049	4.61131	14538	glucosaminyl (N-acetyl) transferase 2, I-branching enzyme	13	40955501	41056260	+
ENSMUSG00000039952	Dag1	D9Wsu13e DG Dp427 Dp71	0.543948	7.54894	5.67997	2.13934e-06	0.00031731	4.53979	13138	dystroglycan 1	9	108108286	108166255	-
ENSMUSG00000005716	Pvalb	PV Parv Pva	2.20039	0.882805	5.67986	2.14003e-06	0.00031731	4.75531	19293	parvalbumin	15	78021544	78036830	-
ENSMUSG00000057969	Sema3b	AW208495 LUCA-1 SemA Semaa sema5 semaV	0.844439	5.72539	5.66915	2.21029e-06	0.0003233	4.71997	20347	sema domain, immunoglobulin domain (Ig), short basic domain, secreted, (semaphorin) 3B	9	107500005	107511560	-
ENSMUSG00000027907	S100a11		-0.714044	3.67848	-5.66122	2.26381e-06	0.000326713	4.79072	100502897	S100 calcium binding protein A11 (calgizzarin)	3	93324410	93330209	+
ENSMUSG00000018339	Gpx3		-0.975038	5.59962	-5.6403	2.41134e-06	0.000343426	4.60332		glutathione peroxidase 3	11	54715955	54723879	+
ENSMUSG00000031367	Ap1s2		-0.611677	6.7767	-5.63302	2.46489e-06	0.000346493	4.50868	108012	adaptor-related protein complex 1, sigma 2 subunit	X	160346949	160371598	+
ENSMUSG00000030701	Plekhb1	AI315628 PHR1 Phret1 evt-1	0.725014	6.10448	5.61842	2.57591e-06	0.000357457	4.46591	27276	pleckstrin homology domain containing, family B (evectins) member 1	7	107791406	107810928	-
ENSMUSG00000004655	Aqp1	CHIP28	-0.586061	6.63171	-5.59296	2.78156e-06	0.000381109	4.37262	11826	aquaporin 1	6	55286426	55298549	+
ENSMUSG00000022484	Hoxc10		-0.988632	4.74646	-5.5752	2.93467e-06	0.000397061	4.52453	209448	homeobox C10	15	102797227	102802324	+
ENSMUSG00000020612	Prkar1a	1300018C22Rik RIalpha Tse-1 Tse1	-0.489899	8.92728	-5.50977	3.57528e-06	0.000477764	3.96704	19084	protein kinase, cAMP dependent regulatory, type I, alpha	11	109510719	109530970	+
ENSMUSG00000079598	Clec2l		1.04295	1.93054	5.46406	4.10397e-06	0.000541724	4.25137	665180	C-type lectin domain family, member L	6	38613069	38630863	+
ENSMUSG00000032854	Ugt8a	AI850488 AW455908 Cgt Ugt8 mCerGT	1.17705	6.78381	5.4562	4.20238e-06	0.000548031	4.00579	22239	UDP galactosyltransferase 8A	3	125568277	125641468	-
ENSMUSG00000038700	Hoxb5	AI385717 Hox-2.1	1.02022	3.48227	5.4224	4.65353e-06	0.000599641	4.1472	15413	homeobox B5	11	96163909	96167434	+
ENSMUSG00000041552	Ptchd1		-1.7849	2.23444	-5.41796	4.71628e-06	0.000600577	3.99813	211612	patched domain containing 1	X	152007998	152058357	-
ENSMUSG00000051650	B3gnt2	AA408337 AA409404 AW260308 B3Galt6 B3gnt1 BGnT-1 BGnT-2 BGnT1 BGnT2 Beta3gnt	-0.579111	6.01847	-5.40043	4.97231e-06	0.000625555	3.8664	53625	UDP-GlcNAc:betaGal beta-1,3-N-acetylglucosaminyltransferase 2	11	22734747	22760961	-
ENSMUSG00000033585	Ndn	AI528698 Peg6	-0.806938	5.6236	-5.39451	5.0619e-06	0.000625555	3.90824	17984	necdin	7	69493163	69494814	+
ENSMUSG00000087473	Gm13883		1.97611	2.33761	5.39295	5.08581e-06	0.000625555	3.86022		predicted gene 13883	2	104096829	104115914	+
ENSMUSG00000048978	Nrsn1	Neurensin-1 Neuro-p24 Vmp	-0.730225	4.44351	-5.38014	5.28616e-06	0.000642892	3.93384	22360	neurensin 1	13	25343909	25362371	-
ENSMUSG00000041261	Car8	AW546993 Ca8 Cals Cals1 Carp wdl	-0.846222	4.55421	-5.31364	6.45973e-06	0.00077689	3.74163	12319	carbonic anhydrase 8	4	8070514	8166188	-
ENSMUSG00000022762	Ncam2	Ncam-2 Ocam RNCAM	-0.746298	5.77376	-5.30543	6.6216e-06	0.000787606	3.6339	17968	neural cell adhesion molecule 2	16	81200942	81624530	+
ENSMUSG00000037610	Kcnmb2	2700049B16Rik 3110031N04Rik	-1.3833	1.94803	-5.28098	7.12803e-06	0.000838628	3.61976	72413	potassium large conductance calcium-activated channel, subfamily M, beta member 2	3	31801429	32099102	+
ENSMUSG00000035109	Shc4		0.835377	4.47951	5.26757	7.42209e-06	0.000860954	3.63508	271849	SHC (Src homology 2 domain containing) family, member 4	2	125453183	125549884	-
ENSMUSG00000034898	Filip1	5730485H21Rik AI843021	0.758442	5.23602	5.26261	7.53368e-06	0.000860954	3.5918	70598	filamin A interacting protein 1	9	79662858	79825611	-
ENSMUSG00000055254	Ntrk2	AI848316 C030027L06Rik Tkrb trkB	-0.426051	7.83528	-5.26102	7.56997e-06	0.000860954	3.27558	18212	neurotrophic tyrosine kinase, receptor, type 2	13	58907957	59235331	+
ENSMUSG00000059146	Ntrk3	AW125844 Ntrk3_tv3 TrkC	0.519308	6.0796	5.25814	7.63595e-06	0.000860954	3.44285	18213	neurotrophic tyrosine kinase, receptor, type 3	7	85337248	85723294	-
ENSMUSG00000031503	Col4a2	Col4a-2	0.911275	5.51577	5.22799	8.36196e-06	0.000933091	3.40535	12827	collagen, type IV, alpha 2	8	11312805	11449287	+
ENSMUSG00000016918	Sulf1		-0.683479	5.20133	-5.21974	8.57229e-06	0.00093844	3.42569	240725	sulfatase 1	1	12708626	12850452	+
ENSMUSG00000091479	Gm17035		0.541999	6.21833	5.21798	8.61783e-06	0.00093844	3.32891		predicted gene 17035	15	66761169	66762669	+
ENSMUSG00000013698	Pea15a	Mat1 PEA-15 Pea15 Pkcs15	0.46829	7.71193	5.21598	8.66999e-06	0.00093844	3.12043	18611	phosphoprotein enriched in astrocytes 15A	1	174126859	174136935	-
ENSMUSG00000061080	Lsamp		-0.555348	7.88019	-5.20193	9.04461e-06	0.000969296	3.13973	268890	limbic system-associated membrane protein	16	41532971	42181792	+
ENSMUSG00000032719	Gm106		1.0472	4.18594	5.19585	9.2117e-06	0.000977524	3.46978	226866	predicted gene 106	1	15843943	15882803	-
ENSMUSG00000021728	Emb	AL022799 Gp70	-0.521745	7.7364	-5.18877	9.41021e-06	0.000988894	3.09726	13723	embigin	13	118009432	118062905	+
ENSMUSG00000027016	Zfp385b		0.656478	5.51794	5.17405	9.83662e-06	0.00102377	3.27853	241494	zinc finger protein 385B	2	77248691	77657696	-
ENSMUSG00000040428	Plekha4	2410005C22Rik C88169 Pepp1	0.857106	4.32395	5.1691	9.98423e-06	0.00102923	3.35894	69217	pleckstrin homology domain containing, family A (phosphoinositide binding specific) member 4	7	52781700	52809599	+
ENSMUSG00000020599	Rgs9	RGS9-1 Rgs9-2	-1.65843	1.64619	-5.14616	1.06979e-05	0.0010924	3.28196	19739	regulator of G-protein signaling 9	11	109086669	109159443	-
ENSMUSG00000038732	Mboat1		1.93968	2.74064	5.13342	1.11161e-05	0.00112449	3.28324	218121	membrane bound O-acyltransferase domain containing 1	13	30228367	30338586	+
ENSMUSG00000024553	Galr1	Galnr1	-1.47707	2.23621	-5.12383	1.14413e-05	0.00114004	3.24299	14427	galanin receptor 1	18	82561888	82576169	-
ENSMUSG00000059361	Nrsn2		-1.2531	3.15386	-5.1227	1.14805e-05	0.00114004	3.24739	228777	neurensin 2	2	152194491	152202374	-
ENSMUSG00000020431	Adcy1		0.677864	5.59522	5.07961	1.30688e-05	0.00128443	2.98282	432530	adenylate cyclase 1	11	6963492	7078509	+
ENSMUSG00000030669	Calca	CA CGRP-1 CGRP1 Calc Calc1 Cgrp Ct Ctn calcitonin	-0.452353	9.06759	-5.077	1.31718e-05	0.00128443	2.64372	12310	calcitonin/calcitonin-related polypeptide, alpha	7	121774994	121779871	-
ENSMUSG00000045573	Penk	AI326464 ENK PPA Penk1	-2.05246	2.44404	-5.07189	1.33757e-05	0.00128461	3.15021	18619	preproenkephalin	4	4060678	4065966	-
ENSMUSG00000008734	Gprc5b	AW125761 Raig2	0.699951	4.79822	5.06842	1.35156e-05	0.00128461	3.02906	64297	G protein-coupled receptor, family C, group 5, member B	7	126115554	126138725	-
ENSMUSG00000023945	Slc5a7	CHT1	-2.49042	0.923461	-5.06808	1.35297e-05	0.00128461	2.91068	63993	solute carrier family 5 (choline transporter), member 7	17	54412919	54438359	-
ENSMUSG00000038486	Sv2a	AI746429 mKIAA0736	-0.81086	4.18965	-5.05992	1.38656e-05	0.00130505	3.03353	64051	synaptic vesicle glycoprotein 2 a	3	95985074	95999444	+
ENSMUSG00000005672	Kit	Bs CD117 Fdc Gsfsco1 Gsfsco5 Gsfsow3 SCO1 SCO5 SOW3 Ssm Tr-kit W c-KIT	-0.568738	5.80745	-5.03382	1.49968e-05	0.00139935	2.75448	16590	kit oncogene	5	75970941	76052747	+
ENSMUSG00000044505	Lingo4		1.43028	1.31282	5.02994	1.51724e-05	0.00140364	2.91657	320747	leucine rich repeat and Ig domain containing 4	3	94202439	94208423	+
ENSMUSG00000062785	Kcnc3	KShIIID Kcr2-3 Kv3.3	0.790748	4.89952	5.02312	1.54862e-05	0.00142053	2.89574	16504	potassium voltage gated channel, Shaw-related subfamily, member 3	7	51846034	51860124	+
ENSMUSG00000078307	AI593442		0.555518	8.36657	5.01575	1.5833e-05	0.00143641	2.58526	330941	expressed sequence AI593442	9	52481149	52487534	-
ENSMUSG00000042761	Mrap2		-2.60862	1.72624	-5.01382	1.59248e-05	0.00143641	2.90747	244958	melanocortin 2 receptor accessory protein 2	9	87039140	87078880	+
ENSMUSG00000005125	Ndrg1	CAP43 CMT4D DRG1 HMSNL NMSL Ndr1 Ndrl PROXY1 RTP TDD5	0.478326	7.38199	5.00968	1.6124e-05	0.00144236	2.56788	17988	N-myc downstream regulated gene 1	15	66760883	66801202	-
ENSMUSG00000039081	Zfp503		1.32228	3.05528	4.99729	1.67351e-05	0.00148476	2.92857	218820	zinc finger protein 503	14	22803184	22808823	-
ENSMUSG00000052430	Bmpr1b	AI385617 ALK-6 AV355320 Acvrlk6 Alk6 BMPR-1B BMPR-IB CFK-43a SKR6	-1.48036	2.80462	-4.97724	1.77734e-05	0.00156406	2.88127	12167	bone morphogenetic protein receptor, type 1B	3	141500100	141832389	-
ENSMUSG00000038816	Ctnnal1	ACRP AI616177 AW545119 C86009 Catnal1	0.879137	4.7741	4.97005	1.81606e-05	0.00158524	2.74613	54366	catenin (cadherin associated protein), alpha-like 1	4	56823807	56878060	-
ENSMUSG00000033595	Lgi3		0.731857	4.82059	4.93467	2.01936e-05	0.00174861	2.61784	213469	leucine-rich repeat LGI family, member 3	14	70930628	70938130	+
ENSMUSG00000022054	Nefm	NF-M NF160 NF165 Nef3 Nfm	0.505647	11.1393	4.91324	2.15338e-05	0.00184985	2.02402	18040	neurofilament, medium polypeptide	14	68700647	68742903	-
ENSMUSG00000023000	Dhh	C78960	0.765921	5.12877	4.9076	2.19004e-05	0.00185359	2.57004	13363	desert hedgehog	15	98723462	98728971	-
ENSMUSG00000028763	Hspg2	AI852380 Pcn Plc per	0.702957	6.5691	4.90731	2.19198e-05	0.00185359	2.34421	15530	perlecan (heparan sulfate proteoglycan 2)	4	137024634	137126545	+
ENSMUSG00000039046	Usp6nl	AI316785 RNTRE TRE2NL mKIAA0019	0.552399	5.89817	4.90315	2.21945e-05	0.00186227	2.3875	98910	USP6 N-terminal like	2	6243713	6367436	+
ENSMUSG00000046179	E2f8		-2.41688	0.679483	-4.90048	2.23729e-05	0.0018628	2.44418	108961	E2F transcription factor 8	7	56121799	56136966	-
ENSMUSG00000031885	Cbfb	AI893578 PEA2 PEBP2b Pebp2 Pebpb2	-0.451038	7.75912	-4.89788	2.25478e-05	0.00186303	2.24233	12400	core binding factor beta	8	107694574	107741886	+
ENSMUSG00000027820	Mme	6030454K05Rik C85356 CALLA CD10 NEP SFE	1.0588	5.70964	4.88129	2.36959e-05	0.00194307	2.44227	17380	membrane metallo endopeptidase	3	63099794	63186153	+
ENSMUSG00000046093	Hpcal4		-2.85516	0.7774	-4.8629	2.50376e-05	0.00203765	2.30821	170638	hippocalcin-like 4	4	122860470	122871944	+
ENSMUSG00000021390	Ogn	3110079A16Rik OG OIF SLRR3A mimecan mimican	0.824246	6.71973	4.85741	2.54524e-05	0.00205595	2.2233	18295	osteoglycin	13	49703440	49719869	+
ENSMUSG00000031932	Gpr83	AW045253 Gir Gpr72 RP105 RP39 RP82	-3.38588	0.292172	-4.84392	2.65004e-05	0.00212474	2.20065	14608	G protein-coupled receptor 83	9	14664654	14675233	+
ENSMUSG00000075592	Nynrin		-1.00494	4.09838	-4.83331	2.73549e-05	0.00217713	2.43338	277154	NYN domain and retroviral integrase containing	14	56472873	56493572	+
ENSMUSG00000022636	Alcam	AI853494 BEN CD166 DM-GRASP MuSC SC1	-0.393915	8.23198	-4.82386	2.81394e-05	0.00222322	2.00062	11658	activated leukocyte cell adhesion molecule	16	52249109	52454187	-
ENSMUSG00000063564	Col23a1		1.18525	3.81818	4.81222	2.91358e-05	0.00228526	2.42043	237759	collagen, type XXIII, alpha 1	11	51103422	51397420	+
ENSMUSG00000006390	Elovl1	AA407424 BB151133 Ssc1	0.865613	3.81826	4.80963	2.93621e-05	0.00228644	2.37139	54325	elongation of very long chain fatty acids (FEN1/Elo2, SUR4/Elo3, yeast)-like 1	4	118100698	118105558	+
ENSMUSG00000086693	A730081D07Rik		-0.489256	5.80319	-4.80388	2.98714e-05	0.00229837	2.1344		RIKEN cDNA A730081D07 gene	13	41051783	41096520	-
ENSMUSG00000020264	Slc36a2		1.65264	1.77012	4.80172	3.00642e-05	0.00229837	2.38572	246049	solute carrier family 36 (proton/amino acid symporter), member 2	11	54971972	54998579	-
ENSMUSG00000035864	Syt1	AW124717 G630098F17Rik SytI	-0.487464	7.74908	-4.80075	3.01523e-05	0.00229837	1.91564	20979	synaptotagmin I	10	107934706	108448038	-
ENSMUSG00000079415	Cntf	AI429687	1.83613	1.77342	4.78063	3.20201e-05	0.00242367	2.29729	12803	ciliary neurotrophic factor	19	12838150	12840122	-
ENSMUSG00000029338	Antxr2	2310046B19Rik AW561899 CMG-2 CMG2 cI-35	-0.599012	5.18901	-4.76769	3.32815e-05	0.00250166	2.11759	71914	anthrax toxin receptor 2	5	98313707	98459981	-
ENSMUSG00000030337	Vamp1	Syb-1 Syb1 VAMP-1 lew	0.523257	7.8067	4.75961	3.40943e-05	0.00254508	1.84146	22317	vesicle-associated membrane protein 1	6	125165569	125194561	+
ENSMUSG00000025964	Adam23	AW046396 MDC3	0.470173	8.64237	4.75628	3.4435e-05	0.0025529	1.74899	23792	a disintegrin and metallopeptidase domain 23	1	63492465	63643089	+
ENSMUSG00000037868	Egr2	Egr-2 Krox-20 Krox20 NGF1-B Zfp-25 Zfp-6	1.70174	2.78182	4.75371	3.46993e-05	0.002555	2.27512	13654	early growth response 2	10	66998223	67004936	+
ENSMUSG00000022548	Apod		0.567332	10.0852	4.73782	3.63841e-05	0.00266096	1.62978	11815	apolipoprotein D	16	31296278	31314894	-
ENSMUSG00000027712	Anxa5	Anx5 R74653	-0.380059	8.507	-4.72485	3.78194e-05	0.00274736	1.67048	11747	annexin A5	3	36347847	36374765	-
ENSMUSG00000032053	Pou2af1	BOB.1 Bob-1 Bob1 OBF-1 OBF.1 OCA-B OCAB	-2.51577	1.02633	-4.71601	3.88289e-05	0.00280189	2.03975	18985	POU domain, class 2, associating factor 1	9	51021795	51048184	+
ENSMUSG00000030602	Pak4	5730488L07Rik AW555722 mKIAA1142	0.790829	3.03189	4.70117	4.05853e-05	0.00290924	2.11727	70584	p21 protein (Cdc42/Rac)-activated kinase 4	7	29343838	29383204	-
ENSMUSG00000043924	A330049M08Rik		0.998114	4.9087	4.68409	4.27033e-05	0.00304092	2.00057	230822	RIKEN cDNA A330049M08 gene	4	134925491	134954142	-
ENSMUSG00000032269	Htr3a	5-HT3	-0.656866	6.06863	-4.66536	4.51526e-05	0.00319433	1.68663	15561	5-hydroxytryptamine (serotonin) receptor 3A	9	48707319	48719204	-
ENSMUSG00000038264	Sema7a	2900057C09Rik CDw108 H-Sema-L M-Sema-L Semal	0.788602	4.30451	4.6549	4.65799e-05	0.0032739	1.93458	20361	sema domain, immunoglobulin domain (Ig), and GPI membrane anchor, (semaphorin) 7A	9	57787920	57810671	+
ENSMUSG00000030852	Tacc2	mKIAA4180	0.617669	5.36681	4.65182	4.70091e-05	0.00328275	1.74893	57752	transforming, acidic coiled-coil containing protein 2	7	137720998	137908298	+
ENSMUSG00000026932	Nacc2	0610020I02Rik AI448087 Btbd14a C030048H19Rik	0.388874	7.85034	4.64048	4.86213e-05	0.00335969	1.41973	67991	nucleus accumbens associated 2, BEN and BTB (POZ) domain containing	2	25911055	25978740	-
ENSMUSG00000058897	Col25a1	2700062B08Rik CLAC-P	-1.46568	2.42464	-4.63802	4.89787e-05	0.00335969	1.95158	77018	collagen, type XXV, alpha 1	3	129883809	130302795	+
ENSMUSG00000051029	Serpinb1b		-1.10929	3.35123	-4.63758	4.90421e-05	0.00335969	1.95945	282663	serine (or cysteine) peptidase inhibitor, clade B, member 1b	13	33175994	33186249	+
ENSMUSG00000042662	Dusp15		0.89723	3.8	4.63388	4.95855e-05	0.00337379	1.89991	252864	dual specificity phosphatase-like 15	2	152766731	152777434	-
ENSMUSG00000027111	Itga6	5033401O05Rik AI115430 Cd49f	0.640823	5.88413	4.63195	4.98713e-05	0.00337379	1.62516	16403	integrin alpha 6	2	71583673	71696473	+
ENSMUSG00000057092	Fxyd3	Mat8	0.923874	2.79459	4.62795	5.04672e-05	0.00339139	1.93671	17178	FXYD domain-containing ion transport regulator 3	7	31853191	31861723	-
ENSMUSG00000006574	Slc4a1	Ae1 CD233 Empb3 l11Jus51	-1.28567	2.9647	-4.62602	5.07581e-05	0.00339139	1.89579	20533	solute carrier family 4 (anion exchanger), member 1	11	102210138	102227517	-
ENSMUSG00000026452	Syt2	R74640 mKIAA4194	0.497959	7.13169	4.6238	5.1094e-05	0.00339289	1.40382	20980	synaptotagmin II	1	136605877	136649726	+
ENSMUSG00000032625	Thsd7a		-0.43084	7.58247	-4.61214	5.28946e-05	0.00349104	1.46485	330267	thrombospondin, type I, domain containing 7A	6	12261610	12699410	-
ENSMUSG00000042116	Vwa1		0.699014	3.93439	4.60832	5.3499e-05	0.00350953	1.77395	246228	von Willebrand factor A domain containing 1	4	155142258	155148807	-
ENSMUSG00000019998	Stx7	AI315064 AI317144 AW107239 Syn7	-0.452584	6.50712	-4.60463	5.40885e-05	0.00352683	1.49607	53331	syntaxin 7	10	23869123	23908765	+
ENSMUSG00000046337	Fam178b		1.25389	1.75083	4.60129	5.46266e-05	0.00353429	1.86465	381337	family with sequence similarity 178, member B	1	36619539	36740028	-
ENSMUSG00000032348	Gsta4	GST5.7 mGsta4	-0.982967	3.93128	-4.59988	5.4856e-05	0.00353429	1.81916	14860	glutathione S-transferase, alpha 4	9	78039773	78057155	+
ENSMUSG00000092060	Bend4		-0.548437	5.89134	-4.59229	5.61061e-05	0.00359344	1.54473	666938	BEN domain containing 4	5	67783386	67819038	-
ENSMUSG00000047773	Ankfn1		1.49752	2.37044	4.57448	5.91526e-05	0.00376628	1.75081	382543	ankyrin-repeat and fibronectin type III domain containing 1	11	89282301	89500945	-
ENSMUSG00000033781	Asb13		0.810817	3.8763	4.57158	5.9663e-05	0.00377656	1.71266	142688	ankyrin repeat and SOCS box-containing 13	13	3633278	3651020	+
ENSMUSG00000039954	Stk32a		-1.00174	2.60501	-4.55823	6.2073e-05	0.00390627	1.74651	269019	serine/threonine kinase 32A	18	43367351	43477135	+
ENSMUSG00000021187	Tc2n	4933406D09Rik Mtac2d1 Tac2-N	-2.23942	1.19919	-4.5496	6.36816e-05	0.00398433	1.39225	74413	tandem C2 domains, nuclear	12	102883653	102956733	-
ENSMUSG00000026204	Ptprn	IA-2 mIA-A mKIAA4064	-0.434344	6.80212	-4.53655	6.61914e-05	0.00411756	1.23927	19275	protein tyrosine phosphatase, receptor type, N	1	75243616	75260783	-
ENSMUSG00000045071	E130308A19Rik		1.01141	3.5027	4.53228	6.70348e-05	0.0041462	1.65698	230259	RIKEN cDNA E130308A19 gene	4	59639083	59774311	+
ENSMUSG00000070691	Runx3	AML2 Cbfa3 Pebp2a3	1.61024	0.731874	4.52642	6.82086e-05	0.00419483	1.63123	12399	runt related transcription factor 3	4	134676567	134733905	+
ENSMUSG00000031004	Mki67	D630048A14Rik Ki-67 Ki67	-0.976271	4.03677	-4.52254	6.89969e-05	0.00421934	1.53251	17345	antigen identified by monoclonal antibody Ki 67	7	142881471	142908062	-
ENSMUSG00000051355	Commd1	AI256843 Murr1 U2/Mu	-0.472302	6.23883	-4.51976	6.95665e-05	0.00423027	1.26383	17846	COMM domain containing 1	11	22734744	22882382	-
ENSMUSG00000031548	Sfrp1	2210415K03Rik AW011917 AW107218 AW742929 sFRP-1	-0.545859	7.41062	-4.51082	7.14325e-05	0.00431947	1.15666	20377	secreted frizzled-related protein 1	8	24521974	24560104	+
ENSMUSG00000005268	Prlr	AI987712 Pr-1 Pr-3 Prlr-rs1	-1.05938	5.00481	-4.50852	7.19194e-05	0.00432476	1.52553	19116	prolactin receptor	15	10106993	10303504	+
ENSMUSG00000031342	Gpm6b	AI593561 Gpm6 M6B	0.447086	8.6877	4.49342	7.52062e-05	0.00449742	1.05213	14758	glycoprotein m6b	X	162676843	162826920	+
ENSMUSG00000085957	Syna		1.97247	0.908711	4.4898	7.60145e-05	0.00452077	1.52367	214292	syncytin a	5	135034016	135036041	-
ENSMUSG00000019986	Ahi1	1700015F03Rik Ahi-1 D10Bwg0629e	-0.652543	5.3962	-4.46194	8.25396e-05	0.00487817	1.26624	52906	Abelson helper integration site 1	10	20672391	20800234	+
ENSMUSG00000030500	Slc17a6		-0.415357	7.79561	-4.46036	8.29252e-05	0.00487817	0.938628	140919	solute carrier family 17 (sodium-dependent inorganic phosphate cotransporter), member 6	7	58877200	58926495	+
ENSMUSG00000024084	Qpct	5730422A13Rik	-2.14793	0.778106	-4.45053	8.53682e-05	0.00499473	1.18835	70536	glutaminyl-peptide cyclotransferase (glutaminyl cyclase)	17	79451246	79489583	+
ENSMUSG00000052305	Hbb-b1		-1.08454	4.13066	-4.43703	8.88366e-05	0.00516972	1.16894	100503605	hemoglobin, beta adult major chain	7	110975048	110976610	-
ENSMUSG00000056966	Gjc3		0.855704	6.08247	4.43466	8.94613e-05	0.00517823	1.02881	118446	gap junction protein, gamma 3	5	138395037	138404187	-
ENSMUSG00000013523	Bcas1	2210416M21Rik 9030223A09Rik AI841227 NABC1	1.4514	3.42019	4.4324	9.0059e-05	0.0051851	1.34721	76960	breast carcinoma amplified sequence 1	2	170172491	170253345	-
ENSMUSG00000035407	Kank4		0.586619	4.83814	4.42457	9.21644e-05	0.00527824	1.15267	242553	KN motif and ankyrin repeat domains 4	4	98421589	98484228	-
ENSMUSG00000021662	Rgnef		-0.685535	4.27354	-4.42063	9.32396e-05	0.00528514	1.30394	110596	Rho-guanine nucleotide exchange factor	13	98668550	98976120	-
ENSMUSG00000047490	4932411E22Rik		1.78008	2.68145	4.42055	9.32614e-05	0.00528514	1.33832	214604	RIKEN cDNA 4932411E22 gene	11	89251537	89280262	-
ENSMUSG00000025630	Hprt	C81579 HPGRT Hprt1	-0.611196	6.71956	-4.41674	9.43152e-05	0.00531702	0.98123	15452	hypoxanthine guanine phosphoribosyl transferase	X	50341314	50374836	+
ENSMUSG00000042671	Rgs8	6530413N01Rik	-0.492224	6.37461	-4.41163	9.57457e-05	0.00536969	0.90843	67792	regulator of G-protein signaling 8	1	155500155	155544797	+
ENSMUSG00000020758	Itgb4		0.655107	4.4687	4.40814	9.67364e-05	0.00539729	1.13302	192897	integrin beta 4	11	115836023	115869726	+
ENSMUSG00000021379	Id4	Idb4 bHLHb27	-1.02946	3.959	-4.39763	9.97795e-05	0.00551182	1.29361	15904	inhibitor of DNA binding 4	13	48356796	48359405	+
ENSMUSG00000008999	Bmp7	OP1	1.29203	3.43923	4.39753	9.98076e-05	0.00551182	1.30499	12162	bone morphogenetic protein 7	2	172693513	172765822	-
ENSMUSG00000001741	Il16	mKIAA4048	1.23932	2.88622	4.39308	0.000101124	0.00555617	1.29979	16170	interleukin 16	7	90791358	90894236	-
ENSMUSG00000024661	Fth1	FHC Fth HFt MFH	0.417582	7.79704	4.3516	0.00011425	0.00624566	0.640014	14319	ferritin heavy chain 1	19	10057193	10059582	+
ENSMUSG00000047261	Gap43	B-50 Basp2 GAP-43	-0.503978	5.49114	-4.33702	0.00011925	0.00648626	0.722564	14432	growth associated protein 43	16	42248555	42340764	-
ENSMUSG00000024194	Cuta	0610039D01Rik 1810022E02Rik 1810060C03Rik 2700094G22Rik AI326454	0.641037	4.45063	4.33057	0.000121529	0.00657716	0.884452	67675	cutA divalent cation tolerance homolog (E. coli)	17	27074918	27076423	-
ENSMUSG00000046841	Ckap4		-0.62135	4.84487	-4.31989	0.0001254	0.00675287	0.936174	216197	cytoskeleton-associated protein 4	10	83989050	83996781	-
ENSMUSG00000032570	Atp2c1		-0.366415	7.7352	-4.30397	0.000131395	0.00704067	0.592392	235574	ATPase, Ca++-sequestering	9	105305869	105429649	-
ENSMUSG00000075334	Rprm	2410012A13Rik Reprimo	-1.0349	2.1389	-4.28232	0.000139999	0.0074648	1.00911	67874	reprimo, TP53 dependent G2 arrest mediator candidate	2	53936504	53937963	-
ENSMUSG00000052560	Cpne8	1200003E11Rik 1500031E20Rik	-0.673166	5.63866	-4.27409	0.000143412	0.00760929	0.7207	66871	copine VIII	15	90317913	90509863	-
ENSMUSG00000026442	Nfasc		0.444715	7.79225	4.26838	0.000145832	0.00769991	0.364934	269116	neurofascin	1	134461268	134638374	-
ENSMUSG00000037685	Atp8a1	AI481521 AI853962 APLT AW743152 AW822227 Atp3a2 B230107D19Rik ClassI mKIAA4233	-0.343169	8.59512	-4.24392	0.000156647	0.00823081	0.282239	11980	ATPase, aminophospholipid transporter (APLT), class I, type 8A, member 1	5	68009379	68238671	-
ENSMUSG00000042436	Mfap4	1110007F23Rik	-1.22613	3.4171	-4.23733	0.000159693	0.00835031	0.772758	76293	microfibrillar-associated protein 4	11	61298933	61302402	+
ENSMUSG00000028854	Slc9a1	AW554487 Apnh Nhe1 swe	0.587547	5.26166	4.23531	0.000160636	0.00835927	0.504101	20544	solute carrier family 9 (sodium/hydrogen exchanger), member 1	4	132925621	132979617	+
ENSMUSG00000090992	Gm17588		-1.02659	3.84838	-4.23209	0.000162157	0.00839804	0.782018		predicted gene, 17588	14	56483148	56493572	-
ENSMUSG00000085645	0610040B09Rik		1.65177	0.872006	4.21499	0.000170455	0.00873833	0.718164		RIKEN cDNA 0610040B09 gene	11	96152338	96168224	-
ENSMUSG00000031775	Pllp	0610010I06Rik AV001002 Plapi Tm4sf11	1.0981	2.41639	4.21423	0.000170835	0.00873833	0.772027	67801	plasma membrane proteolipid	8	97198795	97220142	-
ENSMUSG00000006782	Cnp	CNPase Cnp-1 Cnp1	0.470577	6.49023	4.2136	0.00017115	0.00873833	0.343673	12799	2',3'-cyclic nucleotide 3' phosphodiesterase	11	100436218	100453043	+
ENSMUSG00000022766	Serpind1	AA985900 AI303446 HCII Hcf2	1.33818	2.76173	4.19107	0.00018277	0.00928782	0.767292	15160	serine (or cysteine) peptidase inhibitor, clade D, member 1	16	17331464	17343668	+
ENSMUSG00000029070	Mxra8	1200013A08Rik 1700095D18Rik AI131686 Asp3 Dicam	0.725668	4.67152	4.17916	0.000189224	0.00952863	0.503075	74761	matrix-remodelling associated 8	4	155213789	155218197	+
ENSMUSG00000021803	Cdhr1		-0.545166	5.18341	-4.17908	0.00018927	0.00952863	0.450084	170677	cadherin-related family member 1	14	37891036	37911497	-
ENSMUSG00000026483	Fam129a	AI256368 AU019833 Niban	-0.555787	5.72221	-4.17449	0.000191815	0.00961204	0.372782	63913	family with sequence similarity 129, member A	1	153418316	153569069	+
ENSMUSG00000043384	Gprasp1	2210415K24Rik 3110031O14Rik C87852 GASP GASP1	-0.391616	7.49712	-4.1669	0.000196098	0.0097814	0.125572	67298	G protein-coupled receptor associated sorting protein 1	X	132277272	132338013	+
ENSMUSG00000049744	Arhgap15	5830480G12Rik	-1.45573	2.36209	-4.16249	0.000198636	0.00984529	0.680618	76117	Rho GTPase activating protein 15	2	43604344	44251473	+
ENSMUSG00000046167	Gldn		0.942368	4.65024	4.16151	0.000199198	0.00984529	0.556335	235379	gliomedin	9	54134293	54189593	+
ENSMUSG00000022822	Abcc5	2900011L11Rik AI132311 Abcc5a Abcc5b Mrp5	0.47863	5.42579	4.15851	0.000200947	0.00988657	0.337193	27416	ATP-binding cassette, sub-family C (CFTR/MRP), member 5	16	20331376	20426467	-
ENSMUSG00000031216	Stard8		0.712589	4.30665	4.14181	0.000210943	0.0103315	0.525423	236920	START domain containing 8	X	96198587	96270067	+
ENSMUSG00000040907	Atp1a3		0.410833	8.5986	4.13625	0.00021438	0.0103848	-0.0549217	232975	ATPase, Na+/K+ transporting, alpha 3 polypeptide	7	25763186	25790976	-
ENSMUSG00000024112	Cacna1h	Cav3.2 MNCb-1209 alpha13.2	-0.579231	5.19979	-4.13565	0.000214755	0.0103848	0.335138	58226	calcium channel, voltage-dependent, T type, alpha 1H subunit	17	25511230	25570728	-
ENSMUSG00000016763	Scube1	7330410C13Rik A630023E24Rik	1.19373	3.20707	4.1354	0.000214911	0.0103848	0.602177	64706	signal peptide, CUB domain, EGF-like 1	15	83433013	83555451	-
ENSMUSG00000029304	Spp1	2AR Apl-1 BNSP BSPI Bsp ETA-1 Eta OP Opn Opnl Ric Spp-1	0.712651	5.28079	4.13354	0.000216074	0.0103946	0.31722	20750	secreted phosphoprotein 1	5	104864137	104870069	+
ENSMUSG00000035279	A430110N23Rik		-1.70311	1.6786	-4.12857	0.000219215	0.0104295	0.604942	269855	RIKEN cDNA A430110N23 gene	7	4877446	4896423	+
ENSMUSG00000002897	Il17ra	AW538159 Cdw217 Il17r VDw217	-1.14457	1.64933	-4.12838	0.000219335	0.0104295	0.604545	16172	interleukin 17 receptor A	6	120413215	120433745	+
ENSMUSG00000021750	Fam107a		1.21387	4.03428	4.12783	0.000219689	0.0104295	0.530199	268709	family with sequence similarity 107, member A	14	9128788	9150537	-
ENSMUSG00000017314	Mpp2	D11Bwg0652e Dlg2 Dlgh2 Pals4	-0.740278	4.23347	-4.12308	0.000222733	0.0105278	0.389012	50997	membrane protein, palmitoylated 2 (MAGUK p55 subfamily member 2)	11	101918329	101949829	-
ENSMUSG00000040809	Chi3l3	AI505981 ECF-L Ym1	-1.84462	1.85859	-4.11516	0.000227918	0.010726	0.538721	12655	chitinase 3-like 3	3	105950472	106022425	-
ENSMUSG00000018822	Sfrp5	AI605071 SARP3	0.56497	3.74767	4.09255	0.000243353	0.0113869	0.346897	54612	secreted frizzled-related sequence protein 5	19	42272461	42276742	-
ENSMUSG00000074892	B3galt5	1190002B21Rik AU045265 b3Galt-V	0.954497	2.42126	4.09155	0.000244065	0.0113869	0.498719	93961	UDP-Gal:betaGlcNAc beta 1,3-galactosyltransferase, polypeptide 5	16	96457408	96541466	+
ENSMUSG00000040254	Sema3d		-0.863628	3.77024	-4.08104	0.000251608	0.0116884	0.382126	108151	sema domain, immunoglobulin domain (Ig), short basic domain, secreted, (semaphorin) 3D	5	12383166	12588943	+
ENSMUSG00000032076	Cadm1	2900073G06Rik 3100001I08Rik AI987920 Bl2 Igsf4 Igsf4a Necl2 RA175 RA175A RA175B RA175C RA175N ST17 SgIGSF SynCam Tslc1	-0.35452	8.27466	-4.06802	0.000261263	0.0120851	-0.191434	54725	cell adhesion molecule 1	9	47338256	47665720	+
ENSMUSG00000030731	Syt3	AI385753 sytIII	0.822911	3.01733	4.0584	0.000268641	0.0123735	0.309369	20981	synaptotagmin III	7	51639472	51655557	+
ENSMUSG00000051980	Casr	CaR Gprc2a	-1.36827	1.78582	-4.05503	0.000271263	0.0124413	0.415455	12374	calcium-sensing receptor	16	36493782	36562227	-
ENSMUSG00000027438	Napb	Brp14 E161 I47 SNARE b-SNAP	-0.312849	8.88614	-4.05276	0.000273055	0.0124706	-0.302061	17957	N-ethylmaleimide sensitive fusion protein attachment protein beta	2	148519721	148558203	-
ENSMUSG00000047216	Cdh19		0.609235	4.5183	4.0503	0.000274998	0.012496	0.267733	227485	cadherin 19, type 2	1	112785772	112873949	-
ENSMUSG00000018427	Ypel2	6430570G24 E130113K08Rik	1.02868	3.98485	4.04915	0.000275919	0.012496	0.324885	77864	yippee-like 2 (Drosophila)	11	86749927	86807209	-
ENSMUSG00000031502	Col4a1	Bru Col4a-1 Del(8)44H Raw Svc	0.65752	5.39754	4.04643	0.000278088	0.0125418	0.0268884	12826	collagen, type IV, alpha 1	8	11198423	11312826	-
ENSMUSG00000019146	Cacng2	AW060990 B230105C07Rik B930041E13Rik stargazer stargazin stg wag waggler	0.878652	3.92771	4.03672	0.000286003	0.0128452	0.251351	12300	calcium channel, voltage-dependent, gamma subunit 2	15	77822178	77950458	-
ENSMUSG00000046731	Kctd11		0.703594	2.1879	4.03161	0.000290249	0.012982	0.329309	216858	potassium channel tetramerisation domain containing 11	11	69691767	69694487	-
ENSMUSG00000026095	Asnsd1	2210409M21Rik	-0.688189	4.21197	-4.02372	0.000296931	0.0132263	0.163867	70396	asparagine synthetase domain containing 1	1	53382351	53409596	-
ENSMUSG00000089706	B230216N24Rik		-1.92322	1.17011	-4.01628	0.000303369	0.0134577	0.207146		RIKEN cDNA B230216N24 gene	1	99927693	99954257	-
ENSMUSG00000005800	Mmp8	BB138268	-2.35029	1.35361	-4.01224	0.00030693	0.01356	0.267932	17394	matrix metallopeptidase 8	9	7558429	7568486	+
ENSMUSG00000057440	Mpp7	1110068J02Rik 2810038M04Rik 5430426E14Rik AI415104 Gm955	-0.973187	3.12935	-4.00738	0.000311253	0.0136951	0.279937	75739	membrane protein, palmitoylated 7 (MAGUK p55 subfamily member 7)	18	7347960	7626861	-
ENSMUSG00000034570	Inpp5j		0.680137	3.07501	4.00491	0.00031348	0.0137089	0.182778	170835	inositol polyphosphate 5-phosphatase J	11	3394378	3404824	-
ENSMUSG00000028530	Jak1	AA960307 C130039L05Rik	-0.309328	8.61255	-4.00422	0.0003141	0.0137089	-0.40021	16451	Janus kinase 1	4	100824972	100937887	-
ENSMUSG00000022799	Arhgap31	5830477L08Rik AU041750 Cdgap D330026I07Rik	0.466586	6.10624	4.00232	0.000315827	0.013729	-0.158925	12549	Rho GTPase activating protein 31	16	38598453	38713387	-
ENSMUSG00000045999	AY036118		-0.426169	3.2755	-3.99791	0.000319861	0.0138369	-0.190317		cDNA sequence AY036118	17	39985048	39985772	-
ENSMUSG00000022091	Sorbs3	SCAM-1 SH3P3 Sh3d4 vinexin-g	0.666921	4.81358	3.99682	0.000320866	0.0138369	-0.0241589	20410	sorbin and SH3 domain containing 3	14	70580275	70607444	-
ENSMUSG00000018593	Sparc	AA517111 BM-40	0.386752	9.80432	3.99473	0.000322804	0.0138652	-0.570037	20692	secreted acidic cysteine rich glycoprotein	11	55208002	55233582	-
ENSMUSG00000074643	Cpne1		-0.44527	6.09595	-3.98925	0.000327934	0.0140299	-0.133707	266692	copine I	2	155897581	155937695	-
ENSMUSG00000025875	Tspan17	2210021G21Rik AI047581 Fbxo23 Tm4sf17	0.446506	4.73969	3.98112	0.000335692	0.0143053	-0.105108	74257	tetraspanin 17	13	54890738	54898137	+
ENSMUSG00000046805	Mpeg1	MPS1 Mpg-1	-1.13033	2.79169	-3.97173	0.000344884	0.0146393	0.151447	17476	macrophage expressed gene 1	19	12535269	12539774	+
ENSMUSG00000027078	Ube2l6	2810489I21Rik RIG-B UBCH8 Ubce8 Ubcm8	-1.02335	3.67467	-3.96403	0.000352595	0.0149082	0.0858841	56791	ubiquitin-conjugating enzyme E2L 6	2	84638985	84650492	+
ENSMUSG00000043298	C030030A07Rik		1.07986	2.29858	3.96034	0.000356352	0.0150084	0.170329	654818	RIKEN cDNA C030030A07 gene	6	136778448	136783973	-
ENSMUSG00000090061	3110047P20Rik		-0.411067	5.92472	-3.95772	0.000359049	0.0150633	-0.281265	319807	RIKEN cDNA 3110047P20 gene	5	64040342	64201785	+
ENSMUSG00000027971	Ndst4	4930439H17Rik	0.818622	4.64395	3.95581	0.000361018	0.0150875	-0.0610279	64580	N-deacetylase/N-sulfotransferase (heparin glucosaminyl) 4	3	125107009	125427904	+
ENSMUSG00000020900	Myh10	5730504C04Rik 9330167F11Rik Fltn Myhn-2 Myhn2 NMHC II-B NMHC-B NMHCII-B NMMHC II-b NMMHC-B NMMHC-IIB SMemb mKIAA3005	0.459694	6.56833	3.94938	0.000367748	0.0153096	-0.311949	77579	myosin, heavy polypeptide 10, non-muscle	11	68505061	68630134	+
ENSMUSG00000082575	Gm13050		-0.460268	2.41974	-3.92874	0.000390164	0.0161806	-0.13225		predicted gene 13050	4	142831927	142833271	-
ENSMUSG00000002265	Peg3	AL022617 ASF-1 End4 Gcap4 Pw1 Zfp102 mKIAA0287	-0.345898	9.21393	-3.92475	0.000394648	0.016197	-0.678543	18616	paternally expressed 3	7	6656603	6683132	-
ENSMUSG00000022055	Nefl	AI847934 CMT2E NF-L NF68 Nfl	0.309145	11.5659	3.92435	0.000395109	0.016197	-0.872403	18039	neurofilament, light polypeptide	14	68701920	68707152	+
ENSMUSG00000021684	Pde8b		-0.68281	3.82935	-3.92389	0.000395629	0.016197	-0.0507908	218461	phosphodiesterase 8B	13	95794409	96020291	-
ENSMUSG00000025090	1700011F14Rik	1700011F14Rik	1.09461	1.99253	3.92308	0.000396545	0.016197	0.078144	75645	RIKEN cDNA 1700011F14 gene	19	58586492	58627575	+
ENSMUSG00000072966	Gprasp2		-0.68285	4.94659	-3.91962	0.00040049	0.0162966	-0.185081	245607	G protein-coupled receptor associated sorting protein 2	X	132373573	132379269	+
ENSMUSG00000026678	Rgs5	1110070A02Rik	-0.324023	8.93808	-3.90048	0.000423044	0.0171499	-0.728547	19737	regulator of G-protein signaling 5	1	171585632	171625944	+
ENSMUSG00000056306	6030405A18Rik		-0.953751	2.51143	-3.89838	0.000425592	0.0171888	-0.00515802	329641	RIKEN cDNA 6030405A18 gene	3	54700990	54719809	-
ENSMUSG00000021313	Ryr2	9330127I20Rik RYR-2	0.547619	5.7451	3.89467	0.000430122	0.0173072	-0.394066	20191	ryanodine receptor 2, cardiac	13	11645370	12199212	-
ENSMUSG00000042644	Itpr3	Ip3r3 Itpr-3	0.655635	3.98027	3.89296	0.000432236	0.0173279	-0.175243	16440	inositol 1,4,5-triphosphate receptor 3	17	27194249	27259168	+
ENSMUSG00000009075	Cabp7		0.920617	2.57084	3.88904	0.000437101	0.0174583	-0.0338849	192650	calcium binding protein 7	11	4636895	4646781	-
ENSMUSG00000070570	Slc17a7	2900052E22Rik AI851913 Vglut1	0.606129	4.40669	3.88762	0.00043888	0.0174649	-0.309314	72961	solute carrier family 17 (sodium-dependent inorganic phosphate cotransporter), member 7	7	52419291	52431508	+
ENSMUSG00000049100	Pcdh10	6430521D13Rik 6430703F07Rik OL-pc mKIAA1400	-0.553105	5.95727	-3.88107	0.000447162	0.0177292	-0.448526	18526	protocadherin 10	3	45182320	45238488	+
ENSMUSG00000021373	Cap2	2810452G09Rik AV045235	1.35299	2.49092	3.86791	0.000464277	0.0183406	-0.0733732	67252	CAP, adenylate cyclase-associated protein, 2 (yeast)	13	46597217	46745011	+
ENSMUSG00000020422	Tns3		0.415767	6.24441	3.86478	0.000468444	0.0184379	-0.589736	319939	tensin 3	11	8331655	8564538	-
ENSMUSG00000031137	Fgf13	Fhf2	-0.415369	8.35935	-3.85299	0.000484462	0.0189845	-0.830479	14168	fibroblast growth factor 13	X	56315322	56821248	-
ENSMUSG00000030525	Chrna7	Acra7 alpha7	0.686862	3.88933	3.85199	0.000485838	0.0189845	-0.311114	11441	cholinergic receptor, nicotinic, alpha polypeptide 7	7	70243578	70357455	-
ENSMUSG00000030513	Pcsk6	C86343 Pace4 SPC4	2.22935	0.402798	3.84908	0.000489884	0.0190738	-0.144075	18553	proprotein convertase subtilisin/kexin type 6	7	73006620	73195226	+
ENSMUSG00000032355	2310046A06Rik	2310046A06Rik AI931782 CIP	1.059	3.27844	3.84488	0.00049578	0.0192341	-0.171476	69642	RIKEN cDNA 2310046A06 gene	9	76949891	77195677	-
ENSMUSG00000032172	Olfm2		-1.20542	2.52709	-3.84099	0.000501292	0.0193785	-0.142484	244723	olfactomedin 2	9	20472144	20532673	-
ENSMUSG00000025823	Pdia4	AI987846 Cai ERp-72 Erp72	-0.582001	4.63528	-3.83109	0.000515625	0.0198616	-0.402978	12304	protein disulfide isomerase associated 4	6	47746141	47763511	-
ENSMUSG00000031099	Smarca1	5730494M04Rik Snf2l	-0.752792	4.88013	-3.82367	0.000526607	0.0202127	-0.397554	93761	SWI/SNF related, matrix associated, actin dependent regulator of chromatin, subfamily a, member 1	X	45162545	45246151	-
ENSMUSG00000042826	Fgf11	Fhf3	0.839186	4.76701	3.81767	0.000535672	0.020488	-0.399527	14166	fibroblast growth factor 11	11	69609570	69615359	-
ENSMUSG00000035181	Heatr5a		0.509539	5.62582	3.81448	0.000540544	0.0205916	-0.566933	320487	HEAT repeat containing 5A	12	52976860	53072308	-
ENSMUSG00000034825	Nrip3	A330103B05Rik D7H11orf14 ICRFP703B1614Q5.2	-0.43742	5.97941	-3.81312	0.000542643	0.0205916	-0.687906	78593	nuclear receptor interacting protein 3	7	116901569	116925539	-
ENSMUSG00000025759	Mfsd8	2810423E13Rik AI836898 AV142426 Cln7	-1.11238	2.55022	-3.81218	0.000544087	0.0205916	-0.208236	72175	major facilitator superfamily domain containing 8	3	40621992	40650807	-
ENSMUSG00000024242	Map4k3		-0.580675	5.88827	-3.80495	0.000555368	0.0209167	-0.574032	225028	mitogen-activated protein kinase kinase kinase kinase 3	17	80979852	81127433	-
ENSMUSG00000053626	Tll1	Tll Tll-1	1.06386	2.40447	3.80421	0.000556543	0.0209167	-0.220941	21892	tolloid-like	8	66493567	66684790	-
ENSMUSG00000020589	Fam49a	2410157M17Rik 9630047E15 D12Ertd553e	-0.747166	3.58907	-3.80257	0.000559147	0.0209419	-0.342603	76820	family with sequence similarity 49, member A	12	12268945	12383165	+
ENSMUSG00000027562	Car2	AI131712 CAII Ca2 Car-2 Ltw-5 Lvtw-5	0.699662	4.56272	3.79913	0.000564621	0.0210331	-0.533955	12349	carbonic anhydrase 2	3	14886426	14900769	+
ENSMUSG00000066477	Gm16551		1.49127	2.38709	3.7986	0.000565467	0.0210331	-0.238097		predicted gene 16551	9	74695790	74707941	+
ENSMUSG00000053646	Plxnb1		0.787239	3.03522	3.79652	0.000568814	0.0210851	-0.391535	235611	plexin B1	9	108997950	109022425	+
ENSMUSG00000021023	1110008L16Rik	Kiaa0391 Mrpp3 mKIAA0391	-0.849854	2.93266	-3.79227	0.000575716	0.0212681	-0.323352	66132	RIKEN cDNA 1110008L16 gene	12	56403624	56483478	+
ENSMUSG00000027315	Spint1	HAI-1	2.32331	0.599232	3.79016	0.000579164	0.0213227	-0.322248	20732	serine protease inhibitor, Kunitz type 1	2	119063098	119075263	+
ENSMUSG00000021708	Rasgrf2		0.699987	4.05385	3.78509	0.000587548	0.021558	-0.432595		RAS protein-specific guanine nucleotide-releasing factor 2	13	92020005	92901611	-
ENSMUSG00000029878	Dbpht2		-0.741801	5.46178	-3.77136	0.000610852	0.0223374	-0.505297	386753	DNA binding protein with his-thr domain	12	75398461	75401455	+
ENSMUSG00000032437	Stt3b	1300006C19Rik Simp	-0.363354	6.65056	-3.76996	0.000613272	0.0223504	-0.843389	68292	STT3, subunit of the oligosaccharyltransferase complex, homolog B (S. cerevisiae)	9	115151725	115219539	-
ENSMUSG00000042246	Tmc7		-0.613325	5.10097	-3.76392	0.000623845	0.0226594	-0.546304	209760	transmembrane channel-like gene family 7	7	125679357	125728250	-
ENSMUSG00000057455	Rit2	RIBA Rin Roc2	-0.436739	5.84371	-3.76217	0.000626947	0.0226959	-0.862694	19762	Ras-like without CAAX 2	18	31133143	31476944	-
ENSMUSG00000017978	Cadps2		-0.754373	4.94193	-3.75765	0.000635002	0.0229109	-0.625621	320405	Ca2+-dependent activator protein for secretion 2	6	23212773	23789421	-
ENSMUSG00000022021	Diap3	4930417P13Rik Dia2 Diaph3 Drf3 mDia2 mKIAA4117 p134MDia2	-0.972009	3.71664	-3.75624	0.000637553	0.0229265	-0.375454	56419	diaphanous homolog 3 (Drosophila)	14	87055174	87541031	-
ENSMUSG00000021417	Eci2	Acbd2 Drs1 Hca88 Peci	-0.663466	4.13599	-3.74741	0.000653651	0.0234275	-0.529688	23986	enoyl-Coenzyme A delta isomerase 2	13	35069617	35118963	-
ENSMUSG00000052459	Atp6v1a	AI647066 Atp6a1 Atp6a2 Atp6v1a1 VA68 VPP2	-0.340376	8.22945	-3.74361	0.00066071	0.0236024	-1.13608	11964	ATPase, H+ transporting, lysosomal V1 subunit A	16	44085515	44139818	-
ENSMUSG00000042428	Mgat3	1110038J12Rik AI848272 GnT-III	0.317548	5.99929	3.74103	0.000665545	0.0236969	-0.917182	17309	mannoside acetylglucosaminyltransferase 3	15	80004151	80045949	+
ENSMUSG00000019818	Cd164	A115 A24 AA589639 AW540279 MGC-24 MSSP	-0.289535	8.00053	-3.73426	0.000678377	0.0240746	-1.0943	53599	CD164 antigen	10	41239306	41250848	+
ENSMUSG00000052105	1110012J17Rik	Ccdc165 D130071O13 Kiaa0802 Soga2 mKIAA0802 t8219b25	-0.438308	5.65334	-3.73151	0.000683671	0.0241832	-0.84058	68617	RIKEN cDNA 1110012J17 gene	17	66686322	66799090	-
ENSMUSG00000029245	Epha5	AI854630 AW125296 Cek7 Ehk1 Els1 Hek7 Rek7 bsk	-0.780038	3.51323	-3.72489	0.000696553	0.0245586	-0.509057	13839	Eph receptor A5	5	84486816	84846407	-
ENSMUSG00000027833	Shox2	6330543G17Rik OG12 Og12x Prx3 SHOT	0.955936	3.23382	3.71751	0.0007112	0.0249224	-0.461684	20429	short stature homeobox 2	3	66775649	66785693	-
ENSMUSG00000038371	Sbf2		0.521387	6.0221	3.71737	0.000711477	0.0249224	-0.879809	319934	SET binding factor 2	7	117451527	117758436	-
ENSMUSG00000022508	Bcl6	Bcl5	0.514365	4.81526	3.71463	0.00071699	0.0249533	-0.800681	12053	B cell leukemia/lymphoma 6	16	23965138	23988938	-
ENSMUSG00000043557	Mdga1	1200011I03Rik GPIM	0.822743	3.4155	3.71371	0.000718844	0.0249533	-0.606642	74762	MAM domain containing glycosylphosphatidylinositol anchor 1	17	29964901	30107032	-
ENSMUSG00000021589	Rhobtb3	1700040C17Rik 2610033K01Rik 4930503C18Rik AI317148 AW208826 mKIAA0878	0.635818	4.75214	3.71275	0.000720789	0.0249533	-0.696585	73296	Rho-related BTB domain containing 3	13	76006985	76081373	-
ENSMUSG00000042115	Klhdc8a		-0.743739	3.27432	-3.71199	0.000722332	0.0249533	-0.51146	213417	kelch domain containing 8A	1	134195203	134203934	+
ENSMUSG00000036699	Zcchc12	2810028A01Rik AV136720 Sizn1	-1.0698	2.91337	-3.71123	0.000723886	0.0249533	-0.460617	72693	zinc finger, CCHC domain containing 12	X	33735899	33739153	+
ENSMUSG00000028701	1520402A15Rik	Lrp35a Lurap1	0.607832	4.7796	3.70881	0.000728831	0.025044	-0.667098	68075	RIKEN cDNA 1520402A15 gene	4	115805011	115823943	-
ENSMUSG00000019978	Epb4.1l2	4.1G AW555191 D10Ertd398e Epb41l2 NBL2	0.452645	6.11053	3.70016	0.000746797	0.0255802	-1.03938	13822	erythrocyte protein band 4.1-like 2	10	25079604	25243320	+
ENSMUSG00000031298	Gpr64		-0.611773	5.91688	-3.69006	0.000768301	0.0262337	-0.934635	237175	G protein-coupled receptor 64	X	156828622	156936002	+
ENSMUSG00000093425	Shox2	6330543G17Rik OG12 Og12x Prx3 SHOT	0.946822	3.23888	3.68864	0.000771376	0.0262386	-0.534819	20429	short stature homeobox protein 2	3	66775217	66785693	-
ENSMUSG00000028927	Padi2	Pdi Pdi2 mKIAA0994	1.28741	2.23343	3.68776	0.000773291	0.0262386	-0.511605	18600	peptidyl arginine deiminase, type II	4	140462259	140508501	+
ENSMUSG00000049630	C1ql3		1.63366	1.52857	3.6846	0.000780184	0.0263897	-0.550275	227580	C1q-like 3	2	12925084	12933374	-
ENSMUSG00000060675	Pla2g16		0.493699	5.52743	3.68287	0.000783987	0.0264357	-0.927946	225845	phospholipase A2, group XVI	19	7631949	7663035	+
ENSMUSG00000027584	Oprl1	KOR-3 KOR3 LC132 MOR-C ORGC ORL1 Oprl XOR1 morc	1.04336	2.04135	3.68038	0.000789485	0.0265385	-0.542002	18389	opioid receptor-like 1	2	181449721	181455690	+
ENSMUSG00000063628	Gm7665		-0.555874	3.36775	-3.67782	0.000795192	0.0266476	-0.733373		predicted pseudogene 7665	18	16433157	16433453	-
ENSMUSG00000042700	Sipa1l1		0.483993	5.60107	3.66731	0.000818989	0.0273603	-1.0053	217692	signal-induced proliferation-associated 1 like 1	12	83270407	83552769	+
ENSMUSG00000018921	Pelp1	4930563C04Rik MNAR	0.727233	2.79052	3.664	0.000826643	0.0274513	-0.644112	75273	proline, glutamic acid and leucine rich protein 1	11	70206385	70223533	-
ENSMUSG00000000632	Sez6	BSRP-C D11Bhm177e mKIAA4158 sez-6	0.685152	3.65877	3.66394	0.000826786	0.0274513	-0.718036	20370	seizure related gene 6	11	77744302	77792550	+
ENSMUSG00000036817	Sun1	4632417G13Rik 5730434D03Rik Unc84a mKIAA0810	-0.659359	3.63363	-3.66165	0.000832109	0.0275436	-0.721605	77053	Sad1 and UNC84 domain containing 1	5	139676591	139725794	+
ENSMUSG00000038633	Degs1	AA536663 Degs Des1 Mdes	-0.340443	8.11073	-3.65901	0.000838286	0.0276634	-1.27585	13244	degenerative spermatocyte homolog 1 (Drosophila)	1	184205903	184212935	-
ENSMUSG00000036560	Lgi4		0.534445	3.17972	3.65444	0.000849085	0.0278575	-0.742045	243914	leucine-rich repeat LGI family, member 4	7	31844361	31855954	+
ENSMUSG00000031374	Zfp92		-2.14297	0.763006	-3.65435	0.000849313	0.0278575	-0.628627	22754	zinc finger protein 92	X	70656435	70673724	+
ENSMUSG00000024107	Lhcgr	Gpcr19-rs1 LH-R Lhr	-1.17528	2.40709	-3.64469	0.000872597	0.0285347	-0.621367	16867	luteinizing hormone/choriogonadotropin receptor	17	89140889	89191316	-
ENSMUSG00000041216	Clvs1	4933402J24Rik Clvl1 Rlbp1l1	0.446223	6.40163	3.64247	0.000878036	0.0285376	-1.16731	74438	clavesin 1	4	9196440	9378838	+
ENSMUSG00000055435	Maf	2810401A20Rik A230108G15Rik AW047063 c-maf	0.638827	7.17543	3.64197	0.000879258	0.0285376	-1.0743	17132	avian musculoaponeurotic fibrosarcoma (v-maf) AS42 oncogene homolog	8	118206842	118231694	-
ENSMUSG00000035790	1500031L02Rik	1500031L02Rik AI428934 AL022620	0.605197	3.46979	3.64143	0.000880596	0.0285376	-0.738475	66994	RIKEN cDNA 1500031L02 gene	16	32099886	32108155	+
ENSMUSG00000038276	Accn3		0.574723	3.51474	3.63268	0.000902416	0.0291216	-0.899019	171209	amiloride-sensitive cation channel 3	5	23919269	23923652	+
ENSMUSG00000002345	2310045N01Rik	AI451606	0.837464	2.36528	3.63205	0.000903996	0.0291216	-0.736386	17259	RIKEN cDNA 2310045N01 gene	8	72663398	72691387	+
ENSMUSG00000026730	Pter	AI790318 Mpr56-1	1.19928	3.57782	3.62885	0.000912129	0.0292964	-0.696418	19212	phosphotriesterase related	2	12845668	12925080	+
ENSMUSG00000052468	Pmp2	P2	0.960854	3.87995	3.62519	0.000921499	0.0294242	-0.860574	18857	peripheral myelin protein 2	3	10179851	10183885	-
ENSMUSG00000031703	Itfg1	2310047C21Rik AI314457 Cda08 D8Wsu49e	-0.314748	8.69507	-3.62517	0.000921546	0.0294242	-1.42471	71927	integrin alpha FG-GAP repeat containing 1	8	88241456	88364848	-
ENSMUSG00000036862	Dchs1		-0.903465	2.22794	-3.61369	0.000951584	0.0302382	-0.730539	233651	dachsous 1 (Drosophila)	7	112901503	112936168	-
ENSMUSG00000030754	Copb1	2610019B04Rik	-0.431993	5.5126	-3.6133	0.000952627	0.0302382	-1.10081	70349	coatomer protein complex, subunit beta 1	7	121359073	121398225	-
ENSMUSG00000027248	Pdia3	58kDa ERp57 ERp60 ERp61 Erp Grp58 PDI PDI-Q2 PI-PLC PLC[a] Plca	-0.284171	7.95407	-3.61113	0.000958405	0.0303327	-1.4308	14827	protein disulfide isomerase associated 3	2	121239511	121264423	+
ENSMUSG00000020044	Timp3	Timp-3	0.333962	8.31992	3.60279	0.000980972	0.0307662	-1.49692	21859	tissue inhibitor of metalloproteinase 3	10	85763117	85812251	+
ENSMUSG00000001761	Smo		0.770963	3.90925	3.60153	0.000984429	0.0307662	-0.97084	319757	smoothened homolog (Drosophila)	6	29685694	29711365	+
ENSMUSG00000026179	Pnkd	2210013N15Rik 2810403H05Rik AI854243 Brp17 MNCb-5687 MR-1 Tahccp2	0.355041	6.18247	3.59895	0.000991523	0.0307662	-1.35466	56695	paroxysmal nonkinesiogenic dyskinesia	1	74331504	74400268	+
ENSMUSG00000087515	Gm13554		0.47971	3.63451	3.59855	0.000992637	0.0307662	-1.04837		predicted gene 13554	2	25914530	25915795	+
ENSMUSG00000044847	Lsm11	2210404M20Rik AV079530	0.664885	3.17879	3.59781	0.000994678	0.0307662	-0.850259	72290	U7 snRNP-specific Sm-like protein LSM11	11	45741771	45758437	-
ENSMUSG00000056737	Capg	gCap39 mbh1	1.06049	1.39462	3.59737	0.000995902	0.0307662	-0.72945	12332	capping protein (actin filament), gelsolin-like	6	72494385	72512977	+
ENSMUSG00000068922	Msto1		0.844828	2.33298	3.5973	0.000996104	0.0307662	-0.779095	229524	misato homolog 1 (Drosophila)	3	88709029	88717921	-
ENSMUSG00000043391	2510009E07Rik	AI194952	-0.321618	7.09881	-3.59689	0.000997242	0.0307662	-1.39893	72190	RIKEN cDNA 2510009E07 gene	16	21649118	21694738	-
ENSMUSG00000023067	Cdkn1a	CAP20 CDKI CIP1 Cdkn1 P21 SDI1 Waf1 mda6 p21Cip1 p21WAF	0.412694	5.05228	3.59673	0.000997685	0.0307662	-1.24378	12575	cyclin-dependent kinase inhibitor 1A (P21)	17	29227924	29237667	+
ENSMUSG00000036533	Cdc42ep3		1.44569	1.66214	3.59383	0.00100579	0.030928	-0.740007	260409	CDC42 effector protein (Rho GTPase binding) 3	17	79733365	79754431	-
ENSMUSG00000036782	Klhl13	1200009K10Rik AI451128 Bklhd2 D130072F20Rik mKIAA1309	-0.657671	4.56852	-3.59131	0.00101287	0.0310574	-1.09246	67455	kelch-like 13 (Drosophila)	X	22796397	22942208	-
ENSMUSG00000033849	B3galt2		1.00795	2.79879	3.5877	0.00102311	0.0312829	-0.79094	26878	UDP-Gal:betaGlcNAc beta 1,3-galactosyltransferase, polypeptide 2	1	145487794	145497536	+
ENSMUSG00000027208	Fgf7	Kgf	1.05509	2.99172	3.58448	0.00103231	0.0314518	-0.853878	14178	fibroblast growth factor 7	2	125860394	125916921	+
ENSMUSG00000025278	Flnb		0.4706	5.45706	3.58374	0.00103445	0.0314518	-1.28289	286940	filamin, beta	14	8650471	8784102	+
ENSMUSG00000065954	Tacc1		0.381707	7.30628	3.58256	0.00103784	0.0314665	-1.385	320165	transforming, acidic coiled-coil containing protein 1	8	26265024	26311921	-
ENSMUSG00000039270	Megf9		0.328985	7.431	3.57556	0.00105825	0.0319958	-1.44979	230316	multiple EGF-like-domains 9	4	70088099	70196029	-
ENSMUSG00000068740	Celsr2	EGFL2 Flamingo1 mKIAA0279 mfmi1	0.447141	5.29401	3.57266	0.00106684	0.0321648	-1.27886	53883	cadherin, EGF LAG seven-pass G-type receptor 2 (flamingo homolog, Drosophila)	3	108193769	108218470	-
ENSMUSG00000090272	Mndal		-1.33937	2.13626	-3.57166	0.00106978	0.0321648	-0.791321	100040462	myeloid nuclear differentiation antigen like	1	175787352	175872622	-
ENSMUSG00000038740	Fam125b	2610200O14Rik 2610528K11Rik AI414895	0.384326	5.91619	3.56966	0.00107577	0.0322552	-1.26963	72543	family with sequence similarity 125, member B	2	33585473	33743466	-
ENSMUSG00000046997	Spsb4		-1.71891	1.14776	-3.56743	0.00108244	0.0323656	-0.803295	211949	splA/ryanodine receptor domain and SOCS box containing 4	9	96843901	96919262	-
ENSMUSG00000003411	Rab3b	2610528C18Rik	-0.797356	3.73373	-3.56423	0.00109212	0.0325651	-0.991725	69908	RAB3B, member RAS oncogene family	4	108551668	108615929	+
ENSMUSG00000030361	Klrb1a	Ly55a NKR-P1.7 NKR-P1A NKRP12 Nkrp1-a Nkrp1a ly-55A	1.96864	0.239582	3.56205	0.00109874	0.0326507	-0.927858	17057	killer cell lectin-like receptor subfamily B member 1A	6	128559245	128572952	-
ENSMUSG00000021091	Serpina3n	Spi2-2 Spi2.2 Spi2/eb.4	-0.368613	6.91584	-3.5613	0.00110103	0.0326507	-1.48808	20716	serine (or cysteine) peptidase inhibitor, clade A, member 3N	12	105644939	105652539	+
ENSMUSG00000042817	Flt3	B230315G04 CD135 Flk-2 Flk2 Flt-3 Ly72 wmfl	1.15981	1.16654	3.5547	0.0011214	0.0330232	-0.848452	14255	FMS-like tyrosine kinase 3	5	148142317	148212065	-
ENSMUSG00000025938	Slco5a1		0.460024	6.1	3.55467	0.0011215	0.0330232	-1.40419	240726	solute carrier organic anion transporter family, member 5A1	1	12856630	12981258	-
ENSMUSG00000032470	Mras	2900078C09Rik AI326250	0.434442	6.39221	3.5536	0.00112482	0.0330232	-1.41255	17532	muscle and microspikes RAS	9	99285841	99337300	-
ENSMUSG00000021998	Lcp1	AW536232 D14Ertd310e LCP-1 Pls2 pp65	0.376162	6.83119	3.55329	0.00112579	0.0330232	-1.476	18826	lymphocyte cytosolic protein 1	14	75530908	75630649	+
ENSMUSG00000032252	Glce	1110017N23Rik AI747411 C130034A12Rik Hsepi	-0.436329	6.73174	-3.55191	0.00113011	0.0330603	-1.46752	93683	glucuronyl C5-epimerase	9	61905055	61918413	-
ENSMUSG00000059713	Rcan3	AU041093 Csp3 Dscr1l2	-0.347993	6.31708	-3.55047	0.00113465	0.0331037	-1.46771	53902	regulator of calcineurin 3	4	134968223	134989768	-
ENSMUSG00000045659	Plekha7		1.18922	2.47464	3.54587	0.00114921	0.0334384	-0.879734	233765	pleckstrin homology domain containing, family A member 7	7	123267008	123451890	-
ENSMUSG00000042208	0610010F05Rik	Kiaa1841 mKIAA1841	-0.401619	6.49363	-3.54295	0.00115856	0.0336036	-1.41915	71675	RIKEN cDNA 0610010F05 gene	11	23464961	23533639	-
ENSMUSG00000039747	Orai2		0.708355	3.96272	3.54216	0.0011611	0.0336036	-1.05415	269717	ORAI calcium release-activated calcium modulator 2	5	136623334	136646526	-
ENSMUSG00000045679	Pqlc3		-0.424387	4.66348	-3.5382	0.00117392	0.033884	-1.31362	217430	PQ loop repeat containing	12	16995454	17007214	-
ENSMUSG00000021044	Adck1	2610005A10Rik	-1.11255	1.18733	-3.53639	0.00117982	0.033931	-0.876774	72113	aarF domain containing kinase 1	12	89598998	89700163	+
ENSMUSG00000025905	Oprk1	K-OR-1 KOR KOR-1 MSL-1 Oprk2 R21	-1.8059	2.45426	-3.53578	0.00118182	0.033931	-0.878894	18387	opioid receptor, kappa 1	1	5578574	5596212	+
ENSMUSG00000030806	Stx1b	Stx1b2 Stx1bl Syn1b	0.355396	7.11722	3.53184	0.00119477	0.0341814	-1.65003	56216	syntaxin 1B	7	134947414	134968063	-
ENSMUSG00000037965	Zc3h7a		-0.661541	4.15794	-3.53111	0.00119718	0.0341814	-1.09194	106205	zinc finger CCCH type containing 7 A	16	11136685	11176486	-
ENSMUSG00000025780	Itih5		0.405135	6.45564	3.53026	0.00120001	0.0341814	-1.48034	209378	inter-alpha (globulin) inhibitor H5	2	10075198	10178156	+
ENSMUSG00000041936	Agrn	Agrin nmf380	0.912031	3.00612	3.52725	0.00121006	0.0343772	-1.01074	11603	agrin	4	155539399	155571536	-
ENSMUSG00000041741	Pde3a	A930022O17Rik C87899	-1.17505	1.38002	-3.52427	0.00122007	0.0345708	-0.904049	54611	phosphodiesterase 3A, cGMP inhibited	6	141197790	141447872	+
ENSMUSG00000031684	Slc10a7	2410193C02Rik P7	-0.842842	2.68974	-3.51986	0.00123504	0.0348506	-0.994054	76775	solute carrier family 10 (sodium/bile acid cotransporter family), member 7	8	81033234	81257904	+
ENSMUSG00000020471	Pold2	50kDa p50 po1D2	0.985905	1.61677	3.51947	0.00123639	0.0348506	-0.93537	18972	polymerase (DNA directed), delta 2, regulatory subunit	11	5772183	5778295	-
ENSMUSG00000027977	Ndst3	4921531K01Rik 4930511P15Rik	-0.661635	4.20307	-3.51673	0.0012458	0.0350249	-1.14781	83398	N-deacetylase/N-sulfotransferase (heparan glucosaminyl) 3	3	123229084	123393770	-
ENSMUSG00000026563	Tada1	2900026B15Rik D1Ertd251e Staf42 Tada1l	-0.814282	3.13353	-3.5141	0.00125487	0.0351883	-1.02184	27878	transcriptional adaptor 1	1	168309228	168323752	+
ENSMUSG00000053617	Sh3pxd2a	2310014D11Rik AA589508 AI256723 AI413738 C230050L11 EG329070 Fish Gm5098 Sh3md1 TSK5 Tks5	0.352608	6.66658	3.51269	0.00125977	0.0352344	-1.64252	14218	SH3 and PX domains 2A	19	47334664	47538901	-
ENSMUSG00000015714	Lass2	0610013I17Rik AI225939 CerS2 TRH3	0.47135	5.67625	3.50761	0.00127759	0.0355762	-1.4532	76893	LAG1 homolog, ceramide synthase 2	3	95118714	95127510	+
ENSMUSG00000039542	Ncam1	CD56 E-NCAM NCAM-1 Ncam	-0.368432	8.45242	-3.50734	0.00127856	0.0355762	-1.70775	17967	neural cell adhesion molecule 1	9	49310257	49607027	-
ENSMUSG00000018334	Ksr1	AW492498 B-KSR1 D11Bhm183e D11Bhm184e Ksr RSU2 hb	0.737837	3.27199	3.50623	0.00128247	0.0355935	-1.02589	16706	kinase suppressor of ras 1	11	78826942	78959909	-
ENSMUSG00000033615	Cplx1	921-S	0.266143	8.39113	3.50399	0.00129045	0.0357233	-1.79755	12889	complexin 1	5	108947573	108979043	-
ENSMUSG00000041642	Kif21b	2610511N21Rik mKIAA0449	0.782137	2.74496	3.50186	0.00129803	0.0358415	-1.09648	16565	kinesin family member 21B	1	138027966	138074575	+
ENSMUSG00000070565	Rasal2		0.413269	7.1737	3.497	0.00131556	0.0360787	-1.67373	226525	RAS protein activator like 2	1	159065314	159342726	-
ENSMUSG00000041245	Wnk3-ps		-0.781827	4.66592	-3.49644	0.0013176	0.0360787	-1.25366		WNK lysine deficient protein kinase 3, pseudogene	X	147632683	147754695	+
ENSMUSG00000025372	Baiap2		0.930719	2.01205	3.49545	0.00132121	0.0360787	-0.983787	108100	brain-specific angiogenesis inhibitor 1-associated protein 2	11	119804077	119868096	+
ENSMUSG00000037552	Plekhg2		0.713821	3.71033	3.495	0.00132287	0.0360787	-1.13787	101497	pleckstrin homology domain containing, family G (with RhoGef domain) member 2	7	29144623	29157681	-
ENSMUSG00000034839	Larp6	5430431G03Rik AI552438 Achn	1.04168	2.25521	3.49488	0.00132329	0.0360787	-0.993036	67557	La ribonucleoprotein domain family, member 6	9	60560796	60586608	+
ENSMUSG00000021109	Hif1a	AA959795 HIF1alpha MOP1 bHLHe78	-0.432504	6.31347	-3.49068	0.00133871	0.0364075	-1.52522	15251	hypoxia inducible factor 1, alpha subunit	12	75002362	75048517	+
ENSMUSG00000051652	Lrrc3		-0.473858	5.08693	-3.48774	0.00134962	0.0365708	-1.44905	237387	leucine rich repeat containing 3	10	77360320	77365281	-
ENSMUSG00000028974	Dffa	A330085O09Rik DFF35 Dff45 ICAD ICAD-L ICAD-S	0.335931	5.71907	3.48664	0.00135371	0.0365708	-1.55903	13347	DNA fragmentation factor, alpha subunit	4	148478255	148494756	+
ENSMUSG00000021675	F2rl2	F730031A08 PAR3	-0.31882	7.2647	-3.48633	0.00135488	0.0365708	-1.71094	14064	coagulation factor II (thrombin) receptor-like 2	13	96466808	96472694	+
ENSMUSG00000063358	Mapk1	9030612K14Rik AA407128 AU018647 C78273 ERK Erk2 MAPK2 PRKM2 Prkm1 p41mapk p42mapk	-0.309881	7.43844	-3.48483	0.00136049	0.0365708	-1.75024	26413	mitogen-activated protein kinase 1	16	16983475	17047546	+
ENSMUSG00000028249	Sdcbp	MDA-9 Sycl syntenin-1	-0.336606	8.77923	-3.48453	0.00136161	0.0365708	-1.81122	53378	syndecan binding protein	4	6292797	6335570	+
ENSMUSG00000060257	Scrt2		0.452186	5.00548	3.47629	0.00139285	0.0373173	-1.42005	545474	scratch homolog 2, zinc finger protein (Drosophila)	2	151907265	151921538	+
ENSMUSG00000001323	Srr	Srs	0.35445	5.40563	3.46644	0.00143113	0.0382483	-1.54118	27364	serine racemase	11	74719861	74739450	-
ENSMUSG00000015944	Gatsl2	7530428J21Rik AW742413 Gats Gatsl1	0.434716	5.12316	3.46315	0.00144413	0.0384059	-1.56662	80909	GATS protein-like 2	5	134575581	134620213	+
ENSMUSG00000071176	Arhgef10		0.488572	5.16614	3.46278	0.00144563	0.0384059	-1.41249	234094	Rho guanine nucleotide exchange factor (GEF) 10	8	14911663	15001085	+
ENSMUSG00000040035	Disp2		-0.300739	8.08088	-3.46174	0.00144976	0.0384059	-1.86981	214240	dispatched homolog 2 (Drosophila)	2	118605455	118637029	+
ENSMUSG00000046157	Tmem229b		0.352008	5.14643	3.46137	0.00145122	0.0384059	-1.56188	268567	transmembrane protein 229B	12	80062782	80108614	-
ENSMUSG00000027748	Trpc4	CCE1 STRPC4 Trp4 Trrp4	-1.13612	2.27467	-3.45682	0.00146949	0.0387946	-1.07365	22066	transient receptor potential cation channel, subfamily C, member 4	3	53959979	54122389	+
ENSMUSG00000022037	Clu	AI893575 ApoJ Cli D14Ucla3 SP-40 Sgp-2 Sgp2 Sugp-2	0.360616	6.06135	3.45544	0.00147509	0.0388476	-1.67945	12759	clusterin	14	66587320	66600385	+
ENSMUSG00000074415	2610203C20Rik		-0.724105	3.84649	-3.45312	0.00148449	0.0390003	-1.29712		RIKEN cDNA 2610203C20 gene	9	41388824	41400910	+
ENSMUSG00000057315	Arhgap24		0.53303	4.38311	3.4494	0.00149974	0.0393054	-1.36206	231532	Rho GTPase activating protein 24	5	102910410	103326955	+
ENSMUSG00000029193	Cckar	AW106902	0.529798	4.30048	3.44426	0.00152105	0.0397678	-1.39166	12425	cholecystokinin A receptor	5	54089015	54098943	-
ENSMUSG00000021701	Plk2	Snk	-0.65247	3.84779	-3.44105	0.0015345	0.0400228	-1.36991	20620	polo-like kinase 2 (Drosophila)	13	111185252	111191052	+
ENSMUSG00000018965	Ywhah		-0.245397	9.12738	-3.43547	0.00155819	0.0405236	-1.94716	22629	tyrosine 3-monooxygenase/tryptophan 5-monooxygenase activation protein, eta polypeptide	5	33361465	33370615	+
ENSMUSG00000054693	Adam10	1700031C13Rik MADM kuz kuzbanian	0.496881	5.58386	3.43477	0.00156119	0.0405236	-1.63131	11487	a disintegrin and metallopeptidase domain 10	9	70526804	70628036	+
ENSMUSG00000059895	Ptp4a3	AV088979 Prl-3 pPtp4a3	1.01835	1.87844	3.43098	0.00157748	0.0408485	-1.16093	19245	protein tyrosine phosphatase 4a3	15	73553575	73589196	+
ENSMUSG00000050558	Prokr2		-0.575606	4.85617	-3.42992	0.00158207	0.0408686	-1.52312	246313	prokineticin receptor 2	2	132163469	132211183	-
ENSMUSG00000047879	Usp14	2610005K12Rik 2610037B11Rik AW107924 C78769 ax	-0.341289	6.25572	-3.42906	0.00158581	0.0408686	-1.72924	59025	ubiquitin specific peptidase 14	18	9995430	10045117	-
ENSMUSG00000000214	Th		-0.390187	5.00017	-3.42712	0.00159423	0.040988	-1.65079	21823	tyrosine hydroxylase	7	150078657	150117033	-
ENSMUSG00000036009	BC067068		-1.13626	1.86297	-3.42527	0.00160236	0.0410995	-1.13872	216292	cDNA sequence BC067068	10	105200241	105278436	-
ENSMUSG00000019920	Lims1		-0.363372	6.89556	-3.42339	0.00161063	0.0411826	-1.75277	110829	LIM and senescent cell antigen-like domains 1	10	57786214	57887439	+
ENSMUSG00000021143	Pacs2		0.290561	7.09768	3.4228	0.00161321	0.0411826	-1.88	217893	phosphofurin acidic cluster sorting protein 2	12	114252719	114312612	+
ENSMUSG00000023143	Nagpa	AI596180 UCE	0.864331	2.84448	3.42078	0.00162216	0.0413136	-1.23374	27426	N-acetylglucosamine-1-phosphodiester alpha-N-acetylglucosaminidase	16	5195382	5204105	-
ENSMUSG00000048458	6530418L21Rik		0.655617	3.67791	3.41948	0.00162796	0.041364	-1.44489	109050	RIKEN cDNA 6530418L21 gene	3	105507517	105523760	+
ENSMUSG00000009394	Syn2	2900074L19Rik AI836018 AI841723	-0.356782	6.60288	-3.41586	0.00164418	0.0416782	-1.798	20965	synapsin II	6	115084920	115232644	+
ENSMUSG00000023965	Fbxl17	6330576B01Rik AI452053 BB073797 C130023C01Rik Fbx13 Fbxo13	-0.533146	5.59511	-3.41325	0.00165593	0.041878	-1.57718	50758	F-box and leucine-rich repeat protein 17	17	63406801	63849366	-
ENSMUSG00000046314	Stxbp6		0.628238	4.92131	3.41062	0.0016679	0.0420823	-1.55236	217517	syntaxin binding protein 6 (amisyn)	12	45953475	46175480	-
ENSMUSG00000056553	Ptprn2	4930425H11Rik IA2beta PTP-NP Phol mKIAA0387 phogrin	-0.41937	5.7215	-3.40816	0.00167916	0.042268	-1.69189	19276	protein tyrosine phosphatase, receptor type, N polypeptide 2	12	117724193	118516640	+
ENSMUSG00000062991	Nrg1		0.376479	7.06408	3.40637	0.00168738	0.0423764	-1.86741	211323	neuregulin 1	8	32928500	33119581	-
ENSMUSG00000020176	Grb10	5730571D09Rik AI325020 Meg1 mKIAA0207	-0.487366	4.72783	-3.4033	0.00170159	0.0426344	-1.63293	14783	growth factor receptor bound protein 10	11	11830511	11938686	-
ENSMUSG00000049600	Zbtb45		1.10758	1.57536	3.40222	0.00170663	0.0426619	-1.1924	232879	zinc finger and BTB domain containing 45	7	13590285	13595171	-
ENSMUSG00000039683	Sdk1		0.754577	4.02787	3.39864	0.00172341	0.0428799	-1.3647	330222	sidekick homolog 1 (chicken)	5	141717444	142691540	+
ENSMUSG00000050875	A730017C20Rik		-0.583061	4.00119	-3.39789	0.00172695	0.0428799	-1.55754	225583	RIKEN cDNA A730017C20 gene	18	59221902	59236616	+
ENSMUSG00000030116	Mfap5	MAGP-2	0.784963	4.06731	3.39782	0.00172724	0.0428799	-1.48239	50530	microfibrillar associated protein 5	6	122455863	122479308	+
ENSMUSG00000037892	Pcdh18	3110038E07Rik BB095589 PCDH68L	0.700033	3.63429	3.392	0.00175493	0.0434676	-1.41561	73173	protocadherin 18	3	49547218	49561238	-
ENSMUSG00000057367	Birc2	AW146227 Api1 Api2 Birc3 HIAP1 HIAP2 IAP1 IAP2 MIAP1 MIAP2 MIHB MIHC RNF48 cIAP1 cIAP2 mcIAP1	-0.681019	3.27368	-3.38741	0.00177701	0.043914	-1.40707	11797	baculoviral IAP repeat-containing 2	9	7818236	7835255	-
ENSMUSG00000058966	Fam57b	1500016O10Rik A330104J06Rik AI413816 AW060769	0.490405	3.84357	3.38502	0.00178863	0.0441004	-1.64816	68952	family with sequence similarity 57, member B	7	133960399	133973733	+
ENSMUSG00000004460	Dnajb11	1810031F23Rik ABBP-2 AL024055 Dj9 ERdj3 ERj3p	-0.403151	4.61107	-3.3826	0.0018005	0.0442923	-1.63354	67838	DnaJ (Hsp40) homolog, subfamily B, member 11	16	22857918	22879707	+
ENSMUSG00000013367	Iglon5		0.570934	3.86233	3.38153	0.00180576	0.044321	-1.66757	210094	IgLON family member 5	7	50728277	50745445	-
ENSMUSG00000048385	Scrt1		0.458159	4.60195	3.37946	0.00181598	0.0444709	-1.71025	170729	scratch homolog 1, zinc finger protein (Drosophila)	15	76346633	76352559	-
ENSMUSG00000019817	Plagl1	Lot1 Zac1	-0.50477	6.23612	-3.37847	0.00182087	0.0444901	-1.80867	22634	pleiomorphic adenoma gene-like 1	10	12810497	12851500	+
ENSMUSG00000035849	Krt222		-0.356835	6.10226	-3.37476	0.00183935	0.0448403	-1.86626	268481	keratin 222	11	99094075	99105399	-
ENSMUSG00000041297	Cdk13	2310015O17Rik Cdc2l5	-0.452791	5.5542	-3.36772	0.00187497	0.0456059	-1.74406	69562	cyclin-dependent kinase 13	13	17807796	17896931	-
ENSMUSG00000056755	Grm7		-0.467363	5.07879	-3.36471	0.00189037	0.0458775	-1.69316	108073	glutamate receptor, metabotropic 7	6	110595575	111517224	+
ENSMUSG00000051146	Camk2n2	2900075A18Rik	0.717372	2.26399	3.36179	0.00190545	0.04614	-1.43015	73047	calcium/calmodulin-dependent protein kinase II inhibitor 2	16	20619288	20621360	-
ENSMUSG00000049281	Scn3b		-0.383688	6.41975	-3.36057	0.00191177	0.0461898	-1.91506	235281	sodium channel, voltage-gated, type III, beta	9	40076801	40099203	+
ENSMUSG00000024261	Syt4	SytIV	-0.34627	8.2698	-3.35796	0.00192537	0.0464146	-2.06883	20983	synaptotagmin IV	18	31597462	31607069	-
ENSMUSG00000020894	Vamp2	Syb-2 Syb2 sybII	-0.290613	8.26082	-3.35126	0.00196074	0.0471623	-2.17026	22318	vesicle-associated membrane protein 2	11	68901992	68905886	+
ENSMUSG00000020439	Smtn	smsmo	0.918827	2.81455	3.34887	0.00197356	0.0473567	-1.43618	29856	smoothelin	11	3417526	3440615	-
ENSMUSG00000026255	Efhd1	4931430I01Rik AI452351 PP3051 mitocalcin	0.849588	3.6783	3.34793	0.00197857	0.0473567	-1.51855	98363	EF hand domain containing 1	1	89160938	89207414	+
ENSMUSG00000067017	Gm3608		-0.42868	5.12335	-3.3473	0.00198194	0.0473567	-1.75074		predicted gene 3608	1	107352560	107353433	+
ENSMUSG00000035105	Egln3		-1.29107	1.80306	-3.34291	0.0020057	0.0478186	-1.34585	112407	EGL nine homolog 3 (C. elegans)	12	55279968	55304847	-
ENSMUSG00000039960	Rhou	2310026M05Rik AI182090 Arhu CDC42L1 G28K WRCH-1 WRCH1 mG28K	-0.393183	6.37929	-3.34149	0.00201346	0.0478983	-1.94394	69581	ras homolog gene family, member U	8	126177829	126187784	+
ENSMUSG00000029474	Rnf34	AW061037 AW536122 BC004042 C88279 RIFF	-0.763108	3.09167	-3.33905	0.00202681	0.0481101	-1.48608	80751	ring finger protein 34	5	123300197	123318954	+
ENSMUSG00000045246	Kcng4	4921535I01Rik AW049024 KV6.3 KV6.4	0.912806	2.54427	3.33764	0.00203458	0.0481888	-1.40591	66733	potassium voltage-gated channel, subfamily G, member 4	8	122147754	122159580	-
ENSMUSG00000070687	Htr1d	AI853647 Gpcr14 Htr1db	0.644902	4.94326	3.33657	0.00204053	0.0482243	-1.76734	15552	5-hydroxytryptamine (serotonin) receptor 1D	4	135979439	136000313	+
ENSMUSG00000021130	Galntl1		0.973818	1.73205	3.33247	0.00206334	0.0486572	-1.4097	108760	UDP-N-acetyl-alpha-D-galactosamine:polypeptide N-acetylgalactosaminyltransferase-like 1	12	81619458	81704883	+
ENSMUSG00000005045	Chd5		-0.424232	4.84641	-3.32628	0.00209823	0.0493474	-1.81967	269610	chromodomain helicase DNA binding protein 5	4	151712760	151764303	+
ENSMUSG00000024583	Txnl1	32kDa TRP32 Txnl	-0.273949	6.83549	-3.32566	0.00210173	0.0493474	-2.02848	53382	thioredoxin-like 1	18	63822455	63852013	-
ENSMUSG00000032849	Abcc4		-0.615502	4.51675	-3.32277	0.00211826	0.0496277	-1.74722	239273	ATP-binding cassette, sub-family C (CFTR/MRP), member 4	14	118881914	119105441	-
ENSMUSG00000027223	Mapk8ip1	IB1 JIP-1 Jip1 Prkm8ip Skip mjip-2a	0.341345	5.91642	3.3211	0.00212783	0.0496801	-1.93634	19099	mitogen-activated protein kinase 8 interacting protein 1	2	92223833	92241420	-
ENSMUSG00000020901	Pik3r5		1.06565	2.0426	3.32078	0.00212967	0.0496801	-1.43859	320207	phosphoinositide-3-kinase, regulatory subunit 5, p101	11	68245623	68311351	+
ENSMUSG00000027333	Smox		1.0446	2.3149	3.31942	0.00213756	0.0497365	-1.45125	228608	spermine oxidase	2	131317232	131351658	+
ENSMUSG00000019906	Lin7a		-0.344452	6.61538	-3.31877	0.00214128	0.0497365	-2.02485	108030	lin-7 homolog A (C. elegans)	10	106708899	106862199	+
ENSMUSG00000024497	Pou4f3	Brn3.1 Brn3c ddl dreidel	-0.772187	3.38112	-3.31382	0.00217018	0.0502999	-1.53049	18998	POU domain, class 4, transcription factor 3	18	42554193	42556903	+
ENSMUSG00000037656	Slc20a2	MolPit2 Pit-2 Pit2 Ram-1 Ram1	0.508403	4.41468	3.31156	0.00218349	0.0504114	-1.68667	20516	solute carrier family 20, member 2	8	23587172	23680079	+
ENSMUSG00000042364	Snx18		-0.397165	5.86153	-3.31142	0.00218431	0.0504114	-1.91609	170625	sorting nexin 18	13	114382388	114408772	-
ENSMUSG00000003199	Mpnd	E130307M08Rik	0.740245	3.56841	3.30914	0.00219781	0.050615	-1.54755	68047	MPN domain containing	17	56145134	56156213	+
ENSMUSG00000040296	Ddx58		0.609877	4.61056	3.30654	0.0022133	0.0508637	-1.74564	230073	DEAD (Asp-Glu-Ala-Asp) box polypeptide 58	4	40150806	40186861	-
ENSMUSG00000035504	Reep6	0610011M24Rik Dp1l1	0.913987	1.85088	3.30445	0.00222582	0.0510428	-1.46114	70335	receptor accessory protein 6	10	79792698	79799186	+
ENSMUSG00000036777	Anln	1110037A17Rik 2900037I21Rik C78101 Scraps	-0.864345	3.04251	-3.30093	0.00224708	0.0514216	-1.53098	68743	anillin, actin binding protein	9	22135658	22193650	-
ENSMUSG00000021196	Pfkp	1200015H23Rik 9330125N24Rik PFK-C	-0.330013	7.33993	-3.29864	0.00226101	0.0516311	-2.1851	56421	phosphofructokinase, platelet	13	6579014	6648023	-
ENSMUSG00000022665	Ccdc80	2610001E17Rik DRO1 Ssg1 Urb	-1.0884	2.18717	-3.29642	0.00227462	0.0518325	-1.49883	67896	coiled-coil domain containing 80	16	45093515	45128037	+
ENSMUSG00000020525	Ppm1d	AV338790 Wip1	-0.950195	3.23171	-3.29367	0.00229159	0.0520084	-1.53167	53892	protein phosphatase 1D magnesium-dependent, delta isoform	11	85124746	85160568	+
ENSMUSG00000031451	Gas6	Gas-6	0.402117	4.86084	3.29361	0.00229195	0.0520084	-1.92093	14456	growth arrest specific 6	8	13465374	13494535	-
ENSMUSG00000032386	Trip4	4930558E03Rik ASC-1 Asc1 BB191711	-0.579893	3.97947	-3.29134	0.00230602	0.0522184	-1.65457	56404	thyroid hormone receptor interactor 4	9	65678943	65756601	-
ENSMUSG00000034708	Grn	epithelin	-0.373248	4.92639	-3.28401	0.00235206	0.0531497	-2.04612	14824	granulin	11	102291629	102298362	+
ENSMUSG00000075705	Sepx1		0.625007	2.89517	3.2806	0.00237372	0.0534472	-1.586		selenoprotein X 1	17	24873587	24879723	+
ENSMUSG00000024085	Man2a1	Mana-2 Mana2 Map-2	-0.654018	3.77792	-3.28039	0.0023751	0.0534472	-1.696	17158	mannosidase 2, alpha 1	17	64950076	65104450	+
ENSMUSG00000017760	Ctsa	AU019505 PPCA Ppgb	0.368288	5.1242	3.27397	0.00241647	0.0541992	-2.04908	19025	cathepsin A	2	164658373	164666532	+
ENSMUSG00000053398	Phgdh		0.911256	1.46798	3.27366	0.00241853	0.0541992	-1.48844	236539	3-phosphoglycerate dehydrogenase	3	98117093	98143913	-
ENSMUSG00000010086	Rnf112	AI854096 R75574 ZNF179 Zfp179 bfp	0.634577	2.50354	3.27255	0.00242575	0.0542487	-1.71437	22671	ring finger protein 112	11	61261944	61267633	-
ENSMUSG00000032314	Etfa		-0.516879	5.38796	-3.27133	0.00243372	0.0543146	-1.82794	110842	electron transferring flavoprotein, alpha polypeptide	9	55302315	55360050	-
ENSMUSG00000026201	Stk16	EDPK Krct PKL12	0.438842	4.99144	3.26985	0.00244343	0.0543847	-1.87615	20872	serine/threonine kinase 16	1	75207413	75212181	+
ENSMUSG00000032511	Scn5a	Nav1.5 Nav1.5c SkM1 SkM2 mH1	-0.850745	2.59835	-3.26932	0.00244691	0.0543847	-1.54843	20271	sodium channel, voltage-gated, type V, alpha	9	119392528	119488134	-
ENSMUSG00000054027	Nt5dc3		-0.510944	4.46334	-3.2631	0.00248821	0.0551894	-1.92157	103466	5'-nucleotidase domain containing 3	10	86241750	86301134	+
ENSMUSG00000050511	Oprd1	DOR-1 Nbor mDOR	0.637742	3.14811	3.25013	0.00257641	0.0570289	-1.83341	18386	opioid receptor, delta 1	4	131666641	131700401	-
ENSMUSG00000030729	Pgm2l1	4931406N15Rik AI553438 BM32A	-0.372626	9.51829	-3.24466	0.00261451	0.0576854	-2.45994	70974	phosphoglucomutase 2-like 1	7	107375904	107427378	+
ENSMUSG00000034731	Dgkh		-0.293799	9.0764	-3.24345	0.002623	0.0576854	-2.47246	380921	diacylglycerol kinase, eta	14	78969416	79124896	-
ENSMUSG00000022797	Tfrc	2610028K12Rik AI195355 AI426448 AU015758 CD71 E430033M20Rik Mtvr-1 Mtvr1 TFR TFR1 TR Trfr p90	-0.34312	6.29629	-3.2434	0.00262336	0.0576854	-2.24225	22042	transferrin receptor	16	32609006	32632880	+
ENSMUSG00000079564	Gm11149		-0.439953	5.01542	-3.24274	0.00262796	0.0576854	-1.88524		predicted gene 11149	9	49326441	49371049	+
ENSMUSG00000001864	Aif1l		0.983	3.51787	3.24207	0.00263272	0.0576854	-1.70348	108897	allograft inflammatory factor 1-like	2	31805780	31828962	+
ENSMUSG00000050534	Htr5b	5-Ht5b	-1.76139	1.80285	-3.23893	0.00265498	0.0580555	-1.59628	15564	5-hydroxytryptamine (serotonin) receptor 5B	1	123406419	123425042	-
ENSMUSG00000070806	Zmynd12		0.438054	5.63997	3.23538	0.00268033	0.0584916	-2.12283	332934	zinc finger, MYND domain containing 12	4	119095419	119140049	+
ENSMUSG00000038668	Lpar1	5031439C20 AI326300 Edg2 Gpcr26 Kdt2 lpA1 vzg-1	-0.332384	7.17722	-3.2338	0.00269171	0.0586219	-2.23546	14745	lysophosphatidic acid receptor 1	4	58448127	58566770	-
ENSMUSG00000020704	Accn1	ACIC2 ASIC2 BNC1 BNaC1 BNaC1a Mdeg	-0.358188	5.55586	-3.23265	0.00269996	0.0586836	-2.1126	11418	amiloride-sensitive cation channel 1, neuronal (degenerin)	11	80693671	81781959	-
ENSMUSG00000032232	Cgnl1	4933421H10Rik 9930020M10Rik AI503810 Jacop	0.364996	5.94622	3.22458	0.00275894	0.0598452	-2.2351	68178	cingulin-like 1	9	71474316	71619409	-
ENSMUSG00000031971	1700054N08Rik	AI853424 Ccsap	-1.27909	0.77534	-3.22216	0.00277688	0.0601138	-1.60318	73420	RIKEN cDNA 1700054N08 gene	8	126364731	126384109	-
ENSMUSG00000047419	Cmya5	2310076E16Rik 2310076E21Rik AA420382 AI504003 Srfsd Tims sr553	1.45925	1.76553	3.21864	0.00280313	0.060504	-1.72929	76469	cardiomyopathy associated 5	13	93810668	93914679	-
ENSMUSG00000006369	Fbln1		-1.17757	2.26285	-3.21825	0.00280608	0.060504	-1.67325	14114	fibulin 1	15	85036379	85116965	+
ENSMUSG00000026880	Stom	Epb7.2	-0.610442	3.27661	-3.21686	0.00281647	0.0606074	-1.85766	13830	stomatin	2	35169506	35192529	-
ENSMUSG00000022750	Klhl22		-0.492143	3.79019	-3.21399	0.00283821	0.0609539	-1.91742	224023	kelch-like 22 (Drosophila)	16	17759711	17793475	+
ENSMUSG00000025236	Adpgk	2610017G09Rik Adp-gk C77577	-0.801355	2.18445	-3.21182	0.00285467	0.061186	-1.71062	72141	ADP-dependent glucokinase	9	59139379	59166197	+
ENSMUSG00000037754	Ppp1r16b		0.72475	3.98019	3.20516	0.00290586	0.06216	-1.90152	228852	protein phosphatase 1, regulatory (inhibitor) subunit 16B	2	158491134	158592070	+
ENSMUSG00000031673	Cdh11	Cad11	-0.269925	7.9085	-3.20348	0.00291891	0.0623161	-2.45865	12552	cadherin 11	8	105156895	105309011	-
ENSMUSG00000020340	Cyfip2	1500004I01Rik 6430511D02Rik AA930218 AU022376 Pir121 mKIAA1168	-0.274445	9.28175	-3.20246	0.0029269	0.0623638	-2.60485	76884	cytoplasmic FMR1 interacting protein 2	11	46007357	46125852	-
ENSMUSG00000027489	Necab3	2900010M17Rik AI853434 Apba2bp Nip1 XB51	0.457146	6.77165	3.19955	0.00294967	0.062692	-2.36995	56846	N-terminal EF-hand calcium binding protein 3	2	154370135	154384626	-
ENSMUSG00000030397	Mark4		0.534237	2.9524	3.19902	0.00295389	0.062692	-1.89381	232944	MAP/microtubule affinity-regulating kinase 4	7	20010816	20043843	-
ENSMUSG00000027171	Prrg4		0.870366	4.01196	3.19822	0.00296018	0.0627025	-1.74619	228413	proline rich Gla (G-carboxyglutamic acid) 4 (transmembrane)	2	104670898	104690033	-
ENSMUSG00000027273	Snap25	Bdr SNAP-25 sp	0.30402	12.3103	3.19644	0.00297422	0.0627328	-2.81696	20614	synaptosomal-associated protein 25	2	136539189	136608164	+
ENSMUSG00000023963	Cyp39a1		0.779399	3.59207	3.19572	0.00297998	0.0627328	-1.77916	56050	cytochrome P450, family 39, subfamily a, polypeptide 1	17	43804374	43888380	+
ENSMUSG00000066438	3830431G21Rik		0.556937	3.30849	3.19567	0.00298036	0.0627328	-1.91654	217682	RIKEN cDNA 3830431G21 gene	12	81793578	81825201	+
ENSMUSG00000043079	Synpo		-0.539476	4.4523	-3.19482	0.00298713	0.0627328	-2.06332	104027	synaptopodin	18	60753627	60819796	-
ENSMUSG00000029287	Tgfbr3	1110036H20Rik AU015626 AW215636 TBRIII	0.369736	7.12651	3.19439	0.00299059	0.0627328	-2.34685	21814	transforming growth factor, beta receptor III	5	107535589	107718648	-
ENSMUSG00000034714	Ttyh2		0.901746	2.39811	3.18937	0.00303078	0.063453	-1.7275	100862618	tweety homolog 2 (Drosophila)	11	114536745	114582291	+
ENSMUSG00000003131	Pafah1b2	AI747451 AU021353 Pafahb mus[b]	-0.275238	7.807	-3.18629	0.00305574	0.0638016	-2.58314	18475	platelet-activating factor acetylhydrolase, isoform 1b, subunit 2	9	45773394	45792954	-
ENSMUSG00000039298	Cdk5rap2		0.462983	4.53778	3.18587	0.00305923	0.0638016	-2.04626	214444	CDK5 regulatory subunit associated protein 2	4	69877890	70071477	-
ENSMUSG00000007655	Cav1	Cav Cav-1	0.480607	5.9822	3.18261	0.00308585	0.0642331	-2.29683	12389	caveolin 1, caveolae protein	6	17256335	17291452	+
ENSMUSG00000031647	Mfap3l	4933428A15Rik 5430405D20Rik AI461995 AW125052 NYD-sp9 mKIAA0626	0.330258	7.84873	3.18005	0.00310698	0.0645488	-2.46033	71306	microfibrillar-associated protein 3-like	8	63111624	63155526	+
ENSMUSG00000035062	Zc4h2		-0.529057	3.26327	-3.17785	0.0031252	0.0648029	-1.91575	245522	zinc finger, C4H2 domain containing	X	92834532	92853848	-
ENSMUSG00000026594	Ralgps2	1810020P17Rik 2210408F11Rik 4921528G01Rik 9130014M22Rik AU043409 AW046161	-0.341091	6.36219	-3.17334	0.00316288	0.0654143	-2.33892	78255	Ral GEF with PH domain and SH3 binding motif 2	1	158734297	158869757	-
ENSMUSG00000029381	Shroom3	AL022960 D5Ertd287e Shrm Shrm3	0.623754	4.71331	3.17288	0.00316677	0.0654143	-2.13927	27428	shroom family member 3	5	93112461	93394344	+
ENSMUSG00000026103	Gls	6330442B14 AI314027 B230365M23Rik	-0.271897	8.29377	-3.17045	0.00318729	0.0657129	-2.63441	14660	glutaminase	1	52220292	52290076	-
ENSMUSG00000058013	Sept11	6230410I01Rik AW548875 D5Ertd606e	0.336181	6.36536	3.16443	0.00323858	0.0665673	-2.45611	52398	septin 11	5	93522483	93605473	+
ENSMUSG00000034312	Iqsec1		0.315481	6.99293	3.16415	0.00324104	0.0665673	-2.51552	232227	IQ motif and Sec7 domain 1	6	90609592	90760117	-
ENSMUSG00000017776	Crk	Crk-I Crk-II Crk-III Crk3 CrkIII Crko Crkol	-0.328593	7.1056	-3.16196	0.00325996	0.0668291	-2.48364	12928	v-crk sarcoma virus CT10 oncogene homolog (avian)	11	75492761	75520410	+
ENSMUSG00000027108	Ola1	2510025G09Rik 2810405J23Rik 2810409H07Rik Gtpbp9 PTD004	-0.355589	6.33325	-3.16021	0.00327509	0.0669277	-2.35394	67059	Obg-like ATPase 1	2	72930858	73056981	-
ENSMUSG00000041594	Tmtc4	4930403J22Rik 5730419O14Rik	-0.559368	4.28998	-3.15997	0.00327713	0.0669277	-2.09743	70551	transmembrane and tetratricopeptide repeat containing 4	14	123318193	123383257	-
ENSMUSG00000034111	Tmed8		-0.383664	6.18766	-3.15411	0.00332849	0.0678485	-2.48139	382620	transmembrane emp24 domain containing 8	12	88507192	88541179	-
ENSMUSG00000028729	Ebna1bp2	1810014B19Rik AA537058 B830003A16Rik C81321 Ebp2 Nobp p40	-0.545831	3.55877	-3.15229	0.00334464	0.0680496	-1.94596	69072	EBNA1 binding protein 2	4	118293404	118300381	+
ENSMUSG00000021871	Pnp	AL024301 AU015798 Np Np-1 Np-2 Pnp1	-0.642708	4.26238	-3.15134	0.00335303	0.0680924	-1.97321	18950	purine-nucleoside phosphorylase	14	51563977	51573087	+
ENSMUSG00000043110	Lrrn4		-0.97641	1.32391	-3.14832	0.00337992	0.0685034	-1.77025	320974	leucine rich repeat neuronal 4	2	132694041	132706627	-
ENSMUSG00000032502	Stac		-0.53731	4.26726	-3.14759	0.00338653	0.0685034	-2.08138	20840	src homology three (SH3) and cysteine rich domain	9	111463941	111592852	-
ENSMUSG00000068250	Amn1		-0.531257	4.22213	-3.14684	0.00339328	0.0685034	-2.10898	232566	antagonist of mitotic exit network 1 homolog (S. cerevisiae)	6	149105669	149137234	-
ENSMUSG00000026311	Asb1	1700029O08Rik 1700054C17Rik AI426616 AI851378 mKIAA1146	-0.441027	4.90026	-3.14625	0.00339859	0.0685034	-2.26964	65247	ankyrin repeat and SOCS box-containing 1	1	93437142	93456167	+
ENSMUSG00000035473	Galm		0.722406	3.20645	3.14071	0.00344875	0.0693853	-1.94186	319625	galactose mutarotase	17	80526811	80584441	+
ENSMUSG00000029577	Ube3b		0.303267	6.65598	3.13909	0.00346355	0.0694834	-2.51567	117146	ubiquitin protein ligase E3B	5	114830637	114871177	+
ENSMUSG00000036766	Dner		-0.382452	6.15937	-3.13877	0.00346647	0.0694834	-2.37212	227325	delta/notch-like EGF-related receptor	1	84366416	84692796	-
ENSMUSG00000037014	Sstr4	Smstr4 sst4	-1.67102	1.55684	-3.13496	0.00350163	0.0700373	-1.80383	20608	somatostatin receptor 4	2	148221113	148226239	+
ENSMUSG00000033342	4833424O15Rik	Lppr5 PRG-5 Pap2d	-1.03367	1.95906	-3.13378	0.00351259	0.0700373	-1.83257	75769	RIKEN cDNA 4833424O15 gene	3	117278145	117392425	+
ENSMUSG00000033006	Sox10	Dom Sox21	0.490651	5.85912	3.13304	0.00351941	0.0700373	-2.33794	20665	SRY-box containing gene 10	15	78985343	78994920	-
ENSMUSG00000031767	Nudt7	1300007B24Rik 2210404C19Rik	0.822793	2.00713	3.13298	0.00351998	0.0700373	-1.84354	67528	nudix (nucleoside diphosphate linked moiety X)-type motif 7	8	116657457	116676212	+
ENSMUSG00000001020	S100a4	18A2 42a Capl FSp1 Mts1 PeL98 metastasin pk9a	0.912845	1.67918	3.12829	0.00356394	0.0707301	-1.87185	20198	S100 calcium binding protein A4	3	90407692	90409967	+
ENSMUSG00000036611	Eepd1	2310005P05Rik AI481005	-0.376554	5.25856	-3.12787	0.00356787	0.0707301	-2.3364	67484	endonuclease/exonuclease/phosphatase family domain containing 1	9	25289132	25411695	+
ENSMUSG00000013076	Amotl1	2310010G08Rik 2310067L22Rik 4932416D09Rik JEAP mFLJ00155	-0.303691	8.03535	-3.12337	0.00361054	0.0714451	-2.65424	75723	angiomotin-like 1	9	14346410	14447973	-
ENSMUSG00000060681	Slc9a6		-0.366105	6.42275	-3.11957	0.00364692	0.0720309	-2.57286	236794	solute carrier family 9 (sodium/hydrogen exchanger), member 6	X	53862934	53917407	+
ENSMUSG00000023011	Faim2	2900002L20Rik Lfg Lfg2 NMP25 Nmp35	0.411628	5.07665	3.11889	0.00365345	0.0720309	-2.45561	72393	Fas apoptotic inhibitory molecule 2	15	99327436	99358448	-
ENSMUSG00000073436	Eme2		0.728477	2.76724	3.11727	0.00366906	0.072207	-1.99426	193838	essential meiotic endonuclease 1 homolog 2 (S. pombe)	17	25025431	25032032	-
ENSMUSG00000054728	Phactr1		0.392976	6.03655	3.11429	0.00369802	0.0725404	-2.50733	218194	phosphatase and actin regulator 1	13	42775992	43233895	+
ENSMUSG00000039195	1110008P14Rik	C79326 RP23-161B9.10	0.397936	3.95877	3.11389	0.00370198	0.0725404	-2.22431	73737	RIKEN cDNA 1110008P14 gene	2	32232617	32237458	-
ENSMUSG00000033061	Resp18	AI851012	-0.930881	2.53022	-3.11346	0.0037061	0.0725404	-1.90859	19711	regulated endocrine-specific protein 18	1	75268774	75274990	-
ENSMUSG00000031146	Plp2	mIMA4	-0.890731	1.21862	-3.11273	0.00371329	0.0725498	-1.84679	18824	proteolipid protein 2	X	7245067	7248516	-
ENSMUSG00000001173	Ocrl		-0.320875	5.94327	-3.10842	0.00375569	0.073246	-2.56359	320634	oculocerebrorenal syndrome of Lowe	X	45265564	45319045	+
ENSMUSG00000029608	Rph3a	2900002P20Rik AU022689 AW108370	0.340486	8.74339	3.10772	0.00376269	0.0732506	-2.82089	19894	rabphilin 3A	5	121390511	121459527	-
ENSMUSG00000039717	Ralyl	0710005M24Rik	-0.398209	6.74982	-3.10562	0.0037835	0.0735235	-2.59419	76897	RALY RNA binding protein-like	3	13776848	14182287	+
ENSMUSG00000020115	Tbk1	1200008B05Rik AI462036 AW048562	-0.502123	4.75918	-3.10107	0.00382914	0.0741538	-2.28901	56480	TANK-binding kinase 1	10	120983511	121023850	-
ENSMUSG00000021366	Hivep1		0.347392	6.58801	3.10102	0.00382964	0.0741538	-2.59495	110521	human immunodeficiency virus type I enhancer binding protein 1	13	42147390	42280395	+
ENSMUSG00000031558	Slit2	Drad-1 E030015M03Rik E130320P19Rik Slil3 mKIAA4141	0.585405	4.95152	3.09902	0.00384981	0.0744112	-2.29885	20563	slit homolog 2 (Drosophila)	5	48374394	48697521	+
ENSMUSG00000069833	Ahnak	1110004P15Rik 2310047C17Rik AA589382 AV091586 DY6	0.24507	9.85562	3.09703	0.00386999	0.0746681	-2.91498	66395	AHNAK nucleoprotein (desmoyokin)	19	9063750	9151409	+
ENSMUSG00000022758	P2rx6	P2rxl1 P2x6 P2xm	0.985022	1.98451	3.09594	0.00388114	0.0747499	-1.93073	18440	purinergic receptor P2X, ligand-gated ion channel, 6	16	17561978	17577893	+
ENSMUSG00000030279	5730419I09Rik	C030008B15Rik CDP138 Kiaa0528	-0.482085	4.6551	-3.09358	0.00390535	0.0750825	-2.33291	74741	RIKEN cDNA 5730419I09 gene	6	142959440	143048627	-
ENSMUSG00000023007	Prpf40b	2610317D23Rik Hypc	0.716834	2.69058	3.08902	0.00395246	0.0758535	-2.00303	54614	PRP40 pre-mRNA processing factor 40 homolog B (yeast)	15	99125518	99147449	+
ENSMUSG00000023328	Ache	mE1a mE1b mE1c mE1c-long mE1d mE1d' mE1e	-0.486383	3.81047	-3.08744	0.00396887	0.0760337	-2.31316	11423	acetylcholinesterase	5	137728747	137735694	+
ENSMUSG00000025510	Cd151	PETA-3 SFA-1 Tspan24	-0.303168	5.90579	-3.08528	0.00399144	0.076331	-2.7196	12476	CD151 antigen	7	148653261	148657378	+
ENSMUSG00000031425	Plp1	DM20 Plp jimpy jp msd rsh	0.369606	7.61044	3.079	0.0040578	0.0774622	-2.7715	18823	proteolipid protein (myelin) 1	X	133357210	133374272	+
ENSMUSG00000049148	Plcxd3		-0.427252	5.40586	-3.07833	0.00406491	0.0774622	-2.35389	239318	phosphatidylinositol-specific phospholipase C, X domain containing 3	15	4325491	4525553	+
ENSMUSG00000039953	Clstn1	1810034E21Rik Cst-1 Cstn1	0.25538	7.78291	3.07722	0.0040768	0.0775146	-2.75755	65945	calsyntenin 1	4	148960577	149023008	+
ENSMUSG00000091546	Gm2366		1.12844	1.54076	3.07643	0.00408525	0.0775146	-1.92491		predicted gene 2366	8	46102570	46107739	-
ENSMUSG00000016150	Odz1	Odz1 Odz2 TCAP-1 Ten-m1	-0.397225	5.53703	-3.07544	0.00409584	0.0775146	-2.4815	23963	odd Oz/ten-m homolog 1 (Drosophila)	X	39881043	40782303	-
ENSMUSG00000021460	Auh	C77140 W91705	0.480772	4.099	3.0754	0.0040963	0.0775146	-2.32368	11992	AU RNA binding protein/enoyl-coenzyme A hydratase	13	52930488	53025050	-
ENSMUSG00000033208	S100b	AI850290 Bpb	0.243906	6.894	3.07373	0.0041143	0.0776024	-2.74983	20203	S100 protein, beta polypeptide, neural	10	75716598	75723904	+
ENSMUSG00000038168	Leprel1		0.832577	3.36318	3.07364	0.00411528	0.0776024	-2.03525	210530	leprecan-like 1	16	25959374	26105870	-
ENSMUSG00000085438	1700020I14Rik		0.253281	8.20081	3.0717	0.00413622	0.0778419	-2.84141		RIKEN cDNA 1700020I14 gene	2	119420033	119433238	+
ENSMUSG00000034940	Synrg		-0.299372	6.8401	-3.07113	0.00414236	0.0778419	-2.67496	217030	synergin, gamma	11	83777930	83858080	+
ENSMUSG00000021991	Cacna2d3	Cacnad3	0.571647	3.64342	3.06929	0.00416245	0.0778899	-2.1769	12294	calcium channel, voltage-dependent, alpha2/delta subunit 3	14	29718133	30535050	-
ENSMUSG00000062542	Syt9		-0.311076	6.61216	-3.06878	0.00416798	0.0778899	-2.68115	60510	synaptotagmin IX	7	114514242	114692170	+
ENSMUSG00000091562	Gm9581		0.965174	2.10108	3.06847	0.00417134	0.0778899	-1.97763		predicted gene 9581	16	59556678	59600712	-
ENSMUSG00000017754	Pltp	Bpife OD107	0.700168	3.81407	3.06826	0.0041737	0.0778899	-2.19475	18830	phospholipid transfer protein	2	164665018	164683211	-
ENSMUSG00000027087	Itgav	1110004F14Rik 2610028E01Rik CD51 D430040G12Rik	0.396997	5.39787	3.06503	0.00420919	0.078417	-2.47668	16410	integrin alpha V	2	83564554	83647073	+
ENSMUSG00000044674	Fzd1	AW227548 FZ-1 Fz1	-0.471555	4.87524	-3.06105	0.00425326	0.0788921	-2.41338	14362	frizzled homolog 1 (Drosophila)	5	4753842	4758216	-
ENSMUSG00000026269	Rnpepl1		0.762586	2.49529	3.06081	0.0042559	0.0788921	-2.06901	108657	arginyl aminopeptidase (aminopeptidase B)-like 1	1	94807982	94817415	+
ENSMUSG00000026335	Pam	PHM	-0.462663	6.62189	-3.06075	0.00425656	0.0788921	-2.61943	18484	peptidylglycine alpha-amidating monooxygenase	1	99691691	99992223	-
ENSMUSG00000048371	Pdp2		0.656009	4.03663	3.05925	0.00427336	0.0790681	-2.27072	382051	pyruvate dehyrogenase phosphatase catalytic subunit 2	8	107115368	107120736	+
ENSMUSG00000040624	Plekhg1		0.603105	4.34953	3.05591	0.00431078	0.0795024	-2.33069	213783	pleckstrin homology domain containing, family G (with RhoGef domain) member 1	10	6379238	6606177	-
ENSMUSG00000014303	Glis2	Gli5 Klf16 Nkl	0.596517	2.69642	3.05547	0.00431578	0.0795024	-2.19125	83396	GLIS family zinc finger 2	16	4594713	4624924	+
ENSMUSG00000053819	Camk2d		-0.275748	7.71653	-3.0552	0.00431886	0.0795024	-2.83127	108058	calcium/calmodulin-dependent protein kinase II, delta	3	126299220	126547972	+
ENSMUSG00000022957	Itsn1	AA517634 AA545208 AI316805 AI839402 AI848451 Ehsh1 Ese1 Itsn Sh3p17	0.436986	5.3138	3.0526	0.00434826	0.0799076	-2.55979	16443	intersectin 1 (SH3 domain protein 1A)	16	91729526	91920842	+
ENSMUSG00000032643	Fhl3	SLIM2	1.15742	1.11802	3.05018	0.00437594	0.08028	-1.98029	14201	four and a half LIM domains 3	4	124377945	124385855	+
ENSMUSG00000041096	Tspyl2	CINAP DENTT DXBwg1396e DXHXS1008E E130307F10Rik	-0.390694	4.89062	-3.04937	0.00438517	0.0803026	-2.51569	52808	TSPY-like 2	X	148771395	148776968	-
ENSMUSG00000046961	Gpr156		-1.29441	1.22013	-3.04877	0.00439201	0.0803026	-1.99999	239845	G protein-coupled receptor 156	16	37916582	38007613	+
ENSMUSG00000039620	6430573F11Rik		-1.2576	1.57738	-3.04776	0.0044037	0.0803186	-2.00779	319582	RIKEN cDNA 6430573F11 gene	8	37520602	37577374	+
ENSMUSG00000046152	Fut10		-1.06177	1.88687	-3.04652	0.00441794	0.0803186	-2.00238	171167	fucosyltransferase 10	8	32297803	32372210	+
ENSMUSG00000047496	Rnf152		0.908054	2.85084	3.04623	0.00442131	0.0803186	-2.10208	320311	ring finger protein 152	1	107173494	107253287	-
ENSMUSG00000027875	Hmgcs2	1300002P16 mHS	0.450355	4.31897	3.04612	0.00442257	0.0803186	-2.48323	15360	3-hydroxy-3-methylglutaryl-Coenzyme A synthase 2	3	98084358	98114661	+
ENSMUSG00000075478	Slitrk1	3200001I04Rik	0.393604	4.66261	3.04432	0.00444336	0.080561	-2.52971	76965	SLIT and NTRK-like family, member 1	14	109309208	109313456	-
ENSMUSG00000051950	B3galtl		-0.397843	5.96455	-3.04003	0.00449344	0.0813328	-2.63192	381694	beta 1,3-galactosyltransferase-like	5	150480805	150565174	+
ENSMUSG00000035681	Kcnc2		-0.634265	4.33776	-3.03037	0.00460805	0.0831562	-2.41364	268345	potassium voltage gated channel, Shaw-related subfamily, member 2	10	111708179	111903360	+
ENSMUSG00000052155	Acvr2a	ActrIIa Acvr2 TactrII	-0.393758	5.98168	-3.03021	0.00461001	0.0831562	-2.60186	11480	activin receptor IIA	2	48669629	48758789	+
ENSMUSG00000046321	Hs3st2		0.666055	3.57774	3.02961	0.00461723	0.0831562	-2.31057	195646	heparan sulfate (glucosamine) 3-O-sulfotransferase 2	7	128535373	128645282	+
ENSMUSG00000031543	Ank1	Ank-1 nb pale	0.276623	7.11928	3.02671	0.00465226	0.0836479	-2.90637	11733	ankyrin 1, erythroid	8	24085316	24260969	+
ENSMUSG00000052085	Dock8	1200017A24Rik 5830472H07Rik A130095G14Rik AI461977	-0.741783	3.35316	-3.02561	0.00466558	0.0837483	-2.22976	76088	dedicator of cytokinesis 8	19	25074019	25276922	+
ENSMUSG00000040596	Pogk	9130401E23Rik BASS2 mKIAA1513	-0.350524	6.69353	-3.02346	0.00469185	0.0840804	-2.7135	71592	pogo transposable element with KRAB domain	1	168314753	168339994	-
ENSMUSG00000025892	Gria4	GluA4 GluR-D Glur-4 Glur4 Gluralpha4 spkw1	0.42875	5.50463	3.01785	0.00476077	0.0851746	-2.65996	14802	glutamate receptor, ionotropic, AMPA4 (alpha 4)	9	4417899	4796234	-
ENSMUSG00000021303	Gng4		-0.604451	3.32529	-3.016	0.0047838	0.0854454	-2.30144	14706	guanine nucleotide binding protein (G protein), gamma 4	13	13876326	13920164	+
ENSMUSG00000023032	Slc4a8	AW493845 C230026C11 NDCBE kNBC-3	-0.50415	5.31343	-3.0119	0.00483503	0.086218	-2.57164	59033	solute carrier family 4 (anion exchanger), member 8	15	100592178	100654399	+
ENSMUSG00000030850	Ate1	AI225793 AW547406	-0.402941	5.11805	-3.0081	0.004883	0.0868631	-2.56305	11907	arginyltransferase 1	7	137535040	137663475	-
ENSMUSG00000028274	Rngtt	AU020997	-0.571742	4.36882	-3.00777	0.00488725	0.0868631	-2.40795	24018	RNA guanylyltransferase and 5'-phosphatase	4	33397286	33589589	+
ENSMUSG00000020719	Ddx5	2600009A06Rik G17P1 HUMP68 Hlr1 p68	-0.331217	6.41912	-3.00507	0.00492162	0.0872211	-2.87565	13207	DEAD (Asp-Glu-Ala-Asp) box polypeptide 5	11	106641669	106650499	-
ENSMUSG00000052852	Reep1	D6Ertd253e	-0.242814	9.13263	-3.00394	0.00493607	0.0872211	-3.10624	52250	receptor accessory protein 1	6	71657555	71760704	+
ENSMUSG00000069919	Hba-a1		-0.794017	3.87785	-3.00359	0.00494047	0.0872211	-2.4655	110257	hemoglobin alpha, adult chain 1	11	32183511	32184465	+
ENSMUSG00000016382	Pls3		-0.309011	7.24617	-3.00287	0.00494978	0.0872211	-2.88957	102866	plastin 3 (T-isoform)	X	73030993	73120521	-
ENSMUSG00000029361	Nos1	2310005C01Rik NO NOS-I Nos-1 bNOS nNOS	-0.385671	5.28208	-3.00282	0.00495039	0.0872211	-2.67324	18125	nitric oxide synthase 1, neuronal	5	118231041	118408849	+
ENSMUSG00000043542	Fam164a	3110050N22Rik AI790358 AU023959 Zc2hc1a	-0.326794	6.64036	-3.00241	0.00495575	0.0872211	-2.79872	67306	family with sequence similarity 164, member A	3	7503426	7553848	+
ENSMUSG00000032621	Srek1		-0.446912	4.13263	-3.00174	0.00496426	0.0872292	-2.48406	218543	splicing regulatory glutamine/lysine-rich protein 1	13	104531695	104564539	-
ENSMUSG00000021266	Wars	TrpRS WRS	0.346079	5.09603	3.00001	0.00498669	0.0874384	-2.64674	22375	tryptophanyl-tRNA synthetase	12	110098240	110132384	-
ENSMUSG00000002900	Lamb1	C77966 C80098 C81607 D130003D08Rik Lamb-1 Lamb1-1	0.388353	5.34609	2.99957	0.00499233	0.0874384	-2.65226	16777	laminin B1	12	31950099	32014509	+
ENSMUSG00000041544	Ptchd2		0.62218	3.34929	2.9988	0.00500238	0.0874729	-2.36077	242748	patched domain containing 2	4	147614373	147662074	-
ENSMUSG00000046844	Vat1l		0.291679	7.74441	2.99252	0.00508451	0.0887658	-2.99465	270097	vesicle amine transport protein 1 homolog-like (T. californica)	8	116729512	116897971	+
ENSMUSG00000041020	Mtap7d2	1600028E09Rik 2900002G04Rik 5330432J06Rik C030036K04Rik Map7d2	0.301226	6.93858	2.98897	0.00513143	0.0894407	-2.97648	78283	MAP7 domain containing 2	X	155852504	155936879	+
ENSMUSG00000052676	Zmat1		-0.621324	3.03061	-2.98767	0.00514881	0.0894561	-2.2542	215693	zinc finger, matrin type 1	X	131505911	131559831	-
ENSMUSG00000024867	Pip5k1b	AI844522 Pip5k1a Pipk5a Pipk5b STM7	-1.18586	1.53231	-2.9871	0.00515642	0.0894561	-2.15272	18719	phosphatidylinositol-4-phosphate 5-kinase, type 1 beta	19	24369284	24630362	-
ENSMUSG00000075316	Scn9a	Nav1.7 PN1 mKIAA4197	-0.259465	9.01771	-2.98704	0.00515711	0.0894561	-3.10814	20274	sodium channel, voltage-gated, type IX, alpha	2	66318137	66473009	-
ENSMUSG00000068580	Zfyve19	1500041L05Rik	0.558978	2.68506	2.98219	0.00522232	0.0904423	-2.31222	72008	zinc finger, FYVE domain containing 19	2	119034353	119042785	+
ENSMUSG00000037999	Arap2		0.423526	4.61241	2.98088	0.00524013	0.0905622	-2.54968	212285	ArfGAP with RhoGAP domain, ankyrin repeat and PH domain 2	5	62993684	63157437	-
ENSMUSG00000023008	Fmnl3	2700073B04Rik FBP11 Wbp3 mKIAA2014	0.817652	2.08407	2.98044	0.00524598	0.0905622	-2.23958	22379	formin-like 3	15	99147656	99200913	-
ENSMUSG00000085939	Cd63-ps		0.720676	1.84826	2.97555	0.00531281	0.0915698	-2.24808		CD63 antigen, pseudogene	18	50294380	50295254	+
ENSMUSG00000056665	4930572J05Rik		0.378228	5.07494	2.97359	0.00533972	0.0918873	-2.81041	223626	RIKEN cDNA 4930572J05 gene	15	74551664	74554803	+
ENSMUSG00000031851	Ntpcr	2310079N02Rik AI449709	0.827921	1.37104	2.96927	0.00539979	0.0927735	-2.21386	66566	nucleoside-triphosphatase, cancer-related	8	128253863	128272135	+
ENSMUSG00000015149	Sirt2	5730427M03Rik SIR2L2 Sir2l	0.315651	6.3307	2.96681	0.00543412	0.0930338	-2.88427	64383	sirtuin 2 (silent mating type information regulation 2, homolog) 2 (S. cerevisiae)	7	29551754	29573684	+
ENSMUSG00000043068	Fam89a	2310031A18Rik	-0.69646	3.50003	-2.9666	0.00543705	0.0930338	-2.32526	69627	family with sequence similarity 89, member A	8	127264157	127275709	-
ENSMUSG00000021215	Net1	0610025H04Rik 9530071N24Rik AI604373 AU015857 Net1a mNET1	0.875684	2.59625	2.96634	0.00544072	0.0930338	-2.32483	56349	neuroepithelial cell transforming gene 1	13	3881811	3917466	-
ENSMUSG00000090667	Gm765		0.329493	6.59647	2.96322	0.00548467	0.0936373	-2.91176	330390	predicted gene 765	6	98188008	98292748	-
ENSMUSG00000029705	Cux1	AA407197 CDP Cutl1 Cux Cux-1 Phox2 mKIAA4047	0.384197	5.86986	2.9623	0.00549773	0.0937125	-2.78889	13047	cut-like homeobox 1	5	136724005	137043360	-
ENSMUSG00000004558	Ndrg2	AI182517 AU040374 Ndr2 SYLD	-0.26843	7.21345	-2.9611	0.00551485	0.0937344	-3.09588	29811	N-myc downstream regulated gene 2	14	52524946	52533163	-
ENSMUSG00000037573	Tob1	Tob Trob	0.38557	4.47195	2.96099	0.00551634	0.0937344	-2.72551	22057	transducer of ErbB-2.1	11	94072768	94076809	+
ENSMUSG00000040003	Magi2	AIP-1 Acvri1 Acvrinp1 Acvrip1 Magi-2 S-SCAM mKIAA0705	0.580254	4.45179	2.95796	0.00555959	0.0942738	-2.50008	50791	membrane associated guanylate kinase, WW and PDZ domain containing 2	5	18732864	20210616	+
ENSMUSG00000015291	Gdi1	GDIA GDIalpha	-0.226273	9.0649	-2.95755	0.0055655	0.0942738	-3.19003	14567	guanosine diphosphate (GDP) dissociation inhibitor 1	X	71550337	71557201	+
ENSMUSG00000038335	Tsr1		0.361285	5.14286	2.95682	0.00557609	0.0943057	-2.7375	104662	TSR1, 20S rRNA accumulation, homolog (yeast)	11	74711573	74722844	+
ENSMUSG00000046876	Atxn1	2900016G23Rik Atx1 C85907 ENSMUSG00000074917 Gm10786 Sca1	0.47911	5.7221	2.95613	0.00558588	0.0943238	-2.66889	20238	ataxin 1	13	45650262	46060345	-
ENSMUSG00000040125	Gpr26		-0.65569	4.30804	-2.95403	0.0056163	0.0946168	-2.6089	233919	G protein-coupled receptor 26	7	139158143	139186088	+
ENSMUSG00000047786	Lix1	5730466L18Rik	0.245587	7.44382	2.95372	0.00562072	0.0946168	-3.00549	66643	limb expression 1 homolog (chicken)	17	17539636	17596351	+
ENSMUSG00000069917	Hba-a2		-0.79152	3.70867	-2.95261	0.00563685	0.094741	-2.5414	110257	hemoglobin alpha, adult chain 2	11	32196489	32197301	+
ENSMUSG00000041773	Enc1	Nrpb PIG10	-0.941239	1.66373	-2.95168	0.00565036	0.094821	-2.2622	13803	ectodermal-neural cortex 1	13	98011060	98022994	+
ENSMUSG00000070934	Rraga	1300010C19Rik AI255374 FIP-1 RAGA	-0.364176	4.8774	-2.95029	0.0056707	0.0949534	-2.73248	68441	Ras-related GTP binding A	4	86221577	86223185	+
ENSMUSG00000021061	Spnb1	AI842465 D330027P03Rik Gm1301 Spnb-1 Sptb ja jaundiced mKIAA4219	0.406406	5.73996	2.9496	0.0056808	0.0949534	-2.82698	20741	spectrin beta 1	12	77681475	77811534	-
ENSMUSG00000022186	Oxct1	2610008O03Rik Oxct Oxct2a Scot-s	-0.28381	6.93943	-2.94934	0.00568457	0.0949534	-3.0196	67041	3-oxoacid CoA transferase 1	15	3976383	4105344	+
ENSMUSG00000000197	Nalcn		-0.462018	5.47806	-2.94771	0.00570839	0.0952043	-2.72522	338370	sodium leak channel, non-selective	14	123675863	124026366	-
ENSMUSG00000057236	Rbbp4	mRbAp48	-0.368249	5.34375	-2.94696	0.00571947	0.0952424	-2.81986	19646	retinoblastoma binding protein 4	4	128984344	129012614	-
ENSMUSG00000033540	Idua	6030426D08	0.589105	3.42895	2.94596	0.00573426	0.0953421	-2.45429	15932	iduronidase, alpha-L-	5	109089350	109113576	+
ENSMUSG00000054199	Gon4l	1500041I23Rik 2610100B20Rik 3632445O20Rik 5430404N14Rik AA387005	0.635304	3.15669	2.94403	0.00576275	0.0956687	-2.38769	76022	gon-4-like (C.elegans)	3	88639153	88772903	+
ENSMUSG00000022876	Samsn1	4930571B16Rik 930571B16Rik Hacs1 SLy2	-0.840863	2.37389	-2.94289	0.00577963	0.0958021	-2.28604	67742	SAM domain, SH3 domain and nuclear localization signals, 1	16	75859038	76022515	-
ENSMUSG00000026553	Copa	AU040324 xenin	-0.254342	7.36199	-2.9377	0.00585729	0.0968677	-3.10699	12847	coatomer protein complex subunit alpha	1	174012660	174052461	+
ENSMUSG00000018326	Ywhab	1300003C17Rik	-0.257886	10.1545	-2.9374	0.00586182	0.0968677	-3.29979	54401	tyrosine 3-monooxygenase/tryptophan 5-monooxygenase activation protein, beta polypeptide	2	163820696	163844324	+
ENSMUSG00000068039	Tcp1	AI528772 CCT Cct1 Ccta TRic Tcp-1 Tp63 c-cpn p63	-0.328374	7.07188	-2.93509	0.00589684	0.0972979	-3.02458	21454	t-complex protein 1	17	13108567	13117933	+
ENSMUSG00000028403	Zdhhc21	9130404H11Rik AL024349 D130004H04Rik dep	-0.269535	7.11381	-2.93306	0.00592768	0.0976578	-3.07843	68268	zinc finger, DHHC domain containing 21	4	82444642	82505862	-
ENSMUSG00000030035	Wbp1	AI255152	0.63854	2.14656	2.93092	0.00596027	0.0980455	-2.45344	22377	WW domain binding protein 1	6	83069038	83071553	-
ENSMUSG00000009292	Trpm2	9830168K16Rik C79133 LTRPC2 TRPC7 Trp7 Trrp7	-0.669274	3.44784	-2.92848	0.00599772	0.0985112	-2.51285	28240	transient receptor potential cation channel, subfamily M, member 2	10	77370467	77433308	-
ENSMUSG00000027030	Stk39	AW227544 AW556857 DCHT RF005 Rnl5 SPAK	0.3278	6.97344	2.92789	0.00600678	0.0985112	-3.03316	53416	serine/threonine kinase 39, STE20/SPS1 homolog (yeast)	2	68048502	68310325	-
ENSMUSG00000028710	Atpaf1		0.524664	4.51796	2.92332	0.0060777	0.0995235	-2.68581	230649	ATP synthase mitochondrial F1 complex assembly factor 1	4	115457417	115491433	+
ENSMUSG00000036398	Ppp1r11	1500041B02Rik AV117883 Hcgv Tcte5 Tctex-5 Tctex5	0.468422	3.98246	2.9173	0.00617229	0.100488	-2.68561	76497	protein phosphatase 1, regulatory (inhibitor) subunit 11	17	37085301	37088686	-
ENSMUSG00000047446	Arl4a	AI467555 Arl4	-0.444363	3.87774	-2.91723	0.00617334	0.100488	-2.63137	11861	ADP-ribosylation factor-like 4A	12	40732034	40764612	-
ENSMUSG00000029913	Prdm5	4432417F03Rik 6530401I24Rik AI197291 E130112L17Rik PFM2	1.05319	1.34841	2.91645	0.00618566	0.100488	-2.27717	70779	PR domain containing 5	6	65728982	65886367	+
ENSMUSG00000017692	Rhbdl3		0.720999	1.68396	2.91559	0.00619936	0.100488	-2.38949	246104	rhomboid, veinlet-like 3 (Drosophila)	11	80114414	80169457	+
ENSMUSG00000001995	Sipa1l2		0.661771	3.48937	2.91558	0.00619951	0.100488	-2.51953	244668	signal-induced proliferation-associated 1 like 2	8	127941963	128016610	-
ENSMUSG00000018415	4933439F18Rik	4933439F18Rik	0.392756	5.09338	2.91552	0.0062005	0.100488	-2.80651	66771	RIKEN cDNA 4933439F18 gene	11	60230647	60264429	+
ENSMUSG00000033060	Lmo7		-0.94535	2.41984	-2.91545	0.00620161	0.100488	-2.39875	380928	LIM domain only 7	14	102129145	102349230	+
ENSMUSG00000033088	Triobp		0.494222	4.44196	2.91381	0.00622758	0.100758	-2.68397	110253	TRIO and F-actin binding protein	15	78778154	78836299	+
ENSMUSG00000046240	Hepacam	2900042E01Rik Hepn1	0.668157	3.45705	2.91248	0.00624893	0.100837	-2.52781	72927	hepatocyte cell adhesion molecule	9	37174953	37194157	+
ENSMUSG00000029084	Cd38	Cd38-rs1	0.908179	2.20319	2.91231	0.00625169	0.100837	-2.34779	12494	CD38 antigen	5	44260048	44303614	+
ENSMUSG00000033287	Kctd17	2900008M13Rik AA414907 AW742389 N28155	0.667825	2.30739	2.91176	0.00626036	0.100837	-2.49295	72844	potassium channel tetramerisation domain containing 17	15	78258994	78269339	+
ENSMUSG00000027858	Tspan2	6330415F13Rik B230119D02Rik tspan-2	-0.268383	6.90625	-2.91037	0.00628274	0.101007	-3.11439	70747	tetraspanin 2	3	102538452	102576215	+
ENSMUSG00000025427	Rnf165		-0.891337	1.67435	-2.90953	0.00629629	0.101007	-2.3441	225743	ring finger protein 165	18	77694852	77803875	-
ENSMUSG00000032265	Fam46a		-0.730158	3.0008	-2.90936	0.00629895	0.101007	-2.4827	212943	family with sequence similarity 46, member A	9	85214046	85220731	-
ENSMUSG00000021451	Sema4d	CD100 Semacl2 Semaj Semcl2 coll-4	-0.425081	4.97785	-2.9056	0.00635983	0.101832	-2.91336	20354	sema domain, immunoglobulin domain (Ig), transmembrane domain (TM) and short cytoplasmic domain, (semaphorin) 4D	13	51796615	51889116	-
ENSMUSG00000069911	Fam196b		0.927987	2.70229	2.90412	0.00638409	0.10207	-2.42342	574403	family with sequence similarity 196, member B	11	34214822	34322640	+
ENSMUSG00000029559	2210016L21Rik		0.442045	3.83259	2.89858	0.00647512	0.103358	-2.68625	72357	RIKEN cDNA 2210016L21 gene	5	115392167	115399792	+
ENSMUSG00000043822	Adamtsl5	2010109H09Rik Thsd6	1.12538	1.64215	2.89806	0.00648377	0.103358	-2.36651	66548	ADAMTS-like 5	10	79801855	79811157	-
ENSMUSG00000028382	Rod1		-0.265188	7.57857	-2.89546	0.00652686	0.103892	-3.14797	230257	ROD1 regulator of differentiation 1 (S. pombe)	4	59484740	59562236	-
ENSMUSG00000028289	Epha7	Cek11 Ebk Ehk3 Hek11 Mdk1	-0.851763	3.21671	-2.8942	0.0065479	0.104074	-2.48211	13841	Eph receptor A7	4	28740281	28894649	+
ENSMUSG00000029095	Ablim2		0.468629	4.3331	2.8931	0.00656636	0.104095	-2.74745	231148	actin-binding LIM protein 2	5	36100529	36227622	+
ENSMUSG00000025104	Hdgfrp3	2700022B06Rik HRP-3	-0.311923	6.57998	-2.89297	0.00656844	0.104095	-3.05659	29877	hepatoma-derived growth factor, related protein 3	7	89026137	89079359	-
ENSMUSG00000054942	Fam73a		-0.290255	6.28091	-2.88928	0.00663075	0.104929	-3.04192	215708	family with sequence similarity 73, member A	3	151936423	152003371	-
ENSMUSG00000048022	Tmem229a		-0.277091	7.91447	-2.88783	0.00665527	0.105163	-3.18885	319832	transmembrane protein 229A	6	24901141	24906297	-
ENSMUSG00000020393	Kremen1	AV002070 Kremen Krm1	0.735432	2.3978	2.88665	0.00667538	0.105327	-2.43648	84035	kringle containing transmembrane protein 1	11	5091555	5161561	-
ENSMUSG00000028028	Alpk1	8430410J10Rik LAK	-1.3003	1.27785	-2.88315	0.00673513	0.106115	-2.35989	71481	alpha-kinase 1	3	127373317	127483445	-
ENSMUSG00000063919	Srrm4	1500001A10Rik B230202K19Rik mKIAA1853 nSR100	-0.550328	4.50495	-2.88014	0.00678698	0.106777	-2.81351	68955	serine/arginine repetitive matrix 4	5	116889281	117041826	-
ENSMUSG00000019874	Fabp7	B-FABP BFABP Blbp MRG	-0.480115	7.30354	-2.87791	0.00682572	0.107147	-3.19964	12140	fatty acid binding protein 7, brain	10	57504687	57508256	+
ENSMUSG00000091390	Gm17168		0.75615	1.47224	2.87764	0.00683032	0.107147	-2.40322		predicted gene 17168	17	57181198	57186566	+
ENSMUSG00000021765	Fst	AL033346	1.06265	1.67799	2.87552	0.00686731	0.107571	-2.34541	14313	follistatin	13	115242470	115249159	-
ENSMUSG00000042429	Adora1	A1-AR A1AR A1R AA1R AI848715 BB176431 Ri	-0.310733	6.94207	-2.8727	0.00691674	0.108033	-3.20959	11539	adenosine A1 receptor	1	136095800	136132008	-
ENSMUSG00000001300	Efnb2	ELF-2 Epl5 Eplg5 Htk-L LERK-5 Lerk5 NLERK-1	0.362415	5.53571	2.8727	0.00691676	0.108033	-3.00429	13642	ephrin B2	8	8617434	8661239	-
ENSMUSG00000027253	Lrp4		0.598576	3.53874	2.87159	0.0069363	0.108182	-2.6401	228357	low density lipoprotein receptor-related protein 4	2	91297668	91354058	+
ENSMUSG00000019848	Popdc3	AA682104 Pop3	-0.531014	3.95329	-2.86752	0.00700861	0.109017	-2.74331	78977	popeye domain containing 3	10	44897904	45038258	+
ENSMUSG00000010080	Epn3	2310022G12Rik	0.554456	3.83878	2.86742	0.00701026	0.109017	-2.6825	71889	epsin 3	11	94350913	94361288	-
ENSMUSG00000037235	Mxd4	2810410A03Rik Mad4 bHLHc12	0.450175	4.11924	2.86659	0.00702508	0.109017	-2.86813	17122	Max dimerization protein 4	5	34516536	34530369	-
ENSMUSG00000032890	Rims3		-0.311991	5.45072	-2.86609	0.00703413	0.109017	-3.0986	242662	regulating synaptic membrane exocytosis 3	4	120527421	120569184	+
ENSMUSG00000024781	Lipa	AA960673 Lal Lip-1 Lip1	0.298687	6.26342	2.86547	0.00704508	0.109017	-3.14622	16889	lysosomal acid lipase A	19	34566808	34601964	-
ENSMUSG00000039106	Htr5a	Htr5	-0.675794	2.9806	-2.86519	0.00705022	0.109017	-2.53553	15563	5-hydroxytryptamine (serotonin) receptor 5A	5	28168487	28181626	+
ENSMUSG00000060843	Ctnna3		0.95875	1.32355	2.86432	0.0070657	0.1091	-2.40076	216033	catenin (cadherin associated protein), alpha 3	10	62892846	64466415	+
ENSMUSG00000086324	Gm15564		-0.294451	4.6489	-2.85766	0.00718634	0.110805	-3.25615		predicted gene 15564	16	35966838	35983316	-
ENSMUSG00000041794	Myrip		0.871983	2.74608	2.85611	0.00721461	0.111034	-2.44636	245049	myosin VIIA and Rab interacting protein	9	120213054	120383959	+
ENSMUSG00000020319	Wdpcp		-0.601389	4.03135	-2.85572	0.00722173	0.111034	-2.5603	216560	WD repeat containing planar cell polarity effector	11	21472238	21798992	+
ENSMUSG00000054793	Cadm4		0.573752	2.3857	2.85418	0.00724999	0.11131	-2.6538	260299	cell adhesion molecule 4	7	25267042	25289558	+
ENSMUSG00000062168	Ppef1		-0.32152	6.07931	-2.85233	0.00728427	0.111678	-3.09316	237178	protein phosphatase with EF hand calcium-binding domain 1	X	157061026	157173697	-
ENSMUSG00000026478	Lamc1		0.344602	6.57944	2.84978	0.00733149	0.112243	-3.22296	226519	laminin, gamma 1	1	155066052	155179916	-
ENSMUSG00000054814	Usp46	1190009E20Rik 2410018I08Rik AI451644	-0.284763	6.72482	-2.84551	0.00741121	0.113304	-3.21842	69727	ubiquitin specific peptidase 46	5	74394487	74464455	-
ENSMUSG00000021974	Fgf9	Eks	0.63154	3.43382	2.84418	0.00743625	0.11351	-2.70934	14180	fibroblast growth factor 9	14	58689384	58731174	+
ENSMUSG00000037742	Eef1a1		-0.224606	7.97935	-2.84368	0.0074457	0.11351	-3.34571	13627	eukaryotic translation elongation factor 1 alpha 1	9	78326256	78336958	-
ENSMUSG00000053192	Mllt11	AI839562 Af1q Zfp692	-0.237714	6.75293	-2.84292	0.0074599	0.113567	-3.3347	56772	myeloid/lymphoid or mixed-lineage leukemia (trithorax homolog, Drosophila); translocated to, 11	3	95023057	95032599	-
ENSMUSG00000021338	Lrrc16a	1110037D04Rik AI425970 CARMIL D130057M20 Lrrc16	0.658221	3.32754	2.84181	0.00748096	0.113727	-2.6367	68732	leucine rich repeat containing 16A	13	24104213	24372664	-
ENSMUSG00000078908	Mon1b		0.504385	3.94937	2.84091	0.00749811	0.113828	-2.75983	270096	MON1 homolog b (yeast)	8	116159850	116166305	+
ENSMUSG00000020623	Map2k6	MEK6 MKK6 Prkmk6 SAPKK3	1.16155	1.28923	2.83983	0.0075186	0.113979	-2.47648	26399	mitogen-activated protein kinase kinase 6	11	110260436	110386836	+
ENSMUSG00000037523	Mavs		0.659556	3.63114	2.83887	0.00753695	0.114098	-2.60153	228607	mitochondrial antiviral signaling protein	2	131059799	131073761	+
ENSMUSG00000023994	Nfya	AA407810 Cbf-b SEZ-10 SEZ10	-0.529976	3.97561	-2.83622	0.00758752	0.114703	-2.86333	18044	nuclear transcription factor-Y alpha	17	48526210	48549231	-
ENSMUSG00000037503	Fam168b		0.272716	7.09915	2.83544	0.00760256	0.11477	-3.31024	214469	family with sequence similarity 168, member B	1	34870064	34899910	-
ENSMUSG00000016528	Mapkapk2	AA960234 MAPKAP-K2 MK-2 MK2 Rps6kc1	0.63264	2.75716	2.83403	0.00762971	0.11502	-2.65669	17164	MAP kinase-activated protein kinase 2	1	132950281	132994144	-
ENSMUSG00000045205	Dpy19l4		-0.310404	6.27671	-2.83129	0.00768273	0.115658	-3.17899	381510	dpy-19-like 4 (C. elegans)	4	11188462	11249284	-
ENSMUSG00000029547	Ints1	1110015K06Rik	0.411639	4.74577	2.82966	0.0077144	0.115889	-2.87796	68510	integrator complex subunit 1	5	140227236	140251632	-
ENSMUSG00000042401	Crtac1	2810454P21Rik AW047536 Crtac1B Lotus	-0.700796	2.70635	-2.8294	0.0077195	0.115889	-2.62705	72832	cartilage acidic protein 1	19	42357527	42506273	-
ENSMUSG00000031848	Lsm4		0.754455	1.15191	2.82657	0.00777504	0.116561	-2.48646	50783	LSM4 homolog, U6 small nuclear RNA associated (S. cerevisiae)	8	73197147	73202651	+
ENSMUSG00000045763	Basp1	2610024P12Rik CAP-23 CAP23 Ckap3 NAP-22 NAP22	-0.32919	6.46874	-2.82479	0.00781007	0.116924	-3.21947	70350	brain abundant, membrane attached signal protein 1	15	25293040	25343519	-
ENSMUSG00000036854	Hspb6		0.800681	4.1738	2.82372	0.00783104	0.117076	-2.99026	243912	heat shock protein, alpha-crystallin-related, B6	7	31337197	31340462	+
ENSMUSG00000059708	Akap17b		-0.569255	4.80451	-2.82208	0.00786369	0.117402	-2.88487	338351	A kinase (PRKA) anchor protein 17B	X	34148309	34185390	-
ENSMUSG00000040105	Ppapdc2	4932443D16Rik	0.557924	4.62179	2.82149	0.00787539	0.117415	-2.96931	74411	phosphatidic acid phosphatase type 2 domain containing 2	19	29038410	29041288	+
ENSMUSG00000028690	Mmachc	1810037K07Rik	-0.531155	3.79413	-2.81949	0.0079151	0.117634	-2.88264	67096	methylmalonic aciduria cblC type, with homocystinuria	4	116374884	116381011	-
ENSMUSG00000031373	Car5b	7330410H16Rik CAVB Ca5b CarVb D730005F19Rik	-0.798589	2.82409	-2.81879	0.00792922	0.117634	-2.62356	56078	carbonic anhydrase 5b, mitochondrial	X	160414754	160465929	-
ENSMUSG00000017734	Dbndd2	1110017A21Rik 2900022J10Rik AU041050 AW048677 D2Bwg0891e Nkip R74724	-0.639538	3.35906	-2.81847	0.00793563	0.117634	-2.65688	52840	dysbindin (dystrobrevin binding protein 1) domain containing 2	2	164311606	164318819	+
ENSMUSG00000043342	Hoxd9	Hox-4.4 Hox-5.2	-0.720016	3.10935	-2.81795	0.00794601	0.117634	-2.57301	15438	homeobox D9	2	74535737	74538265	+
ENSMUSG00000030199	Etv6	AW123102 AW557856 Tel	0.445955	4.2471	2.81771	0.00795068	0.117634	-2.92214	14011	ets variant gene 6 (TEL oncogene)	6	133985718	134220176	+
ENSMUSG00000022884	Eif4a2	4833432N07Rik BM-010 Ddx2b Eif4	-0.252316	7.60526	-2.81748	0.00795529	0.117634	-3.35225	13682	eukaryotic translation initiation factor 4A2	16	23107517	23114209	+
ENSMUSG00000027189	Trim44	Dipb Mc7	-0.198916	8.64074	-2.81621	0.00798098	0.117841	-3.494	80985	tripartite motif-containing 44	2	102140276	102247985	-
ENSMUSG00000067586	S1pr3	AI132464 Edg3 Lpb3 S1p3	-0.299047	6.12289	-2.81571	0.00799107	0.117841	-3.26292	13610	sphingosine-1-phosphate receptor 3	13	51503987	51518166	+
ENSMUSG00000030095	Tmem43	1200015A22Rik LUMA	-0.556629	3.09752	-2.81484	0.00800853	0.117938	-2.78436	74122	transmembrane protein 43	6	91423697	91438453	+
ENSMUSG00000041992	Rapgef5		0.545609	3.96737	2.81412	0.00802315	0.117993	-2.90387	217944	Rap guanine nucleotide exchange factor (GEF) 5	12	118754952	118995451	+
ENSMUSG00000034544	Rsrc1	1200013F24Rik SRrp53	0.562866	3.36637	2.81221	0.00806175	0.118399	-2.72962	66880	arginine/serine-rich coiled-coil 1	3	66785312	67162318	+
ENSMUSG00000031283	Chrdl1	CHL CHL1 Nrln1 VOPT	0.785231	3.63698	2.8101	0.00810466	0.118701	-2.6991	83453	chordin-like 1	X	139720217	139828805	-
ENSMUSG00000021319	Sfrp4		-0.732857	5.77534	-2.80984	0.00811006	0.118701	-3.28976	20379	secreted frizzled-related protein 4	13	19714973	19724863	+
ENSMUSG00000042675	Ypel3	0610043B10Rik 1190001G19Rik Suap	0.333765	3.98024	2.80928	0.00812154	0.118701	-3.02764	66090	yippee-like 3 (Drosophila)	7	133920469	133924028	+
ENSMUSG00000059742	Kcnh7		0.369179	9.10392	2.80865	0.00813432	0.118701	-3.51763	170738	potassium voltage-gated channel, subfamily H (eag-related), member 7	2	62531471	63022344	-
ENSMUSG00000019843	Fyn	AI448320 AW552119	0.4652	4.41675	2.80852	0.00813709	0.118701	-2.93371	14360	Fyn proto-oncogene	10	39088661	39285187	+
ENSMUSG00000044835	Ankrd45	4933409K03Rik	-0.553054	4.39929	-2.80454	0.00821891	0.119733	-2.7232	73844	ankyrin repeat domain 45	1	163072822	163099237	+
ENSMUSG00000029405	G3bp2	AA409541 E430034L04Rik G3BP mKIAA0660	-0.24298	9.56886	-2.80346	0.0082414	0.119899	-3.55417	23881	GTPase activating protein (SH3 domain) binding protein 2	5	92481172	92512761	-
ENSMUSG00000029674	Limk1		0.341219	4.16847	2.80226	0.00826636	0.120101	-3.09589	16885	LIM-domain containing, protein kinase	5	135131909	135164460	-
ENSMUSG00000001909	Trmt1		0.848924	1.58168	2.80115	0.00828937	0.1202	-2.57407	212528	TRM1 tRNA methyltransferase 1 homolog (S. cerevisiae)	8	87210206	87223707	+
ENSMUSG00000039706	Ldb2	AI035351 AW146358 CLIM1 CLP-36 Ldb3	-0.250777	7.99494	-2.80086	0.00829538	0.1202	-3.45322	16826	LIM domain binding 2	5	44863372	45190946	-
ENSMUSG00000037653	Kctd8		0.390197	4.07629	2.79887	0.00833715	0.120644	-2.93452	243043	potassium channel tetramerisation domain containing 8	5	69500524	69732948	-
ENSMUSG00000029306	Ibsp	BSP BSP II BSPII Bsp2	1.09059	1.03752	2.79426	0.00843415	0.121584	-2.54646	15891	integrin binding sialoprotein	5	104728190	104740488	+
ENSMUSG00000055541	Lair1	5133400O11Rik BB115266 D7Bwg0421e Lair-1 mLair-1	-1.27246	1.62319	-2.79316	0.00845755	0.121584	-2.53373	52855	leukocyte-associated Ig-like receptor 1	7	3958675	4014806	-
ENSMUSG00000041849	Card6		-0.934732	2.95698	-2.79236	0.00847457	0.121584	-2.64525	239319	caspase recruitment domain family, member 6	15	5045981	5058539	-
ENSMUSG00000026202	Tuba4a	M[a]4 Tuba4	0.321852	5.91757	2.79226	0.00847675	0.121584	-3.3223	22145	tubulin, alpha 4A	1	75211549	75215828	-
ENSMUSG00000037992	Rara	Nr1b1 RAR RARalpha1	0.687095	2.66545	2.79146	0.00849369	0.121584	-2.74027	19401	retinoic acid receptor, alpha	11	98789132	98836256	+
ENSMUSG00000058975	Kcnc1	C230009H10Rik KShIIIB KV4 Kcr2-1 Kv3.1 NGK2 Shaw	0.440455	5.18751	2.79112	0.00850108	0.121584	-3.2339	16502	potassium voltage gated channel, Shaw-related subfamily, member 1	7	53651867	53693745	+
ENSMUSG00000028696	Ipp	D4Jhu8 Mipp	-1.39594	1.31621	-2.79071	0.00850982	0.121584	-2.55797	16351	IAP promoted placental gene	4	116180154	116210848	+
ENSMUSG00000031791	Tmem38a	1110001E17Rik AI413399 TRIC-A mg33a	0.441228	5.64684	2.79062	0.00851162	0.121584	-3.16955	74166	transmembrane protein 38A	8	75096002	75111181	+
ENSMUSG00000031239	Itm2a	AW108051 E25 Itm2	0.485809	5.47564	2.79055	0.00851313	0.121584	-3.00532	16431	integral membrane protein 2A	X	104592438	104598715	-
ENSMUSG00000060771	Tsga10		-0.519935	4.95295	-2.79049	0.0085145	0.121584	-3.05881	211484	testis specific 10	1	37811417	37922143	-
ENSMUSG00000048578	Mlec		0.221486	7.75453	2.78909	0.00854443	0.121851	-3.52097	109154	malectin	5	115592990	115608188	-
ENSMUSG00000026623	Lpgat1		-0.323002	6.54385	-2.78829	0.00856159	0.121882	-3.29618	226856	lysophosphatidylglycerol acyltransferase 1	1	193541713	193608134	+
ENSMUSG00000047747	Rnf150		-0.292796	6.6915	-2.78794	0.00856916	0.121882	-3.34819	330812	ring finger protein 150	8	85387255	85615170	+
ENSMUSG00000016252	Atp5e	2410043G19Rik ATPE AV000645	0.716702	3.07364	2.7866	0.00859808	0.122133	-2.67094	67126	ATP synthase, H+ transporting, mitochondrial F1 complex, epsilon subunit	2	174286573	174289606	-
ENSMUSG00000039242	B3galnt2	A930105D20Rik C80633 D230016N13Rik	-0.799791	1.75825	-2.78541	0.00862364	0.122336	-2.59567	97884	UDP-GalNAc:betaGlcNAc beta 1,3-galactosaminyltransferase, polypeptide 2	13	14046941	14091335	+
ENSMUSG00000057134	Ado		0.530063	4.76275	2.78428	0.00864823	0.122498	-2.91644	211488	2-aminoethanethiol (cysteamine) dioxygenase	10	67007260	67011703	-
ENSMUSG00000031823	Zdhhc7		-0.34873	3.42109	-2.78384	0.00865774	0.122498	-2.9817	102193	zinc finger, DHHC domain containing 7	8	122604995	122625382	-
ENSMUSG00000001270	Ckb	B-CK Bck Ck-3 Ck3 Ckbb	0.287689	6.16523	2.78262	0.00868432	0.122714	-3.35331	12709	creatine kinase, brain	12	112907566	112910549	-
ENSMUSG00000017707	Serinc3	AA959945 AA960047 AIGP1 DIFF33 TMS-1 Tde1	-0.206483	8.17606	-2.78173	0.00870361	0.122826	-3.56484	26943	serine incorporator 3	2	163449008	163470867	-
ENSMUSG00000041570	Camsap2	1600013L13Rik 4930541M15Rik Camsap1l1 mKIAA1078	-0.250012	8.48625	-2.78073	0.00872557	0.122872	-3.51579	67886	calmodulin regulated spectrin-associated protein family, member 2	1	138164700	138242681	-
ENSMUSG00000025485	Ric8		-0.459118	4.48512	-2.78055	0.00872953	0.122872	-3.03738	101489	resistance to inhibitors of cholinesterase 8 homolog (C. elegans)	7	148042856	148049629	+
ENSMUSG00000037989	Wnk2	1810073P09Rik AW122246 ESTM15 X83337 mKIAA1760	0.482821	3.90603	2.78002	0.00874105	0.122874	-2.90331	75607	WNK lysine deficient protein kinase 2	13	49131672	49243383	-
ENSMUSG00000037300	Ttc13		-0.608211	3.01531	-2.77801	0.00878517	0.123272	-2.75658	234875	tetratricopeptide repeat domain 13	8	127195235	127245883	-
ENSMUSG00000073418	C4b	C4 Ss	0.62747	2.92511	2.7777	0.0087921	0.123272	-2.76784	12268	complement component 4B (Chido blood group)	17	34865325	34880827	-
ENSMUSG00000053550	Shisa7		-0.644563	2.08651	-2.77572	0.00883563	0.123722	-2.6793	232813	shisa homolog 7 (Xenopus laevis)	7	4777154	4796298	-
ENSMUSG00000082051	Gm16072		0.263537	4.555	2.77393	0.00887551	0.12412	-3.17223		predicted gene 16072	18	12445913	12448289	+
ENSMUSG00000029406	Pitpnm2	NIR3 RDGBA2 Rdgb2 mKIAA1457	-0.258381	6.5825	-2.77096	0.00894168	0.124884	-3.44091	19679	phosphatidylinositol transfer protein, membrane-associated 2	5	124568699	124699769	-
ENSMUSG00000048899	Rimkla		0.281238	7.30285	2.76977	0.0089684	0.125095	-3.49086	194237	ribosomal modification protein rimK-like family member A	4	119137888	119165233	-
ENSMUSG00000060002	Chpt1		0.507168	4.57504	2.76805	0.00900702	0.125381	-2.94815	212862	choline phosphotransferase 1	10	87915490	87966818	-
ENSMUSG00000030283	St8sia1	9330109E03Rik GD3S Sia-T Siat8 Siat8a	0.263828	8.10587	2.76782	0.00901205	0.125381	-3.5344	20449	ST8 alpha-N-acetyl-neuraminide alpha-2,8-sialyltransferase 1	6	142770065	142912972	-
ENSMUSG00000050708	Ftl1		0.385566	4.40342	2.76682	0.00903462	0.125383	-3.10525	100862446	ferritin light chain 1	7	52713314	52715254	-
ENSMUSG00000073856	Iqck		0.635603	3.44562	2.76679	0.00903536	0.125383	-2.83926	434232	IQ motif containing K	7	125999274	126116166	+
ENSMUSG00000026819	Slc25a25		0.36796	4.54807	2.76522	0.00907094	0.12565	-3.08447	227731	solute carrier family 25 (mitochondrial carrier, phosphate carrier), member 25	2	32270007	32306965	-
ENSMUSG00000020354	Sgcd	35kDa delta-SG	0.433879	4.33152	2.76492	0.00907783	0.12565	-3.04606	24052	sarcoglycan, delta (dystrophin-associated glycoprotein)	11	46709755	47802471	-
ENSMUSG00000031385	Plxnb3		0.658315	3.17258	2.76234	0.00913654	0.126301	-2.80103	140571	plexin B3	X	71002429	71017853	+
ENSMUSG00000043670	Diras1		0.37289	5.79691	2.7596	0.00919933	0.127007	-3.40219	208666	DIRAS family, GTP-binding RAS-like 1	10	80482334	80488407	-
ENSMUSG00000030711	Sult1a1	AI266890 PST ST1A1 Stp Stp1	0.815997	1.80268	2.75773	0.00924232	0.127291	-2.67501	20887	sulfotransferase family 1A, phenol-preferring, member 1	7	133816379	133819946	-
ENSMUSG00000022212	Cpne6	AU067659 BB076446	0.295295	6.14593	2.75756	0.00924624	0.127291	-3.43476	12891	copine VI	14	56129282	56136268	+
ENSMUSG00000020262	Adarb1		0.441687	4.68917	2.75717	0.00925515	0.127291	-3.09754	110532	adenosine deaminase, RNA-specific, B1	10	76753471	76881015	-
ENSMUSG00000022594	Lynx1	AI838844 SLURP-2	0.247604	7.83826	2.75599	0.0092825	0.127505	-3.65062	23936	Ly6/neurotoxin 1	15	74578286	74583409	-
ENSMUSG00000055720	Ubl7	2300004C15Rik	-0.385997	5.28366	-2.75391	0.00933075	0.127891	-3.2094	69459	ubiquitin-like 7 (bone marrow stromal cell-derived)	9	57758793	57777775	+
ENSMUSG00000038776	Ephx1	AI195553 Eph-1 Eph1 mEH	-0.492206	4.5954	-2.75376	0.00933422	0.127891	-3.06318	13849	epoxide hydrolase 1, microsomal	1	182906286	182951035	-
ENSMUSG00000049858	Suox		-0.573476	2.52091	-2.75178	0.00938048	0.128362	-2.90041	211389	sulfite oxidase	10	128106943	128110974	-
ENSMUSG00000027878	Notch2	AI853703 N2	0.468883	6.38238	2.75044	0.0094119	0.128618	-3.32538	18129	Notch gene homolog 2 (Drosophila)	3	97817461	97954290	+
ENSMUSG00000030774	Pak1	AW045634 PAK-1 Paka	0.272843	6.70532	2.74997	0.00942296	0.128618	-3.41734	18479	p21 protein (Cdc42/Rac)-activated kinase 1	7	104937051	105060891	+
ENSMUSG00000018585	Atox1	AI256639 Atx1	0.641748	2.21247	2.74889	0.00944844	0.128732	-2.72753	11927	ATX1 (antioxidant protein 1) homolog 1 (yeast)	11	55260143	55274741	-
ENSMUSG00000025871	4833439L19Rik	4930558H15Rik C81457 Kiaa1191 P33monox	0.304778	6.49038	2.7486	0.00945512	0.128732	-3.46644	97820	RIKEN cDNA 4833439L19 gene	13	54652579	54666796	-
ENSMUSG00000057337	Chst3	C6ST C6ST-1 GST-0	0.715331	3.24522	2.7478	0.0094741	0.128829	-2.91027	53374	carbohydrate (chondroitin 6/keratan) sulfotransferase 3	10	59644280	59682008	-
ENSMUSG00000003135	D1Bwg0212e	2410015L18Rik C40	-0.497302	3.41994	-2.74561	0.00952602	0.129278	-2.91184	52846	DNA segment, Chr 1, Brigham & Women's Genetics 0212 expressed	1	39591837	39603726	+
ENSMUSG00000031990	Jam3	1110002N23Rik JAM-3 JAM-C Jcam3	0.562261	4.12491	2.7454	0.00953104	0.129278	-2.8487	83964	junction adhesion molecule 3	9	26904969	26963003	-
ENSMUSG00000022177	Haus4		-0.693441	1.98388	-2.74145	0.00962521	0.130392	-2.69882	219072	HAUS augmin-like complex, subunit 4	14	55160622	55173198	-
ENSMUSG00000046532	Ar	AW320017 Tfm	-0.40755	6.1693	-2.74055	0.00964663	0.130519	-3.29	11835	androgen receptor	X	95345060	95518554	+
ENSMUSG00000004677	Myo9b		0.552022	3.87409	2.73952	0.00967152	0.130692	-2.97188	17925	myosin IXb	8	73796613	73884611	+
ENSMUSG00000022708	Zbtb20	1300017A20Rik 7330412A13Rik A930017C21Rik D16Wsu73e DPZF HOF ODA-8S Oda8 Zfp288	-0.27796	9.93901	-2.73695	0.00973344	0.131365	-3.76536	56490	zinc finger and BTB domain containing 20	16	42875994	43642715	+
ENSMUSG00000032911	Cspg4		0.55347	2.86489	2.73512	0.00977788	0.1318	-2.87197	121021	chondroitin sulfate proteoglycan 4	9	56712911	56747677	+
ENSMUSG00000058145	Adamts17		-0.983898	2.355	-2.73405	0.00980408	0.131989	-2.77776	233332	a disintegrin-like and metallopeptidase (reprolysin type) with thrombospondin type 1 motif, 17	7	73984621	74297511	+
ENSMUSG00000036298	Slc2a13		-0.649514	3.61083	-2.73349	0.00981772	0.132009	-2.88162	239606	solute carrier family 2 (facilitated glucose transporter), member 13	15	91098122	91403692	-
ENSMUSG00000048142	Nat8l		0.349986	6.21775	2.73249	0.00984207	0.132172	-3.50977	269642	N-acetyltransferase 8-like	5	34338633	34348565	+
ENSMUSG00000003421	Nosip	2310061K06Rik CGI-25	0.399738	4.04501	2.73105	0.00987738	0.132482	-3.1008	66394	nitric oxide synthase interacting protein	7	52317799	52333873	+
ENSMUSG00000026229	Psmd1	2410026J11Rik P112 S1	-0.221159	8.18834	-2.72897	0.00992853	0.133003	-3.60351	70247	proteasome (prosome, macropain) 26S subunit, non-ATPase, 1	1	87960962	88059363	+
ENSMUSG00000021676	Iqgap2		0.659222	3.71844	2.72845	0.00994153	0.133012	-2.9415	544963	IQ motif containing GTPase activating protein 2	13	96397132	96661877	-
ENSMUSG00000034471	Caskin2		0.768468	2.43898	2.72722	0.00997193	0.133255	-2.80741	140721	CASK-interacting protein 2	11	115660497	115674953	-
ENSMUSG00000019856	Fam184a	3110012E06Rik 4930438C08Rik 4930589M24Rik	0.61725	3.33343	2.72555	0.0100134	0.133555	-2.80718	75906	family with sequence similarity 184, member A	10	53352951	53470715	-
ENSMUSG00000026837	Col5a1	AI413331	0.464574	4.33836	2.72532	0.0100191	0.133555	-3.21469	12831	collagen, type V, alpha 1	2	27741945	27895034	+
ENSMUSG00000000346	Dazap2		0.247459	6.98172	2.72444	0.010041	0.133682	-3.57592	100039826	DAZ associated protein 2	15	100446069	100451184	+
ENSMUSG00000031790	Mmp15	AI503551 MT2-MMP	0.467749	4.23473	2.72384	0.010056	0.133717	-3.11758	17388	matrix metallopeptidase 15	8	97876168	97898193	+
ENSMUSG00000006498	Ptbp1	AA407203 AL033359 HNRPI PTB-1 PTB2 PTB3 PTB4 Ptb pPTB	0.603655	3.99499	2.71934	0.0101688	0.135051	-3.05882	19205	polypyrimidine tract binding protein 1	10	79317172	79327516	+
ENSMUSG00000044447	Dock5	1110060D06Rik AI666732 AI956923 BC016533 E130320D18 lr2 rlc	-0.272347	7.30509	-2.71587	0.0102565	0.13605	-3.55675	68813	dedicator of cytokinesis 5	14	68369985	68551629	-
ENSMUSG00000020189	Osbpl8		-0.318876	6.22922	-2.71272	0.0103369	0.136949	-3.4271	237542	oxysterol binding protein-like 8	10	110601858	110734303	+
ENSMUSG00000026430	Rassf5	1300019G20Rik AU042887 Maxp1 Nore1 Nore1A Nore1B Rapl	0.372256	4.68884	2.71009	0.0104045	0.137676	-3.2472	54354	Ras association (RalGDS/AF-6) domain family member 5	1	133072987	133141835	-
ENSMUSG00000019996	Mtap7	E-MAP-115 MAP-7 MAP7 R75000 mshi mste ste	-0.514882	4.35339	-2.70839	0.0104485	0.138085	-3.12659	17761	microtubule-associated protein 7	10	19868277	20001393	+
ENSMUSG00000032050	Rdx	AA516625	-0.285673	6.56896	-2.70746	0.0104727	0.138085	-3.54369	19684	radixin	9	51855255	51896842	+
ENSMUSG00000024659	Anxa1	Anx-1 Anx-A1 C430014K04Rik Lpc-1 Lpc1	-0.998754	2.48975	-2.70741	0.0104737	0.138085	-2.7874	16952	annexin A1	19	20447918	20465434	-
ENSMUSG00000045374	Wdr81		0.463168	3.31535	2.70544	0.0105251	0.138594	-3.0384	192652	WD repeat domain 81	11	75254446	75268219	-
ENSMUSG00000040901	Kcnk18		0.544588	3.46566	2.7015	0.0106281	0.139615	-3.05568	332396	potassium channel, subfamily K, member 18	19	59294138	59311860	+
ENSMUSG00000090546	Cdr1		0.477658	9.34321	2.70148	0.0106285	0.139615	-3.7161	631990	cerebellar degeneration related antigen 1	X	58436421	58438733	-
ENSMUSG00000003948	Mmd	1200017E07Rik 1810073C06Rik AA690185	-0.812581	1.78111	-2.69895	0.0106954	0.140323	-2.78289	67468	monocyte to macrophage differentiation-associated	11	90048998	90139903	+
ENSMUSG00000040640	Erc2		-0.296488	5.95701	-2.69183	0.010885	0.142638	-3.4787	238988	ELKS/RAB6-interacting/CAST family member 2	14	28435614	29291721	+
ENSMUSG00000031360	Ctps2	A830031M15Rik AI326475 Ctpsh	-0.430749	5.07869	-2.69073	0.0109146	0.142722	-3.29145	55936	cytidine 5'-triphosphate synthase 2	X	159339170	159470440	+
ENSMUSG00000029535	Triap1	1810015M01Rik AU020874 AU043831 P53csv Wf-1	0.746239	2.62909	2.69001	0.0109341	0.142722	-2.82718	69076	TP53 regulated inhibitor of apoptosis 1	5	115791234	115793578	+
ENSMUSG00000029126	Nsg1	Neep21 m234 p21	0.543781	3.49183	2.68998	0.0109347	0.142722	-2.92384	18196	neuron specific gene family member 1	5	38528432	38550706	-
ENSMUSG00000073599	Ecscr	1110006O17Rik ARIA	1.0749	2.24118	2.68964	0.0109441	0.142722	-2.78548	68545	endothelial cell surface expressed chemotaxis and apoptosis regulator	18	35872740	35882010	-
ENSMUSG00000039943	Plcb4	A930039J07Rik AI854601 C230058B11Rik	0.295608	6.09031	2.68733	0.0110066	0.143175	-3.50688	18798	phospholipase C, beta 4	2	135484747	135840329	+
ENSMUSG00000035382	Pcsk7	AA959856 PC7 SPC7	0.808453	2.56301	2.68667	0.0110246	0.143175	-2.91036	18554	proprotein convertase subtilisin/kexin type 7	9	45714652	45737775	+
ENSMUSG00000026657	Frmd4a		-0.337968	5.96497	-2.68651	0.0110288	0.143175	-3.48143	209630	FERM domain containing 4A	2	3938763	4535089	+
ENSMUSG00000028737	Aldh4a1		-1.01718	1.69477	-2.6864	0.0110318	0.143175	-2.79479	212647	aldehyde dehydrogenase 4 family, member A1	4	139178781	139205605	+
ENSMUSG00000038495	Otud7b		0.308006	6.71777	2.68501	0.0110698	0.143392	-3.55698	229603	OTU domain containing 7B	3	95908450	95965052	+
ENSMUSG00000026276	Sept2	AW208991 Nedd-5 Nedd5 mKIAA0158	0.305576	6.63998	2.68481	0.011075	0.143392	-3.42331	18000	septin 2	1	95375541	95406837	+
ENSMUSG00000048218	Amigo2		-0.51536	4.19609	-2.68424	0.0110908	0.143425	-3.04865	105827	adhesion molecule with Ig like domain 2	15	97074505	97077718	-
ENSMUSG00000025266	Gnl3l		-0.216002	8.42578	-2.68344	0.0111127	0.143536	-3.73152	237107	guanine nucleotide binding protein-like 3 (nucleolar)-like	X	147417684	147451865	-
ENSMUSG00000022887	Masp1	AW048060 CCPII Crarf Masp1/3	-1.18022	1.7974	-2.68277	0.0111309	0.143601	-2.80517	17174	mannan-binding lectin serine peptidase 1	16	23449490	23520676	-
ENSMUSG00000001829	Clpb	AL118244 Skd3	0.413092	4.4478	2.68172	0.0111597	0.143801	-3.17752	20480	ClpB caseinolytic peptidase B homolog (E. coli)	7	108812147	108943974	+
ENSMUSG00000038267	Slc22a23	3110004L20Rik	0.38538	4.71714	2.67963	0.0112174	0.144373	-3.36632	73102	solute carrier family 22, member 23	13	34271027	34437051	-
ENSMUSG00000005973	Rcn1	Rcn	-0.493023	4.2036	-2.67907	0.0112328	0.144398	-3.12924	19672	reticulocalbin 1	2	105226448	105239476	-
ENSMUSG00000047712	Ust		-0.314849	5.34324	-2.67657	0.0113022	0.145118	-3.42828	338362	uronyl-2-sulfotransferase	10	7924551	8238623	-
ENSMUSG00000018604	Tbx3	D5Ertd189e	-0.479501	5.05988	-2.67536	0.0113359	0.14536	-3.28699	21386	T-box 3	5	120120678	120134733	+
ENSMUSG00000026319	2310035C23Rik		-0.264863	6.05285	-2.67493	0.0113479	0.14536	-3.46398	227446	RIKEN cDNA 2310035C23 gene	1	107560438	107651708	+
ENSMUSG00000029202	Pds5a	9030416H16Rik E230024D05Rik mKIAA0648	-0.305901	5.96482	-2.67043	0.0114741	0.146804	-3.43135	71521	PDS5, regulator of cohesion maintenance, homolog A (S. cerevisiae)	5	66006499	66089095	-
ENSMUSG00000038524	Fchsd1		0.364582	5.18876	2.66575	0.0116071	0.148235	-3.45541	319262	FCH and double SH3 domains 1	18	38117085	38129428	-
ENSMUSG00000037119	D15Ertd621e		-0.279386	6.5271	-2.66513	0.0116247	0.148235	-3.62037	210998	DNA segment, Chr 15, ERATO Doi 621, expressed	15	58247023	58289356	+
ENSMUSG00000004264	Phb2	AU044498 BAP Bap37 Bcap37 REA	-0.532185	3.52065	-2.66504	0.0116271	0.148235	-3.01481	12034	prohibitin 2	6	124662340	124666968	+
ENSMUSG00000061436	Hipk2	1110014O20Rik B230339E18Rik Stank	0.33239	6.44379	2.66452	0.011642	0.14825	-3.6128	15258	homeodomain interacting protein kinase 2	6	38644389	38826189	-
ENSMUSG00000059991	Nptx2	Narp np2	-0.470714	4.96834	-2.6616	0.011726	0.148941	-3.25431	53324	neuronal pentraxin 2	5	145306756	145318347	+
ENSMUSG00000021065	Fut8		0.375113	4.87103	2.66082	0.0117484	0.148941	-3.33423	53618	fucosyltransferase 8	12	78340052	78577325	+
ENSMUSG00000043300	B3galnt1	B3galt3 b3GT3	-0.397836	3.99823	-2.66045	0.011759	0.148941	-3.21332	26879	UDP-GalNAc:betaGlcNAc beta 1,3-galactosaminyltransferase, polypeptide 1	3	69378108	69402783	-
ENSMUSG00000061479	Snrpa		0.545093	2.55328	2.66029	0.0117635	0.148941	-3.00151	100862206	small nuclear ribonucleoprotein polypeptide A	7	27972024	27981290	-
ENSMUSG00000055322	Tns1	1110018I21Rik 1200014E20Rik AI648117 E030018G17Rik E030037J05Rik Tns	0.203944	8.95574	2.66024	0.011765	0.148941	-3.90033	21961	tensin 1	1	73956805	74171021	-
ENSMUSG00000071540	3425401B19Rik		-0.847868	2.43714	-2.65882	0.011806	0.149211	-3.01794	100504518	RIKEN cDNA 3425401B19 gene	14	33472954	33477192	-
ENSMUSG00000039607	Rbms3		-0.285952	9.87908	-2.65855	0.0118139	0.149211	-3.90026	207181	RNA binding motif, single stranded interacting protein	9	116481864	117539031	-
ENSMUSG00000025375	Aatk	AATYK aatyk1 mKIAA0641	0.346662	4.58131	2.65738	0.0118479	0.149407	-3.49352	11302	apoptosis-associated tyrosine kinase	11	119868627	119908481	-
ENSMUSG00000022816	Fstl1	AI316791 AW107808 Fstl TSC-36	-0.174285	10.5713	-2.65707	0.011857	0.149407	-4.0255	14314	follistatin-like 1	16	37776959	37836600	+
ENSMUSG00000004151	Etv1	ER81 Etsrp81	0.329467	6.98778	2.6564	0.0118763	0.149476	-3.62003	14009	ets variant gene 1	12	39505967	39594802	+
ENSMUSG00000000416	Cttnbp2	3010022N24Rik 4732477G22Rik 6430526E05 9130022E09Rik AU040881 Cortbp2 ORF4 mKIAA1758	0.602637	3.83347	2.6549	0.0119202	0.149728	-3.06659	30785	cortactin binding protein 2	6	18316478	18465338	-
ENSMUSG00000039704	Lmbrd2		-0.27677	7.23533	-2.65477	0.011924	0.149728	-3.67808	320506	LMBR1 domain containing 2	15	9070377	9128074	+
ENSMUSG00000089917	Uckl1	1110007H10Rik Urkl1	-0.671892	2.05614	-2.65362	0.0119577	0.149978	-2.91538	68556	uridine-cytidine kinase 1-like 1	2	181303854	181319597	-
ENSMUSG00000041920	Slc16a6		0.447968	3.78635	2.65271	0.0119844	0.150076	-3.16414	104681	solute carrier family 16 (monocarboxylic acid transporters), member 6	11	109312169	109334912	-
ENSMUSG00000041115	Iqsec2		0.319976	5.39738	2.6524	0.0119933	0.150076	-3.53932	245666	IQ motif and Sec7 domain 2	X	148578811	148659779	+
ENSMUSG00000024037	Wdr4	AI415180 AI448349 D530049K22Rik	0.667179	1.79143	2.65148	0.0120204	0.150136	-2.92514	57773	WD repeat domain 4	17	31631268	31656919	-
ENSMUSG00000059588	Calcrl	AV071593 CRLR	0.567078	3.75507	2.6513	0.0120259	0.150136	-3.11319	54598	calcitonin receptor-like	2	84170783	84265568	-
ENSMUSG00000035529	Prdm4	1700031E19Rik 2810470D21Rik AW552272 SC-1	0.444267	4.4655	2.64994	0.012066	0.150367	-3.26594	72843	PR domain containing 4	10	85354715	85379887	-
ENSMUSG00000034755	Pcdh11x		-0.895351	3.20563	-2.64973	0.0120722	0.150367	-3.00327	245578	protocadherin 11 X-linked	X	117403868	118024228	+
ENSMUSG00000024135	Srbd1	AI461933 C85414 D530025C17Rik	0.767839	2.60903	2.64915	0.0120894	0.150409	-2.91929	78586	S1 RNA binding domain 1	17	86384005	86544515	-
ENSMUSG00000030787	Lyve1		-0.959835	2.91622	-2.64805	0.012122	0.150642	-2.95287	114332	lymphatic vessel endothelial hyaluronan receptor 1	7	117994121	118006467	-
ENSMUSG00000045039	Megf8		0.277362	5.68838	2.6475	0.0121381	0.150669	-3.5578	269878	multiple EGF-like-domains 8	7	26102183	26150936	+
ENSMUSG00000028677	Rnf220	4732477A13 4931406I20Rik 5730503K05Rik AV302541	0.38418	5.2044	2.64457	0.0122254	0.151579	-3.52954	66743	ring finger protein 220	4	116944068	117169657	-
ENSMUSG00000092011	Gm9793		-0.237032	9.20573	-2.64285	0.0122771	0.152045	-3.89939		predicted gene 9793	5	92472090	92484986	+
ENSMUSG00000050910	Cdr2l		0.407443	4.64316	2.6405	0.0123478	0.152745	-3.38824	237988	cerebellar degeneration-related protein 2-like	11	115243230	115257446	+
ENSMUSG00000001260	Gabrg1	GabaA GabaA/BZ	0.64141	3.60064	2.63948	0.0123786	0.152953	-3.12915	14405	gamma-aminobutyric acid (GABA) A receptor, subunit gamma 1	5	71142286	71233856	-
ENSMUSG00000037072	2018-09-15		-0.298161	5.79459	-2.63704	0.0124526	0.153691	-3.55042		selenoprotein	3	144233268	144260644	+
ENSMUSG00000029135	Fosl2	Fra-2	-0.640925	3.07795	-2.63583	0.0124897	0.153973	-3.2496	14284	fos-like antigen 2	5	32438845	32460204	+
ENSMUSG00000019877	Serinc1	1500011D18Rik AI315070 AIGP-2 TMS-2 Tde1l Tde2 Tms2 mKIAA1253	-0.222822	8.87195	-2.634	0.0125457	0.153984	-3.88258	56442	serine incorporator 1	10	57235580	57252336	-
ENSMUSG00000015467	Egfl8	Ng3	0.516919	3.571	2.63335	0.0125656	0.153984	-3.09771	81701	EGF-like domain 8	17	34750294	34752916	-
ENSMUSG00000047986	Palm3	4432412L15Rik AL024300	0.427347	4.77883	2.63326	0.0125684	0.153984	-3.43756	74337	paralemmin 3	8	86545370	86554194	+
ENSMUSG00000034145	Tmem63c		0.321443	5.45182	2.6332	0.0125701	0.153984	-3.59762	217733	transmembrane protein 63c	12	88362290	88430993	+
ENSMUSG00000028020	Glrb	AI853901 Glyrb spa spastic	0.302612	5.96581	2.63319	0.0125704	0.153984	-3.62579	14658	glycine receptor, beta subunit	3	80647521	80717582	-
ENSMUSG00000064210	Ano6		0.233121	6.22024	2.63301	0.0125759	0.153984	-3.67523	105722	anoctamin 6	15	95621274	95805180	+
ENSMUSG00000024810	Il33	9230117N10Rik Il-33 Il1f11 NF-HEV	1.11814	1.23885	2.63205	0.0126054	0.15417	-2.90152	77125	interleukin 33	19	29999604	30035208	+
ENSMUSG00000069763	Tmem100	1810057C19Rik AV011897	-0.601248	3.21373	-2.62988	0.0126725	0.154817	-3.22287	67888	transmembrane protein 100	11	89891662	89897822	+
ENSMUSG00000037996	Slc24a2	2810021B17Rik 6330417K15Rik AI847460 Nckx2	0.277182	8.90468	2.62851	0.0127149	0.15499	-3.95005	76376	solute carrier family 24 (sodium/potassium/calcium exchanger), member 2	4	86629028	86876381	-
ENSMUSG00000075270	Pde11a		-0.406062	4.10672	-2.62849	0.0127154	0.15499	-3.26677	241489	phosphodiesterase 11A	2	75827198	76176831	-
ENSMUSG00000032827	Ppp1r9a		0.289731	6.06652	2.6279	0.0127339	0.155042	-3.60665	243725	protein phosphatase 1, regulatory (inhibitor) subunit 9A	6	4852917	5115661	+
ENSMUSG00000032526	Deb1	1110020I04Rik AI463209 Ss18l2	0.672174	3.47796	2.62686	0.0127662	0.155259	-2.95857	26901	differentially expressed in B16F10 1	9	121619507	121622039	+
ENSMUSG00000022912	Pros1	AW214361	0.560988	3.14436	2.62435	0.0128445	0.155988	-3.13907	19128	protein S (alpha)	16	62854133	62929172	+
ENSMUSG00000070695	Cntnap5a		-0.528106	4.63102	-2.62389	0.0128588	0.155988	-3.39995	636808	contactin associated protein-like 5A	1	117581333	118478603	+
ENSMUSG00000027620	Rbm39		-0.269672	5.57614	-2.62352	0.0128706	0.155988	-3.59112	170791	RNA binding motif protein 39	2	155972975	156005974	-
ENSMUSG00000048481	Mypop		0.740263	1.36357	2.6231	0.0128837	0.155988	-2.90487	232934	Myb-related transcription factor, partner of profilin	7	19576594	19587115	+
ENSMUSG00000030521	Mphosph10	2810453H10Rik 5730405D16Rik AI326008	-0.579231	3.56833	-2.62245	0.0129041	0.156061	-3.15504	67973	M-phase phosphoprotein 10 (U3 small nucleolar ribonucleoprotein)	7	71521427	71537154	-
ENSMUSG00000028373	Astn2	1d8 Astnl bM452J22.1	-0.522697	3.47167	-2.62043	0.0129677	0.156654	-3.22988	56079	astrotactin 2	4	65041837	66065645	-
ENSMUSG00000029073	Gltpd1	RP23-242K15.17	0.361629	4.28768	2.61874	0.0130214	0.157128	-3.39844	79554	glycolipid transfer protein domain containing 1	4	155238832	155243549	-
ENSMUSG00000074513	Arfip1	2310030I10Rik AW123087 Arfaptin D3Ertd598e	-0.389517	4.66123	-2.61711	0.0130731	0.157576	-3.39628	99889	ADP-ribosylation factor interacting protein 1	3	84300015	85691438	-
ENSMUSG00000036106	Prr5		0.474037	2.92922	2.61595	0.0131099	0.157747	-3.32348	109270	proline rich 5 (renal)	15	84500050	84534103	+
ENSMUSG00000082491	Gm5909		-0.495647	3.1547	-2.61575	0.0131165	0.157747	-3.13303		predicted gene 5909	8	82634705	82635985	-
ENSMUSG00000026123	Plekhb2		-0.245846	5.73184	-2.61401	0.0131722	0.158206	-3.71671	226971	pleckstrin homology domain containing, family B (evectins) member 2	1	34906804	34936425	+
ENSMUSG00000023908	Pkmyt1		0.532043	2.9399	2.61364	0.0131838	0.158206	-3.11014	268930	protein kinase, membrane associated tyrosine/threonine 1	17	23863303	23873696	+
ENSMUSG00000024993	Fam45a	1810055E12Rik	-0.417153	4.19489	-2.61263	0.0132164	0.158333	-3.33545	67894	family with sequence similarity 45, member A	19	60887488	60912130	+
ENSMUSG00000020423	Btg2	AA959598 APRO1 Pc3 TIS21	-0.801755	1.17616	-2.6124	0.0132237	0.158333	-2.91426	12227	B cell translocation gene 2, anti-proliferative	1	135971747	135975697	-
ENSMUSG00000033096	2310001A20Rik	2310001A20Rik AI314817	-0.588287	3.47928	-2.61064	0.0132806	0.158694	-3.27107	71881	RIKEN cDNA 2310001A20 gene	2	150408816	150434303	-
ENSMUSG00000001248	Gramd1a	1300003M23Rik AI415002 AW547240 D7Bwg0611e	0.531917	2.95919	2.61056	0.0132832	0.158694	-3.09462	52857	GRAM domain containing 1A	7	31915146	31936069	-
ENSMUSG00000033124	Atg9a		0.312486	5.71605	2.60882	0.0133394	0.159191	-3.69841	245860	autophagy-related 9A (yeast)	1	75177440	75188497	-
ENSMUSG00000029840	Mtpn	5033418D15Rik Gcdp V1	-0.228265	7.81014	-2.6061	0.0134279	0.159988	-3.90776	14489	myotrophin	6	35458906	35489888	-
ENSMUSG00000004099	Dnmt1	Cxxc9 Dnmt Dnmt1o MCMT MTase Met-1 Met1 MommeD2 m.MmuI	-0.468063	3.52335	-2.60586	0.0134358	0.159988	-3.28223	13433	DNA methyltransferase (cytosine-5) 1	9	20711650	20757317	-
ENSMUSG00000055320	Tead1	2610024B07Rik B230114H05Rik Gtrgeo5 TEAD-1 TEF-1 Tcf13 mTEF-1	0.378081	6.75174	2.6033	0.0135195	0.160808	-3.73814	21676	TEA domain family member 1	7	119822832	120050319	+
ENSMUSG00000032816	Igdcc4	9330155G14Rik DDM36 Nope WI-16786 WI-18508 mKIAA1628	0.674971	2.36955	2.60236	0.0135503	0.160997	-3.0886	56741	immunoglobulin superfamily, DCC subclass, member 4	9	64949293	64985747	+
ENSMUSG00000026587	Astn1	Astn GC14 mKIAA0289	-0.311207	7.28833	-2.60076	0.0136031	0.161448	-3.84681	11899	astrotactin 1	1	160292471	160621917	+
ENSMUSG00000032115	Hyou1	AI415631 CBP-140 Cab140 Grp170 Orp150	-0.341562	5.0239	-2.59867	0.0136724	0.162092	-3.62143	12282	hypoxia up-regulated 1	9	44187573	44200452	+
ENSMUSG00000030779	Rbbp6	4933422O15Rik AI316869 BB233631 C030034J04Rik C77662 P2P-R PACT	-0.340652	7.17742	-2.59736	0.0137158	0.162386	-3.82158	19647	retinoblastoma binding protein 6	7	130109200	130146071	+
ENSMUSG00000073910	Mob3b		0.444821	6.90108	2.59702	0.0137272	0.162386	-3.61603	214944	MOB kinase activator 3B	4	34896323	35104733	-
ENSMUSG00000031987	Egln1		0.287399	5.67458	2.59576	0.0137691	0.16255	-3.61639	112405	EGL nine homolog 1 (C. elegans)	8	127432496	127473154	-
ENSMUSG00000031954	Cfdp1	AA408409 Bcnt Bucentaur Cfdp cp27	-0.394795	4.66457	-2.5957	0.0137711	0.16255	-3.40706	23837	craniofacial development protein 1	8	114292373	114378210	-
ENSMUSG00000040759	Cmtm5	1500005P16Rik 2900052H21Rik Cklfsf5	0.656557	2.93801	2.59422	0.0138207	0.162781	-3.13233	67272	CKLF-like MARVEL transmembrane domain containing 5	14	55555307	55558093	+
ENSMUSG00000087679	C330006A16Rik		0.343342	6.36141	2.59411	0.0138244	0.162781	-3.78213		RIKEN cDNA C330006A16 gene	2	25992334	25996041	-
ENSMUSG00000029207	Apbb2	2310007D03Rik FE65L1 Rirl1 TR2L Zfra	0.27616	7.34017	2.59377	0.0138358	0.162781	-3.85098	11787	amyloid beta (A4) precursor protein-binding, family B, member 2	5	66690100	67010067	-
ENSMUSG00000041014	Nrg3	ska	-0.361857	5.3904	-2.59289	0.0138653	0.162952	-3.54513	18183	neuregulin 3	14	39182138	40286376	-
ENSMUSG00000039899	Fgl2	AI385601 musfiblp	0.810558	3.76763	2.59061	0.0139419	0.163276	-3.24577	14190	fibrinogen-like protein 2	5	20878460	20884192	+
ENSMUSG00000028926	Cdk14	Pftk1 mKIAA0834	-0.31679	6.55344	-2.59058	0.0139432	0.163276	-3.80791	18647	cyclin-dependent kinase 14	5	4803391	5420312	-
ENSMUSG00000090996	Gm20458		-0.644608	2.77459	-2.58941	0.0139826	0.163276	-3.08795		predicted gene 20458	2	164286467	164316260	+
ENSMUSG00000026986	Hnmt		-0.797067	1.22993	-2.58938	0.0139835	0.163276	-2.97359	140483	histamine N-methyltransferase	2	23858430	23904914	-
ENSMUSG00000029592	Usp30		-0.501025	3.84468	-2.58905	0.0139948	0.163276	-3.28432	100756	ubiquitin specific peptidase 30	5	114550342	114573515	+
ENSMUSG00000028986	Klhl7	2700038B03Rik D5Ertd363e SBBI26	-0.363287	5.16325	-2.58903	0.0139956	0.163276	-3.5476	52323	kelch-like 7 (Drosophila)	5	23606408	23667041	+
ENSMUSG00000032875	Arhgef17		0.310096	6.35873	2.58894	0.0139985	0.163276	-3.79169	207212	Rho guanine nucleotide exchange factor (GEF) 17	7	108018260	108080675	-
ENSMUSG00000025085	Ablim1		-0.258549	6.87514	-2.58799	0.0140308	0.163476	-3.83433	226251	actin-binding LIM protein 1	19	57107223	57389409	-
ENSMUSG00000000594	Gm2a	AA408702 AW215435 GM2-AP SAP-3	0.366287	4.97733	2.58702	0.0140637	0.163683	-3.46264	14667	GM2 ganglioside activator protein	11	54911617	54926531	+
ENSMUSG00000030616	Sytl2	AI266830 Slp2 Slp2-a Slp2-b Slp2-c Slp2-d mKIAA1597	0.410518	4.81053	2.58602	0.0140977	0.163903	-3.56279	83671	synaptotagmin-like 2	7	97497209	97558948	+
ENSMUSG00000067629	Syngap1		0.762091	2.15821	2.58307	0.0141987	0.1649	-3.10306		synaptic Ras GTPase activating protein 1 homolog (rat)	17	27094363	27107590	+
ENSMUSG00000030301	Ccdc91	1700086G08Rik 1810060J02Rik AU045683 AW555238 p56	-0.438284	3.87769	-2.58215	0.0142306	0.165093	-3.33869	67015	coiled-coil domain containing 91	6	147424393	147581134	+
ENSMUSG00000050240	Hic2	AA409108 HRG22 mKIAA1020	1.11493	1.51346	2.58169	0.0142463	0.165098	-2.96433	58180	hypermethylated in cancer 2	16	17233665	17263523	+
ENSMUSG00000027210	Meis2	A430109D20Rik Mrg1 Stra10	0.519971	4.06126	2.57957	0.0143194	0.165525	-3.31145	17536	Meis homeobox 2	2	115688800	115891575	-
ENSMUSG00000022120	Rnf219	2610206B13Rik 2810449K13Rik AI451544	-0.321617	5.33347	-2.57916	0.0143337	0.165525	-3.64764	72486	ring finger protein 219	14	104876751	104921883	-
ENSMUSG00000059602	Syn3		0.287667	7.29963	2.57888	0.0143433	0.165525	-3.87744	27204	synapsin III	10	85517870	85961641	-
ENSMUSG00000084013	Gm14270		0.557204	3.12723	2.57827	0.0143647	0.165525	-3.19365		predicted gene 14270	2	170110535	170111380	+
ENSMUSG00000017009	Sdc4	AA959608 AW108331 Synd4 ryudocan syndecan-4	0.348655	5.79468	2.57799	0.0143742	0.165525	-3.709	20971	syndecan 4	2	164249747	164269387	-
ENSMUSG00000038145	Snrk	2010012F07Rik AI448042 AW547029 E030034B15 R74830 mKIAA0096	-0.283181	5.27901	-2.57768	0.014385	0.165525	-3.63676	20623	SNF related kinase	9	122026401	122078820	+
ENSMUSG00000091831	Gm4707		-0.204469	3.68251	-2.57731	0.0143978	0.165525	-3.81248		predicted gene 4707	17	71807664	71809262	-
ENSMUSG00000041189	Chrnb1	Achr-2 Acrb	0.79031	1.54274	2.57709	0.0144054	0.165525	-2.9879	11443	cholinergic receptor, nicotinic, beta polypeptide 1 (muscle)	11	69597538	69609445	-
ENSMUSG00000025038	Efhc2	4933407D04Rik mRib72-2	-0.844611	1.94403	-2.57519	0.0144717	0.16611	-3.01579	74405	EF-hand domain (C-terminal) containing 2	X	16709175	16896494	-
ENSMUSG00000024982	Zdhhc6	2400007G07Rik 5930409M18Rik AI462345 C77369	-0.674299	2.67019	-2.57384	0.0145192	0.166164	-3.1186	66980	zinc finger, DHHC domain containing 6	19	55364080	55390522	-
ENSMUSG00000085023	Gm12744		0.384969	4.59547	2.5738	0.0145206	0.166164	-3.4733		predicted gene 12744	4	106259702	106261713	-
ENSMUSG00000019990	Pde7b		0.497341	4.90878	2.57374	0.0145225	0.166164	-3.40047	29863	phosphodiesterase 7B	10	20117810	20444884	-
ENSMUSG00000049421	Zfp260	AI480997 Ozrf1 PEX1 Zfp63 Znf260	-0.275893	6.01547	-2.5726	0.0145625	0.166394	-3.77338	26466	zinc finger protein 260	7	30879796	30892641	+
ENSMUSG00000025576	Rbfox3	Fox-3 Hrnbp3 NeuN Neuna60	0.256015	6.52155	2.57211	0.0145798	0.166394	-3.90908	52897	RNA binding protein, fox-1 homolog (C. elegans) 3	11	118351074	118772911	-
ENSMUSG00000059049	Frem1		1.05527	1.35044	2.57186	0.0145886	0.166394	-3.0401	329872	Fras1 related extracellular matrix protein 1	4	82543825	82698243	-
ENSMUSG00000027834	Serpini1	AI837402 Ns PI-12 PI12 Spi17	-0.320511	6.45868	-2.57083	0.0146249	0.166631	-3.79426	20713	serine (or cysteine) peptidase inhibitor, clade I, member 1	3	75361469	75447417	+
ENSMUSG00000024346	Pfdn1	2700086I23Rik AA408327 AU044714	0.501645	2.51331	2.56888	0.0146938	0.16724	-3.17188	67199	prefoldin 1	18	36563333	36614149	-
ENSMUSG00000037730	Mynn	2810011C24Rik AA415053 AI661031 AW049392 Mynr SBBIZ1	-0.707031	3.71581	-2.56667	0.0147726	0.167961	-3.28818	80732	myoneurin	3	30501009	30517414	+
ENSMUSG00000029569	Tmem168		-0.548805	3.05449	-2.5662	0.0147891	0.167972	-3.22087	101118	transmembrane protein 168	6	13530687	13558100	-
ENSMUSG00000037649	H2-DMa	H-2Ma H2-Ma	0.827263	1.57245	2.55836	0.0150712	0.170997	-3.18196	14998	histocompatibility 2, class II, locus DMa	17	34272127	34276046	+
ENSMUSG00000015829	Tnr	J1-tenascin TN-R janusin restrictin	-0.504936	3.14498	-2.55712	0.0151162	0.171327	-3.22376	21960	tenascin R	1	161667641	161855053	+
ENSMUSG00000035107	Dcbld2	1700055P21Rik AW146002 CLCP1 Esdn	-0.295739	5.62067	-2.55582	0.0151638	0.171687	-3.72256	73379	discoidin, CUB and LCCL domain containing 2	16	58408556	58469840	+
ENSMUSG00000030077	Chl1	A530023M13Rik AI465420 CALL LICAM2	-0.353838	6.64185	-2.554	0.0152302	0.172135	-3.83856	12661	cell adhesion molecule with homology to L1CAM	6	103460870	103699671	+
ENSMUSG00000047878	A4galt		-0.467897	3.08736	-2.55386	0.0152352	0.172135	-3.28884	239559	alpha 1,4-galactosyltransferase	15	83057156	83082204	-
ENSMUSG00000028145	Them4	2700077M13Rik 4921507I02Rik	-0.506993	4.80897	-2.55264	0.0152801	0.172462	-3.40883	75778	thioesterase superfamily member 4	3	94114011	94136462	+
ENSMUSG00000006932	Ctnnb1	Bfc Catnb Mesc	-0.249303	8.02487	-2.5493	0.0154031	0.17367	-4.02049	12387	catenin (cadherin associated protein), beta 1	9	120838334	120869625	+
ENSMUSG00000020650	Bcap29	AW208404 Bap29	-0.33952	4.51144	-2.54674	0.0154983	0.174359	-3.50259	12033	B cell receptor associated protein 29	12	32280219	32319462	-
ENSMUSG00000032294	Pkm2	AA414905 AL024370 AL024424 Pk-2 Pk-3 Pk3 Pkm2	0.224586	7.41514	2.54641	0.0155106	0.174359	-3.97011	18746	pyruvate kinase, muscle	9	59504383	59527182	+
ENSMUSG00000054459	Vsnl1	VILIP Vnsl1	0.367912	8.0641	2.54636	0.0155126	0.174359	-4.07859	26950	visinin-like 1	12	11332053	11443455	-
ENSMUSG00000044468	Fam46c	4930431B09Rik AI449797	-1.03582	3.24637	-2.54542	0.0155476	0.174572	-3.50463	74645	family with sequence similarity 46, member C	3	100255551	100293247	-
ENSMUSG00000027806	Tsc22d2	1810043J12Rik 5530402M19Rik	0.30886	6.04804	2.5443	0.0155892	0.174857	-3.77919	72033	TSC22 domain family, member 2	3	58219437	58270709	+
ENSMUSG00000025351	Cd63	C75951 ME491 Tspan30	0.535247	1.92463	2.54289	0.0156422	0.175271	-3.19021	12512	CD63 antigen	10	128345975	128349872	+
ENSMUSG00000019528	Gyg	AU017667 Gyg1	0.228811	6.89393	2.54139	0.0156985	0.175719	-3.92338	27357	glycogenin	3	20021970	20055216	-
ENSMUSG00000030342	Cd9	Tspan29	-0.259547	6.82791	-2.54083	0.0157196	0.175773	-3.98271	12527	CD9 antigen	6	125410284	125444809	-
ENSMUSG00000037824	Tspan14	AA958793 D14Ertd226e Tm4sf14	-0.448236	3.60231	-2.53924	0.0157799	0.176266	-3.42671	52588	tetraspanin 14	14	41719734	41780096	-
ENSMUSG00000025647	Shisa5	2310008D10Rik 6430628I05Rik Scotin mShisa5	-0.276864	4.69849	-2.5386	0.015804	0.176353	-3.75731	66940	shisa homolog 5 (Xenopus laevis)	9	108941079	108960238	+
ENSMUSG00000031808	Slc27a1	FATP1 Fatp	0.530724	3.5358	2.53723	0.0158559	0.17675	-3.57032	26457	solute carrier family 27 (fatty acid transporter), member 1	8	74092826	74110607	+
ENSMUSG00000000078	Klf6	AI448727 BCD1 C86813 CPBP Copeb FM2 FM6 Ierepo1 Ierepo3 R75280 Zf9	-0.237664	6.90574	-2.53663	0.0158787	0.176792	-3.92611	23849	Kruppel-like factor 6	13	5860735	5869639	+
ENSMUSG00000035048	Anapc13	1810004D07Rik APC13 SWM1	0.512445	1.89081	2.53531	0.0159292	0.176792	-3.239	69010	anaphase promoting complex subunit 13	9	102528626	102536571	+
ENSMUSG00000059436	Max	AA960152 AI875693 bHLHd4 bHLHd5 bHLHd6 bHLHd7 bHLHd8	-0.311444	5.83071	-2.53508	0.0159378	0.176792	-3.7294	17187	Max protein	12	78038256	78063235	-
ENSMUSG00000091337	Eid1	2610002K20Rik Cri1 EID-1 ORF12 PNAS-22 PTD014	-0.302604	5.34493	-2.53473	0.0159514	0.176792	-3.7805	58521	EP300 interacting inhibitor of differentiation 1	2	125498831	125500521	+
ENSMUSG00000032290	Ptpn9	MEG2	-0.317372	5.98936	-2.53402	0.0159784	0.176792	-3.75975	56294	protein tyrosine phosphatase, non-receptor type 9	9	56842775	56910612	+
ENSMUSG00000043909	Trp53bp1	53BP1 Tp53bp1 m53BP1	-0.250275	6.9722	-2.53401	0.0159789	0.176792	-3.96456	27223	transformation related protein 53 binding protein 1	2	121019017	121097143	-
ENSMUSG00000036353	P2ry12	2900079B22Rik 4921504D23Rik P2Y12	-0.831555	2.05191	-2.53379	0.0159873	0.176792	-3.10491	70839	purinergic receptor P2Y, G-protein coupled 12	3	59020193	59066753	-
ENSMUSG00000026721	Rabgap1l	5830411O09Rik 8430421H08Rik 9630005B12Rik AW049894 HHL Hh1 mKIAA0471	-0.246304	7.53364	-2.53371	0.0159903	0.176792	-3.9808	29809	RAB GTPase activating protein 1-like	1	162149305	162723069	-
ENSMUSG00000021994	Wnt5a	8030457G12Rik Wnt-5a	0.491665	3.9424	2.53282	0.0160246	0.176923	-3.449	22418	wingless-related MMTV integration site 5A	14	29317936	29340633	+
ENSMUSG00000027792	Bche	C730038G20Rik	-0.362868	4.85853	-2.53255	0.0160349	0.176923	-3.58398	12038	butyrylcholinesterase	3	73439730	73512337	-
ENSMUSG00000027006	Dnajc10	1200006L06Rik D2Ertd706e ERdj5 JPDI	-0.310528	6.27426	-2.53068	0.0161066	0.177534	-3.7951	66861	DnaJ (Hsp40) homolog, subfamily C, member 10	2	80155623	80194200	+
ENSMUSG00000027628	0610011L14Rik	0610011L14Rik	0.604709	2.66666	2.52962	0.0161477	0.177806	-3.30645	68295	RIKEN cDNA 0610011L14 gene	2	156373320	156394708	+
ENSMUSG00000006941	Eif1b	1500010M16Rik 3110001N14Rik Gc20	0.455982	4.59926	2.52901	0.0161711	0.177882	-3.50593	68969	eukaryotic translation initiation factor 1B	9	120401724	120404445	+
ENSMUSG00000027306	Nusap1		-0.89476	2.1996	-2.52603	0.0162872	0.178965	-3.12318	108907	nucleolar and spindle associated protein 1	2	119444034	119476980	+
ENSMUSG00000052957	Gas1	AW554192 Gas-1	-0.675089	2.6851	-2.52563	0.0163026	0.178965	-3.29809	14451	growth arrest specific 1	13	60275766	60278726	-
ENSMUSG00000011877	Git1		0.354881	5.27604	2.52467	0.0163401	0.179194	-3.80935	216963	G protein-coupled receptor kinase-interactor 1	11	77307064	77321288	+
ENSMUSG00000025153	Fasn	A630082H08Rik FAS	0.273743	7.30771	2.52339	0.0163902	0.179398	-4.06199	14104	fatty acid synthase	11	120667254	120685492	-
ENSMUSG00000021904	Sema3g		0.971245	2.06104	2.52317	0.0163987	0.179398	-3.11515	218877	sema domain, immunoglobulin domain (Ig), short basic domain, secreted, (semaphorin) 3G	14	32031046	32043536	+
ENSMUSG00000049553	Polr1a	194kDa 3010014K16Rik RPA194 Rpo1-4 mRPA1	-0.43798	4.16834	-2.52293	0.0164083	0.179398	-3.49708	20019	polymerase (RNA) I polypeptide A	6	71859047	71929350	+
ENSMUSG00000026421	Csrp1	AA408841 AA959891 AW545626 CRP1 Csrp	0.341666	5.19304	2.52235	0.0164309	0.179463	-3.74414	13007	cysteine and glycine-rich protein 1	1	137616638	137648809	+
ENSMUSG00000067818	Myl9	AI327049 MLC20 Mylc2c RLC-C	0.640011	2.62104	2.52079	0.0164924	0.179664	-3.27828	98932	myosin, light polypeptide 9, regulatory	2	156601156	156607394	+
ENSMUSG00000045284	Dcaf12l1		-0.59211	3.24291	-2.52071	0.0164956	0.179664	-3.25295	245404	DDB1 and CUL4 associated factor 12-like 1	X	42139747	42143374	-
ENSMUSG00000035953	Tmem55b		0.291714	4.60713	2.51995	0.0165255	0.179664	-3.71464	219024	transmembrane protein 55b	14	51545745	51550531	-
ENSMUSG00000020458	Rtn4	1110020G17Rik AA407876 AA409940 AA960376 ASY C130026I10Rik NOGO NSP-CL NgA Nogo-A Nogo-B Nogo-C mKIAA0886 mKIAA4153	-0.221637	10.8948	-2.51949	0.0165436	0.179664	-4.30228	68585	reticulon 4	11	29592947	29644331	+
ENSMUSG00000078238	Gm12854		-0.483464	3.71008	-2.51939	0.0165477	0.179664	-3.31797		predicted gene 12854	4	115739858	115740169	+
ENSMUSG00000035273	Hpse	HSE1 Hpa Hpr1	-0.867092	1.86135	-2.51936	0.0165489	0.179664	-3.08822	15442	heparanase	5	101108503	101148735	-
ENSMUSG00000069237	C78339		-0.345409	7.08281	-2.51836	0.0165884	0.179772	-3.98356	97863	expressed sequence C78339	13	46764859	46773425	+
ENSMUSG00000054708	Ankrd24	4631433D01Rik 5730519E19Rik D10Bur2e	0.850979	0.809573	2.51827	0.016592	0.179772	-3.10638	70615	ankyrin repeat domain 24	10	81091285	81110355	+
ENSMUSG00000023033	Scn8a	AI853486 C630029C19Rik NaCh6 Nav1.6 dmu med mnd-2 mnd2 nmf2 nmf335 nmf58 nur14 seal	0.344785	8.17356	2.51669	0.0166548	0.180084	-4.10973	20273	sodium channel, voltage-gated, type VIII, alpha	15	100785829	100876360	+
ENSMUSG00000004113	Cacna1b	AW050276 AW060892 AW822256 Cav2.2 Cchn1a alpha(1B)	-0.246278	8.07685	-2.51592	0.0166853	0.180084	-4.1155	12287	calcium channel, voltage-dependent, N type, alpha 1B subunit	2	24459407	24618672	-
ENSMUSG00000021700	Rab3c	2700062I01Rik 3110015B08Rik 3110037E15Rik AI850886	-0.213125	9.59591	-2.51586	0.0166875	0.180084	-4.23226	67295	RAB3C, member RAS oncogene family	13	110844395	111071109	-
ENSMUSG00000047766	Lrrc49		0.309273	4.90059	2.51548	0.0167028	0.180084	-3.69636	102747	leucine rich repeat containing 49	9	60416666	60535965	-
ENSMUSG00000086040	Wipf3		0.253366	7.4761	2.51545	0.016704	0.180084	-4.08758	330319	WAS/WASL interacting protein family, member 3	6	54379597	54453762	+
ENSMUSG00000024735	Prpf19	AA617263 AL024362 D19Wsu55e NMP200 PSO4 Prp19 Snev	0.277716	3.71069	2.51321	0.0167934	0.180582	-3.721	28000	PRP19/PSO4 pre-mRNA processing factor 19 homolog (S. cerevisiae)	19	10969733	10980019	+
ENSMUSG00000043017	Ptgir	IP PGI2	-0.456139	4.29756	-2.51308	0.0167988	0.180582	-3.57862	19222	prostaglandin I receptor (IP)	7	17491839	17496254	+
ENSMUSG00000048644	Ctxn1		-0.285179	6.28724	-2.51304	0.0168003	0.180582	-3.83955	330695	cortexin 1	8	4257648	4259274	-
ENSMUSG00000034227	Foxj1	FKHL-13 HFH-4 Hfh4	0.575756	3.13368	2.51019	0.0169149	0.181634	-3.34125	15223	forkhead box J1	11	116192018	116196713	-
ENSMUSG00000026185	Igfbp5	AI256729 AW208790 IGFBP-5 IGFBP-5P	-0.568771	7.56359	-2.50926	0.0169527	0.181735	-4.16176	16011	insulin-like growth factor binding protein 5	1	72904506	72921458	-
ENSMUSG00000031563	Wwc2	5330431C14Rik AU022508 C85457 D8Ertd594e	0.561824	3.11213	2.50913	0.0169579	0.181735	-3.38733	52357	WW, C2 and coiled-coil domain containing 2	8	48911437	49075897	-
ENSMUSG00000039629	Fam40b		-0.712433	2.49294	-2.50723	0.0170349	0.18238	-3.349	320609	family with sequence similarity 40, member B	6	29867013	29909681	+
ENSMUSG00000047643	Gm5454		0.397638	4.35051	2.50471	0.0171373	0.183295	-3.55771	432800	predicted gene 5454	13	104146330	104147784	+
ENSMUSG00000002228	Ppm1j	2310008J22Rik PP2Czeta Ppp2cz	0.421251	3.30453	2.50399	0.0171668	0.183428	-3.53959	71887	protein phosphatase 1J	3	104583974	104588936	+
ENSMUSG00000031709	Tbc1d9	4933431N12Rik AI847101 AW490653 C76116	-0.269984	5.84508	-2.50266	0.0172213	0.18372	-3.89852	71310	TBC1 domain family, member 9	8	85689251	85796838	+
ENSMUSG00000030265	Kras	AI929937 K-ras Ki-ras Kras-2 Kras2 p21B ras	0.244596	7.46595	2.50249	0.017228	0.18372	-4.00839	16653	v-Ki-ras2 Kirsten rat sarcoma viral oncogene homolog	6	145165219	145198759	-
ENSMUSG00000018459	Slc13a3		-0.697009	2.62915	-2.50167	0.0172619	0.183833	-3.34382	114644	solute carrier family 13 (sodium-dependent dicarboxylate transporter), member 3	2	165230528	165298730	-
ENSMUSG00000026610	Esrrg	ERR3 Errg NR3B3 mKIAA0832	0.413566	5.01019	2.50141	0.0172726	0.183833	-3.64496	26381	estrogen-related receptor gamma	1	189432670	190038764	+
ENSMUSG00000060240	Cend1	1500001H12Rik AI415214 BM88	0.224578	7.603	2.49977	0.0173401	0.184371	-4.24536	57754	cell cycle exit and neuronal differentiation 1	7	148612345	148615390	-
ENSMUSG00000017376	Nlk	AI194375	-0.262071	6.96712	-2.49847	0.0173938	0.184732	-3.98619	18099	nemo like kinase	11	78380670	78510927	-
ENSMUSG00000031299	Pdha1	Pdha-1	-0.296229	6.94415	-2.49801	0.017413	0.184732	-4.03565	18597	pyruvate dehydrogenase E1 alpha 1	X	156560141	156576345	-
ENSMUSG00000032295	Man2c1	1110025H24Rik	0.636396	2.70544	2.49771	0.0174253	0.184732	-3.24531	73744	mannosidase, alpha, class 2C, member 1	9	56978497	56990529	+
ENSMUSG00000000120	Ngfr	LNGFR Tnfrsf16 p75 p75NGFR p75NTR	-0.188151	8.68687	-2.49722	0.0174456	0.184766	-4.26889	18053	nerve growth factor receptor (TNFR superfamily, member 16)	11	95430132	95449049	-
ENSMUSG00000020846	Fam101b	1500005K14Rik RefilinB cfm	-0.518171	3.55038	-2.49628	0.0174845	0.184997	-3.36798	76566	family with sequence similarity 101, member B	11	75832696	75841284	-
ENSMUSG00000038485	Socs7		0.305992	5.19807	2.4925	0.0176426	0.186488	-3.8474	192157	suppressor of cytokine signaling 7	11	97223865	97259856	+
ENSMUSG00000046756	Mrps7	MRP-S7 Rpms7	0.52314	2.9581	2.49113	0.0177001	0.186913	-3.41131	50529	mitchondrial ribosomal protein S7	11	115465239	115469350	+
ENSMUSG00000023019	Gpd1	AI747587 Gdc-1 Gdc1 mKIAA4010	0.542126	2.64305	2.49013	0.0177422	0.187175	-3.41695	14555	glycerol-3-phosphate dehydrogenase 1 (soluble)	15	99547946	99555436	+
ENSMUSG00000046993	Gm5637		0.285543	5.00485	2.48966	0.0177617	0.187198	-3.8701		predicted pseudogene 5637	X	57298288	57299406	-
ENSMUSG00000035258	Abi3bp		-0.395302	4.45233	-2.48851	0.0178106	0.187382	-3.62667	320712	ABI gene family, member 3 (NESH) binding protein	16	56477957	56690241	+
ENSMUSG00000037533	Rapgef6		-0.300833	6.74165	-2.48843	0.0178137	0.187382	-4.03649	192786	Rap guanine nucleotide exchange factor (GEF) 6	11	54336349	54512787	+
ENSMUSG00000031337	Mtm1	AF073996 Mtm mKIAA4176	-0.615757	3.26655	-2.48686	0.0178805	0.187901	-3.32916	17772	X-linked myotubular myopathy gene 1	X	68463942	68568866	+
ENSMUSG00000021876	Rnase4	C730049F20Rik	-0.501284	4.0662	-2.48325	0.0180341	0.18922	-3.50411	58809	ribonuclease, RNase A family 4	14	51710752	51725826	+
ENSMUSG00000015672	Mrpl32	0610033O15Rik	0.656479	2.52858	2.48309	0.018041	0.18922	-3.25185	75398	mitochondrial ribosomal protein L32	13	14702568	14705304	-
ENSMUSG00000084862	Gm16278		0.560548	2.85415	2.48172	0.0180994	0.189468	-3.33128		predicted gene 16278	17	26056034	26072690	+
ENSMUSG00000034235	Usp54	4930429G18Rik AI115571 C030002J06Rik	0.557333	4.13435	2.48161	0.0181042	0.189468	-3.57773	78787	ubiquitin specific peptidase 54	14	21368134	21437576	-
ENSMUSG00000033845	Mrpl15	HSPC145 MRP-L7 Rpml7	-0.704903	4.38032	-2.4812	0.0181222	0.189468	-3.35334	27395	mitochondrial ribosomal protein L15	1	4763287	4775820	-
ENSMUSG00000024579	Pcyox1l		0.409514	2.64843	2.48009	0.0181698	0.189468	-3.41271	240334	prenylcysteine oxidase 1 like	18	61856491	61867289	-
ENSMUSG00000030084	Plxna1	2600013D04Rik NOV PlexA1 Plxn1 mKIAA4053	0.360005	5.46318	2.47953	0.0181939	0.189468	-3.89036	18844	plexin A1	6	89266310	89312607	-
ENSMUSG00000031825	Crispld2	1810049K24Rik Lcrisp2 Lgl1 coffeecrisp	0.79678	2.36225	2.47948	0.0181961	0.189468	-3.32693	78892	cysteine-rich secretory protein LCCL domain containing 2	8	122516338	122576693	+
ENSMUSG00000025269	Apex2	C430040P13Rik ape2	-0.805905	1.88416	-2.47922	0.0182073	0.189468	-3.28562	77622	apurinic/apyrimidinic endonuclease 2	X	146954062	147024411	-
ENSMUSG00000022051	Bnip3l		-0.236161	6.18231	-2.47861	0.0182336	0.189468	-3.90151	100043324	BCL2/adenovirus E1B interacting protein 3-like	14	67604076	67627714	-
ENSMUSG00000047996	Prrg1		0.561184	2.73931	2.4782	0.0182512	0.189468	-3.34946	546336	proline rich Gla (G-carboxyglutamic acid) 1	X	75694952	75829235	-
ENSMUSG00000025357	Dgka	80kDa AW146112 Dagk1	-0.507547	3.04675	-2.4781	0.0182554	0.189468	-3.42011	13139	diacylglycerol kinase, alpha	10	128157197	128181112	-
ENSMUSG00000054863	Fam19a5		0.474951	3.36136	2.47788	0.0182652	0.189468	-3.48208	106014	family with sequence similarity 19, member A5	15	87374904	87589766	+
ENSMUSG00000040865	Ino80d		0.255216	6.70666	2.47766	0.0182747	0.189468	-4.04002	227195	INO80 complex subunit D	1	63004992	63161241	-
ENSMUSG00000045854	Lyrm2		0.695875	2.19151	2.47612	0.0183414	0.189978	-3.22408	108755	LYR motif containing 2	4	32887228	32888534	+
ENSMUSG00000034194	R3hcc1	1700020M16Rik AA407796	0.608392	1.98156	2.47447	0.0184131	0.190444	-3.39655	71843	R3H domain and coiled-coil containing 1	14	70097112	70117552	-
ENSMUSG00000044033	Ccdc141		-0.333324	6.36262	-2.47428	0.0184215	0.190444	-3.98017	545428	coiled-coil domain containing 141	2	76847960	77008693	-
ENSMUSG00000029869	Ephb6	Cekl Mep	0.539876	2.61817	2.47298	0.0184783	0.190742	-3.32107	13848	Eph receptor B6	6	41555481	41570508	+
ENSMUSG00000055884	Fancm		-0.617519	3.25033	-2.47273	0.0184891	0.190742	-3.39768	104806	Fanconi anemia, complementation group M	12	66176593	66233045	+
ENSMUSG00000042185	Nfrkb		-0.5044	3.52053	-2.47241	0.0185032	0.190742	-3.50118	235134	nuclear factor related to kappa B binding protein	9	31193777	31228918	+
ENSMUSG00000040112	Mrps35		-1.07395	0.849178	-2.47102	0.0185641	0.191143	-3.16145	232536	mitochondrial ribosomal protein S35	6	146991286	147019425	+
ENSMUSG00000092686	AC152453.1		-0.440959	1.43239	-2.47072	0.0185775	0.191143	-3.30383			10	86168061	86168193	-
ENSMUSG00000074743	Thbd	AI385582 CD141 TM	-0.520285	6.44106	-2.46997	0.0186104	0.191281	-3.94732	21824	thrombomodulin	2	148230207	148233924	-
ENSMUSG00000022108	Itm2b	AI256040 Bri Bri2 D14Sel6 E25BMM imBRI2	-0.175897	7.71052	-2.46948	0.018632	0.191281	-4.22188	16432	integral membrane protein 2B	14	73762038	73785078	-
ENSMUSG00000041959	S100a10	42C AA409961 AL024248 CAL12 CLP11 Cal1l p10 p11	0.265444	4.72025	2.46921	0.0186439	0.191281	-3.95978	20194	S100 calcium binding protein A10 (calpactin)	3	93359002	93368565	+
ENSMUSG00000041697	Cox6a1	VIaL	0.266374	4.99071	2.46682	0.0187494	0.192182	-3.91451	12861	cytochrome c oxidase, subunit VI a, polypeptide 1	5	115795651	115798990	-
ENSMUSG00000031246	Sh3bgrl	1190008F14Rik	-0.301277	5.81341	-2.46632	0.0187714	0.192194	-3.87872	56726	SH3-binding domain glutamic acid-rich protein like	X	106290704	106393212	+
ENSMUSG00000023988	Bysl	Bys Enp1	0.688933	2.24942	2.46597	0.0187873	0.192194	-3.4091	53414	bystin-like	17	47736280	47748441	-
ENSMUSG00000047141	Zfp654	1600021C16Rik 1810008K20Rik Znf654	-0.538553	3.90214	-2.46559	0.0188039	0.192194	-3.48808	72020	zinc finger protein 654	16	64780177	64786147	-
ENSMUSG00000038291	Snx25		-0.423681	4.92687	-2.46462	0.0188472	0.192454	-3.63172	102141	sorting nexin 25	8	47118615	47237513	-
ENSMUSG00000032788	Pdxk		-0.30728	4.73471	-2.46402	0.018874	0.192547	-3.80138	216134	pyridoxal (pyridoxine, vitamin B6) kinase	10	77899489	77927720	-
ENSMUSG00000049878	Rlf		-0.357646	4.47928	-2.46242	0.0189452	0.19309	-3.74784	109263	rearranged L-myc fusion sequence	4	120817978	120887689	-
ENSMUSG00000023953	Polh	RAD30A XPV	-0.8209	1.38476	-2.46203	0.0189629	0.19309	-3.30522	80905	polymerase (DNA directed), eta (RAD 30 related)	17	46308953	46339574	-
ENSMUSG00000020785	Camkk1	AI846603 CaMKKalpha Camkk	0.82107	1.91069	2.46163	0.0189809	0.193091	-3.27776	55984	calcium/calmodulin-dependent protein kinase kinase 1, alpha	11	72832510	72855575	+
ENSMUSG00000022892	App	Abeta Abpp Adap Ag Cvap E030013M08Rik betaApp	-0.181692	8.10775	-2.46041	0.0190357	0.193467	-4.25368	11820	amyloid beta (A4) precursor protein	16	84954685	85173952	-
ENSMUSG00000045767	B230219D22Rik	AA119856 D530037I19Rik	-0.226627	7.25899	-2.45911	0.0190942	0.193879	-4.09599	78521	RIKEN cDNA B230219D22 gene	13	55794485	55804860	+
ENSMUSG00000019194	Scn1b		0.324633	3.97681	2.4583	0.0191304	0.194066	-3.67379	20266	sodium channel, voltage-gated, type I, beta	7	31901544	31911964	-
ENSMUSG00000048834	Vstm2a		0.442306	3.98067	2.45512	0.0192746	0.195345	-3.57142	211739	V-set and transmembrane domain containing 2A	11	16157727	16327313	+
ENSMUSG00000043733	Ptpn11	2700084A17Rik AW536184 PTP1D PTP2C SAP-2 SH-PTP2 SH-PTP3 SHP-2 Shp2 Syp	-0.232555	5.87652	-2.45193	0.0194202	0.196611	-4.00338	19247	protein tyrosine phosphatase, non-receptor type 11	5	121580542	121641406	-
ENSMUSG00000038582	Pptc7		-0.322293	5.83722	-2.45118	0.0194543	0.196611	-3.93865	320717	PTC7 protein phosphatase homolog (S. cerevisiae)	5	122734374	122774290	+
ENSMUSG00000022987	Zfp641		-0.687824	2.87	-2.451	0.0194624	0.196611	-3.36412	239652	zinc finger protein 641	15	98116019	98126561	-
ENSMUSG00000035868	3110052M02Rik	mszf57 mszf71	-0.744301	2.42757	-2.45079	0.0194722	0.196611	-3.29772	73229	RIKEN cDNA 3110052M02 gene	17	21794549	21799507	+
ENSMUSG00000070392	Hist2h3c1		-0.65889	3.18673	-2.45023	0.0194979	0.19665	-3.38307		histone cluster 2, H3c1	3	96049477	96052432	+
ENSMUSG00000024065	Ehd3	Ehd2	0.21554	7.48918	2.4494	0.0195362	0.19665	-4.27603	57440	EH-domain containing 3	17	74154181	74181433	+
ENSMUSG00000020333	Acsl6		0.296153	6.66637	2.44916	0.019547	0.19665	-4.06001	216739	acyl-CoA synthetase long-chain family member 6	11	54117300	54178258	+
ENSMUSG00000021587	Pcsk1	Nec-1 Nec1 PC1 PC3 Phpp-1 SPC3	-0.382213	4.22865	-2.44913	0.0195487	0.19665	-3.6698	18548	proprotein convertase subtilisin/kexin type 1	13	75227274	75269946	+
ENSMUSG00000041774	Ydjc	1810015A11Rik 4930521M19Rik	0.904723	1.02388	2.44778	0.0196106	0.197089	-3.19111	69101	YdjC homolog (bacterial)	16	17144714	17160794	+
ENSMUSG00000064043	Trerf1		-0.542147	3.38047	-2.44697	0.0196482	0.197284	-3.48072	224829	transcriptional regulating factor 1	17	47277891	47496407	+
ENSMUSG00000031557	Plekha2	6430512N22Rik AI851530 AU041791 TAPP2 W91773	-0.571317	3.86157	-2.4452	0.0197303	0.197924	-3.60558	83436	pleckstrin homology domain-containing, family A (phosphoinositide binding specific) member 2	8	26149616	26212666	-
ENSMUSG00000048070	Pirt		-0.189138	9.86445	-2.44403	0.0197848	0.19807	-4.42861	193003	phosphoinositide-interacting regulator of transient receptor potential channels	11	66725483	66743378	+
ENSMUSG00000045827	Serpinb9	BB283241 CAP-3 CAP3 PI-9 PI9 Spi6 ovalbumin	-0.491933	4.18061	-2.44376	0.0197971	0.19807	-3.50917	20723	serine (or cysteine) peptidase inhibitor, clade B, member 9	13	33095119	33109826	+
ENSMUSG00000065037	7SK		0.336591	3.40242	2.44371	0.0197996	0.19807	-3.80349		7SK RNA	9	78023110	78023440	-
ENSMUSG00000042938	Gm14117		0.752062	3.49742	2.443	0.0198326	0.19811	-3.40974		predicted gene 14117	2	146131283	146132125	+
ENSMUSG00000033763	Mtss1l		0.303495	6.04175	2.44277	0.0198433	0.19811	-4.02796	244654	metastasis suppressor 1-like	8	113245376	113265300	+
ENSMUSG00000021194	Chga	ChrA	0.430444	3.37703	2.44244	0.0198586	0.19811	-3.68161	12652	chromogranin A	12	103793179	103803237	+
ENSMUSG00000061751	Kalrn		-0.3388	5.1814	-2.44149	0.0199031	0.198324	-3.8585	545156	kalirin, RhoGEF kinase	16	33974344	34573618	-
ENSMUSG00000033066	Gas7	AW124766 B230343A10Rik Gas7-cb	0.326092	6.14166	2.4412	0.0199167	0.198324	-4.09656	14457	growth arrest specific 7	11	67268939	67502492	+
ENSMUSG00000020255	D10Wsu102e	AI747614 C430041I18Rik	0.318836	4.84997	2.44014	0.0199663	0.198636	-3.9312	28109	DNA segment, Chr 10, Wayne State University 102, expressed	10	82822966	82831580	+
ENSMUSG00000031627	Irf2	9830146E22Rik AI646973 Irf-2	-0.440742	4.26529	-2.43927	0.0200073	0.19868	-3.58475	16363	interferon regulatory factor 2	8	47825099	47932812	+
ENSMUSG00000008683	Rps15a		-0.425624	4.64514	-2.43891	0.0200242	0.19868	-3.80027	100042335	ribosomal protein S15A	7	125247892	125259700	-
ENSMUSG00000011837	Snapc2		0.595322	3.18586	2.43853	0.0200419	0.19868	-3.51614	102209	small nuclear RNA activating complex, polypeptide 2	8	4253102	4256219	+
ENSMUSG00000059412	Fxyd2	Atp1g1	0.388751	6.11401	2.43848	0.0200442	0.19868	-4.07213	11936	FXYD domain-containing ion transport regulator 2	9	45207957	45218361	+
ENSMUSG00000020053	Igf1	C730016P09Rik Igf-1 Igf-I	-0.506839	6.03281	-2.43776	0.0200782	0.198835	-4.02328	16000	insulin-like growth factor 1	10	87321010	87399792	+
ENSMUSG00000056429	Tgoln1	AU015504 D6Ertd384e TGN38 TGN38A Ttgn1	-0.190578	7.47249	-2.43671	0.0201278	0.199103	-4.2652	22134	trans-golgi network protein	6	72558426	72566994	-
ENSMUSG00000028164	Manba		1.29902	1.43678	2.43641	0.0201421	0.199103	-3.30116	110173	mannosidase, beta A, lysosomal	3	135148575	135234368	+
ENSMUSG00000031485	Prosc		0.397901	3.55783	2.43524	0.0201977	0.199471	-3.55499	114863	proline synthetase co-transcribed	8	28153027	28166603	+
ENSMUSG00000051396	Hspa14	70kDa HSP70L1 Hsp70-4 NST-1 hsr.1	0.695423	2.41918	2.43463	0.0202263	0.19953	-3.37338	50497	heat shock protein 14	2	3406122	3430086	-
ENSMUSG00000069601	Ank3	2900054D09Rik AI314020 Ank-3 AnkG Ankyrin-3 Ankyrin-G	0.248287	9.4888	2.43434	0.0202405	0.19953	-4.35596	11735	ankyrin 3, epithelial	10	68996970	69490184	+
ENSMUSG00000001768	Rin2	2010003K16Rik 4632403N06Rik AW821980 RASSF4	-0.494953	3.94262	-2.43381	0.0202654	0.199593	-3.66252	74030	Ras and Rab interactor 2	2	145610470	145713352	+
ENSMUSG00000027007	Ssfa2	5730488C15Rik CS-1 CS1 KRAP SPAG13 mKIAA1927	0.366008	6.00208	2.43227	0.0203387	0.200133	-3.9306	70599	sperm specific antigen 2	2	79475509	79513123	+
ENSMUSG00000061544	Zfp229		-0.565035	3.78472	-2.42876	0.0205072	0.201591	-3.50779	381067	zinc finger protein	17	21870691	21885935	+
ENSMUSG00000046480	Scn4b		0.233303	6.24362	2.4284	0.0205242	0.201591	-4.15746	399548	sodium channel, type IV, beta	9	44946520	44962235	+
ENSMUSG00000067430	Zfp763	1700065O13Rik AI839635	0.652885	2.92687	2.42767	0.0205594	0.201755	-3.52346	73451	zinc finger protein 763	17	33153808	33170347	-
ENSMUSG00000028278	Rragd	5730543C08Rik AI467523 C030003H22Rik D4Ertd174e	-0.371457	6.46273	-2.42709	0.0205877	0.201848	-4.05307	52187	Ras-related GTP binding D	4	33070012	33109155	+
ENSMUSG00000045104	Gm5514		0.228919	5.58705	2.42588	0.020646	0.20204	-4.0531		predicted gene 5514	19	22012569	22012874	+
ENSMUSG00000071656	Lrrn4cl	1110067I12Rik	-0.919553	1.74026	-2.42554	0.0206624	0.20204	-3.37862	68852	LRRN4 C-terminal like	19	8925275	8928399	+
ENSMUSG00000037815	Ctnna1	2010010M04Rik AA517462 AI988031 Catna1	-0.219378	6.73088	-2.42518	0.0206797	0.20204	-4.15835	12385	catenin (cadherin associated protein), alpha 1	18	35278542	35414427	+
ENSMUSG00000016386	Mpped2	239Fb 2700082O15Rik AV354767 AW060960	-0.41686	6.2365	-2.42494	0.0206916	0.20204	-3.98895	77015	metallophosphoesterase domain containing 2	2	106533426	106708513	+
ENSMUSG00000059187	Fam19a1		0.342179	5.83629	2.42439	0.0207181	0.20204	-3.92917	320265	family with sequence similarity 19, member A1	6	96063148	96607192	+
ENSMUSG00000030303	Far2		-0.389521	5.20896	-2.42437	0.0207192	0.20204	-3.73114	330450	fatty acyl CoA reductase 2	6	147995781	148131280	+
ENSMUSG00000046275	Tusc5		0.283865	10.3088	2.42352	0.0207605	0.202165	-4.50173	237858	tumor suppressor candidate 5	11	76493310	76512166	+
ENSMUSG00000036646	Man1b1		-0.398967	3.33932	-2.42334	0.0207694	0.202165	-3.7177	227619	mannosidase, alpha, class 1B, member 1	2	25187858	25207732	+
ENSMUSG00000022752	Tomm70a	2610044B22Rik D16Ium22 D16Ium22e D16Wsu109e Tom70 mKIAA0719	-0.20607	7.03153	-2.42235	0.0208175	0.202451	-4.1998	28185	translocase of outer mitochondrial membrane 70 homolog A (yeast)	16	57121827	57156818	+
ENSMUSG00000090257	Gm4524		0.689808	2.55079	2.42073	0.0208965	0.203038	-3.35046		predicted gene 4524	16	25956561	25960428	+
ENSMUSG00000082185	Gm12428		-0.496004	2.02931	-2.41942	0.0209608	0.203479	-3.41874		predicted gene 12428	3	98624961	98625687	+
ENSMUSG00000047875	Gpr157		0.674369	2.3297	2.41822	0.0210194	0.203866	-3.45708	269604	G protein-coupled receptor 157	4	149461474	149480036	+
ENSMUSG00000053825	Ppfia2		-0.323987	6.3029	-2.41646	0.0211063	0.204525	-4.05827	327814	protein tyrosine phosphatase, receptor type, f polypeptide (PTPRF), interacting protein (liprin), alpha 2	10	105902321	106370502	+
ENSMUSG00000049536	Tceal1		-0.637302	2.8325	-2.41489	0.0211838	0.205059	-3.39616	237052	transcription elongation factor A (SII)-like 1	X	133242521	133246017	+
ENSMUSG00000032741	Tpcn1		0.300906	5.23199	2.41458	0.0211993	0.205059	-4.07929	252972	two pore channel 1	5	120984169	121038622	-
ENSMUSG00000055296	D730040F13Rik		0.233407	7.63201	2.41103	0.0213761	0.206585	-4.27618	242474	RIKEN cDNA D730040F13 gene	4	56879795	56960309	-
ENSMUSG00000046556	Zfp319	AI225750 AI413472 Znf319 mKIAA1388	0.700154	2.3111	2.41064	0.0213956	0.206589	-3.42282	79233	zinc finger protein 319	8	97850037	97855850	-
ENSMUSG00000022601	Rpl24		-0.3056	5.22444	-2.4094	0.0214574	0.207001	-3.92816	271377	ribosomal protein L24	16	55966388	56009026	+
ENSMUSG00000028369	Svep1	1110021D17Rik 4833413O10Rik AA387071 D430029O09Rik Polydom	0.849157	1.80586	2.4085	0.0215028	0.207254	-3.52752	64817	sushi, von Willebrand factor type A, EGF and pentraxin domain containing 1	4	58055314	58219731	-
ENSMUSG00000022280	Rnf19a	AA032313 Dorfin Rnf19 UIP117 Ubce7ip2 XYbp	-0.256516	6.04129	-2.40692	0.0215819	0.207831	-4.11141	30945	ring finger protein 19A	15	36169689	36212902	-
ENSMUSG00000061859	Inadl	Cipp Patj	0.315596	5.08417	2.40627	0.021615	0.207965	-3.97477	12695	InaD-like (Drosophila)	4	98062476	98386294	+
ENSMUSG00000038375	Trp53inp2	1110029F20Rik Tp53inp2	-0.196541	7.71922	-2.40523	0.0216673	0.208283	-4.33859	68728	transformation related protein 53 inducible nuclear protein 2	2	155206795	155215586	+
ENSMUSG00000069662	Marcks	Macs PKCSL	-0.248373	6.86778	-2.4045	0.0217044	0.208326	-4.11365	17118	myristoylated alanine rich protein kinase C substrate	10	36853049	36858732	-
ENSMUSG00000079941	Gm11273		0.406269	2.98845	2.40438	0.0217102	0.208326	-3.59165	100046079	predicted gene 11273	13	21592898	21593287	-
ENSMUSG00000022773	Ypel1		-0.63933	2.36751	-2.40368	0.0217459	0.208376	-3.37418	106369	yippee-like 1 (Drosophila)	16	17069789	17087138	+
ENSMUSG00000016262	Sertad4		-0.361096	5.05498	-2.40332	0.0217643	0.208376	-3.94709	214791	SERTA domain containing 4	1	194670625	194681946	-
ENSMUSG00000014294	Ndufa2	AV000592 B8 C1-B8	0.606451	2.25281	2.40309	0.0217758	0.208376	-3.5121	17991	NADH dehydrogenase (ubiquinone) 1 alpha subcomplex, 2	18	36902020	36904202	-
ENSMUSG00000063229	Ldha	Ldh1 Ldhm l7R2	-0.211551	7.98161	-2.40276	0.0217925	0.208376	-4.38373	16828	lactate dehydrogenase A	7	54096845	54110997	+
ENSMUSG00000086717	Gm15655		0.94239	3.44175	2.40145	0.0218591	0.208829	-3.34334		predicted gene 15655	8	118228978	118231133	+
ENSMUSG00000052310	Slc39a1	Zip1 Zirtl	0.572826	3.94105	2.39966	0.0219507	0.20934	-3.48964	30791	solute carrier family 39 (zinc transporter), member 1	3	90052094	90057534	+
ENSMUSG00000024614	Tmx3	6430411B10Rik A730024F05Rik AV259382 Txndc10 mKIAA1830	-0.319369	5.44908	-2.39912	0.0219782	0.20934	-4.01301	67988	thioredoxin-related transmembrane protein 3	18	90679546	90712659	+
ENSMUSG00000032834	Pwp2		-0.729393	2.24826	-2.39865	0.0220025	0.20934	-3.44416	110816	PWP2 periodic tryptophan protein homolog (yeast)	10	77633655	77647894	-
ENSMUSG00000076036	AC151602.1		0.358468	3.74649	2.39863	0.0220032	0.20934	-3.77602			7	52713459	52713567	-
ENSMUSG00000063317	Usp31	6330567E21Rik mKIAA1203	-0.239812	8.13596	-2.39852	0.0220093	0.20934	-4.36228	76179	ubiquitin specific peptidase 31	7	128785535	128850767	-
ENSMUSG00000025538	Sumf2	2610040F05Rik	0.725881	2.06518	2.39798	0.0220369	0.209418	-3.42389	67902	sulfatase modifying factor 2	5	130322866	130339928	+
ENSMUSG00000027660	Skil	9130011J04Rik Skir SnoN SnoN2 sno sno-dE3	-0.383388	4.45633	-2.39701	0.0220864	0.209705	-3.83482	20482	SKI-like	3	30993980	31021499	+
ENSMUSG00000026826	Nr4a2	HZF-3 NOT Nurr1 RNR-1 TINOR TINUR	0.485699	3.82758	2.3966	0.0221075	0.209721	-3.66664	18227	nuclear receptor subfamily 4, group A, member 2	2	56959241	56976414	-
ENSMUSG00000022951	Rcan1	2410048A02Rik AA408855 AI429645 AL024459 AV028423 Adapt78 CALP1L CSP1 DSC1 Dscr1 MCIP1 RCN1	-0.394807	4.41484	-2.39593	0.0221421	0.209865	-3.87691	54720	regulator of calcineurin 1	16	92392198	92466391	-
ENSMUSG00000031166	Wdr13	1700060B08Rik 5730411P10Rik DXHXS7467e W51679 mMg21	-0.331664	4.65467	-2.39495	0.0221925	0.210159	-3.94463	73447	WD repeat domain 13	X	7700427	7710018	-
ENSMUSG00000047139	Cd24a	Cd24 HSA Ly-52 nectadrin	-0.194079	10.9059	-2.39446	0.0222182	0.210218	-4.54904	12484	CD24a antigen	10	43298975	43304068	+
ENSMUSG00000075415	Fnbp1	1110057E06Rik 2210010H06Rik FBP1 Fbp17	0.213634	7.52058	2.39375	0.0222549	0.210382	-4.33938	14269	formin binding protein 1	2	30881726	30997528	-
ENSMUSG00000027669	Gnb4	6720453A21Rik G(beta)4	-0.261221	6.53815	-2.39309	0.022289	0.210443	-4.20163	14696	guanine nucleotide binding protein (G protein), beta 4	3	32479254	32515507	-
ENSMUSG00000093662	RP23-342N19.2		0.541904	3.33254	2.39238	0.0223259	0.210443	-3.62181			9	74696270	74739282	+
ENSMUSG00000042804	Gpr153		0.37449	3.96205	2.3922	0.0223355	0.210443	-3.75864	100129	G protein-coupled receptor 153	4	151648341	151659446	+
ENSMUSG00000019970	Sgk1	Sgk	0.569345	3.96356	2.39184	0.0223539	0.210443	-3.59012	20393	serum/glucocorticoid regulated kinase 1	10	21601990	21719709	+
ENSMUSG00000026315	Serpinb8	CAP-2 CAP2 NK10 Spi8 ovalbumin	-0.632223	3.61332	-2.39175	0.0223586	0.210443	-3.64075	20725	serine (or cysteine) peptidase inhibitor, clade B, member 8	1	109486583	109505486	+
ENSMUSG00000038305	Spats2l	2810022L02Rik A230104H11Rik AA987173 AI480531 AI842453 AW413586	-0.571266	3.40886	-2.39073	0.0224117	0.210759	-3.60294	67198	spermatogenesis associated, serine-rich 2-like	1	57831006	58005241	+
ENSMUSG00000037032	Apbb1	Fe65 Rir	0.366664	3.8215	2.38971	0.0224648	0.210838	-3.90524	11785	amyloid beta (A4) precursor protein-binding, family B, member 1	7	112707000	112722916	-
ENSMUSG00000028207	Asph	2310005F16Rik 3110001L23Rik AI848629 AW261690 AW561901 BAH C79816 cI-37	0.252165	7.3382	2.38963	0.0224692	0.210838	-4.30717	65973	aspartate-beta-hydroxylase	4	9375216	9596491	-
ENSMUSG00000021156	Zmynd11	2210402G22Rik BS69	-0.288643	5.36574	-2.38911	0.0224966	0.210838	-3.99235	66505	zinc finger, MYND domain containing 11	13	9684082	9764567	-
ENSMUSG00000001833	Sept7		-0.227438	7.3256	-2.38908	0.022498	0.210838	-4.25792	235072	septin 7	9	25056204	25116150	+
ENSMUSG00000057182	Scn3a	Gm1000 Nav1.3	-0.568118	3.51264	-2.38804	0.0225525	0.211166	-3.51292	20269	sodium channel, voltage-gated, type III, alpha	2	65295175	65405684	-
ENSMUSG00000027457	Snph		0.300956	4.90388	2.38657	0.0226294	0.211703	-4.02914	241727	syntaphilin	2	151416285	151458329	-
ENSMUSG00000024180	Tmem8	AW490096 M83 Tmem8a	0.387723	4.04391	2.38465	0.0227306	0.212192	-3.82807	60455	transmembrane protein 8 (five membrane-spanning domains)	17	26250261	26260199	+
ENSMUSG00000002107	Celf2	B230218O03 B230345P09Rik C88023 CELF-2 CUG-BP2 Cugbp2 D230046B21Rik Etr-3 Napor Napor-2 mETR-3	0.281135	6.13486	2.38384	0.0227736	0.212192	-4.13954	14007	CUGBP, Elav-like family member 2	2	6460751	7002348	-
ENSMUSG00000003382	Etv3	AI414410 METS Pe1	0.510883	2.80028	2.38359	0.0227866	0.212192	-3.58487	27049	ets variant gene 3	3	87329329	87344078	+
ENSMUSG00000004788	Eif2b2		0.448756	3.28468	2.38332	0.0228012	0.212192	-3.60895	217715	eukaryotic translation initiation factor 2B, subunit 2 beta	12	86560431	86567578	+
ENSMUSG00000026791	Slc2a8	D2Ertd44e GLUT8 GlutX1	0.820831	1.37937	2.38286	0.0228256	0.212192	-3.40697	56017	solute carrier family 2, (facilitated glucose transporter), member 8	2	32828510	32837603	-
ENSMUSG00000024683	Mrpl16	2310039D06Rik	-0.517739	2.65506	-2.38263	0.0228379	0.212192	-3.60523	94063	mitochondrial ribosomal protein L16	19	11844881	11849434	+
ENSMUSG00000028771	Ptpn12	P19-PTP PTP-P19 PTP-PEST PTPG1	-0.292112	5.64659	-2.38249	0.0228453	0.212192	-3.94809	19248	protein tyrosine phosphatase, non-receptor type 12	5	20492463	20561729	-
ENSMUSG00000047904	Sstr2	SSTR-2 Smstr-2 Smstr2 sst2	-0.75613	2.01924	-2.38246	0.0228465	0.212192	-3.40233	20606	somatostatin receptor 2	11	113480656	113487319	+
ENSMUSG00000049303	Syt12		0.689875	2.68818	2.38224	0.0228585	0.212192	-3.52321	171180	synaptotagmin XII	19	4445908	4477447	-
ENSMUSG00000020305	Asb3	2400011J03Rik Asb-3	-0.659171	3.07084	-2.38164	0.0228904	0.212192	-3.53347	65257	ankyrin repeat and SOCS box-containing 3	11	30854395	31002704	+
ENSMUSG00000033350	Chst2	AI428561 AW121776 C130041E03Rik Chts2 GST-2 GlcNAc6ST Gn6st	0.254914	8.06603	2.38151	0.0228973	0.212192	-4.32911	54371	carbohydrate sulfotransferase 2	9	95301348	95307689	-
ENSMUSG00000034525	BC018507		-0.272012	5.80353	-2.38102	0.0229234	0.212252	-4.16102	218333	cDNA sequence BC018507	13	70727567	70776512	-
ENSMUSG00000074345	Tnfaip8l3		-1.08881	3.09325	-2.37936	0.0230116	0.212887	-3.68081	244882	tumor necrosis factor, alpha-induced protein 8-like 3	9	53873413	53916218	-
ENSMUSG00000043013	Onecut1	D9Ertd423e HNF-6 Hfh12 Hnf6 Hnf6b OC-1 Oc1	0.503912	3.47717	2.37787	0.0230916	0.213444	-3.69021	15379	one cut domain, family member 1	9	74709728	74739282	+
ENSMUSG00000044024	Rell2		0.324246	5.2305	2.3764	0.0231704	0.21385	-4.09434	225392	RELT-like 2	18	38114733	38118833	+
ENSMUSG00000091421	Gm17510		-0.218323	6.79414	-2.37616	0.0231833	0.21385	-4.26275		predicted gene, 17510	3	92493747	92494085	+
ENSMUSG00000020027	Socs2		-0.444814	3.77422	-2.37594	0.0231947	0.21385	-3.75754	216233	suppressor of cytokine signaling 2	10	94847996	94879814	-
ENSMUSG00000030781	Slc5a2		0.494443	3.14622	2.37508	0.0232412	0.214096	-3.75287	246787	solute carrier family 5 (sodium/glucose cotransporter), member 2	7	135409171	135415944	+
ENSMUSG00000045624	Esf1	2610101J03Rik ABTAP AW545818 C79684	-0.349468	5.32369	-2.37441	0.0232774	0.214247	-3.94478	66580	ESF1, nucleolar pre-rRNA processing protein, homolog (S. cerevisiae)	2	139945619	139996300	-
ENSMUSG00000025255	Zfhx4	A930021B15 C130041O22Rik Zfh-4 Zfh4	0.405952	5.39758	2.37374	0.0233137	0.214399	-3.99971	80892	zinc finger homeodomain 4	3	5218526	5415855	+
ENSMUSG00000025200	Cwf19l1	2610528C06Rik AI854304 AV336991	-0.675524	2.58651	-2.37312	0.0233471	0.214523	-3.48795	72502	CWF19-like 1, cell cycle control (S. pombe)	19	44183134	44210366	-
ENSMUSG00000020611	Gna13	AU024132 AU043124 Galpha13	-0.199026	6.86928	-2.37181	0.023418	0.214993	-4.32501	14674	guanine nucleotide binding protein, alpha 13	11	109224145	109262683	+
ENSMUSG00000035456	Prdm8	4930565F05Rik PFM5	-0.420005	4.78285	-2.37042	0.0234936	0.215496	-3.90082	77630	PR domain containing 8	5	98609888	98616467	+
ENSMUSG00000023903	Mmp25		0.317926	4.81659	2.37007	0.0235126	0.215496	-4.01555	240047	matrix metallopeptidase 25	17	23766425	23782236	-
ENSMUSG00000040859	Bsdc1		0.378656	3.954	2.36753	0.023651	0.21652	-3.90827	100383	BSD domain containing 1	4	129138825	129165742	+
ENSMUSG00000022105	Rb1	Rb Rb-1 pRb	-0.325001	5.87617	-2.36729	0.0236644	0.21652	-4.1176	19645	retinoblastoma 1	14	73583480	73725629	-
ENSMUSG00000027185	Nat10	AI429152	-0.695957	2.04651	-2.36572	0.0237507	0.217126	-3.44923	98956	N-acetyltransferase 10	2	103561413	103601427	-
ENSMUSG00000087644	Gm14703		0.268502	5.2819	2.36485	0.0237981	0.217376	-4.29713		predicted gene 14703	X	7228232	7234384	-
ENSMUSG00000040249	Lrp1	A2mr AI316852 CD91 Lrp	0.336352	5.99419	2.36447	0.0238192	0.217385	-4.28117	16971	low density lipoprotein receptor-related protein 1	10	126975217	127058204	-
ENSMUSG00000049299	Trappc1		0.26252	5.61267	2.36263	0.0239208	0.218128	-4.26088	245828	trafficking protein particle complex 1	11	69137482	69139295	+
ENSMUSG00000032846	Zswim6	2900036G02Rik mKIAA1577	0.281338	5.93527	2.36177	0.0239682	0.21825	-4.18763	67263	zinc finger, SWIM domain containing 6	13	108514698	108680258	-
ENSMUSG00000085007	Gm11549		-0.853465	2.37543	-2.36134	0.023992	0.21825	-3.52987		predicted gene 11549	3	36413979	36420735	-
ENSMUSG00000029125	Stx18	1810035L21Rik 4933425D03Rik AU041562	0.535762	3.48746	2.36096	0.0240134	0.21825	-3.61851	71116	syntaxin 18	5	38429981	38529004	+
ENSMUSG00000027384	2310003L22Rik	2310003L22Rik	0.581024	2.9379	2.36093	0.0240148	0.21825	-3.5654	69487	RIKEN cDNA 2310003L22 gene	2	139996382	140030988	+
ENSMUSG00000025873	Faf2	2210404D11Rik AI462440 Ubxd8 mKIAA0887	-0.379087	4.62127	-2.35989	0.0240725	0.218456	-3.9972	76577	Fas associated factor family member 2	13	54723145	54765429	+
ENSMUSG00000028920	Fbxo42		-0.383048	4.58819	-2.3596	0.0240888	0.218456	-3.91724	213499	F-box protein 42	4	140703828	140759977	+
ENSMUSG00000001062	1300018I17Rik	2410004N05Rik 5DOS1	0.554655	1.97549	2.35944	0.024098	0.218456	-3.59283	72325	RIKEN cDNA 1300018I17 gene	8	125766256	125778248	-
ENSMUSG00000027957	Slc35a3		-0.275869	5.6719	-2.35887	0.0241294	0.218514	-4.10914	229782	solute carrier family 35 (UDP-N-acetylglucosamine (UDP-GlcNAc) transporter), member 3	3	116372387	116415749	-
ENSMUSG00000022817	Itgb5	AA475909 AI874634 ESTM23 [b]-5 [b]5 [b]5A [b]5B beta-5 beta5	0.847944	2.2211	2.3586	0.0241447	0.218514	-3.54139	16419	integrin beta 5	16	33829751	33949239	+
ENSMUSG00000036078	Sigmar1	AL024364 Oprs1 mSigmaR1	-0.28624	3.74736	-2.35625	0.0242762	0.219217	-3.97381	18391	sigma non-opioid intracellular receptor 1	4	41685366	41703030	-
ENSMUSG00000035236	Scai		-0.330096	5.38646	-2.35616	0.0242809	0.219217	-3.9986	320271	suppressor of cancer cell invasion	2	38921734	39046254	-
ENSMUSG00000019777	Hdac2	D10Wsu179e YAF1 Yy1bp mRPD3	-0.235543	5.8685	-2.35612	0.0242831	0.219217	-4.1852	15182	histone deacetylase 2	10	36694350	36721695	+
ENSMUSG00000006169	Clint1		-0.286104	5.91144	-2.35551	0.0243175	0.219344	-4.2107	216705	clathrin interactor 1	11	45665507	45724127	+
ENSMUSG00000038112	AW551984		-0.595227	2.57072	-2.35494	0.0243496	0.219451	-3.55918	244810	expressed sequence AW551984	9	39394981	39411988	-
ENSMUSG00000023048	Prr13	1110020C13Rik 2010324E22Rik	0.319837	5.09852	2.35415	0.0243939	0.219667	-3.96573	66151	proline rich 13	15	102289459	102293237	+
ENSMUSG00000086651	1300002E11Rik		0.736888	3.46252	2.35341	0.0244358	0.219861	-3.76339		RIKEN cDNA 1300002E11 gene	16	21794420	21809110	+
ENSMUSG00000043602	Zfp3		-1.01378	2.22101	-2.35226	0.0245007	0.22008	-3.48494	193043	zinc finger protein 3	11	70577711	70586430	+
ENSMUSG00000060961	Slc4a4	AI835705 NBC NBC1	-0.256181	7.09072	-2.35226	0.0245007	0.22008	-4.34785	54403	solute carrier family 4 (anion exchanger), member 4	5	89315843	89668678	+
ENSMUSG00000071359	Tbpl1		-0.275358	5.34058	-2.35161	0.0245373	0.220226	-4.05843	237336	TATA box binding protein-like 1	10	22423685	22451744	-
ENSMUSG00000048965	Mrgpre		-0.298996	5.24829	-2.35122	0.0245592	0.220238	-4.0964	244238	MAS-related GPR, member E	7	150964270	150970405	-
ENSMUSG00000025786	Zdhhc3	1110020O22Rik 1810006O10Rik 2210017C02Rik DHHC-3 GODZ Gramp1 Zfp373	0.282036	5.8303	2.35087	0.0245794	0.220238	-4.17072	69035	zinc finger, DHHC domain containing 3	9	122975278	123022323	-
ENSMUSG00000057777	Mab21l2		0.571698	4.24214	2.34582	0.0248669	0.222498	-3.79244	23937	mab-21-like 2 (C. elegans)	3	86349503	86352205	-
ENSMUSG00000033434	Gtpbp6		0.754059	1.24617	2.34536	0.0248933	0.222498	-3.48381	107999	GTP binding protein 6 (putative)	5	110532994	110537216	-
ENSMUSG00000025272	Tro	AA409408 Maged3 Maged3l Tnn Trol magphinin	-0.220575	5.75223	-2.34511	0.0249079	0.222498	-4.26537	56191	trophinin	X	147079847	147092126	-
ENSMUSG00000087327	Gm15884		-0.62712	1.42109	-2.345	0.0249138	0.222498	-3.38986		predicted gene 15884	6	124665591	124668849	-
ENSMUSG00000022789	Dnm1l	6330417M19Rik AI450666 Dnmlp1 Drp1 python	-0.202939	7.68956	-2.34445	0.0249455	0.222597	-4.46473	74006	dynamin 1-like	16	16312328	16359123	-
ENSMUSG00000006651	Aplp1		-0.24318	6.3667	-2.34369	0.0249895	0.22274	-4.35262	11803	amyloid beta (A4) precursor-like protein 1	7	31220001	31230580	-
ENSMUSG00000034098	Fstl5		-0.446089	5.57202	-2.34306	0.0250256	0.22274	-4.02071	213262	follistatin-like 5	3	75878192	76513941	+
ENSMUSG00000024462	Gabbr1	GABAB1 GABAbR1 bM573K1.1	-0.198072	7.23205	-2.34284	0.0250381	0.22274	-4.44769	54393	gamma-aminobutyric acid (GABA) B receptor, 1	17	37182911	37212012	+
ENSMUSG00000002781	Tmem143	2310076O21Rik AI481604	0.43714	1.62543	2.34274	0.0250439	0.22274	-3.68683	70209	transmembrane protein 143	7	53152311	53172783	+
ENSMUSG00000018042	Cyb5r3		0.206519	7.76548	2.33985	0.0252109	0.223939	-4.5528	109754	cytochrome b5 reductase 3	15	82983924	83003022	-
ENSMUSG00000039304	Tnfsf10	A330042I21Rik AI448571 APO-2L Ly81 TL2 Trail	0.939836	2.08813	2.33969	0.02522	0.223939	-3.48122	22035	tumor necrosis factor (ligand) superfamily, member 10	3	27215950	27241349	+
ENSMUSG00000028954	Nub1	4931404D21Rik 6330412F12Rik BS4 NY-REN-18	-0.371222	4.27148	-2.33885	0.0252692	0.224192	-3.87802	53312	negative regulator of ubiquitin-like proteins 1	5	24191633	24216373	+
ENSMUSG00000027164	Traf6	2310003F17Rik AI851288 C630032O20Rik	-0.326579	5.3086	-2.33846	0.0252915	0.224206	-4.02848	22034	TNF receptor-associated factor 6	2	101518586	101541826	+
ENSMUSG00000030223	Ptpro	D28 GLEPP1 PTPBK PTPROt PTPU2 PTPoc PTPphi Ptpn15 R-PTP-O	-0.599682	3.27193	-2.33802	0.0253172	0.22425	-3.65592	19277	protein tyrosine phosphatase, receptor type, O	6	137200820	137413150	+
ENSMUSG00000015340	Cybb	C88302 Cgd Cyd Nox2 gp91phox	-0.627079	3.0457	-2.33671	0.0253938	0.224687	-3.74634	13058	cytochrome b-245, beta polypeptide	X	9012378	9064897	-
ENSMUSG00000017132	Cyth1	CLM1 CTH-1 CYTIP Pscd1 mKIAA4240	0.510637	3.11656	2.33646	0.0254081	0.224687	-3.74696	19157	cytohesin 1	11	117993333	118109906	-
ENSMUSG00000028559	Osbpl9		-0.222371	5.67987	-2.3358	0.0254468	0.224846	-4.22117	100273	oxysterol binding protein-like 9	4	108733750	108874877	-
ENSMUSG00000039740	Alg2	1110018A23Rik 1300013N08Rik ALPG2 CDGIi MNCb-5081	-0.24041	7.67964	-2.33453	0.0255212	0.225319	-4.46879	56737	asparagine-linked glycosylation 2 homolog (yeast, alpha-1,3-mannosyltransferase)	4	47477939	47487205	-
ENSMUSG00000042589	Cux2	1700051K22Rik Cutl2 Cux-2 ENSMUSG00000072641	-0.67042	4.49094	-2.33343	0.025586	0.225707	-3.7321	13048	cut-like homeobox 2	5	122307972	122500111	-
ENSMUSG00000038648	Creb3l2		0.360557	5.53215	2.32862	0.0258699	0.228026	-4.18626	208647	cAMP responsive element binding protein 3-like 2	6	37277255	37392146	-
ENSMUSG00000093769	Hist2h3c1	BE691662 H3-615 H3f2 Hist2h3ca1	-0.654396	3.14162	-2.32784	0.0259162	0.228248	-3.59698	15077	Histone H3.2	3	96050608	96052427	+
ENSMUSG00000039911	Spsb1	1110014L01Rik 4930422J18Rik AI596360 AI854583 SSB-1 SSB1	0.480372	3.44864	2.32636	0.0260042	0.228751	-3.76329	74646	splA/ryanodine receptor domain and SOCS box containing 1	4	149270392	149329152	-
ENSMUSG00000024528	Srfbp1	2810036K01Rik p49/STRAP	-0.643218	1.67327	-2.32615	0.0260168	0.228751	-3.57159	67222	serum response factor binding protein 1	18	52625347	52650392	+
ENSMUSG00000049409	Prokr1	EG-VEGFR1 Gpr73 Pkr1	0.315828	6.06997	2.32582	0.0260367	0.228751	-4.14907	58182	prokineticin receptor 1	6	87528587	87540695	-
ENSMUSG00000052812	Atad2b		0.737294	2.51704	2.32507	0.0260815	0.228881	-3.62417	320817	ATPase family, AAA domain containing 2B	12	4924210	5050853	+
ENSMUSG00000033068	Entpd6	2700026H11Rik Cd39l2 NTPDase-6	0.616299	2.08938	2.32486	0.0260938	0.228881	-3.59778	12497	ectonucleoside triphosphate diphosphohydrolase 6	2	150574778	150597411	+
ENSMUSG00000024601	Isoc1	2610034N03Rik	-0.347769	4.86151	-2.32398	0.0261469	0.229161	-4.05853	66307	isochorismatase domain containing 1	18	58819136	58839224	+
ENSMUSG00000070889	Pgap1		-0.454094	4.01204	-2.32331	0.0261866	0.229269	-3.85511	241062	post-GPI attachment to proteins 1	1	54537550	54614526	-
ENSMUSG00000064247	Plcxd1		0.770635	1.26161	2.32307	0.0262015	0.229269	-3.51779	403178	phosphatidylinositol-specific phospholipase C, X domain containing 1	5	110528988	110534972	+
ENSMUSG00000016179	Camk1g		-0.519068	3.17161	-2.32032	0.0263668	0.230528	-3.7322	215303	calcium/calmodulin-dependent protein kinase I gamma	1	195172540	195196491	-
ENSMUSG00000069516	Lyz2	AI326280 Lys Lysm Lyzs Lzm Lzm-s1 Lzp	-0.634985	5.60252	-2.31824	0.026493	0.231444	-4.37529	17105	lysozyme 2	10	116714390	116719377	-
ENSMUSG00000027883	Gpsm2	6230410J09Rik LGN Pins	0.574859	2.96765	2.3166	0.0265925	0.231709	-3.67154	76123	G-protein signalling modulator 2 (AGS3-like, C. elegans)	3	108481556	108525105	-
ENSMUSG00000043456	Zfp536		-0.446797	4.9535	-2.31646	0.0266007	0.231709	-3.9494	243937	zinc finger protein 536	7	38103693	38558660	-
ENSMUSG00000073643	Wdfy1	1700013B03Rik 1700120F24Rik FENS-1 Jr1 WDF1 ZFYVE17 mKIAA1435	0.62813	2.15699	2.31621	0.026616	0.231709	-3.66818	69368	WD repeat and FYVE domain containing 1	1	79698837	79772718	-
ENSMUSG00000091207	Purb	2310015K15Rik AA114818 Cager-2 D11Bwg0414e	0.688103	1.07109	2.31603	0.0266273	0.231709	-3.41642	19291	purine rich element binding protein B	11	6374795	6375920	-
ENSMUSG00000022843	Clcn2	AL118368 ClC-2 Clc2 nmf240	0.610567	1.80686	2.31595	0.0266318	0.231709	-3.60875	12724	chloride channel 2	16	20703037	20717819	-
ENSMUSG00000038623	Tm6sf1		-0.300926	5.62297	-2.31563	0.0266517	0.231709	-4.15787	107769	transmembrane 6 superfamily member 1	7	89003887	89029320	+
ENSMUSG00000007908	Hmgcll1		0.666682	1.78676	2.31515	0.0266806	0.231774	-3.61153	208982	3-hydroxymethyl-3-methylglutaryl-Coenzyme A lyase-like 1	9	75862662	75984157	+
ENSMUSG00000060671	Atp8b2	Id	-0.295496	4.63112	-2.31312	0.0268051	0.232669	-4.04688	54667	ATPase, class I, type 8B, member 2	3	89743403	89767430	-
ENSMUSG00000037905	Bri3bp	2410150I18Rik AI841257 AW742481	0.391011	4.1234	2.31224	0.0268588	0.232948	-4.00488	76809	Bri3 binding protein	5	125921938	125941242	+
ENSMUSG00000054934	Kcnmb4	1700058G18Rik 2900045G12Rik	0.610726	2.06089	2.31021	0.0269839	0.233677	-3.60929	58802	potassium large conductance calcium-activated channel, subfamily M, beta member 4	10	115854917	115910934	-
ENSMUSG00000040712	Camta2		0.289759	5.99087	2.31017	0.026986	0.233677	-4.2982	216874	calmodulin binding transcription activator 2	11	70482965	70501607	-
ENSMUSG00000026980	Ly75	CD205 DEC-205 DEC205	-0.889184	2.30363	-2.30927	0.027042	0.233975	-3.60379	17076	lymphocyte antigen 75	2	60130160	60221360	-
ENSMUSG00000091243	Vgll3	1700110N18Rik 4832416J22 C80713 Vgl-3 Vito-2	0.607778	2.53988	2.30885	0.0270678	0.234011	-3.64543	73569	vestigial like 3 (Drosophila)	16	65815878	65863302	+
ENSMUSG00000062480	Acat3		-0.324377	5.61628	-2.30721	0.0271695	0.234703	-4.13952	224530	acetyl-Coenzyme A acetyltransferase 3	17	13116699	13133268	-
ENSMUSG00000041229	Phf8		-0.322944	4.90156	-2.30605	0.0272415	0.235137	-4.11932	320595	PHD finger protein 8	X	147955215	148068402	+
ENSMUSG00000003452	Bicd1	B830009D06Rik mKIAA4125	0.225845	6.88374	2.30557	0.027271	0.235204	-4.40252	12121	bicaudal D homolog 1 (Drosophila)	6	149357506	149511851	+
ENSMUSG00000003153	Slc2a3	AA408729 AL023014 AL024341 AU040424 C78366 Glut-3 Glut3	-0.383441	5.01234	-2.30439	0.0273449	0.235511	-4.24771	20527	solute carrier family 2 (facilitated glucose transporter), member 3	6	122677827	122751658	-
ENSMUSG00000025083	Afap1l2		0.468815	3.23818	2.30431	0.02735	0.235511	-3.78842	226250	actin filament associated protein 1-like 2	19	56986850	57082718	-
ENSMUSG00000056215	Lrguk	4921528H16Rik	-1.04888	1.57107	-2.30339	0.0274074	0.235817	-3.55192	74354	leucine-rich repeats and guanylate kinase domain containing	6	33979448	34084034	+
ENSMUSG00000022205	Sub1	AI842364 P15 P9 Pc4 Rpo2tc1	-0.336997	5.78034	-2.30301	0.0274312	0.235834	-4.23669	20024	SUB1 homolog (S. cerevisiae)	15	11911094	11926738	-
ENSMUSG00000020142	Slc1a4	ASCT-1 ASCT1 AW045657 SATT	-0.317454	5.37039	-2.30211	0.0274876	0.236132	-4.20996	55963	solute carrier family 1 (glutamate/neutral amino acid transporter), member 4	11	20202183	20232716	-
ENSMUSG00000029146	Snx17		-0.614344	2.73362	-2.30143	0.02753	0.236265	-3.67579	266781	sorting nexin 17	5	31495600	31501273	+
ENSMUSG00000014418	Hps5		-0.511243	3.5544	-2.30116	0.0275468	0.236265	-3.85461	246694	Hermansky-Pudlak syndrome 5 homolog (human)	7	54015836	54051434	-
ENSMUSG00000006678	Pola1	AW321876 Pola	0.663368	2.32697	2.30029	0.0276017	0.236407	-3.58482	18968	polymerase (DNA directed), alpha 1	X	90550106	90877494	-
ENSMUSG00000030780	BC017158		0.41816	3.58103	2.30013	0.0276116	0.236407	-4.03254	233913	cDNA sequence BC017158	7	135414893	135441684	-
ENSMUSG00000022808	Snx4	1810036H14Rik AI037066	-0.346249	5.325	-2.29913	0.0276746	0.236407	-4.05977	69150	sorting nexin 4	16	33251542	33299648	+
ENSMUSG00000055214	Pld5		-0.338042	6.51256	-2.29878	0.0276971	0.236407	-4.34798	319455	phospholipase D family, member 5	1	177892437	178205443	-
ENSMUSG00000001773	Folh1	GCP2 mopsm	0.491485	3.58722	2.29844	0.0277184	0.236407	-3.81665	53320	folate hydrolase	7	93867862	93924374	-
ENSMUSG00000091064	Gm996		0.740109	1.80838	2.29827	0.0277291	0.236407	-3.66277		predicted gene 996	2	25432493	25435417	-
ENSMUSG00000021427	Ssr1		0.205647	7.43178	2.29824	0.0277307	0.236407	-4.48914	107513	signal sequence receptor, alpha	13	38063270	38086059	-
ENSMUSG00000036446	Lum	Ldc SLRR2D	0.352222	4.68635	2.29809	0.0277405	0.236407	-4.22148	17022	lumican	10	97028135	97035337	+
ENSMUSG00000059182	Skap2	2610021A10Rik AA960083 BB137539 RA70 SKAP-HOM Saps Scap2 mSKAP55R	-0.520048	3.32662	-2.29778	0.0277599	0.236407	-3.84352	54353	src family associated phosphoprotein 2	6	51809165	51962548	-
ENSMUSG00000058793	Cds2		-0.159397	9.33808	-2.29717	0.0277986	0.23655	-4.7135	110911	CDP-diacylglycerol synthase (phosphatidate cytidylyltransferase) 2	2	132088884	132137786	+
ENSMUSG00000032293	Ireb2	D9Ertd85e Irp2	-0.275473	5.54304	-2.29587	0.0278812	0.237067	-4.2696	64602	iron responsive element binding protein 2	9	54711562	54760341	+
ENSMUSG00000036977	Anapc10	1500026N15Rik A830003M23Rik APC10	0.561178	2.72248	2.29439	0.027975	0.237536	-3.6405	68999	anaphase promoting complex subunit 10	8	82235719	82301220	+
ENSMUSG00000025950	Idh1	AI314845 AI788952 E030024J03Rik Id-1 Idh-1 Idpc	-0.268561	6.68913	-2.29431	0.0279802	0.237536	-4.35573	15926	isocitrate dehydrogenase 1 (NADP+), soluble	1	65205190	65233053	-
ENSMUSG00000043498	9330132A10Rik		-0.410679	4.95029	-2.29265	0.0280859	0.238246	-4.06047		RIKEN cDNA 9330132A10 gene	18	89462894	89466621	-
ENSMUSG00000020059	Sycp3	Cor1 Scp3	0.682255	1.64913	2.2912	0.028179	0.238848	-3.46291	20962	synaptonemal complex protein 3	10	87922314	87935981	+
ENSMUSG00000040605	Bace2	1110059C24Rik AEPLC AI850424 ALP56 ARP1 ASP21 BAE2 CDA13 CEAP1 DRAP	0.595634	3.40538	2.29049	0.0282248	0.23891	-3.86984	56175	beta-site APP-cleaving enzyme 2	16	97578335	97660619	+
ENSMUSG00000007080	Pole		0.658091	1.75817	2.2904	0.0282304	0.23891	-3.6067	18973	polymerase (DNA directed), epsilon	5	110715325	110766493	+
ENSMUSG00000075043	Tmem223	0610006I08Rik	0.589575	1.79923	2.28978	0.02827	0.239058	-3.62881	66836	transmembrane protein 223	19	8845486	8846965	+
ENSMUSG00000022671	Mzt2	2410018G20Rik 2610001E06Rik Fam128 Fam128b	0.903036	1.12553	2.28458	0.0286063	0.241713	-3.51703	72083	mitotic spindle organizing protein 2	16	15848534	15863462	-
ENSMUSG00000079478	Sssca1	1500016H19Rik C184L	0.360703	4.09608	2.28296	0.0287119	0.242417	-4.10062	56390	Sjogren's syndrome/scleroderma autoantigen 1 homolog (human)	19	5728088	5731732	-
ENSMUSG00000027099	Mtx2	1500012G02Rik	0.406646	3.92374	2.28213	0.0287659	0.242683	-4.02066	53375	metaxin 2	2	74663860	74716488	+
ENSMUSG00000086609	5830432E09Rik		0.723157	1.23542	2.28139	0.0288142	0.242888	-3.47899		RIKEN cDNA 5830432E09 gene	7	142827614	142843997	-
ENSMUSG00000039738	Slx4	AI256635 AI426760 Btbd12 D16Bwg1016e	0.693018	2.47129	2.28079	0.0288537	0.242888	-3.73428	52864	SLX4 structure-specific endonuclease subunit homolog (S. cerevisiae)	16	3979105	4003770	-
ENSMUSG00000024937	Ehbp1l1		-0.529258	2.30541	-2.28073	0.0288576	0.242888	-3.75065	114601	EH domain binding protein 1-like 1	19	5707376	5726317	-
ENSMUSG00000030518	Fam189a1	5730507A09Rik AW047451	0.690139	1.86738	2.27842	0.029009	0.243973	-3.67119	70638	family with sequence similarity 189, member A1	7	71900982	72301456	-
ENSMUSG00000037112	Sik2		-0.539814	3.48317	-2.27787	0.0290451	0.244087	-3.84484	235344	salt inducible kinase 2	9	50700906	50817178	-
ENSMUSG00000071659	Hnrnpul2	1110031M08Rik AI465155 Hnrpul2	-0.272645	6.33558	-2.27678	0.0291172	0.244303	-4.4273	68693	heterogeneous nuclear ribonucleoprotein U-like 2	19	8893891	8908632	+
ENSMUSG00000037236	Matr3	1110061A14Rik 2810017I02Rik AI841759 AW555618 D030046F20Rik mKIAA0723	-0.221413	6.22646	-2.2767	0.0291226	0.244303	-4.36039	17184	matrin 3	18	35721812	35751699	+
ENSMUSG00000021895	Arhgef3	1200004I24Rik 9830169H03Rik C76747	0.460946	3.95737	2.27646	0.0291385	0.244303	-3.95774	71704	Rho guanine nucleotide exchange factor (GEF) 3	14	28051225	28217090	+
ENSMUSG00000035011	Zbtb7a	9030619K07Rik 9130006G12Rik AI452336 FBI-1 Lrf Pokemon Zbtb7	0.317429	6.27378	2.27547	0.0292039	0.244662	-4.42152	16969	zinc finger and BTB domain containing 7a	10	80597965	80615740	+
ENSMUSG00000041712	Ubr7	5730410I19Rik AA589405 AW557761	-0.434643	3.47139	-2.27456	0.0292644	0.244979	-3.94752	66622	ubiquitin protein ligase E3 component n-recognin 7 (putative)	12	103996177	104015911	+
ENSMUSG00000029673	Auts2		0.253228	5.76338	2.27355	0.0293314	0.24525	-4.31333	319974	autism susceptibility candidate 2	5	131913205	133019214	-
ENSMUSG00000035696	Rnf38	1700065B19Rik 2610202O07Rik AA673263 Oip1	-0.214586	6.67273	-2.27339	0.0293421	0.24525	-4.47758	73469	ring finger protein 38	4	44139082	44246661	-
ENSMUSG00000035828	Pim3		0.681568	2.04476	2.27091	0.029507	0.246438	-3.646	223775	proviral integration site 3	15	88692616	88696150	+
ENSMUSG00000051185	Fam174a	2310044D20Rik Fam174 Naa6 Tmem157	-0.477143	4.45909	-2.26924	0.0296189	0.246994	-4.01205	67698	family with sequence similarity 174, member A	1	97210205	97231861	+
ENSMUSG00000018405	Mrm1		0.582906	3.06639	2.26918	0.0296231	0.246994	-3.74739	217038	mitochondrial rRNA methyltransferase 1 homolog (S. cerevisiae)	11	84626563	84633017	-
ENSMUSG00000022742	Cpox	CPX Cpo HCP	-0.413466	5.47503	-2.2689	0.0296421	0.246994	-4.13275	12892	coproporphyrinogen oxidase	16	58670321	58680504	+
ENSMUSG00000001036	Epn2	9530051D10Rik AA536924 Ibp2	-0.233827	6.10225	-2.26816	0.0296916	0.247217	-4.28319	13855	epsin 2	11	61330751	61393187	-
ENSMUSG00000021798	Ldb3	AW742271 PDLIM6 ZASP	0.538662	3.57126	2.26707	0.0297648	0.24738	-4.03348	24131	LIM domain binding 3	14	35339885	35401867	-
ENSMUSG00000024304	Cdh2	CDHN N-cadherin Ncad	-0.347323	6.20778	-2.26686	0.0297792	0.24738	-4.38887	12558	cadherin 2	18	16747386	16967755	-
ENSMUSG00000029250	Polr2b		-0.271353	5.75955	-2.26679	0.0297835	0.24738	-4.34473	231329	polymerase (RNA) II (DNA directed) polypeptide B	5	77739172	77778349	+
ENSMUSG00000021770	Samd8	1110053F04Rik 1700010P07Rik	0.247287	6.52886	2.2665	0.0298033	0.24738	-4.28753	67630	sterile alpha motif domain containing 8	14	22569753	22617947	+
ENSMUSG00000024970	AI846148	1700105P06Rik	-0.614373	1.57969	-2.26617	0.0298255	0.24738	-3.65196	68229	expressed sequence AI846148	19	7430954	7457516	-
ENSMUSG00000022234	Cct5	Ccte TCPE mKIAA0098	-0.254469	5.52086	-2.2658	0.0298503	0.247396	-4.35292	12465	chaperonin containing Tcp1, subunit 5 (epsilon)	15	31520555	31531602	-
ENSMUSG00000010307	Tmem86a	1810054O13Rik AI414959 AW742698	-0.681991	1.71262	-2.26535	0.0298809	0.247461	-3.72716	67893	transmembrane protein 86A	7	54306010	54310146	+
ENSMUSG00000039252	Lgi2		0.295162	5.74068	2.26444	0.0299422	0.247778	-4.45003	246316	leucine-rich repeat LGI family, member 2	5	52924758	52957542	-
ENSMUSG00000019899	Lama2	5830440B04 dy mKIAA4087 mer merosin	0.352077	5.46635	2.26355	0.0300027	0.248089	-4.29272	16773	laminin, alpha 2	10	26701094	27336748	-
ENSMUSG00000045427	Hnrnph2	DXHXS1271E Ftp-3 Ftp3 H' HNRNP Hnrph2	-0.376085	4.87742	-2.26207	0.0301034	0.248732	-4.10527	56258	heterogeneous nuclear ribonucleoprotein H2	X	131135718	131141599	+
ENSMUSG00000031311	Nono	AA407051 AV149256 NRB54 P54NRB nonA	-0.256906	6.00509	-2.26047	0.0302125	0.249443	-4.36937	53610	non-POU-domain-containing, octamer binding protein	X	98624657	98643930	+
ENSMUSG00000047658	Gal3st3		0.586521	1.80898	2.2584	0.0303538	0.250419	-3.68504	545276	galactose-3-O-sulfotransferase 3	19	5298331	5308738	+
ENSMUSG00000057378	Ryr3	AI851294 C230090H21 RYR-3	-0.599161	3.05033	-2.25628	0.0304994	0.251428	-3.81974	20192	ryanodine receptor 3	2	112471512	113057253	-
ENSMUSG00000058355	Abce1	C79080 Oabp RLI RNS41 Rnaseli	-0.273268	5.89336	-2.25542	0.0305589	0.251703	-4.36902	24015	ATP-binding cassette, sub-family E (OABP), member 1	8	82207341	82235639	-
ENSMUSG00000037808	Fam76b	2810485I05Rik C78303	-0.687434	2.70393	-2.25512	0.0305793	0.251703	-3.72546	72826	family with sequence similarity 76, member B	9	13632160	13650985	+
ENSMUSG00000035642	1810020D17Rik	1810037D19Rik LI2	0.689764	1.747	2.25478	0.0306025	0.251703	-3.6728	66273	RIKEN cDNA 1810020D17 gene	7	104698844	104728007	-
ENSMUSG00000046032	Snx12	2610001F05Rik AW045757 SDP8	-0.292703	6.8152	-2.25441	0.0306284	0.251725	-4.62233	55988	sorting nexin 12	X	98293125	98417902	-
ENSMUSG00000056413	Adap1		0.329258	3.46156	2.25346	0.0306941	0.251786	-4.13119	231821	ArfGAP with dual PH domains 1	5	139747830	139801576	-
ENSMUSG00000026425	Srgap2	9930124L22Rik AI448945 FBP2 Fnbp2 srGAP3	0.311374	4.56368	2.25311	0.0307185	0.251786	-4.18139	14270	SLIT-ROBO Rho GTPase activating protein 2	1	133181828	133423938	-
ENSMUSG00000023961	Enpp4		-0.321737	5.06827	-2.25309	0.0307194	0.251786	-4.23752	224794	ectonucleotide pyrophosphatase/phosphodiesterase 4	17	44233257	44242758	-
ENSMUSG00000045215	Asxl3		0.41469	4.48727	2.25296	0.0307289	0.251786	-4.07339	211961	additional sex combs like 3 (Drosophila)	18	22503384	22688728	+
ENSMUSG00000085873	Gm12750		0.589633	2.71799	2.25256	0.0307561	0.251818	-3.78334		predicted gene 12750	4	109076399	109078760	-
ENSMUSG00000020776	Fbf1		0.596656	1.62377	2.25013	0.0309252	0.252864	-3.72397	217335	Fas (TNFRSF6) binding factor 1	11	116003599	116029480	-
ENSMUSG00000054517	Trim65		0.615187	2.49619	2.25006	0.0309305	0.252864	-3.74838	338364	tripartite motif-containing 65	11	115983160	115992442	-
ENSMUSG00000006373	Pgrmc1	AA415812 HPR6.6 PPMR Vema	-0.267383	5.30884	-2.24935	0.0309798	0.253064	-4.1986	53328	progesterone receptor membrane component 1	X	34138201	34146074	+
ENSMUSG00000020941	Map3k14	Nik aly	1.10877	1.80418	2.24898	0.0310055	0.253064	-3.60417	53859	mitogen-activated protein kinase kinase kinase 14	11	103081076	103128786	-
ENSMUSG00000056856	Jakmip3	6330417G02Rik AI593226 mKIAA4091	-0.471919	3.9363	-2.2487	0.0310251	0.253064	-3.95439	74004	janus kinase and microtubule interacting protein 3	7	146132413	146269875	+
ENSMUSG00000027394	Ttl	2410003M22Rik 2700049H19Rik AI848570	0.194078	6.96292	2.24832	0.031052	0.253093	-4.6178	69737	tubulin tyrosine ligase	2	128891678	128922019	+
ENSMUSG00000004936	Map2k1	MAPKK1 MEKK1 Mek1 Prkmk1	-0.26931	6.38255	-2.24591	0.031221	0.254262	-4.45381	26395	mitogen-activated protein kinase kinase 1	9	64033577	64101438	-
ENSMUSG00000055022	Cntn1	AW495098 CNTN F3cam	0.246667	9.2764	2.24533	0.0312613	0.254262	-4.73144	12805	contactin 1	15	91881596	92172398	+
ENSMUSG00000031644	Nek1	D8Ertd790e kat	0.261263	6.68211	2.24527	0.0312659	0.254262	-4.50468	18004	NIMA (never in mitosis gene a)-related expressed kinase 1	8	63471992	63610143	+
ENSMUSG00000046186	Cd109		-0.615312	2.22183	-2.24438	0.0313283	0.254552	-3.7291	235505	CD109 antigen	9	78463353	78564060	+
ENSMUSG00000027001	Dusp19	5930436K22Rik C79103 SKRP1 TS-DSP1	0.568782	3.61699	2.24409	0.0313486	0.254552	-3.85065	68082	dual specificity phosphatase 19	2	80457202	80472518	+
ENSMUSG00000030105	Arl8b	2610313E07Rik 3100002J04Rik Arl10c gie1	-0.187966	7.44553	-2.24359	0.0313843	0.25465	-4.62316	67166	ADP-ribosylation factor-like 8B	6	108733053	108773717	+
ENSMUSG00000022124	Fbxl3	AU041772 AW212966 FBK Fbl3a Fbxl3a Ovtm	-0.239806	6.0953	-2.24193	0.0315017	0.255412	-4.40801	50789	F-box and leucine-rich repeat protein 3	14	103479456	103498783	-
ENSMUSG00000029661	Col1a2	AA960264 AI325291 Col1a-2 Cola-2 Cola2 oim	0.391558	7.74014	2.2405	0.0316032	0.256042	-4.68625	12843	collagen, type I, alpha 2	6	4454814	4491543	+
ENSMUSG00000007440	Pcdha4		-0.21656	9.03847	-2.24009	0.0316325	0.256089	-4.7522	116731	protocadherin alpha 4	18	37089939	37347311	+
ENSMUSG00000008590	Htr3b	5-HT3B	-0.476312	3.79218	-2.23972	0.0316588	0.25611	-4.012	57014	5-hydroxytryptamine (serotonin) receptor 3B	9	48743113	48773095	-
ENSMUSG00000050299	Gm9843	MNSFbeta	0.408856	3.03988	2.2388	0.0317241	0.256276	-3.87172	14109	predicted gene 9843	16	76403454	76403957	-
ENSMUSG00000025978	Rftn2	2700010E02Rik 3222401M22Rik	0.632562	3.30093	2.23836	0.0317554	0.256276	-3.84905	74013	raftlin family member 2	1	55227003	55283626	-
ENSMUSG00000064293	Cntn4		0.559766	3.80768	2.23821	0.031766	0.256276	-3.88761	269784	contactin 4	6	105627654	106649304	+
ENSMUSG00000027455	Nsfl1c		-0.373258	2.82271	-2.23793	0.0317863	0.256276	-3.94761	386649	NSFL1 (p97) cofactor (p47)	2	151319918	151337150	+
ENSMUSG00000047635	2810006K23Rik		-0.695335	2.7611	-2.23745	0.0318202	0.256276	-3.82069	72650	RIKEN cDNA 2810006K23 gene	5	124778098	124791853	+
ENSMUSG00000025234	Arih1	AU021774 Ari Ari1 Hari Hhari Ubch7bp Uip77	-0.209053	7.31301	-2.23744	0.0318214	0.256276	-4.63056	23806	ariadne ubiquitin-conjugating enzyme E2 binding protein homolog 1 (Drosophila)	9	59236065	59334425	-
ENSMUSG00000028243	Ubxn2b	3110003A22Rik 6430407D20Rik AI451665 p37	-0.483349	4.73824	-2.23652	0.0318874	0.256616	-4.17137	68053	UBX domain protein 2B	4	6118245	6148835	+
ENSMUSG00000072641	Cux2		-1.06167	2.86856	-2.23584	0.0319356	0.256814	-3.59066		cut-like homeobox 2	5	122308562	122308977	-
ENSMUSG00000037419	Endod1	2210414F18Rik 2310067E08Rik C85344	0.211297	6.93218	2.23499	0.0319967	0.256991	-4.64476	71946	endonuclease domain containing 1	9	14158434	14185951	-
ENSMUSG00000031537	Ikbkb	AI132552 IKK-2 IKK-beta IKK2 IKK[b] IKKbeta	-0.513843	2.96496	-2.23487	0.0320051	0.256991	-3.90724	16150	inhibitor of kappaB kinase beta	8	23769684	23817061	-
ENSMUSG00000041638	Gcn1l1		0.370788	4.18059	2.23221	0.0321972	0.258341	-4.12182	100861947	GCN1 general control of amino-acid synthesis 1-like 1 (yeast)	5	116015263	116072665	+
ENSMUSG00000030704	Rab6a	2610028L11Rik AA419671 Rab6	-0.196424	8.91782	-2.23048	0.0323221	0.259151	-4.77884	19346	RAB6A, member RAS oncogene family	7	107755924	107789782	+
ENSMUSG00000036377	C530008M17Rik		-0.303408	5.41707	-2.22986	0.0323672	0.259321	-4.3462	320827	RIKEN cDNA C530008M17 gene	5	77086708	77302579	+
ENSMUSG00000008475	Arpc5	5830443F10Rik p16-Arc	-0.217324	6.80343	-2.22937	0.0324032	0.259344	-4.56726	67771	actin related protein 2/3 complex, subunit 5	1	154613672	154622727	+
ENSMUSG00000053012	Krcc1	AA792894	0.377413	3.91718	2.22911	0.0324214	0.259344	-4.11456	57896	lysine-rich coiled-coil 1	6	71221713	71235312	+
ENSMUSG00000038807	Rap1gap2		-0.226118	6.27384	-2.2288	0.032444	0.259344	-4.60376	380711	RAP1 GTPase activating protein 2	11	74196858	74403688	-
ENSMUSG00000020777	Acox1	AI042784 AOX D130055E20Rik	-0.221581	6.54533	-2.2285	0.0324662	0.259344	-4.52502	11430	acyl-Coenzyme A oxidase 1, palmitoyl	11	116033202	116060359	-
ENSMUSG00000056919	4922501C03Rik		-0.381842	4.29291	-2.22817	0.0324899	0.259344	-4.08606	382090	RIKEN cDNA 4922501C03 gene	9	87084408	87150371	-
ENSMUSG00000027805	Pfn2	Pfn	-0.268306	6.11615	-2.22652	0.0326103	0.259932	-4.53187	18645	profilin 2	3	57645817	57651486	-
ENSMUSG00000037370	Enpp1	4833416E15Rik AI428932 C76301 CD203c E-NPP1 Ly-41 M6S1 NPP1 Npps PC-1 Pca Pca-1 Pdnp1 ttw twy	0.375842	5.04548	2.22643	0.0326172	0.259932	-4.21711	18605	ectonucleotide pyrophosphatase/phosphodiesterase 1	10	24357720	24431965	-
ENSMUSG00000028367	Txn1	ADF AW550880 Trx1 Txn	0.231576	8.33274	2.22589	0.0326563	0.259932	-4.68379	22166	thioredoxin 1	4	57956245	57969283	-
ENSMUSG00000020687	Cdc27		-0.230962	7.43789	-2.22585	0.0326596	0.259932	-4.62738	217232	cell division cycle 27 homolog (S. cerevisiae)	11	104364059	104411934	-
ENSMUSG00000049103	Ccr2	Cc-ckr-2 Ccr2a Ccr2b Ckr2 Ckr2a Ckr2b Cmkbr2 mJe-r	-0.71014	2.34511	-2.22384	0.0328069	0.260913	-3.70185	12772	chemokine (C-C motif) receptor 2	9	124016689	124028296	+
ENSMUSG00000024160	Spsb3	2310012N15Rik 3300001M01Rik SSB3 Tce1 mKIAA4204	0.711857	1.81434	2.22211	0.0329344	0.26161	-3.78915	79043	splA/ryanodine receptor domain and SOCS box containing 3	17	25023588	25029097	+
ENSMUSG00000013584	Aldh1a2	AV116159 Aldh1a7 Raldh1 Raldh2	-0.653495	3.16331	-2.22199	0.0329429	0.26161	-4.03522	19378	aldehyde dehydrogenase family 1, subfamily A2	9	71063596	71144050	+
ENSMUSG00000016541	Atxn10	AI325283 C77170 E46 Sca10 TEG-169 Tex169	-0.21805	7.05201	-2.2213	0.0329942	0.261825	-4.58915	54138	ataxin 10	15	85166768	85294266	+
ENSMUSG00000025006	Sorbs1	2310065E01Rik 9530001P15Rik CAP SH3P12 Sh3d5 mKIAA1296	0.203182	6.20285	2.21939	0.0331351	0.262305	-4.5453	20411	sorbin and SH3 domain containing 1	19	40369539	40588269	-
ENSMUSG00000033152	Podxl2		0.605542	1.19687	2.219	0.0331645	0.262305	-3.78284	319655	podocalyxin-like 2	6	88792552	88825038	-
ENSMUSG00000068290	Ddrgk1	1110001I20Rik 2600009E05Rik AI326138 Ufbp1	0.599145	1.9969	2.21896	0.0331671	0.262305	-3.79433	77006	DDRGK domain containing 1	2	130479696	130490395	-
ENSMUSG00000040855	Reps2		-0.215939	7.16141	-2.21864	0.0331911	0.262305	-4.64989	194590	RALBP1 associated Eps domain containing protein 2	X	158849886	159081581	-
ENSMUSG00000050812	AI314180		-0.207129	7.24601	-2.21826	0.0332191	0.262305	-4.66191	230249	expressed sequence AI314180	4	58811783	58925621	-
ENSMUSG00000026211	Obsl1	AW822216	-0.723151	2.66424	-2.21825	0.0332198	0.262305	-3.8196	98733	obscurin-like 1	1	75475885	75503027	-
ENSMUSG00000058571	Gpc6	6720429C22Rik AI480529	-0.319721	6.43666	-2.21818	0.0332253	0.262305	-4.50907	23888	glypican 6	14	117324519	118378751	+
ENSMUSG00000027435	Cd93	6030404G09Rik AA145088 AA4.1 AW555904 C1qr1 C1qrp Ly68	0.321232	5.64069	2.21782	0.0332522	0.262305	-4.26378	17064	CD93 antigen	2	148262376	148269299	-
ENSMUSG00000040565	Btaf1		-0.326886	4.4783	-2.21754	0.0332728	0.262305	-4.21509	107182	BTAF1 RNA polymerase II, B-TFIID transcription factor-associated, (Mot1 homolog, S. cerevisiae)	19	37000569	37088547	+
ENSMUSG00000075470	Alg10b		-0.337315	4.82031	-2.21644	0.0333549	0.262761	-4.23266	380959	asparagine-linked glycosylation 10 homolog B (yeast, alpha-1,2-glucosyltransferase)	15	90054742	90060985	+
ENSMUSG00000022658	Tagln3	2700038H05Rik 2900005O10Rik AI426007 Np25	0.332452	4.88862	2.2158	0.0334024	0.262806	-4.40582	56370	transgelin 3	16	45711343	45724721	-
ENSMUSG00000069806	Cacng7		0.28275	6.08469	2.21567	0.0334123	0.262806	-4.41575	81904	calcium channel, voltage-dependent, gamma subunit 7	7	3333055	3367810	+
ENSMUSG00000054414	Slc30a7	1810059J10Rik 2610034N15Rik 4833428C12Rik AI467242 ZnT-7 ZnT7 Zntl2	-0.372279	4.05803	-2.21527	0.0334422	0.262806	-4.11972	66500	solute carrier family 30 (zinc transporter), member 7	3	115641891	115710324	-
ENSMUSG00000027544	Nfatc2	AI607462 NF-ATc2 NFAT1 NFAT1-D Nfatp	0.846549	1.77218	2.21506	0.0334577	0.262806	-3.71959	18019	nuclear factor of activated T cells, cytoplasmic, calcineurin dependent 2	2	168301910	168427157	-
ENSMUSG00000029053	Prkcz	AI098070 C80388 Pkcz R74924 aPKCzeta zetaPKC	0.406417	3.95731	2.21403	0.0335352	0.263079	-4.0114	18762	protein kinase C, zeta	4	154634238	154735470	-
ENSMUSG00000043673	Kcns3		-0.325173	5.09223	-2.21363	0.0335647	0.263079	-4.27324	238076	potassium voltage-gated channel, delayed-rectifier, subfamily S, member 3	12	11097008	11157648	-
ENSMUSG00000030714	Ccdc101	1700023O11Rik 9530025I05Rik	0.503167	3.02603	2.21362	0.0335654	0.263079	-3.9479	75565	coiled-coil domain containing 101	7	133792823	133816439	+
ENSMUSG00000029686	Cul1		-0.262949	6.38338	-2.21263	0.0336396	0.263469	-4.48143	26965	cullin 1	6	47403397	47476138	+
ENSMUSG00000027663	Zmat3	Wig1	-0.209076	8.42616	-2.21163	0.033715	0.26387	-4.7975	22401	zinc finger matrin type 3	3	32233718	32264600	-
ENSMUSG00000027350	Chgb	Scg-1	0.23192	6.186	2.21059	0.0337937	0.26425	-4.56783	12653	chromogranin B	2	132607014	132620815	+
ENSMUSG00000041124	8430410K20Rik	Msantd4	-0.306101	5.63993	-2.21034	0.0338124	0.26425	-4.38855	78100	RIKEN cDNA 8430410K20 gene	9	4376612	4386861	+
ENSMUSG00000071862	Lrrtm2		-0.339579	6.06243	-2.20653	0.034101	0.266312	-4.45965	107065	leucine rich repeat transmembrane neuronal 2	18	35368665	35374678	-
ENSMUSG00000026249	Serpine2	B230326M24Rik PAI-1 PI-7 PI7 PN-1 Spi4	0.383013	4.73471	2.20572	0.0341629	0.266604	-4.26103	20720	serine (or cysteine) peptidase inhibitor, clade E, member 2	1	79790772	79855271	-
ENSMUSG00000069539	Scyl2		-0.303898	5.60761	-2.20517	0.0342047	0.266737	-4.34183	213326	SCY1-like 2 (S. cerevisiae)	10	89101466	89149030	-
ENSMUSG00000029456	Acad10	2410021P16Rik	0.934249	0.821788	2.20445	0.0342597	0.266974	-3.64123	71985	acyl-Coenzyme A dehydrogenase family, member 10	5	122071035	122110523	-
ENSMUSG00000041926	Rnpep		-0.799795	1.78256	-2.2037	0.0343166	0.267225	-3.76105	215615	arginyl aminopeptidase (aminopeptidase B)	1	137159289	137180661	-
ENSMUSG00000040339	Fam102b		-0.196651	8.44748	-2.20304	0.0343676	0.26743	-4.75857	329739	family with sequence similarity 102, member B	3	108773915	108830525	-
ENSMUSG00000053477	Tcf4	5730422P05Rik ASP-I2 E2-2 E2.2 ITF-2 ITF-2b ITF2 ME2 MITF-2A MITF-2B SEF-2 SEF2 SEF2-1 TFE Tcf-4 bHLHb19	0.308329	5.71667	2.2012	0.0345082	0.268331	-4.47091	21413	transcription factor 4	18	69503800	69847621	+
ENSMUSG00000045103	Dmd	DXSmh7 DXSmh9 Dp427 Dp71 mdx pke	0.227345	7.54396	2.20012	0.0345914	0.268765	-4.62648	13405	dystrophin, muscular dystrophy	X	80194209	82451480	+
ENSMUSG00000031021	Tmem9b	2310004K06Rik AW539847 D7H11orf15 ICRFP703B1614Q5.3	-0.294921	4.61007	-2.19984	0.0346136	0.268765	-4.3486	56786	TMEM9 domain family, member B	7	116879348	116896389	-
ENSMUSG00000008398	Elk3	D430049E23Rik Erp Etrp Net Sap-2	-0.507688	3.56873	-2.19831	0.034731	0.269414	-3.99421	13713	ELK3, member of ETS oncogene family	10	92710159	92773880	-
ENSMUSG00000068617	Efcab1	4930449A16Rik 5430404L10Rik	-0.741107	2.11433	-2.19811	0.034747	0.269414	-3.80243	66793	EF hand calcium binding domain 1	16	14906730	14925972	+
ENSMUSG00000044641	Pard6b	AV025615 Par6b	-0.682205	2.20783	-2.19752	0.0347928	0.269442	-3.93741	58220	par-6 (partitioning defective 6) homolog beta (C. elegans)	2	167906504	167926703	+
ENSMUSG00000004032	Gstm5		-0.285399	3.99365	-2.19742	0.0348004	0.269442	-4.28409	14866	glutathione S-transferase, mu 5	3	107698739	107701604	+
ENSMUSG00000031672	Got2	AL022787 FABP-pm Got-2 mAspAT	0.211684	5.90735	2.19494	0.0349927	0.270737	-4.49831	14719	glutamate oxaloacetate transaminase 2, mitochondrial	8	98388034	98412447	-
ENSMUSG00000024538	Ppic	CyP-20c	0.612073	2.13559	2.1934	0.0351129	0.271473	-3.93083	19038	peptidylprolyl isomerase C	18	53565995	53577661	-
ENSMUSG00000038351	Sgsm2	D630003G22Rik R74628 Rutbc1 mKIAA0397	-0.476438	2.75862	-2.19233	0.0351967	0.271927	-4.05264	97761	small G protein signaling modulator 2	11	74662763	74710562	-
ENSMUSG00000080935	Got2-ps1		0.422618	3.68965	2.18986	0.0353898	0.273223	-4.07277		glutamate oxaloacetate transaminase 2, mitochondrial, pseudogene 1	5	138805488	138806780	-
ENSMUSG00000026458	Ppfia4	1110008G13Rik AI448359 AI852265 C81506	0.453266	2.75606	2.18943	0.0354243	0.273295	-3.96437	68507	protein tyrosine phosphatase, receptor type, f polypeptide (PTPRF), interacting protein (liprin), alpha 4	1	136193360	136229505	-
ENSMUSG00000030029	Lrig1	D6Bwg0781e Img LIG-1	0.457015	2.69907	2.18907	0.0354525	0.273317	-3.91294	16206	leucine-rich repeats and immunoglobulin-like domains 1	6	94554523	94650152	-
ENSMUSG00000028646	Rragc	AU041672 Gtr2 RAGC TIB929 YGR163W	-0.297456	5.08961	-2.18871	0.0354809	0.273342	-4.41937	54170	Ras-related GTP binding C	4	123594689	123614240	+
ENSMUSG00000025981	Coq10b	1500041J02Rik 1700030I21Rik 9530077A17Rik AV002237 AW742641	-0.59686	2.01202	-2.18773	0.0355576	0.273738	-3.78413	67876	coenzyme Q10 homolog B (S. cerevisiae)	1	55109614	55129545	+
ENSMUSG00000081824	BC002163		0.408139	1.91165	2.1865	0.0356549	0.273757	-3.93597		cDNA sequence BC002163	16	42955744	42956064	+
ENSMUSG00000038065	2410066E13Rik	AI448550 B230212L03Rik	-0.219847	6.90218	-2.18627	0.0356735	0.273757	-4.68238	68235	RIKEN cDNA 2410066E13 gene	6	54631734	54653845	+
ENSMUSG00000003039	Fam32a	2510049I19Rik AW822030 OTAG-12 Otag12	-0.296711	4.71423	-2.18624	0.0356755	0.273757	-4.36856	67922	family with sequence similarity 32, member A	8	74743629	74747663	+
ENSMUSG00000042258	Isl1		-0.286372	5.44465	-2.18611	0.0356863	0.273757	-4.36012	16392	ISL1 transcription factor, LIM/homeodomain	13	117088489	117099896	-
ENSMUSG00000058325	Dock1		0.661168	4.07535	2.1861	0.0356865	0.273757	-4.03352	330662	dedicator of cytokinesis 1	7	141862370	142365322	+
ENSMUSG00000029998	Pcyox1	1200015P13Rik AI115532 AI448340 PCL1 Pcly	-0.175644	6.04974	-2.18495	0.0357779	0.274263	-4.60036	66881	prenylcysteine oxidase 1	6	86336000	86347144	-
ENSMUSG00000072623	Zfp9	1810048F22Rik AU016736 Krox-4 Zfp-9 mszf79-2	-0.37062	4.53895	-2.18218	0.0359988	0.275761	-4.38201	22750	zinc finger protein 9	6	118411968	118429338	-
ENSMUSG00000038119	Cdon	CDO Cd0 Orcam	-0.528016	3.36839	-2.18146	0.0360562	0.275811	-4.10434	57810	cell adhesion molecule-related/down-regulated by oncogenes	9	35228713	35315236	+
ENSMUSG00000073295	Nudt11		-0.720052	2.34698	-2.18146	0.0360562	0.275811	-3.80965	102954	nudix (nucleoside diphosphate linked moiety X)-type motif 11	X	5624571	5632228	+
ENSMUSG00000052296	Ppp6r1		0.267026	4.21597	2.18065	0.0361206	0.276024	-4.3432	243819	protein phosphatase 6, regulatory subunit 1	7	4583103	4610552	-
ENSMUSG00000014606	Slc25a11	2310022P18Rik 2oxoc	0.299704	4.72498	2.18047	0.0361351	0.276024	-4.26516	67863	solute carrier family 25 (mitochondrial carrier oxoglutarate carrier), member 11	11	70457698	70460981	-
ENSMUSG00000041598	Cdc42ep4	1500041M20Rik Borg4 CEP4	0.415353	4.34798	2.1795	0.0362126	0.27627	-4.2593	56699	CDC42 effector protein (Rho GTPase binding) 4	11	113588164	113613195	-
ENSMUSG00000071669	Snx29	4933437K13Rik ENSMUSG00000079738 Gm11170 Gm1737 Gm930 Rundc2a	0.449086	2.9074	2.17943	0.0362184	0.27627	-3.9832	74478	sorting nexin 29	16	11405741	11755565	+
ENSMUSG00000052572	Dlg2	A330103J02Rik B230218P12Rik B330007M19Rik Dlgh2 Gm1197 PSD93	0.299058	5.56984	2.17785	0.036346	0.276963	-4.48529	23859	discs, large homolog 2 (Drosophila)	7	97650473	99595513	+
ENSMUSG00000033392	Clasp2	1500004F14Rik 8030404L10Rik C77448 CLASP2beta mKIAA0627	-0.169585	7.53682	-2.17754	0.0363708	0.276963	-4.75911	76499	CLIP associating protein 2	9	113650591	113828815	+
ENSMUSG00000032112	Trappc4	1500017G03Rik AI303617 HSPC172 PTD009 Sbd Sbdn Sdcbp2 TRS23	0.459228	3.01719	2.17735	0.0363859	0.276963	-4.01544	60409	trafficking protein particle complex 4	9	44211844	44215631	-
ENSMUSG00000060206	Zfp462		0.251204	6.37734	2.17639	0.0364635	0.277163	-4.60653	242466	zinc finger protein 462	4	54957920	55096435	+
ENSMUSG00000022246	Rai14	1700008J19Rik 1700020L11Rik Ankycorbin Norpeg mKIAA1334	0.397548	4.34497	2.17627	0.0364733	0.277163	-4.15874	75646	retinoic acid induced 14	15	10498734	10644386	-
ENSMUSG00000038225	Ccdc111		-0.783932	1.94033	-2.17607	0.036489	0.277163	-3.75904	408022	coiled-coil domain containing 111	8	47660933	47702566	-
ENSMUSG00000029309	Sparcl1	Ecm2 Sc1 hevin mast9	0.296347	7.0019	2.17484	0.0365885	0.277581	-4.74524	13602	SPARC-like 1	5	104508130	104543107	-
ENSMUSG00000070047	Fat1	2310038E12Rik AU023433 Fath mFat1	0.284323	6.0435	2.17428	0.0366336	0.277581	-4.56926	14107	FAT tumor suppressor homolog 1 (Drosophila)	8	46035562	46137611	+
ENSMUSG00000039910	Cited2	AI835299 ER154-like Mrg1 Msg2 p35srj	-0.543051	2.34364	-2.17425	0.0366367	0.277581	-3.85068	17684	Cbp/p300-interacting transactivator, with Glu/Asp-rich carboxy-terminal domain, 2	10	17443034	17445479	+
ENSMUSG00000036545	Adamts2		-0.412832	3.61936	-2.1739	0.0366645	0.277581	-4.15427	216725	a disintegrin-like and metallopeptidase (reprolysin type) with thrombospondin type 1 motif, 2	11	50415586	50621075	+
ENSMUSG00000058446	Znrf2		-0.318466	5.80509	-2.17381	0.0366722	0.277581	-4.437	387524	zinc and ring finger 2	6	54766910	54843494	+
ENSMUSG00000032307	Ube2q2		-0.31757	5.61373	-2.17275	0.0367582	0.278037	-4.44251	109161	ubiquitin-conjugating enzyme E2Q (putative) 2	9	54996661	55055336	+
ENSMUSG00000082160	Gm11578		0.455471	2.76111	2.17234	0.0367911	0.278092	-3.96174		predicted gene 11578	1	60649095	60649553	-
ENSMUSG00000003779	Kif20a	AA415432 Rab6kifl	-0.627718	2.34116	-2.17094	0.0369056	0.278762	-3.84104	19348	kinesin family member 20A	18	34784278	34792919	+
ENSMUSG00000038671	Arfrp1	1500006I01Rik AI480700	-0.842051	1.47556	-2.16989	0.0369911	0.279023	-3.85639	76688	ADP-ribosylation factor related protein 1	2	181092395	181100109	-
ENSMUSG00000028820	Sfpq	1110004P21Rik 2810416M14Rik 5730453G22Rik 9030402K04Rik AU021830 D4Ertd314e Gm12940 OTTMUSG00000009329 PSF REP1	-0.273956	5.39127	-2.16989	0.0369916	0.279023	-4.43501	71514	splicing factor proline/glutamine rich (polypyrimidine tract binding protein associated)	4	126698568	126714257	+
ENSMUSG00000006301	Tmbim1	2310061B02Rik AA960455 AU024746 C78899 RECS1 Tmbib1 mKIAA4161	0.323176	4.53713	2.16935	0.0370355	0.279091	-4.41243	69660	transmembrane BAX inhibitor motif containing 1	1	74334821	74352196	-
ENSMUSG00000028226	Mmp16	MT3-MMP Mt3mmp	-0.64206	4.12928	-2.16915	0.0370522	0.279091	-4.07182	17389	matrix metallopeptidase 16	4	17780040	18046292	+
ENSMUSG00000035517	Tdrd7		-0.316052	4.80264	-2.168	0.0371466	0.279607	-4.35372	100121	tudor domain containing 7	4	45978206	46047633	+
ENSMUSG00000025314	Ptprj	AI450271 BET Byp CD148 DEP-1 PTPbeta2 Ptpb2 RPTPJ Scc-1 Scc1	-0.354623	3.93254	-2.16768	0.0371728	0.27961	-4.19733	19271	protein tyrosine phosphatase, receptor type, J	2	90269911	90420804	-
ENSMUSG00000024939	Fam89b	1110021A21Rik MMTV Mtvr2	0.378735	3.69163	2.1669	0.0372366	0.279808	-4.21326	17826	family with sequence similarity 89, member B	19	5728087	5729653	-
ENSMUSG00000004637	Wwox	5330426P09Rik 9030416C10Rik WOX1	0.443149	4.35155	2.16673	0.0372509	0.279808	-4.21367	80707	WW domain-containing oxidoreductase	8	116963555	117876608	+
ENSMUSG00000042032	Mat2b		0.300127	4.79451	2.16569	0.037336	0.279934	-4.33971	108645	methionine adenosyltransferase II, beta	11	40492816	40508705	-
ENSMUSG00000021996	Esd		-0.324577	3.59859	-2.16565	0.0373399	0.279934	-4.12156	100040682	esterase D/formylglutathione hydrolase	14	75132104	75150572	+
ENSMUSG00000072915	Gm12258		-0.733072	2.48143	-2.16558	0.0373452	0.279934	-3.9193		predicted gene 12258	11	58672935	58675458	+
ENSMUSG00000043999	Gpr75		-0.573213	3.64085	-2.16364	0.0375057	0.280777	-4.07417	237716	G protein-coupled receptor 75	11	30785358	30793729	+
ENSMUSG00000010825	Grid2ip		0.908014	1.61929	2.16359	0.0375096	0.280777	-3.74601	170935	glutamate receptor, ionotropic, delta 2 (Grid2) interacting protein 1	5	144119017	144153831	+
ENSMUSG00000038240	Pdss2	5430420P03Rik Gm60 Plmp kd mDLP1	-0.63248	1.87656	-2.16303	0.0375565	0.280934	-3.81656	71365	prenyl (solanesyl) diphosphate synthase, subunit 2	10	42941292	43184688	+
ENSMUSG00000048833	Slc39a9		0.313938	4.87229	2.16248	0.037602	0.280939	-4.44115	328133	solute carrier family 39 (zinc transporter), member 9	12	81745202	81784328	+
ENSMUSG00000034040	Wbscr17		-0.233419	5.1901	-2.16239	0.0376091	0.280939	-4.60742	212996	Williams-Beuren syndrome chromosome region 17 homolog (human)	5	131347952	131783948	-
ENSMUSG00000043067	Dpy19l1		-0.30186	5.73831	-2.16166	0.0376699	0.281199	-4.33798	244745	dpy-19-like 1 (C. elegans)	9	24216220	24307584	-
ENSMUSG00000040795	Iqcc		0.649132	1.83208	2.16053	0.0377642	0.281513	-3.87289	230767	IQ motif containing C	4	129292370	129296343	-
ENSMUSG00000033701	Acbd6	0610010G04Rik 2610100E10Rik	0.760526	2.20958	2.16029	0.037784	0.281513	-3.84482	72482	acyl-Coenzyme A binding domain containing 6	1	157405250	157534363	+
ENSMUSG00000019890	Nts	5033428E16Rik NMN-125 NN NT NT/N NTS1	1.06079	0.955917	2.16022	0.0377899	0.281513	-3.72476	67405	neurotensin	10	101944394	101953052	-
ENSMUSG00000031375	Bgn	BG DSPG1 PG-S1 PGI SLRR1A	-0.405226	7.63811	-2.15951	0.0378488	0.281613	-4.84463	12111	biglycan	X	70728941	70741272	+
ENSMUSG00000025572	Tmc6		0.670656	1.59635	2.15943	0.0378554	0.281613	-3.82144	217353	transmembrane channel-like gene family 6	11	117627302	117643512	-
ENSMUSG00000007207	Stx1a	HPC-1	-0.582803	1.45399	-2.1544	0.0382774	0.284295	-3.81499	20907	syntaxin 1A (brain)	5	135499352	135526970	+
ENSMUSG00000045201	Lrrc3b		-0.499758	3.50325	-2.1542	0.038294	0.284295	-4.09568	218763	leucine rich repeat containing 3B	14	16190033	16271501	-
ENSMUSG00000038506	Dcun1d2		0.349448	4.35271	2.15408	0.0383044	0.284295	-4.32123	102323	DCN1, defective in cullin neddylation 1, domain containing 2 (S. cerevisiae)	8	13255963	13288126	-
ENSMUSG00000044022	Pcdhb21	Pcdhb18 PcdhbU	-0.660061	1.25025	-2.15388	0.038321	0.284295	-3.81241	93892	protocadherin beta 21	18	37673306	37677967	+
ENSMUSG00000071379	Hpcal1	NVP-3 Nvp3 VILIP3 Vnsl3 Vsnl3	-0.351065	4.2443	-2.15356	0.0383484	0.284303	-4.29165	53602	hippocalcin-like 1	12	17697620	17798732	+
ENSMUSG00000040649	Rimklb		0.695231	2.57971	2.1532	0.0383789	0.284335	-3.86577	108653	ribosomal modification protein rimK-like family member B	6	122397314	122436340	-
ENSMUSG00000022064	Pibf1	1700017E21Rik 4930513H15Rik 4933438D16Rik 4933439E17Rik D14Ertd581e	-0.573693	3.53047	-2.15222	0.0384613	0.28475	-3.93203	52023	progesterone immunomodulatory binding factor 1	14	99498652	99653712	+
ENSMUSG00000064080	Fbln2	5730577E14Rik	0.192269	5.73058	2.1516	0.0385142	0.284865	-4.64515	14115	fibulin 2	6	91162449	91222534	+
ENSMUSG00000026672	Optn	4930441O07Rik FIP2 HYPL NRP	-0.416496	3.89796	-2.15142	0.0385294	0.284865	-4.19759	71648	optineurin	2	4941688	4985097	-
ENSMUSG00000046341	Gm11223		-0.458595	4.28623	-2.15044	0.0386123	0.2852	-4.30628		predicted gene 11223	4	69586235	69587205	-
ENSMUSG00000072657	Gm17524		0.640174	2.44076	2.15025	0.0386286	0.2852	-3.89724		predicted gene, 17524	6	148937251	148939953	+
ENSMUSG00000029190	D5Ertd579e		0.194451	6.08927	2.14996	0.0386538	0.2852	-4.6614	320661	DNA segment, Chr 5, ERATO Doi 579, expressed	5	36927437	37087263	-
ENSMUSG00000046573	Lyrm4		0.327147	5.87568	2.14963	0.0386817	0.285212	-4.34772	380840	LYR motif containing 4	13	36070666	36209226	-
ENSMUSG00000031701	Dnaja2	1500017M13Rik 2010206B19Rik DNAJ DNJ3 Dnaj3 HIRIP4 PRO3015 mDj3	-0.262787	6.0875	-2.1477	0.0388458	0.286076	-4.66759	56445	DnaJ (Hsp40) homolog, subfamily A, member 2	8	88061539	88079170	-
ENSMUSG00000020836	Coro6		0.396059	3.92067	2.14705	0.0389011	0.286076	-4.28896	216961	coronin 6	11	77275913	77283986	+
ENSMUSG00000037104	Socs5	1810018L08Rik Cish5 mKIAA0671	0.271418	5.33488	2.14703	0.0389029	0.286076	-4.50573	56468	suppressor of cytokine signaling 5	17	87507019	87536923	+
ENSMUSG00000020087	Tysnd1	1300019N10Rik	0.773947	1.41692	2.14701	0.0389047	0.286076	-3.80185	71767	trypsin domain containing 1	10	61158262	61165521	+
ENSMUSG00000030401	Rtn2	MMS10-P Ms10p NSPLI Nspl1	0.405447	3.27016	2.14665	0.0389359	0.286112	-4.09886	20167	reticulon 2 (Z-band associated protein)	7	19868011	19881513	+
ENSMUSG00000039168	Dap		-0.375805	3.44754	-2.1428	0.0392662	0.288343	-4.09661	223453	death-associated protein	15	31154140	31204093	+
ENSMUSG00000032492	Pth1r	PPR Pthr Pthr1	0.828835	1.21671	2.14237	0.0393034	0.28842	-3.75532	19228	parathyroid hormone 1 receptor	9	110624592	110649649	-
ENSMUSG00000031714	Gab1	AA408973 AW107238	0.235108	6.93263	2.14142	0.0393853	0.288746	-4.73677	14388	growth factor receptor bound protein 2-associated protein 1	8	83288333	83404378	-
ENSMUSG00000028565	Nfia	1110047K16Rik 9430022M17Rik NF1-A NF1A	0.260221	8.88246	2.14124	0.0394012	0.288746	-4.86146	18027	nuclear factor I/A	4	97439425	97868605	+
ENSMUSG00000019876	Pkib	Pkibeta Prkacn2	-0.288805	5.98311	-2.14059	0.039457	0.28887	-4.56576	18768	protein kinase inhibitor beta, cAMP dependent, testis specific	10	57351787	57460918	+
ENSMUSG00000007338	Mrpl49	4833419D18Rik Nof1	-0.444377	3.48199	-2.14043	0.0394714	0.28887	-4.15878	18120	mitochondrial ribosomal protein L49	19	6053630	6057758	-
ENSMUSG00000028975	Pex14	Pex14p R75137	0.511181	2.82895	2.13933	0.0395666	0.289371	-4.03884	56273	peroxisomal biogenesis factor 14	4	148334644	148473985	-
ENSMUSG00000017721	Pigt	2510012P17Rik 4930534E15Rik CGI-06 NDAP Ndap7	-0.35818	4.83161	-2.13566	0.0398865	0.291514	-4.48775	78928	phosphatidylinositol glycan anchor biosynthesis, class T	2	164323020	164333801	+
ENSMUSG00000002221	Paxip1	D5Ertd149e PTIP	-0.363631	4.83391	-2.13396	0.0400348	0.2924	-4.45141	55982	PAX interacting (with transcription-activation domain) protein 1	5	28067207	28117879	-
ENSMUSG00000024570	Rbfa	1110032A13Rik AI595940	0.643389	0.579169	2.13361	0.0400661	0.292431	-3.74752	68731	ribosome binding factor A	18	80389004	80397397	-
ENSMUSG00000048537	Phldb1		0.471126	2.66473	2.13296	0.0401228	0.292648	-4.05309	102693	pleckstrin homology-like domain, family B, member 1	9	44494387	44543281	-
ENSMUSG00000036718	Micall2		0.755156	1.80415	2.13085	0.0403091	0.293809	-3.93542	231830	MICAL-like 2	5	140182647	140212290	-
ENSMUSG00000044912	Syt16		-0.692844	3.15654	-2.13022	0.0403642	0.294012	-4.06201	238266	synaptotagmin XVI	12	75098748	75368903	+
ENSMUSG00000038827	BC026590		-0.350232	4.37943	-2.12875	0.0404944	0.294762	-4.30578	230234	cDNA sequence BC026590	4	56815217	56822473	+
ENSMUSG00000005501	Usp40		0.372509	3.4679	2.12825	0.0405389	0.294888	-4.19181	227334	ubiquitin specific peptidase 40	1	89841696	89905126	-
ENSMUSG00000046447	Camk2n1	1810006K23Rik AI848599 AI891706	0.371482	5.95734	2.12786	0.0405737	0.294943	-4.59757	66259	calcium/calmodulin-dependent protein kinase II inhibitor 1	4	138010229	138016038	+
ENSMUSG00000025656	Arhgef9		-0.266708	6.35875	-2.12727	0.0406261	0.295126	-4.76147	236915	CDC42 guanine nucleotide exchange factor (GEF) 9	X	92244276	92392160	-
ENSMUSG00000032624	Eml4	4930443C24Rik AI644019	-0.445476	3.88225	-2.12641	0.0407021	0.295314	-4.29994	78798	echinoderm microtubule associated protein like 4	17	83750271	83879701	+
ENSMUSG00000064373	Sepp1		0.223981	8.04979	2.12621	0.0407204	0.295314	-4.9058		selenoprotein P, plasma, 1	15	3218547	3230508	+
ENSMUSG00000030499	Kctd15		0.613863	2.95585	2.12605	0.040734	0.295314	-4.04632	233107	potassium channel tetramerisation domain containing 15	7	35424033	35440528	-
ENSMUSG00000074825	Itpripl1	1700041B20Rik	-0.64401	2.93326	-2.1256	0.0407748	0.295413	-4.02827	73338	inositol 1,4,5-triphosphate receptor interacting protein-like 1	2	126964508	126969178	-
ENSMUSG00000050010	Shisa3		-0.30947	5.30659	-2.12484	0.0408426	0.29556	-4.5343	330096	shisa homolog 3 (Xenopus laevis)	5	67999122	68014791	+
ENSMUSG00000022043	Trim35	0710005M05Rik A430106H13Rik AW046487 HLS5 Mair NC8 mKIAA1098	-0.215282	5.92421	-2.12476	0.0408497	0.29556	-4.709	66854	tripartite motif-containing 35	14	66915868	66930261	+
ENSMUSG00000042581	Thsd7b		-0.663788	2.59115	-2.12346	0.0409653	0.295978	-4.02289	210417	thrombospondin, type I, domain containing 7B	1	131169879	132115855	+
ENSMUSG00000033306	Lpp		0.230615	6.5881	2.12324	0.0409849	0.295978	-4.71479	210126	LIM domain containing preferred translocation partner in lipoma	16	24393436	24992662	+
ENSMUSG00000028849	Mtap7d1		0.269522	5.05714	2.12283	0.041022	0.295978	-4.63649	245877	microtubule-associated protein 7 domain containing 1	4	125909411	125933587	-
ENSMUSG00000023030	Slc11a2	DCT1 DMT1 Nramp2 mk van	0.363794	4.19798	2.12259	0.0410439	0.295978	-4.3391	18174	solute carrier family 11 (proton-coupled divalent metal ion transporters), member 2	15	100218329	100255503	-
ENSMUSG00000001542	Ell2		0.338818	4.86366	2.12244	0.0410573	0.295978	-4.38679	192657	elongation factor RNA polymerase II 2	13	75844932	75909804	+
ENSMUSG00000028048	Gba	GBA1 GC GCase GLUC betaGC	0.452815	3.87148	2.12181	0.0411136	0.295978	-4.29428	14466	glucosidase, beta, acid	3	89006850	89012603	+
ENSMUSG00000075591	Gm10874		0.407768	3.7063	2.12141	0.0411493	0.295978	-4.1963		predicted gene 10874	5	138804947	138829515	+
ENSMUSG00000055027	Smyd1	4632404M21Rik Bop C78565 Zmynd18	-0.657317	3.15698	-2.12128	0.0411611	0.295978	-4.0669	12180	SET and MYND domain containing 1	6	71163934	71272227	-
ENSMUSG00000020524	Gria1	2900051M01Rik Glr-1 Glr1 GluA1 GluR-A GluRA Glur-1 Glur1 HIPA1 gluR-K1	-0.419641	3.5491	-2.12122	0.0411661	0.295978	-4.21695	14799	glutamate receptor, ionotropic, AMPA1 (alpha 1)	11	56824889	57143746	+
ENSMUSG00000018379	Srsf1		-0.263032	5.86827	-2.12106	0.041181	0.295978	-4.607	110809	serine/arginine-rich splicing factor 1	11	87860875	87867257	+
ENSMUSG00000040877	Wdr25		0.753676	1.00192	2.12003	0.0412734	0.296358	-3.89265	212198	WD repeat domain 25	12	110132482	110266662	+
ENSMUSG00000002546	Golga2	AW555139 GM130 mKIAA4150	0.275041	4.54055	2.11986	0.0412885	0.296358	-4.39488	99412	golgi autoantigen, golgin subfamily a, 2	2	32142904	32163441	+
ENSMUSG00000042842	Serpinb6b	NK13 Spi12 ovalbumin	0.866725	1.12231	2.11933	0.0413369	0.296508	-3.80454	20708	serine (or cysteine) peptidase inhibitor, clade B, member 6b	13	33057078	33070936	+
ENSMUSG00000031227	Magee1		-0.210557	6.83813	-2.11867	0.0413966	0.296551	-4.74419	107528	melanoma antigen, family E, 1	X	102315735	102319248	+
ENSMUSG00000044071	Fam19a2		0.344996	3.9227	2.11838	0.0414226	0.296551	-4.31304	268354	family with sequence similarity 19, member A2	10	122701132	123178032	+
ENSMUSG00000040928	S100pbp	4930429A08Rik AI851343 S100pbpr	-0.311983	4.8992	-2.11835	0.0414251	0.296551	-4.58114	74648	S100P binding protein	4	128825249	128866971	-
ENSMUSG00000072825	AW555464		-0.205054	6.14883	-2.11779	0.0414757	0.296717	-4.78625	217882	expressed sequence AW555464	12	113960385	113984802	+
ENSMUSG00000033147	Slc22a15		-0.454082	3.29317	-2.11654	0.0415889	0.297289	-4.10969	242126	solute carrier family 22 (organic anion/cation transporter), member 15	3	101659701	101728376	-
ENSMUSG00000040410	Fbxl4		-0.538503	3.17149	-2.1163	0.0416106	0.297289	-4.07819	269514	F-box and leucine-rich repeat protein 4	4	22284690	22361238	+
ENSMUSG00000070866	Zfp804a		0.351036	5.23329	2.11589	0.0416479	0.297338	-4.51295	241514	zinc finger protein 804A	2	81893379	82100036	+
ENSMUSG00000043535	Setx		-0.237671	6.46131	-2.11556	0.0416779	0.297338	-4.72732	269254	senataxin	2	28979701	29037991	+
ENSMUSG00000032116	Stt3a	AA408947 BB081708 Itm1	-0.250969	5.38665	-2.11525	0.0417063	0.297338	-4.6064	16430	STT3, subunit of the oligosaccharyltransferase complex, homolog A (S. cerevisiae)	9	36538860	36575264	-
ENSMUSG00000020929	Eftud2	116kDa Snrp116 U5-116kD	-0.379306	3.90811	-2.11502	0.0417273	0.297338	-4.30559	20624	elongation factor Tu GTP binding domain containing 2	11	102699787	102742299	-
ENSMUSG00000021501	Caml	AI385748 Camlg	-0.542622	3.58857	-2.11469	0.0417572	0.297355	-4.05969	12328	calcium modulating ligand	13	55724366	55733772	+
ENSMUSG00000055480	Zfp458		0.500302	3.24782	2.113	0.041911	0.298196	-4.12738	238690	zinc finger protein 458	13	67355854	67370004	-
ENSMUSG00000023892	Zfp51	Zfp-51 mszf92 zfec12	-0.490087	3.47807	-2.11279	0.0419303	0.298196	-4.10603	22709	zinc finger protein 51	17	21587316	21602555	+
ENSMUSG00000022587	Ly6e	9804 Ly67 RIG-E Sca-2 TSA-1 Tsa1	-0.299121	5.06872	-2.11195	0.0420071	0.298546	-4.60999	17069	lymphocyte antigen 6 complex, locus E	15	74785481	74790335	+
ENSMUSG00000033720	Sfxn5	C230001H08Rik	0.585797	3.59959	2.11089	0.0421043	0.29904	-4.05339	94282	sideroflexin 5	6	85163045	85283416	-
ENSMUSG00000000811	Txnrd3		-0.547967	2.11857	-2.11045	0.0421446	0.29913	-3.92799		thioredoxin reductase 3	6	89593982	89625523	+
ENSMUSG00000085306	Gm16750		0.231546	6.34899	2.1098	0.0422046	0.299318	-4.76989		predicted gene, 16750	1	34222701	34235118	-
ENSMUSG00000029598	Plbd2	1300012G16Rik AU019810 P76	0.183977	6.63994	2.10956	0.0422265	0.299318	-4.83858	71772	phospholipase B domain containing 2	5	120933291	120953634	-
ENSMUSG00000025321	Itgb8		0.21897	5.90409	2.10911	0.0422684	0.29942	-4.72323	320910	integrin beta 8	12	120396495	120477275	-
ENSMUSG00000020019	Ntn4		0.560895	2.02496	2.10824	0.0423482	0.299788	-3.96134	57764	netrin 4	10	93103426	93209952	+
ENSMUSG00000022865	Cxadr	2610206D03Rik AU016810 AW553441 CAR MCAR MCVADR	-0.785791	2.62956	-2.1077	0.0423976	0.299838	-4.09207	13052	coxsackie virus and adenovirus receptor	16	78301741	78360030	+
ENSMUSG00000047155	Cyp4x1	A230025G20 CYP_a Cyp4a28-ps	-0.385769	4.17486	-2.10756	0.0424105	0.299838	-4.36227	81906	cytochrome P450, family 4, subfamily x, polypeptide 1	4	114778928	114806886	-
ENSMUSG00000019846	Lama4		0.332682	4.99572	2.10594	0.0425609	0.300705	-4.56349	16775	laminin, alpha 4	10	38685321	38829994	+
ENSMUSG00000027804	Ppid	4930564J03Rik CYP-40 Ppidl Ppif	-0.484621	3.87107	-2.10522	0.0426272	0.300919	-4.15451	67738	peptidylprolyl isomerase D (cyclophilin D)	3	79395264	79407572	+
ENSMUSG00000025475	Gpr123	2900059M17Rik D7Ertd680e	-0.731079	2.92018	-2.10501	0.0426469	0.300919	-4.14202	52389	G protein-coupled receptor 123	7	147020073	147063987	+
ENSMUSG00000029142	Mrpl33	0610009M10Rik L33mt MRP-L33	-0.612757	2.2944	-2.10385	0.0427545	0.301482	-3.98082	66845	mitochondrial ribosomal protein L33	5	31899308	32004345	+
ENSMUSG00000074030	Exoc8		0.558049	4.23782	2.10293	0.0428402	0.301694	-4.31809	102058	exocyst complex component 8	8	127414200	127421605	-
ENSMUSG00000039109	F13a1	1200014I03Rik AI462306 F13a	-0.67627	2.83189	-2.10293	0.0428404	0.301694	-4.00258	74145	coagulation factor XIII, A1 subunit	13	36959047	37142113	-
ENSMUSG00000020917	Acly		-0.187862	8.18489	-2.10253	0.0428771	0.301757	-4.98202	104112	ATP citrate lyase	11	100337667	100389314	-
ENSMUSG00000029326	Enoph1	2310057D15Rik BB183658 C81437	-0.395308	3.90137	-2.10051	0.0430662	0.302891	-4.25869	67870	enolase-phosphatase 1	5	100469013	100497781	+
ENSMUSG00000027803	Wwtr1	2310058J06Rik 2610021I22Rik C78399 Taz	0.342592	5.44566	2.09994	0.0431193	0.302974	-4.52483	97064	WW domain containing transcription regulator 1	3	57259571	57379832	-
ENSMUSG00000031969	Acad8	2310016C19Rik AI786953	-0.550915	3.1259	-2.09978	0.043134	0.302974	-4.15036	66948	acyl-Coenzyme A dehydrogenase family, member 8	9	26781720	26807151	-
ENSMUSG00000019143	Hars2	4631412B19Rik AI593507 HARSR HO3 Harsl	-0.533631	2.60034	-2.09914	0.043194	0.303198	-4.07007	70791	histidyl-tRNA synthetase 2, mitochondrial (putative)	18	36942662	36952216	+
ENSMUSG00000026173	Plcd4	4921507K24Rik	-0.34589	4.28636	-2.09832	0.0432713	0.303544	-4.35881	18802	phospholipase C, delta 4	1	74589462	74614368	+
ENSMUSG00000039533	Mmd2	4930518M15Rik C88001	-0.328604	4.81038	-2.09721	0.0433761	0.304082	-4.42321	75104	monocyte to macrophage differentiation-associated 2	5	143038319	143084754	-
ENSMUSG00000033855	Ston1	4921524J06Rik C86231 Salf Sblf	0.659589	2.29027	2.0957	0.0435185	0.304776	-4.16758	77057	stonin 1	17	88997024	89061926	+
ENSMUSG00000056004	9330182L06Rik		-0.325789	5.42145	-2.09537	0.0435493	0.304776	-4.51792	231014	RIKEN cDNA 9330182L06 gene	5	9266118	9481825	+
ENSMUSG00000041078	Grid1	GluRdelta1	-0.484397	2.64872	-2.09526	0.0435595	0.304776	-4.01911	14803	glutamate receptor, ionotropic, delta 1	14	35633011	36396565	+
ENSMUSG00000036023	Parp2	ARTD2 Adprt2 Adprtl2 Aspartl2 C78626 PARP-2	0.508333	2.9155	2.09325	0.0437499	0.30591	-4.11296	11546	poly (ADP-ribose) polymerase family, member 2	14	51427621	51440975	+
ENSMUSG00000026879	Gsn		0.336938	4.76783	2.09214	0.0438555	0.306451	-4.50035	227753	gelsolin	2	35111927	35163420	+
ENSMUSG00000020430	Pes1		0.464627	3.03454	2.0909	0.0439732	0.306758	-4.08398	64934	pescadillo homolog 1, containing BRCT domain (zebrafish)	11	3863978	3880007	+
ENSMUSG00000004929	Thop1	AI131655 AI327041 EP24.15	0.458721	2.71885	2.09087	0.0439762	0.306758	-4.17044	50492	thimet oligopeptidase 1	10	80532780	80545304	+
ENSMUSG00000040152	Thbs1	TSP-1 TSP1 Thbs-1 tbsp1	-0.585057	4.68382	-2.09042	0.0440189	0.306758	-4.59214	21825	thrombospondin 1	2	117937612	117952869	+
ENSMUSG00000024109	Nrxn1	1700062G21Rik 9330127H16Rik A230068P09Rik mKIAA0578	-0.22097	8.83581	-2.09022	0.0440382	0.306758	-5.01147	18189	neurexin I	17	90432984	91492145	-
ENSMUSG00000024759	Atl3		-0.200154	8.71149	-2.09019	0.0440412	0.306758	-5.03108	109168	atlastin GTPase 3	19	7568530	7613098	+
ENSMUSG00000037149	Ddx1		-0.250633	5.35598	-2.08949	0.044108	0.307011	-4.63177	104721	DEAD (Asp-Glu-Ala-Asp) box polypeptide 1	12	13226114	13256019	-
ENSMUSG00000022771	Ppil2	0610009L05Rik 1700016N17Rik 4921520K19Rik 4930511F14Rik AA589416 C130078A06Rik	-0.293101	3.61444	-2.08921	0.0441343	0.307011	-4.34214	66053	peptidylprolyl isomerase (cyclophilin)-like 2	16	17086648	17111350	-
ENSMUSG00000021054	Sgpp1	AI463453 SPP SPP1 Spph1	-0.22082	7.48922	-2.08721	0.044326	0.308147	-4.90096	81535	sphingosine-1-phosphate phosphatase 1	12	76815235	76836716	-
ENSMUSG00000000563	Atp5f1	C76477	-0.284211	4.76391	-2.08656	0.044389	0.308307	-4.48332	11950	ATP synthase, H+ transporting, mitochondrial F0 complex, subunit B1	3	105745616	105763017	-
ENSMUSG00000052751	Repin1	AI425994 Ap4 E430037F08Rik Zfp-464 Zfp464	0.47772	2.47439	2.08638	0.0444059	0.308307	-4.0417	58887	replication initiator 1	6	48543882	48549081	+
ENSMUSG00000052949	Rnf157		0.172538	7.71023	2.08592	0.0444503	0.308417	-5.03095	217340	ring finger protein 157	11	116197667	116274346	-
ENSMUSG00000024234	Mtpap	0610027A18Rik AW551379 Papd1	0.603284	3.49364	2.08536	0.0445043	0.308594	-4.13669	67440	mitochondrial poly(A) polymerase	18	4375590	4397328	+
ENSMUSG00000019891	Dcbld1	4631413K11Rik	-0.434886	2.67752	-2.08501	0.0445374	0.308626	-4.14738	66686	discoidin, CUB and LCCL domain containing 1	10	51953425	52041184	+
ENSMUSG00000020038	Cry1	AU020726 AU021000 Phll1	-0.676472	2.23362	-2.08421	0.0446149	0.308965	-3.99618	12952	cryptochrome 1 (photolyase-like)	10	84594447	84647799	-
ENSMUSG00000027199	Gatm	1810003P21Rik AI314789 AT	0.244475	7.03649	2.08176	0.0448519	0.310407	-4.84832	67092	glycine amidinotransferase (L-arginine:glycine amidinotransferase)	2	122420203	122437039	-
ENSMUSG00000037747	Phyhipl	4921522K17Rik AI267048	0.234169	5.88289	2.08108	0.0449182	0.310493	-4.78144	70911	phytanoyl-CoA hydroxylase interacting protein-like	10	70020430	70118713	-
ENSMUSG00000048154	Mll2		0.295869	7.00797	2.08104	0.0449217	0.310493	-4.86578	381022	myeloid/lymphoid or mixed-lineage leukemia 2	15	98662100	98701614	-
ENSMUSG00000033900	Mtap9		-0.263139	6.3002	-2.08029	0.044995	0.310531	-4.80087	213582	microtubule-associated protein 9	3	82161994	82199190	+
ENSMUSG00000023800	Tiam2	3000002F19Rik STEF mKIAA2016	0.420172	3.0052	2.08025	0.0449989	0.310531	-4.21006	24001	T cell lymphoma invasion and metastasis 2	17	3326573	3519397	+
ENSMUSG00000057130	Txnl4a	D18Wsu98e Dim1 ENSMUSG00000057130 Txnl4 U5-15kD U5-15kDa	0.482888	3.81301	2.0801	0.0450133	0.310531	-4.27337	27366	thioredoxin-like 4A	18	80403534	80420272	+
ENSMUSG00000035960	Apex1	APE Apex HAP1 Ref-1	0.446323	2.88121	2.07955	0.0450669	0.310703	-4.19585	11792	apurinic/apyrimidinic endonuclease 1	14	51544643	51546814	+
ENSMUSG00000028138	Adh5	Adh-5 Adh3 GSNOR	0.331268	4.40753	2.07926	0.0450955	0.310703	-4.42552	11532	alcohol dehydrogenase 5 (class III), chi polypeptide	3	138106057	138118463	+
ENSMUSG00000020778	2310004N24Rik	2310004N24Rik	0.46127	2.18001	2.07827	0.0451917	0.311168	-4.13437	69535	RIKEN cDNA 2310004N24 gene	11	116060169	116076632	+
ENSMUSG00000026618	Iars2		-0.211043	6.75984	-2.07787	0.0452308	0.311239	-4.85384	381314	isoleucine-tRNA synthetase 2, mitochondrial	1	187108605	187153275	-
ENSMUSG00000018411	Mapt	AI413597 AW045860 Mtapt Tau	-0.195939	7.06422	-2.07609	0.0454053	0.312147	-4.95022	17762	microtubule-associated protein tau	11	104092704	104193404	+
ENSMUSG00000037605	Lphn3		-0.249562	6.67978	-2.07593	0.0454204	0.312147	-4.8155	319387	latrophilin 3	5	81449163	82254158	+
ENSMUSG00000029787	Avl9	5830411G16Rik D730049P16Rik mKIAA0241	-0.227904	6.01833	-2.07509	0.0455026	0.312513	-4.74517	78937	AVL9 homolog (S. cerevisiase)	6	56664921	56711905	+
ENSMUSG00000018381	Abi3	2210414K06Rik AI987680 NESH	0.610925	2.22452	2.07471	0.0455403	0.312573	-4.21019	66610	ABI gene family, member 3	11	95691386	95703790	-
ENSMUSG00000051537	Gm5124		-0.402464	3.82914	-2.07339	0.0456703	0.313267	-4.28152		predicted pseudogene 5124	X	20937991	20941748	+
ENSMUSG00000022090	Pdlim2		0.678703	1.95294	2.07234	0.0457732	0.313774	-3.9976	213019	PDZ and LIM domain 2	14	70564025	70577488	-
ENSMUSG00000030659	Nucb2	AI607786 Calnuc Nefa Nesfatin-1	-0.478542	3.51033	-2.07142	0.0458642	0.314199	-4.12854	53322	nucleobindin 2	7	123647888	123684098	+
ENSMUSG00000070923	Klhl9		-0.192145	7.4754	-2.0708	0.0459258	0.314387	-4.90553	242521	kelch-like 9 (Drosophila)	4	88364196	88368369	-
ENSMUSG00000037174	Elf2	2610036A20Rik A230104O07Rik AW111824 BB183398 EU32 NERF NERF-1A NERF-1B NERF-2	-0.314774	4.56901	-2.07056	0.0459498	0.314387	-4.46915	69257	E74-like factor 2	3	51059153	51144580	-
ENSMUSG00000030772	Dkk3	AW061014 C87148	-0.217372	7.97173	-2.07003	0.0460024	0.314456	-5.0065	50781	dickkopf homolog 3 (Xenopus laevis)	7	119259533	119302571	-
ENSMUSG00000036644	Tbc1d9b	2700008N14Rik AU019384	0.169154	6.77001	2.06969	0.0460358	0.314456	-4.96292	76795	TBC1 domain family, member 9B	11	49944898	49986287	+
ENSMUSG00000008892	Vdac3		-0.383258	4.79576	-2.06946	0.0460588	0.314456	-4.22856	22335	voltage-dependent anion channel 3	8	23687573	23704230	-
ENSMUSG00000027428	Rbbp9	Bog	-0.48152	3.26136	-2.06914	0.0460908	0.314456	-4.29239	26450	retinoblastoma binding protein 9	2	144368001	144376605	-
ENSMUSG00000050705	2310061I04Rik		-0.405907	2.63729	-2.06899	0.0461052	0.314456	-4.2103	69662	RIKEN cDNA 2310061I04 gene	17	36029622	36034376	-
ENSMUSG00000028655	Mfsd2a	1700018O18Rik Mfsd2	0.503046	3.37006	2.06826	0.0461781	0.314696	-4.20753	76574	major facilitator superfamily domain containing 2A	4	122624093	122638431	-
ENSMUSG00000043531	Sorcs1	Sorcs mSorCS	0.357487	5.1296	2.06801	0.0462026	0.314696	-4.55469	58178	VPS10 domain receptor protein SORCS 1	19	50218430	50753102	-
ENSMUSG00000034560	A230046K03Rik		-0.254029	6.39192	-2.06757	0.0462465	0.314696	-4.77604	319277	RIKEN cDNA A230046K03 gene	10	83006686	83059214	+
ENSMUSG00000028173	Wls	5031439A09Rik AI173978 AI987742 Gpr177	-0.422308	3.26857	-2.06724	0.04628	0.314696	-4.21322	68151	wntless homolog (Drosophila)	3	159502701	159598797	+
ENSMUSG00000051236	Msrb3		0.385877	3.9169	2.06669	0.0463348	0.314696	-4.31172	320183	methionine sulfoxide reductase B3	10	120218152	120336157	-
ENSMUSG00000029528	Pxn	AW108311 AW123232 Pax	0.290817	4.07545	2.06658	0.0463452	0.314696	-4.55496	19303	paxillin	5	115956685	116005996	+
ENSMUSG00000029676	Pot1a		-0.430512	4.37665	-2.06633	0.0463704	0.314696	-4.33369	101185	protection of telomeres 1A	6	25693737	25759246	-
ENSMUSG00000020676	Ccl11	Scya11 eotaxin	0.60152	2.15468	2.06601	0.0464026	0.314696	-4.17937	20292	chemokine (C-C motif) ligand 11	11	81871325	81876457	+
ENSMUSG00000063810	Alms1		-0.489006	3.24686	-2.0659	0.0464135	0.314696	-4.14155	236266	Alstrom syndrome 1 homolog (human)	6	85537525	85652747	+
ENSMUSG00000027102	Hoxd8	4921540P06Rik AI047735 Hox-4.3 Hox-5.4	-0.497402	3.75499	-2.06551	0.0464526	0.314696	-4.29347	15437	homeobox D8	2	74542672	74545990	+
ENSMUSG00000022490	Ppp1r1a	0610038N18Rik I-1	0.512446	3.01175	2.06543	0.0464601	0.314696	-4.1324	58200	protein phosphatase 1, regulatory (inhibitor) subunit 1A	15	103360710	103368423	-
ENSMUSG00000029416	Slc15a4		0.556905	2.65758	2.06435	0.0465687	0.315234	-4.14436	100561	solute carrier family 15, member 4	5	128076034	128113267	-
ENSMUSG00000040373	Cacng5		0.3873	4.63605	2.06295	0.0467089	0.315901	-4.43273	140723	calcium channel, voltage-dependent, gamma subunit 5	11	107735919	107776369	-
ENSMUSG00000042814	Mcts2	2400002F11Rik RP23-35I8.12	-0.539186	2.30691	-2.06278	0.0467256	0.315901	-4.1169	66405	malignant T cell amplified sequence 2	2	152512884	152513676	+
ENSMUSG00000024240	Epc1	2400007E14Rik 5730566F07Rik A930032N02Rik	-0.290915	4.70548	-2.06218	0.0467861	0.316113	-4.4974	13831	enhancer of polycomb homolog 1 (Drosophila)	18	6435949	6516106	-
ENSMUSG00000036879	Phkb		-0.32281	4.85522	-2.06179	0.0468256	0.316182	-4.57401	102093	phosphorylase kinase beta	8	88364858	88585275	+
ENSMUSG00000027347	Rasgrp1	Rasgrp	-0.199141	8.63782	-2.06135	0.0468704	0.316287	-5.06392	19419	RAS guanyl releasing protein 1	2	117105729	117168737	-
ENSMUSG00000039601	Rcan2	Csp2 Dscr1l1 MCIP2 ZAKI-4	0.165335	7.26489	2.06014	0.0469925	0.316746	-5.05536	53901	regulator of calcineurin 2	17	43938800	44176465	+
ENSMUSG00000037907	Ankrd13b		0.384088	3.75767	2.06009	0.0469968	0.316746	-4.46463	268445	ankyrin repeat domain 13b	11	77283987	77303180	-
ENSMUSG00000040699	Limd2		-0.573921	2.07063	-2.05954	0.047053	0.316927	-4.09839	632329	LIM domain containing 2	11	106017570	106022174	-
ENSMUSG00000087501	Gm12116		-0.734427	1.58665	-2.0587	0.0471376	0.317299	-3.98919		predicted gene 12116	11	33104055	33121477	+
ENSMUSG00000090602	Gm5611		-0.332667	3.14439	-2.05778	0.047231	0.317731	-4.20769		predicted gene 5611	9	16834489	16835343	+
ENSMUSG00000032802	Srxn1	1700127B04Rik AI854065 AW488194 Npn3 Srx Srx1 TX01	0.264655	5.77896	2.05716	0.0472939	0.317841	-4.88217	76650	sulfiredoxin 1 homolog (S. cerevisiae)	2	151931252	151937112	+
ENSMUSG00000093603	Srsf2	D11Wsu175e MRF-1 Pr264 SC35 Sfrs10 Sfrs2	-0.198758	7.02501	-2.05704	0.0473062	0.317841	-4.92628	20382	Serine/arginine-rich splicing factor 2	11	116711215	116714408	-
ENSMUSG00000032064	Dixdc1		-0.458404	3.73402	-2.05626	0.0473855	0.318177	-4.25814	330938	DIX domain containing 1	9	50470857	50547622	-
ENSMUSG00000049932	H2afx	AW228881 H2A.X H2ax Hist5-2ax gammaH2ax	-0.460538	1.30928	-2.05555	0.0474581	0.318467	-4.04663	15270	H2A histone family, member X	9	44142798	44144154	+
ENSMUSG00000021785	Ngly1	1110002C09Rik PNGase Png1	-0.34526	5.13418	-2.05494	0.0475196	0.318681	-4.54652	59007	N-glycanase 1	14	17081794	17144440	+
ENSMUSG00000074781	Ube2n		-0.266827	6.51237	-2.05454	0.0475607	0.31876	-4.76055	100046119	ubiquitin-conjugating enzyme E2N	10	94977779	95008292	+
ENSMUSG00000027849	Syt6	3110037A08Rik AW048930	0.240687	6.54887	2.05354	0.0476634	0.31925	-4.88614	54524	synaptotagmin VI	3	103379154	103449490	+
ENSMUSG00000019082	Slc25a22	1300006L01Rik AI060884 Gc1	0.276383	3.76897	2.05293	0.0477259	0.319387	-4.60451	68267	solute carrier family 25 (mitochondrial carrier, glutamate), member 22	7	148615638	148623791	-
ENSMUSG00000076617	Ighm		-0.332336	5.24214	-2.05255	0.0477641	0.319387	-4.79987		immunoglobulin heavy constant mu	12	114659078	114660941	-
ENSMUSG00000006024	Napa		0.261736	5.56175	2.05247	0.0477724	0.319387	-4.719	108124	N-ethylmaleimide sensitive fusion protein attachment protein alpha	7	16683807	16703324	+
ENSMUSG00000030189	Csda	Dpba MSY3 MSY4 Yb2 Ybx3 dbpA oxyR	0.298781	4.47581	2.05216	0.0478046	0.319406	-4.56599	56449	cold shock domain protein A	6	131314876	131338468	-
ENSMUSG00000030319	Cand2	2210404G23Rik Tp120b mKIAA0667	0.59527	2.53711	2.05175	0.0478466	0.319461	-4.16381	67088	cullin-associated and neddylation-dissociated 2 (putative)	6	115724556	115754911	+
ENSMUSG00000048280	Zfp738		0.332959	4.0094	2.05122	0.0479011	0.319461	-4.41341	408068	zinc finger protein 738	13	67768374	67788008	-
ENSMUSG00000015846	Rxra	9530071D11Rik Nr2b1 RXRalpha1	0.372168	4.01854	2.05115	0.0479079	0.319461	-4.53165	20181	retinoid X receptor alpha	2	27531960	27618477	+
ENSMUSG00000027104	Atf2		-0.180642	7.79902	-2.05093	0.0479309	0.319461	-5.00233	100047997	activating transcription factor 2	2	73654566	73730696	-
ENSMUSG00000021840	Mapk1ip1l		-0.245491	7.2685	-2.04934	0.0480942	0.320244	-4.88902	218975	mitogen-activated protein kinase 1 interacting protein 1-like	14	47917966	47948460	+
ENSMUSG00000027981	Rnpc3	2810441O16Rik AI447568 C030014B17Rik	-0.619216	2.36009	-2.04902	0.0481272	0.320244	-4.04279	67225	RNA-binding region (RNP1, RRM) containing 3	3	113307985	113333067	-
ENSMUSG00000001418	0610031J06Rik	AB027141 NCU-G1	0.255809	4.61447	2.04892	0.0481371	0.320244	-4.63313	56700	RIKEN cDNA 0610031J06 gene	3	88128945	88135235	+
ENSMUSG00000024376	Epb4.1l4a	Epb4.1l4 Epb41l4a NBL4	0.656066	2.25238	2.04855	0.0481757	0.320303	-4.07237	13824	erythrocyte protein band 4.1-like 4a	18	33955981	34166860	-
ENSMUSG00000041220	Elovl6		0.210132	7.59992	2.04811	0.048221	0.320408	-5.01511	170439	ELOVL family member 6, elongation of long chain fatty acids (yeast)	3	129235304	129341413	+
ENSMUSG00000037070	Rbmxl1	Hnrpg Rbmx Rbmxrt	-0.636061	1.83324	-2.04671	0.0483658	0.321034	-3.96929	19656	RNA binding motif protein, X linked-like-1	8	81029170	81032827	-
ENSMUSG00000050229	Pigm	4933437L05Rik AI644422 AV302080 C920011G20Rik	0.314619	5.03622	2.04663	0.0483746	0.321034	-4.56817	67556	phosphatidylinositol glycan anchor biosynthesis, class M	1	174306662	174314230	+
ENSMUSG00000021242	Npc2	2700012J19Rik AA408070 AU045843 HE1	0.324608	3.69383	2.04573	0.0484677	0.321332	-4.48952	67963	Niemann Pick type C2	12	86095510	86114062	-
ENSMUSG00000038236	Hoxa7	AV118143 Hox-1.1	0.306156	4.04329	2.04562	0.0484788	0.321332	-4.49559	15404	homeobox A7	6	52164490	52171853	-
ENSMUSG00000026131	Dst	2310001O04Rik A830042E19Rik AW554249 BP230 BPAG1-n Bpag Bpag1 Macf2 ah athetoid dt mKIAA0728 nmf203 nmf339	0.199668	10.4396	2.04505	0.0485387	0.321532	-5.2596	13518	dystonin	1	33965125	34365495	+
ENSMUSG00000053291	Rab4b	1500031G17Rik	0.344783	2.77904	2.04225	0.0488301	0.323265	-4.52428	19342	RAB4B, member RAS oncogene family	7	27953443	27963915	-
ENSMUSG00000050730	Arhgap42	9030420J04Rik BE136619	-0.403438	4.23837	-2.04118	0.0489423	0.323477	-4.41171	71544	Rho GTPase activating protein 42	9	8994953	9239026	-
ENSMUSG00000025777	Gdap1		-0.199502	7.21951	-2.04089	0.0489721	0.323477	-4.9949	14545	ganglioside-induced differentiation-associated-protein 1	1	17135443	17154352	+
ENSMUSG00000020235	Fzr1	AW108046 Cdh1 FZR FZR2 Fyr HCDH HCDH1	0.454282	2.19765	2.04078	0.0489836	0.323477	-4.22671	56371	fizzy/cell division cycle 20 related 1 (Drosophila)	10	80828967	80841261	-
ENSMUSG00000072640	1810012P15Rik		-0.31389	5.93248	-2.04038	0.0490264	0.323477	-4.80209	66274	RIKEN cDNA 1810012P15 gene	11	78640086	78660372	+
ENSMUSG00000068566	Myadm	D7Wsu62e	-0.150734	8.4622	-2.04035	0.0490285	0.323477	-5.14031	50918	myeloid-associated differentiation marker	7	3289039	3299346	+
ENSMUSG00000020747	2310067B10Rik	Kiaa0195 mKIAA0195	0.294583	4.05352	2.04023	0.0490416	0.323477	-4.50908	71947	RIKEN cDNA 2310067B10 gene	11	115626747	115660680	+
ENSMUSG00000031517	Gpm6a		0.380758	4.8925	2.03989	0.0490771	0.323514	-4.62768	234267	glycoprotein m6a	8	56040081	56146231	+
ENSMUSG00000006599	Gtf2h1	62kDa AW743425 AW822074 BTF2 p62 C77871 p62	0.406261	3.2828	2.03951	0.049117	0.32358	-4.27358	14884	general transcription factor II H, polypeptide 1	7	54051473	54079170	+
ENSMUSG00000040570	Rundc3b		-0.375275	3.83305	-2.03867	0.0492057	0.323744	-4.35394	242819	RUN domain containing 3B	5	8490334	8622952	-
ENSMUSG00000068663	Clec16a	4932416N17Rik mKIAA0350	0.301381	4.8717	2.0385	0.0492232	0.323744	-4.63225	74374	C-type lectin domain family 16, member A	16	10545457	10744971	+
ENSMUSG00000009030	Pdcl	1200011E13Rik AW108059	-0.357854	4.35291	-2.03804	0.049272	0.323744	-4.45235	67466	phosducin-like	2	37205594	37214852	-
ENSMUSG00000057762	Gm6169	mIMA4	-0.738901	1.68325	-2.03795	0.0492812	0.323744	-3.96629	18824	predicted gene 6169	13	97868192	97869296	-
ENSMUSG00000047368	Fam108b		-0.333758	4.94994	-2.03771	0.0493063	0.323744	-4.56201	226016	family with sequence similarity 108, member B	19	21727799	21760127	+
ENSMUSG00000085888	Gm12224		0.387485	3.10629	2.03757	0.0493213	0.323744	-4.1535		predicted gene 12224	11	54153871	54166981	-
ENSMUSG00000017943	Gdap1l1		-0.345008	3.62753	-2.03693	0.0493892	0.323993	-4.41668	228858	ganglioside-induced differentiation-associated protein 1-like 1	2	163264212	163281060	+
ENSMUSG00000010045	Tmem115	C78915 Pl6 Pp6	0.567366	2.44975	2.03626	0.0494599	0.324132	-4.06892	56395	transmembrane protein 115	9	107436276	107440987	+
ENSMUSG00000002504	Slc9a3r2	0610011L07Rik 1200011K07Rik 2010007A20Rik E3karp NHERF-2 Octs2 Sip-1 Sip1 Sryip1 Tka-1	0.228919	5.28102	2.03607	0.0494801	0.324132	-4.86586	65962	solute carrier family 9 (sodium/hydrogen exchanger), member 3 regulator 2	17	24776227	24787250	-
ENSMUSG00000022031	Elp3	2610507P14Rik KAT9	0.353141	4.06856	2.03588	0.0495002	0.324132	-4.49108	74195	elongation protein 3 homolog (S. cerevisiae)	14	66149292	66211837	-
ENSMUSG00000034120	Srsf2	D11Wsu175e MRF-1 Pr264 SC35 Sfrs10 Sfrs2	-0.194153	7.04784	-2.03544	0.0495462	0.324237	-4.97023	20382	serine/arginine-rich splicing factor 2	11	116711211	116714408	-
ENSMUSG00000032965	Ift57	4833420A15Rik Esrrbl1 Hippi MHS4R2	0.483684	3.50389	2.03411	0.0496868	0.324852	-4.35266	73916	intraflagellar transport 57 homolog (Chlamydomonas)	16	49699346	49765239	+
ENSMUSG00000026662	Sephs1		-0.369039	4.39929	-2.03372	0.0497288	0.324852	-4.48297	109079	selenophosphate synthetase 1	2	4802610	4831603	+
ENSMUSG00000042699	Dhx9	AI326842 Ddx9 HEL-5 NDHII RHA mHEL-5	-0.24367	7.12677	-2.03355	0.0497465	0.324852	-4.9066	13211	DEAH (Asp-Glu-Ala-His) box polypeptide 9	1	155302888	155334790	-
ENSMUSG00000059486	Kbtbd2		-0.235271	5.46964	-2.03342	0.0497602	0.324852	-4.82543	210973	kelch repeat and BTB (POZ) domain containing 2	6	56727518	56747807	-
ENSMUSG00000071652	Ints5		-0.601272	1.88427	-2.03252	0.0498566	0.325128	-4.18546	109077	integrator complex subunit 5	19	8967477	8972380	+
ENSMUSG00000027523	Gnas	5530400H20Rik A930027G11Rik C130027O20Rik GPSA GSP Galphas Gnas1 Gnasxl Gsa Nesp Nespl Oed-Sml Oedsml P1 P2 P3 PHP1A PHP1B POH	-0.128899	10.1681	-2.03221	0.0498893	0.325128	-5.28411	14683	GNAS (guanine nucleotide binding protein, alpha stimulating) complex locus	2	174109821	174172245	+
ENSMUSG00000035246	Pcyt1b		0.266911	5.98909	2.03218	0.0498927	0.325128	-4.88079	236899	phosphate cytidylyltransferase 1, choline, beta isoform	X	90900202	90995290	+
ENSMUSG00000086090	Gm12531		-0.640978	1.07223	-2.03165	0.0499491	0.325129	-3.9084		predicted gene 12531	3	36951137	36958957	-
ENSMUSG00000038383	Pigu		-0.30906	3.60941	-2.03161	0.0499528	0.325129	-4.48403	228812	phosphatidylinositol glycan anchor biosynthesis, class U	2	155072732	155183166	-
ENSMUSG00000020601	Trib2		-0.219297	6.15633	-2.03025	0.0500982	0.325879	-4.81799	217410	tribbles homolog 2 (Drosophila)	12	15798533	15823683	-
ENSMUSG00000078153	Psme2b-ps	AA589371 AI788882 PA28b	-0.516139	2.856	-2.02973	0.0501533	0.326042	-4.15315	19188	protease (prosome, macropain) 28 subunit beta B, pseudogene	11	48758856	48759692	-
ENSMUSG00000029816	Gpnmb	DC-HIL Dchil ipd	0.756396	2.27765	2.02901	0.0502309	0.32635	-4.0577	93695	glycoprotein (transmembrane) nmb	6	48986517	49020928	+
ENSMUSG00000031772	Cntnap4		-0.339705	4.31536	-2.02829	0.050308	0.326655	-4.42811	170571	contactin associated protein-like 4	8	115093943	115406617	+
ENSMUSG00000037740	Mrps26	AI648866 GI008 MRP-S13 MRP-S26 Rpms13	-0.643653	1.62167	-2.02788	0.0503521	0.326745	-4.03273	99045	mitochondrial ribosomal protein S26	2	130389478	130394431	+
ENSMUSG00000050069	Grem2	Gremlin2 Prdc	1.31196	1.97064	2.02627	0.0505255	0.327304	-3.99253	23893	gremlin 2 homolog, cysteine knot superfamily (Xenopus laevis)	1	176763916	176851950	-
ENSMUSG00000035437	Rabgap1		-0.218043	6.8256	-2.02595	0.0505594	0.327304	-4.92774	227800	RAB GTPase activating protein 1	2	37298799	37421974	+
ENSMUSG00000027010	Slc25a12	2610002D09Rik AI839531 B230107K20Rik BB129864	-0.211154	6.91445	-2.02569	0.0505877	0.327304	-5.02248	78830	solute carrier family 25 (mitochondrial carrier, Aralar), member 12	2	71109120	71205806	-
ENSMUSG00000020300	Cpeb4	4930447D24Rik AI851572 mKIAA1673	-0.202565	6.62713	-2.02563	0.0505936	0.327304	-4.95333	67579	cytoplasmic polyadenylation element binding protein 4	11	31772211	31835634	+
ENSMUSG00000034683	Ppp1r1c	4930565M23Rik 4930579P15Rik	-0.175132	9.52304	-2.02543	0.0506155	0.327304	-5.23858	75276	protein phosphatase 1, regulatory (inhibitor) subunit 1C	2	79547937	79658653	+
ENSMUSG00000028036	Ptgfr	AI957154 PGF fp	0.443567	4.81695	2.02539	0.0506197	0.327304	-4.60088	19220	prostaglandin F receptor	3	151461882	151500594	-
ENSMUSG00000031565	Fgfr1	AW208770 Eask FLG Fgfr-1 Flt-2 Hspy	0.174638	6.4468	2.02384	0.0507868	0.328039	-4.95467	14182	fibroblast growth factor receptor 1	8	26624126	26686186	+
ENSMUSG00000071655	Ubxn1		0.422888	3.04215	2.02378	0.0507939	0.328039	-4.31915	225896	UBX domain protein 1	19	8946049	8950153	+
ENSMUSG00000044528	Tram1l1		-0.468337	3.75381	-2.02318	0.050859	0.328263	-4.38846	229801	translocation associated membrane protein 1-like 1	3	124023955	124026178	+
ENSMUSG00000039901	9130011E15Rik	AI431055 AW050122	0.516572	2.86163	2.02233	0.0509509	0.328661	-4.40502	71617	RIKEN cDNA 9130011E15 gene	19	45892634	46072978	-
ENSMUSG00000041737	Tmem45b		0.24485	5.88702	2.02151	0.05104	0.329039	-4.85864	235135	transmembrane protein 45b	9	31233784	31271823	-
ENSMUSG00000041168	Lonp1	1200017E13Rik LON Prss15	0.480472	2.92451	2.02098	0.0510976	0.3292	-4.28189	74142	lon peptidase 1, mitochondrial	17	56753724	56766326	-
ENSMUSG00000003992	Ssbp2	1500004K09Rik 2310079I02Rik 9330163K02Rik A830008M03Rik AU067692 AW558684 Hspc116 SSDP2	-0.266159	5.0353	-2.02066	0.0511318	0.3292	-4.69819	66970	single-stranded DNA binding protein 2	13	91599888	91843034	+
ENSMUSG00000032565	Nudt16	2310041H06Rik 2810047L04Rik 2900006H04Rik AI851783	0.404193	4.17952	2.02027	0.0511742	0.3292	-4.51544	75686	nudix (nucleoside diphosphate linked moiety X)-type motif 16	9	105031668	105034135	-
ENSMUSG00000049106	Dcaf5		-0.223307	6.48933	-2.01996	0.0512085	0.3292	-4.91617	320808	DDB1 and CUL4 associated factor 5	12	81436834	81537588	-
ENSMUSG00000023027	Atf1		-0.458458	4.25775	-2.01968	0.0512388	0.3292	-4.45566	100040260	activating transcription factor 1	15	100058250	100091675	+
ENSMUSG00000046324	Ermp1		0.264608	6.6956	2.01888	0.0513266	0.3292	-4.97983	226090	endoplasmic reticulum metallopeptidase 1	19	29682704	29722905	-
ENSMUSG00000021835	Bmp4	Bmp-4 Bmp2b Bmp2b-1 Bmp2b1	-0.867058	2.45246	-2.01882	0.0513331	0.3292	-4.24618	12159	bone morphogenetic protein 4	14	47003195	47010344	-
ENSMUSG00000028580	Pum1	AA517475 Pumm mKIAA0099	-0.209524	5.85072	-2.01846	0.0513721	0.3292	-4.84139	80912	pumilio 1 (Drosophila)	4	130219236	130337479	+
ENSMUSG00000024594	Prrc1	1190002C06Rik 2310058D16Rik 3110038B19Rik 9430085A19Rik	-0.279367	6.18991	-2.0184	0.0513783	0.3292	-4.7557	73137	proline-rich coiled-coil 1	18	57514387	57552373	+
ENSMUSG00000024442	0610009O20Rik	2700004E22Rik Dele Kiaa0141	-0.340569	4.83213	-2.01825	0.0513949	0.3292	-4.48714	66839	RIKEN cDNA 0610009O20 gene	18	38409903	38422283	+
ENSMUSG00000067847	Romo1	2010100O12Rik AI853864	0.451436	1.77644	2.01821	0.0513994	0.3292	-4.15183	67067	reactive oxygen species modulator 1	2	155969775	155971533	+
ENSMUSG00000038459	Fam108c	2210412D01Rik AL023007 Fam108c1	-0.38796	5.23491	-2.01732	0.0514965	0.329295	-4.43127	70178	family with sequence similarity 108, member C	7	91257866	91300403	-
ENSMUSG00000020307	Cdc34		0.420105	2.36338	2.01674	0.0515606	0.329295	-4.2128	216150	cell division cycle 34 homolog (S. cerevisiae)	10	79144940	79151139	+
ENSMUSG00000031799	Tpm4		-0.24523	5.7256	-2.01642	0.0515947	0.329295	-4.69987	326618	tropomyosin 4	8	74658874	74677041	+
ENSMUSG00000034168	6430527G18Rik		0.368581	3.42039	2.01639	0.0515979	0.329295	-4.30346	238330	RIKEN cDNA 6430527G18 gene	12	88221653	88225764	-
ENSMUSG00000057193	Slc44a2	1110028E10Rik CTL2	0.214488	6.20745	2.01626	0.0516122	0.329295	-5.01392	68682	solute carrier family 44, member 2	9	21142288	21159469	+
ENSMUSG00000090625	AL593857.1		-0.128516	10.1633	-2.01608	0.0516327	0.329295	-5.31309			2	174155820	174172213	-
ENSMUSG00000036790	Slitrk2		-0.432956	4.68606	-2.01602	0.0516388	0.329295	-4.47466	245450	SLIT and NTRK-like family, member 2	X	63902493	63914568	+
ENSMUSG00000028191	Bcl10	AI132454 BCL-10 C81403 CARMEN CIPER CLAP ME10 cE10	-0.787414	1.50489	-2.01541	0.0517062	0.329295	-4.08571	12042	B cell leukemia/lymphoma 10	3	145587322	145597247	+
ENSMUSG00000025413	Ttc4	2810002P21Rik AF007005 L62	0.716481	1.71725	2.01531	0.0517167	0.329295	-4.09148	72354	tetratricopeptide repeat domain 4	4	106334861	106351549	-
ENSMUSG00000015804	Med28	1500003D12Rik AI451633 AU045690 Eg1 FKSG20 magicin	0.383855	3.79139	2.01529	0.0517186	0.329295	-4.5419	66999	mediator of RNA polymerase II transcription, subunit 28 homolog (yeast)	5	45911460	45920515	+
ENSMUSG00000054676	1600014C10Rik	AI428873	-0.300631	4.16247	-2.01395	0.0518664	0.329986	-4.60038	72244	RIKEN cDNA 1600014C10 gene	7	38968236	38982582	+
ENSMUSG00000023064	Sncg	C79089 persyn	0.222729	6.80186	2.01376	0.051888	0.329986	-5.14733	20618	synuclein, gamma	14	35183460	35187975	-
ENSMUSG00000074221	Zfp568		-0.788165	2.30728	-2.0124	0.0520371	0.330739	-4.11642	243905	zinc finger protein 568	7	30768974	30813301	+
ENSMUSG00000031303	Map3k15		-0.306727	6.20067	-2.01175	0.0521095	0.331005	-4.81329	270672	mitogen-activated protein kinase kinase kinase 15	X	156426365	156561283	+
ENSMUSG00000028137	Celf3	4930415M08Rik BRUNOL1 CAGH4 ERDA4 Tnrc4	-0.48938	3.08026	-2.01134	0.0521542	0.331055	-4.31626	78784	CUGBP, Elav-like family member 3	3	94282753	94296115	+
ENSMUSG00000041560	Gltscr2	5330430H08Rik 9430097C02Rik AU041936 AW536441 PICT-1 R74911	0.323976	3.93296	2.01096	0.0521971	0.331055	-4.43442	68077	glioma tumor suppressor candidate region gene 2	7	16523187	16531457	-
ENSMUSG00000082896	Gm5844		-0.24794	6.70294	-2.01016	0.0522857	0.331055	-4.72521		predicted gene 5844	3	17908806	17910996	+
ENSMUSG00000041058	Wwp1		0.215749	6.62509	2.01012	0.0522897	0.331055	-4.91027	107568	WW domain containing E3 ubiquitin protein ligase 1	4	19535450	19636140	-
ENSMUSG00000038664	Herc1		-0.235888	8.0064	-2.01012	0.05229	0.331055	-5.14653	235439	hect (homologous to the E6-AP (UBE3A) carboxyl terminus) domain and RCC1 (CHC1)-like domain (RLD) 1	9	66198257	66356582	+
ENSMUSG00000021559	Dapk1	2310039H24Rik 2810425C21Rik AI642003 D13Ucla1 DAP-Kinase	-0.262925	5.79259	-2.00963	0.0523439	0.331055	-4.80017	69635	death associated protein kinase 1	13	60703308	60864546	+
ENSMUSG00000028772	Zcchc17		0.49861	2.1246	2.00914	0.052399	0.331055	-4.15163	619605	zinc finger, CCHC domain containing 17	4	129992627	130037190	-
ENSMUSG00000050288	Fzd2	AL033370 AW456835 Fz10 Fzd10 Mfz10 Mfz10a	-0.495463	1.6593	-2.00913	0.0523994	0.331055	-4.20368	57265	frizzled homolog 2 (Drosophila)	11	102465745	102469372	+
ENSMUSG00000089661	Mia1	CD-RAP Cdrap MIA	0.339971	2.76377	2.00899	0.0524153	0.331055	-4.58028	12587	melanoma inhibitory activity 1	7	27953449	27966176	-
ENSMUSG00000020677	Ddx52	2700029C06Rik ROK1	-0.55664	3.46551	-2.00866	0.052452	0.331055	-4.31825	78394	DEAD (Asp-Glu-Ala-Asp) box polypeptide 52	11	83755564	83776590	+
ENSMUSG00000022883	Robo1	AW494633 AW742721 DUTT1 Gm310	0.397612	4.25994	2.00864	0.0524537	0.331055	-4.57836	19876	roundabout homolog 1 (Drosophila)	16	72663394	73046340	+
ENSMUSG00000026003	Acadl	AA960361 AU018452 C79855 LCAD	-0.327682	5.37701	-2.00833	0.0524887	0.331082	-4.71835	11363	acyl-Coenzyme A dehydrogenase, long-chain	1	66877413	66909851	-
ENSMUSG00000021116	Eif2s1	0910001O23Rik 2410026C18Rik 35kDa Eif2a eIF2alpha	-0.25803	5.55299	-2.00782	0.0525457	0.331169	-4.74528	13665	eukaryotic translation initiation factor 2, subunit 1 alpha	12	79962806	79987997	+
ENSMUSG00000020151	Ptprr	Gmcp1 PTP-SL PTPBR7 RPTPRR mPTP213	-0.248321	5.86899	-2.00741	0.052591	0.331169	-4.85772	19279	protein tyrosine phosphatase, receptor type, R	10	115455269	115711988	+
ENSMUSG00000083840	Gm15459		-0.166295	8.95792	-2.00738	0.0525941	0.331169	-5.1414		predicted gene 15459	5	5781530	5783607	-
ENSMUSG00000056153	Socs6	1500012M23Rik 5830401B18Rik AI447482 Cis4 Cish4 HSPC060 SOCS-4 SOCS-6 SSI4 STAI4 STATI4 Socs4	-0.545891	2.96738	-2.0069	0.052648	0.331315	-4.17222	54607	suppressor of cytokine signaling 6	18	88834616	89096873	-
ENSMUSG00000048109	Rbm15		0.571009	3.44282	2.00626	0.0527199	0.331574	-4.2005	229700	RNA binding motif protein 15	3	107128863	107136591	-
ENSMUSG00000015501	Hivep2	MIBP1 Schnurri-2 Shn-2	-0.213575	6.71752	-2.0057	0.0527826	0.331776	-5.0094	15273	human immunodeficiency virus type I enhancer binding protein 2	10	13686185	13871182	+
ENSMUSG00000026502	Pppde1	5830417C01Rik DeSI-2 Fam152a Pppde1	-0.386663	4.29828	-2.00465	0.0528997	0.332113	-4.56043	78825	PPPDE peptidase domain containing 1	1	180117548	180182729	+
ENSMUSG00000029270	Fam69a	2900024C23Rik AI315274	-0.394954	4.4636	-2.00443	0.0529242	0.332113	-4.65196	67266	family with sequence similarity 69, member A	5	108337072	108416104	-
ENSMUSG00000039318	Rab3gap2	1110059F07Rik 2010002H18Rik 5830469C09 AI851069 AW743433 RAB3-GAP150 mKIAA0839	-0.221673	6.30998	-2.0044	0.0529283	0.332113	-4.97453	98732	RAB3 GTPase activating protein subunit 2	1	187028047	187110622	+
ENSMUSG00000029121	Crmp1	DRP-1 Dpysl1 Ulip3	-0.270509	5.35029	-2.00382	0.0529925	0.332296	-4.8267	12933	collapsin response mediator protein 1	5	37633319	37683371	+
ENSMUSG00000053411	Cbx7	1600014J01Rik AI851678 D15Ertd417e	0.38583	2.49312	2.00343	0.0530368	0.332296	-4.41638	52609	chromobox homolog 7	15	79746237	79801549	-
ENSMUSG00000042423	Fbrs	Fbs Fbs1	0.424943	2.18628	2.00305	0.0530795	0.332296	-4.41297	14123	fibrosin	7	134628735	134635027	+
ENSMUSG00000091282	Gm17431		-0.166151	8.95584	-2.00304	0.0530803	0.332296	-5.14872		predicted gene, 17431	5	5781530	5783636	+
ENSMUSG00000048732	Klhl11		0.319775	3.8906	2.00243	0.0531492	0.332536	-4.53411	217194	kelch-like 11 (Drosophila)	11	100323928	100334055	-
ENSMUSG00000072812	Ahnak2		0.222742	9.23501	2.002	0.0531978	0.33262	-5.23673	100041194	AHNAK nucleoprotein 2	12	114010405	114040868	-
ENSMUSG00000033411	Ctdspl2		-0.481544	3.11789	-2.00176	0.0532242	0.33262	-4.29308	329506	CTD (carboxy-terminal domain, RNA polymerase II, polypeptide A) small phosphatase like 2	2	121781737	121839378	+
ENSMUSG00000054040	Mrgpra2b		0.663311	1.66949	2.00138	0.053267	0.332643	-4.10283	235712	MAS-related GPR, member A2B	7	54719176	54784232	-
ENSMUSG00000029581	Fscn1	AI663989 Fan1 fascin-1	0.485048	2.90974	2.00093	0.0533183	0.332643	-4.34208	14086	fascin homolog 1, actin bundling protein (Strongylocentrotus purpuratus)	5	143722022	143734864	+
ENSMUSG00000042766	Trim46		0.372142	3.32622	2.00091	0.05332	0.332643	-4.51029	360213	tripartite motif-containing 46	3	89038099	89050231	-
ENSMUSG00000029310	Nudt9	1190002C07Rik AI462474	0.351764	3.04048	2.00023	0.0533967	0.332858	-4.43251	74167	nudix (nucleoside diphosphate linked moiety X)-type motif 9	5	104475325	104494398	+
ENSMUSG00000023087	Ccrn4l	AU043840 Ccr4 nocturnin	-0.413434	3.13751	-2.00006	0.053416	0.332858	-4.27443	12457	CCR4 carbon catabolite repression 4-like (S. cerevisiae)	3	51028369	51055566	+
ENSMUSG00000000605	Clcn4-2	Clc4-2 Clcn4	-0.231809	6.05206	-1.99859	0.0535825	0.333704	-4.7994	12727	chloride channel 4-2	7	7235027	7252222	-
ENSMUSG00000035805	Mlc1		-0.578654	2.15403	-1.99795	0.0536552	0.333902	-4.17474	170790	megalencephalic leukoencephalopathy with subcortical cysts 1 homolog (human)	15	88786314	88809437	-
ENSMUSG00000039936	Pik3cd	2410099E07Rik 2610208K16Rik AW545373 p110delta	0.398645	3.20868	1.99777	0.053676	0.333902	-4.44763	18707	phosphatidylinositol 3-kinase catalytic delta polypeptide	4	149023277	149076680	-
ENSMUSG00000020150	Gamt	AA571402 Spintz1	0.407045	1.85858	1.99743	0.0537138	0.333945	-4.24663	14431	guanidinoacetate methyltransferase	10	79720896	79723757	-
ENSMUSG00000021832	Psmc6	2300001E01Rik AI451058	-0.260687	5.17194	-1.99625	0.053848	0.334482	-4.70922	67089	proteasome (prosome, macropain) 26S subunit, ATPase, 6	14	45949504	45969367	+
ENSMUSG00000021241	Isca2	0710001C05Rik 5730594E03Rik Hbld1	0.250067	4.35474	1.99613	0.0538619	0.334482	-4.74224	74316	iron-sulfur cluster assembly 2 homolog (S. cerevisiae)	12	86114220	86116039	+
ENSMUSG00000036427	Gpi1	Amf Gpi Gpi-1 Gpi-1r Gpi-1s Gpi-1t Gpi1-r Gpi1-s Gpi1-t Gpi1s MF NK NK/GPI Org	-0.196019	5.68021	-1.99552	0.053932	0.334725	-4.92747	14751	glucose phosphate isomerase 1	7	34987141	35015308	-
ENSMUSG00000039485	Tspyl4	2610102M01Rik B230210I21Rik D10Bwg0791e	-0.187554	7.47079	-1.9948	0.0540135	0.335038	-5.11068	72480	TSPY-like 4	10	34017227	34021114	+
ENSMUSG00000020122	Egfr	9030024J15Rik AI552599 Erbb Errb1 Errp Wa5 wa-2 wa2	0.419483	4.64898	1.99435	0.054065	0.335166	-4.62641	13649	epidermal growth factor receptor	11	16652206	16818161	+
ENSMUSG00000021782	Dlg5	4933429D20Rik T25557 mKIAA0583	-0.338389	5.09607	-1.99379	0.0541292	0.33531	-4.73212	71228	discs, large homolog 5 (Drosophila)	14	24953175	25065142	-
ENSMUSG00000037894	H2afz	H2A.Z	-0.541129	2.10036	-1.9936	0.0541503	0.33531	-4.08852	51788	H2A histone family, member Z	3	137527451	137529886	+
ENSMUSG00000014776	Nol3	ARC B430311C09Rik MYC NOP Nop30	-0.177101	6.54278	-1.99325	0.0541912	0.335372	-4.99721	78688	nucleolar protein 3 (apoptosis repressor with CARD domain)	8	107800347	107805839	+
ENSMUSG00000018648	Dusp14	1110014C10Rik 2310042C07Rik D11Ertd395e MKP-L Mkp6	0.704815	1.11775	1.99166	0.0543729	0.336178	-4.01589	56405	dual specificity phosphatase 14	11	83861543	83882763	-
ENSMUSG00000020280	Pus10	2810013G11Rik 4933435A13Rik AU014648 C77560 Ccdc139	0.589992	1.80171	1.99136	0.054407	0.336178	-4.11763	74467	pseudouridylate synthase 10	11	23565674	23632876	+
ENSMUSG00000030218	Mgp	Mglap	-0.421233	3.16182	-1.9913	0.0544146	0.336178	-4.43422	17313	matrix Gla protein	6	136820957	136824326	-
ENSMUSG00000093477	Alkbh1		-0.486604	2.12422	-1.99006	0.0545573	0.336748	-4.24534	211064	alkylated DNA repair protein alkB homolog 1	12	88768473	88784789	-
ENSMUSG00000034285	Nipsnap1		-0.328843	4.10562	-1.98976	0.0545909	0.336748	-4.48191	18082	4-nitrophenylphosphatase domain and non-neuronal SNAP25-like protein homolog 1 (C. elegans)	11	4773954	4794203	+
ENSMUSG00000028857	Tmem222	5730406H10Rik AA409341 D4Ertd196e	0.404634	3.19288	1.98968	0.0546002	0.336748	-4.31683	52174	transmembrane protein 222	4	132821960	132833707	-
ENSMUSG00000051695	Pcbp1	WBP17 [a]CP-1 alphaCP-1	0.249651	3.71732	1.98895	0.0546853	0.336967	-4.65441	23983	poly(rC) binding protein 1	6	86474493	86476165	-
ENSMUSG00000031758	Cdyl2	1700029M19Rik 4930453I21Rik Gm20194	0.635317	1.65006	1.98874	0.0547089	0.336967	-4.13593	75796	chromodomain protein, Y chromosome-like 2	8	119098301	119256891	-
ENSMUSG00000019806	Aig1	1500031O19Rik AV064870 AW413422 CGI-103	-0.362314	4.88816	-1.98856	0.0547291	0.336967	-4.66278	66253	androgen-induced 1	10	13366860	13588786	-
ENSMUSG00000042694	Obfc1		-0.708218	1.45352	-1.98779	0.0548183	0.337275	-4.09129	108689	oligonucleotide/oligosaccharide-binding fold containing 1	19	47575528	47611528	-
ENSMUSG00000075053	Vdac3-ps1		-0.403763	4.09323	-1.98759	0.0548415	0.337275	-4.29592		voltage-dependent anion channel 3, pseudogene 1	13	18122576	18123427	-
ENSMUSG00000036006	Fam65b		-0.676427	2.39055	-1.98415	0.0552414	0.339541	-4.23473	193385	family with sequence similarity 65, member B	13	24674058	24825685	+
ENSMUSG00000006442	Srm	AA407669 SpdST SpdSy	0.380775	4.00971	1.98377	0.0552851	0.339618	-4.5494	20810	spermidine synthase	4	147965612	147969102	+
ENSMUSG00000031723	Txnl4b		0.477747	3.23685	1.98201	0.0554908	0.34034	-4.29621	234723	thioredoxin-like 4B	8	112089792	112097951	+
ENSMUSG00000071369	Map3k5	7420452D20Rik ASK ASK1 MAPKKK5 Mekk5	-0.468859	3.79179	-1.98185	0.0555092	0.34034	-4.46091	26408	mitogen-activated protein kinase kinase kinase 5	10	19654278	19862559	+
ENSMUSG00000026048	Ercc5	Xpg	0.405121	3.74501	1.98183	0.055511	0.34034	-4.42806	22592	excision repair cross-complementing rodent repair deficiency, complementation group 5	1	44204589	44238105	+
ENSMUSG00000029419	Gm996		0.525076	2.46328	1.98155	0.0555438	0.34034	-4.32643	381353	predicted gene 996	2	25430936	25435619	-
ENSMUSG00000017670	Elmo2		0.23289	4.71684	1.98132	0.0555709	0.34034	-4.77345	140579	engulfment and cell motility 2, ced-12 homolog (C. elegans)	2	165113531	165151979	-
ENSMUSG00000041617	Ccdc74a	2310015A05Rik	0.423628	2.95987	1.98115	0.0555913	0.34034	-4.35921	72315	coiled-coil domain containing 74A	16	17646563	17650831	+
ENSMUSG00000026283	Ing5	1700001C14Rik 1700027H23Rik 1810018M11Rik AI225768	-0.666856	2.31281	-1.98055	0.0556616	0.340577	-4.20757	66262	inhibitor of growth family, member 5	1	95700542	95718678	+
ENSMUSG00000000001	Gnai3	AI158965 AW537698 Galphai3 Gnai-3	-0.269853	5.82601	-1.97977	0.0557523	0.34094	-4.90886	14679	guanine nucleotide binding protein (G protein), alpha inhibiting 3	3	107910198	107949064	-
ENSMUSG00000025001	Hells	AI323785 E130115I21Rik LSH Lysh PASG YFK8	-0.57897	2.48942	-1.97878	0.0558686	0.341458	-4.17333	15201	helicase, lymphoid specific	19	39005405	39045541	+
ENSMUSG00000002031	Ift46	1500035H01Rik AA408110 AI663846 R75047 c11orf2	0.369507	3.69526	1.97837	0.0559168	0.341495	-4.49807	76568	intraflagellar transport 46 homolog (Chlamydomonas)	9	44575991	44600797	+
ENSMUSG00000063887	Nlgn1		-0.595454	2.82166	-1.97742	0.0560287	0.341495	-4.27697	192167	neuroligin 1	3	25330733	26032656	-
ENSMUSG00000073543	Chmp1b		-0.35293	4.23253	-1.97731	0.0560418	0.341495	-4.52788		charged multivesicular body protein 1B	18	67365074	67367461	+
ENSMUSG00000057069	Ero1lb	1300013B24Rik 1700065B09Rik AI447560 ero1-beta	-0.506723	2.97379	-1.97721	0.0560539	0.341495	-4.27511	67475	ERO1-like beta (S. cerevisiae)	13	12658150	12701793	+
ENSMUSG00000024293	Esco1	A930014I12Rik	0.45787	3.05406	1.97698	0.0560806	0.341495	-4.31204	77805	establishment of cohesion 1 homolog 1 (S. cerevisiae)	18	10566510	10610350	-
ENSMUSG00000028797	2510006D16Rik	1500002D11Rik 2510006D16Rik 4933407D05Rik	0.232653	5.06588	1.97695	0.0560847	0.341495	-4.83008	76799	RIKEN cDNA 2510006D16 gene	4	129277912	129301303	+
ENSMUSG00000028868	Wasf2		-0.221627	5.47921	-1.97685	0.0560956	0.341495	-4.89809	242687	WAS protein family, member 2	4	132686420	132755671	+
ENSMUSG00000092018	Gm17550		0.524536	2.46204	1.97622	0.0561701	0.341615	-4.33465		predicted gene, 17550	2	25430951	25435619	+
ENSMUSG00000024985	Tcf7l2	TCF4B TCF4E Tcf-4 Tcf4 mTcf-4B mTcf-4E	0.398204	5.03881	1.97615	0.0561784	0.341615	-4.45206	21416	transcription factor 7 like 2, T cell specific, HMG box	19	55816300	56008144	+
ENSMUSG00000032086	Bace1	C76936	-0.159847	7.58842	-1.97467	0.056354	0.34249	-5.19111	23821	beta-site APP cleaving enzyme 1	9	45646663	45672482	+
ENSMUSG00000009731	Kcnd1	1110037K09Rik Kca2-1 Kv4.1 Shal mShal1	0.20319	8.26707	1.97393	0.0564414	0.342829	-5.21588	16506	potassium voltage-gated channel, Shal-related family, member 1	X	7399415	7415406	+
ENSMUSG00000029168	Dpysl5	CRAM CRMP-5 Crmp5	-0.193111	7.35518	-1.97352	0.0564898	0.342916	-5.19799	65254	dihydropyrimidinase-like 5	5	31013937	31101748	+
ENSMUSG00000006589	Aprt	C85684	0.47276	2.20839	1.97307	0.056543	0.342916	-4.29179	11821	adenine phosphoribosyl transferase	8	125098537	125100807	-
ENSMUSG00000043313	Pcdhb19	Pcdhb11 PcdhbS	-0.56344	2.46496	-1.97301	0.0565507	0.342916	-4.25193	93890	protocadherin beta 19	18	37656651	37663781	+
ENSMUSG00000030929	Eri2	4933424N09Rik Exod1 mKIAA1504	0.563012	2.8067	1.97247	0.0566145	0.34311	-4.30386	71151	exoribonuclease 2	7	126912193	126937572	-
ENSMUSG00000037306	Man1c1		-0.236055	6.01493	-1.9706	0.0568367	0.343556	-4.93009	230815	mannosidase, alpha, class 1C, member 1	4	134117605	134260205	-
ENSMUSG00000090946	2010109K11Rik	AV375874	-0.639442	3.94915	-1.97049	0.0568508	0.343556	-4.34092	72123	RIKEN cDNA 2010109K11 gene	12	33063569	33067808	+
ENSMUSG00000016554	Eif3d	66/67kDa AA407891 Eif3s7 eIF3p66	-0.330774	4.00052	-1.97033	0.0568696	0.343556	-4.49444	55944	eukaryotic translation initiation factor 3, subunit D	15	77789428	77801254	-
ENSMUSG00000026193	Fn1	E330027I09 Fn Fn-1	-0.4432	6.59383	-1.96985	0.0569267	0.343556	-5.14163	14268	fibronectin 1	1	71632094	71699774	-
ENSMUSG00000020467	Efemp1		-0.289883	4.62245	-1.96929	0.0569936	0.343556	-4.76155	216616	epidermal growth factor-containing fibulin-like extracellular matrix protein 1	11	28753204	28826743	+
ENSMUSG00000033295	Ptprf	AA591035 LAR LARS RPTP-LAR	0.169789	6.45227	1.96915	0.0570104	0.343556	-5.10298	19268	protein tyrosine phosphatase, receptor type, F	4	117880818	117964010	-
ENSMUSG00000027263	Tubgcp4	4932441P04Rik 76p D2Ertd435e	-0.218002	6.32765	-1.96869	0.0570649	0.343556	-5.01713	51885	tubulin, gamma complex associated protein 4	2	120996390	121024506	+
ENSMUSG00000085783	Gm9816		-0.408601	3.15514	-1.96863	0.0570722	0.343556	-4.29773		predicted pseudogene 9816	16	62716816	62718279	+
ENSMUSG00000026511	Srp9	9kDa	-0.323342	4.86363	-1.9686	0.0570762	0.343556	-4.69105	27058	signal recognition particle 9	1	184054868	184062538	+
ENSMUSG00000071604	Fam189a2		0.509002	1.81304	1.96849	0.0570895	0.343556	-4.17287	381217	family with sequence similarity 189, member A2	19	24047241	24105509	-
ENSMUSG00000051335	Gfod1		0.18896	6.34081	1.968	0.0571478	0.343556	-5.08008	328232	glucose-fructose oxidoreductase domain containing 1	13	43290888	43399541	-
ENSMUSG00000035992	Fnip1		-0.46959	3.71435	-1.96797	0.0571513	0.343556	-4.46992	216742	folliculin interacting protein 1	11	54251701	54331737	+
ENSMUSG00000091896	Ube2d2	1500034D03Rik Ubc2e Ube2d2 ubc4	-0.323231	6.68748	-1.96794	0.057155	0.343556	-4.92584	56550	ubiquitin-conjugating enzyme E2D 2	18	35931213	35966826	+
ENSMUSG00000036840	Siah1a	AA982064 AI853500 Sinh1a	-0.432977	4.39716	-1.96773	0.0571804	0.343556	-4.41369	20437	seven in absentia 1A	8	89247839	89269905	-
ENSMUSG00000048148	Nwd1		0.505894	3.85581	1.96753	0.0572043	0.343556	-4.51982	319555	NACHT and WD repeat domain containing 1	8	75170610	75238645	+
ENSMUSG00000026245	Farsb	C76708 Farsa Farsl Farslb Frsb	-0.224229	6.06182	-1.96732	0.0572295	0.343556	-5.01203	23874	phenylalanyl-tRNA synthetase, beta subunit	1	78414533	78485434	-
ENSMUSG00000029089	Pacrgl	4933428G09Rik	-0.555519	1.90971	-1.96693	0.057276	0.343556	-4.22708	66768	PARK2 co-regulated-like	5	48763631	48779995	+
ENSMUSG00000026944	Abca2	AI413825 Abc2 D2H0S1474E mKIAA1062	0.207731	7.15857	1.96682	0.0572893	0.343556	-5.11787	11305	ATP-binding cassette, sub-family A (ABC1), member 2	2	25284223	25304060	+
ENSMUSG00000039219	Arid4b	5930400I17 6330417L24Rik 6720480E17Rik 9330186M13 BCAA BRCAA1 RBBP1L1 Rbp1l1 SAP180	-0.277677	5.75928	-1.96663	0.0573129	0.343556	-4.76286	94246	AT rich interactive domain 4B (RBP1-like)	13	14155499	14291870	+
ENSMUSG00000042284	Itga1		0.515817	2.75002	1.96654	0.0573227	0.343556	-4.2879	109700	integrin alpha 1	13	115748287	115892172	-
ENSMUSG00000040521	Tsfm	2310050B20Rik 9430024O13Rik EF-TS EF-Tsmt	0.44837	2.09776	1.96606	0.0573807	0.343712	-4.29653	66399	Ts translation elongation factor, mitochondrial	10	126448628	126467896	-
ENSMUSG00000063049	Ing2	2810011M06Rik Ing1l Ing2b P33ING2	0.802212	1.53968	1.96545	0.0574547	0.343965	-4.09936	69260	inhibitor of growth family, member 2	8	48752532	48760910	-
ENSMUSG00000034826	Nup54		0.59756	1.26245	1.96504	0.0575034	0.344067	-4.13265	269113	nucleoporin 54	5	92844566	92864245	-
ENSMUSG00000050967	Creg2		0.362023	4.56139	1.96466	0.0575493	0.344151	-4.65545	263764	cellular repressor of E1A-stimulated genes 2	1	39675251	39708027	-
ENSMUSG00000034024	Cct2	Cctb	-0.221263	6.09795	-1.96344	0.0576963	0.344684	-4.93882	12461	chaperonin containing Tcp1, subunit 2 (beta)	10	116488054	116500870	-
ENSMUSG00000039976	Tbc1d16		-0.377486	3.47736	-1.9634	0.057702	0.344684	-4.48243	207592	TBC1 domain family, member 16	11	119004359	119089813	-
ENSMUSG00000034875	Nudt19		-0.509626	3.21194	-1.96259	0.0577991	0.345073	-4.29586	110959	nudix (nucleoside diphosphate linked moiety X)-type motif 19	7	36332204	36341323	-
ENSMUSG00000034993	Vat1	VAT-1	-0.224773	5.44407	-1.96222	0.0578446	0.345154	-4.97958	26949	vesicle amine transport protein 1 homolog (T californica)	11	101320059	101327544	-
ENSMUSG00000031996	Aplp2	AI790698 APLP-2	-0.159218	8.5671	-1.9614	0.0579437	0.345315	-5.29011	11804	amyloid beta (A4) precursor-like protein 2	9	30957142	31019400	-
ENSMUSG00000032123	Dpagt1	AU021132 Dpagt2 GPT Gnpta	-0.35284	3.47787	-1.96082	0.0580143	0.345315	-4.60461	13478	dolichyl-phosphate (UDP-N-acetylglucosamine) acetylglucosaminephosphotransferase 1 (GlcNAc-1-P transferase)	9	44134928	44141683	+
ENSMUSG00000040164	Kcns1	Kv9.1	0.524307	2.83182	1.96058	0.0580432	0.345315	-4.36051	16538	K+ voltage-gated channel, subfamily S, 1	2	163989355	163996849	-
ENSMUSG00000028419	Chmp5	2210412K09Rik AW545668	-0.279081	4.6586	-1.9603	0.0580769	0.345315	-4.72009	76959	charged multivesicular body protein 5	4	40895440	40912336	+
ENSMUSG00000029290	Zfp326	5730470H14Rik ZAN75 Znf326	-0.467553	4.04862	-1.96016	0.0580949	0.345315	-4.4461	54367	zinc finger protein 326	5	106305584	106344837	+
ENSMUSG00000028483	Snapc3	1810020H02Rik 4930558A07Rik 5031401C21Rik AI414457 E030018J20Rik	-0.32941	4.44107	-1.95975	0.0581438	0.345315	-4.59006	77634	small nuclear RNA activating complex, polypeptide 3	4	83063628	83113580	+
ENSMUSG00000020173	Cobl	4732460E13 C530045F18Rik mKIAA0633	-0.225682	6.51491	-1.95972	0.0581481	0.345315	-5.04677	12808	cordon-bleu	11	12136611	12364963	-
ENSMUSG00000020440	Arf5		0.92174	1.51191	1.95964	0.0581573	0.345315	-4.04524	11844	ADP-ribosylation factor 5	6	28373560	28376602	+
ENSMUSG00000030660	Pik3c2a	Cpk-m PI3KC2	-0.252447	6.11553	-1.95955	0.0581687	0.345315	-4.87859	18704	phosphatidylinositol 3-kinase, C2 domain containing, alpha polypeptide	7	123480790	123586972	-
ENSMUSG00000063412	Gm10131		0.722621	0.514376	1.95937	0.0581906	0.345315	-3.99895		predicted pseudogene 10131	8	35174442	35174756	-
ENSMUSG00000051177	Plcb1	3110043I21Rik AI132408 Plcb mKIAA0581	0.365572	5.21406	1.95866	0.0582764	0.345456	-4.67554	18795	phospholipase C, beta 1	2	134611895	135300994	+
ENSMUSG00000067713	Prkag1	AA571379 BB036179 Prkaac	-0.472739	2.13182	-1.95865	0.0582781	0.345456	-4.2987	19082	protein kinase, AMP-activated, gamma 1 non-catalytic subunit	15	98643229	98661939	-
ENSMUSG00000032902	Slc16a1	AL022710 Mct1	-0.335147	5.54278	-1.95801	0.0583562	0.34573	-4.87148	20501	solute carrier family 16 (monocarboxylic acid transporters), member 1	3	104442591	104462385	+
ENSMUSG00000029468	P2rx7	AI467586 P2X(7) P2X7R	0.536036	2.72019	1.95716	0.0584596	0.346153	-4.36946	18439	purinergic receptor P2X, ligand-gated ion channel, 7	5	123093920	123141441	+
ENSMUSG00000002633	Shh	9530036O11Rik Dsh Hhg1 Hx Hxl3 M100081	0.535758	3.33667	1.95646	0.0585457	0.346473	-4.32466	20423	sonic hedgehog	5	28783355	28793641	-
ENSMUSG00000023959	Clic5		0.677225	1.93912	1.95615	0.0585831	0.346495	-4.15364	224796	chloride intracellular channel 5	17	44325521	44417117	+
ENSMUSG00000020564	Atxn7l1		0.349919	4.15453	1.95591	0.0586135	0.346495	-4.66024	380753	ataxin 7-like 1	12	33832558	34060524	+
ENSMUSG00000005362	Crbn	2610203G15Rik 2900045O07Rik AF229032 AW108261 piL	-0.200595	6.23412	-1.95555	0.058657	0.346563	-5.02072	58799	cereblon	6	106728243	106750068	-
ENSMUSG00000017400	Stac2		-0.275734	5.75259	-1.95469	0.0587625	0.346695	-4.96613	217154	SH3 and cysteine rich domain 2	11	97897937	97914776	-
ENSMUSG00000021730	Hcn1	Bcng1 C630013B14Rik HAC2	0.232966	7.12298	1.95462	0.0587712	0.346695	-5.1036	15165	hyperpolarization-activated, cyclic nucleotide-gated K+ 1	13	118391287	118765609	+
ENSMUSG00000024208	2900010M23Rik	M19 Mnf1	0.460297	2.7259	1.95459	0.0587755	0.346695	-4.16206	67267	RIKEN cDNA 2900010M23 gene	17	27259608	27270861	-
ENSMUSG00000036356	Csgalnact1		0.371767	3.89473	1.95379	0.0588734	0.347084	-4.52811	234356	chondroitin sulfate N-acetylgalactosaminyltransferase 1	8	70880680	71259045	-
ENSMUSG00000015970	Chdh		0.566969	2.77247	1.95332	0.0589314	0.347102	-4.31707	218865	choline dehydrogenase	14	30822209	30853652	+
ENSMUSG00000031681	Smad1	AI528653 Madh1 Madr1 Mlp1 MusMLP	-0.290218	4.5482	-1.9531	0.0589582	0.347102	-4.83192	17125	MAD homolog 1 (Drosophila)	8	81862294	81923417	-
ENSMUSG00000013465	Cobra1	A730008L03Rik AB041607 AI663983 Nelf-b	-0.390159	3.42364	-1.95298	0.0589728	0.347102	-4.46271	58202	cofactor of BRCA1	2	25055232	25067009	-
ENSMUSG00000034926	Dhcr24	2310076D10Rik 5830417J06Rik mKIAA0018	0.166594	7.96186	1.95139	0.0591693	0.347949	-5.26886	74754	24-dehydrocholesterol reductase	4	106233643	106261718	+
ENSMUSG00000032305	2310046O06Rik	AI594866 Fam219b	0.467659	3.21226	1.95124	0.0591879	0.347949	-4.41566	78323	RIKEN cDNA 2310046O06 gene	9	57385335	57390994	+
ENSMUSG00000021963	Sap18		0.284829	6.09	1.95103	0.0592131	0.347949	-4.85172	100041953	Sin3-associated polypeptide 18	14	58417017	58423817	+
ENSMUSG00000027381	Bcl2l11	1500006F24Rik Bim Bod	0.67797	2.58737	1.95056	0.0592718	0.348011	-4.38844	12125	BCL2-like 11 (apoptosis facilitator)	2	127951774	127988283	+
ENSMUSG00000026675	Hsd17b7	AI266814	0.197881	5.84617	1.95007	0.0593326	0.348011	-5.03784	15490	hydroxysteroid (17-beta) dehydrogenase 7	1	171879666	171899372	-
ENSMUSG00000019966	Kitl	Clo Con Gb Kitlg Mgf SCF SF SLF Sl contrasted	0.310982	4.98871	1.95005	0.0593348	0.348011	-4.81585	17311	kit ligand	10	99478264	99563047	+
ENSMUSG00000019785	Clvs2		0.645722	1.78378	1.94991	0.0593521	0.348011	-4.177	215890	clavesin 2	10	33232092	33344575	-
ENSMUSG00000002326	Gmpr2		0.498555	2.95782	1.94917	0.0594434	0.348357	-4.37746	105446	guanosine monophosphate reductase 2	14	56291072	56297587	+
ENSMUSG00000030452	Nipa2	2600017P10Rik 3830408P04Rik AB041581	-0.324726	4.94996	-1.94648	0.0597778	0.350127	-4.7629	93790	non imprinted in Prader-Willi/Angelman syndrome 2 homolog (human)	7	63186657	63217846	-
ENSMUSG00000029798	Herc6	1700121D12Rik 2510038N07Rik 4930427L17Rik AI451296 CEB1 Herc5	-0.646793	3.27323	-1.94568	0.0598783	0.35038	-4.35253	67138	hect domain and RLD 6	6	57530986	57615130	+
ENSMUSG00000027230	Creb3l1	Oasis	-0.315811	4.6371	-1.94562	0.0598857	0.35038	-4.71494	26427	cAMP responsive element binding protein 3-like 1	2	91822485	91864659	-
ENSMUSG00000030643	Rab30	5033421K01Rik AI323892 Rsb30	0.398114	3.83175	1.94424	0.0600582	0.351199	-4.52239	75985	RAB30, member RAS oncogene family	7	99890113	99985627	+
ENSMUSG00000020387	Phf15	1200017K05Rik AI480685 Jade2 mKIAA0239	-0.430621	3.30462	-1.9438	0.0601134	0.351332	-4.42796	76901	PHD finger protein 15	11	51626957	51671155	-
ENSMUSG00000030748	Il4ra	CD124 Il4r	-0.380905	3.19728	-1.94333	0.0601714	0.351481	-4.43713	16190	interleukin 4 receptor, alpha	7	132695785	132722986	+
ENSMUSG00000031958	Ldhd	4733401P21Rik D8Bwg1320e	-0.392947	3.60812	-1.94285	0.0602322	0.351647	-4.53096	52815	lactate dehydrogenase D	8	114147685	114154274	-
ENSMUSG00000030232	Aebp2	AU023766 B230313N05Rik	0.297841	4.6906	1.94245	0.0602827	0.351752	-4.70538	11569	AE binding protein 2	6	140570970	140626993	+
ENSMUSG00000060988	Galnt13		-0.210118	6.32423	-1.94201	0.0603373	0.351881	-5.00079	271786	UDP-N-acetyl-alpha-D-galactosamine:polypeptide N-acetylgalactosaminyltransferase 13	2	54288728	54970720	+
ENSMUSG00000029781	Fkbp9	1810014L23 AW549641 FKBP-63 FKBP-9 FKBP60 FKBP63 FKBP65RS	0.353153	4.27239	1.94169	0.0603779	0.351928	-4.76291	27055	FK506 binding protein 9	6	56782053	56829352	+
ENSMUSG00000028291	Akirin2		-0.232447	4.99841	-1.93959	0.0606418	0.353276	-4.81263	433693	akirin 2	4	34498186	34514157	+
ENSMUSG00000090213	Tmem189		0.233674	5.41551	1.93853	0.0607756	0.353865	-4.84879	407243	transmembrane protein 189	2	167468108	167515322	-
ENSMUSG00000020919	Stat5b		-0.386577	3.18479	-1.93751	0.060905	0.354428	-4.45036	20851	signal transducer and activator of transcription 5B	11	100642045	100712038	-
ENSMUSG00000025453	Nnt		-0.502392	2.79177	-1.9358	0.0611215	0.355101	-4.28773		nicotinamide nucleotide transhydrogenase	13	120124255	120197804	-
ENSMUSG00000070509	Rgma		0.38218	1.65761	1.93575	0.0611284	0.355101	-4.45717	244058	RGM domain family, member A	7	80520406	80564785	+
ENSMUSG00000000938	Hoxa10	Hox-1.8 Hoxa-10	-0.451548	2.75516	-1.93557	0.0611512	0.355101	-4.34819	15395	homeobox A10	6	52181196	52190853	-
ENSMUSG00000083405	Gm15725		-0.181301	6.65797	-1.93537	0.0611766	0.355101	-5.17687		predicted gene 15725	16	37882628	37883717	+
ENSMUSG00000031835	Mbtps1	0610038M03Rik AV003995 S1P SKI-1 Ski1 mKIAA0091	0.219776	4.50037	1.93531	0.0611848	0.355101	-4.79513	56453	membrane-bound transcription factor peptidase, site 1	8	122032056	122082661	-
ENSMUSG00000004319	Clcn3	Clc3	-0.180627	6.7796	-1.93315	0.0614589	0.356361	-5.12541	12725	chloride channel 3	8	63389186	63462097	-
ENSMUSG00000036513	Commd2	1190017G07Rik AI047739 D3Ertd176e HSPC042	0.470757	3.37341	1.93308	0.0614677	0.356361	-4.4216	52245	COMM domain containing 2	3	57446826	57455637	-
ENSMUSG00000051586	Mical3		0.259245	6.02718	1.93179	0.0616338	0.357133	-4.81203	100505050	microtubule associated monoxygenase, calponin and LIM domain containing 3	6	120881725	120953171	-
ENSMUSG00000026443	Lrrn2	5730406J09Rik NLRR-2	0.344418	3.1176	1.9314	0.0616836	0.35723	-4.57378	16980	leucine rich repeat protein 2, neuronal	1	134776850	134836582	+
ENSMUSG00000034442	Trmt5	2610027O18Rik mKIAA1393	-0.4899	2.6832	-1.93014	0.0618444	0.357918	-4.33835	76357	TRM5 tRNA methyltransferase 5 homolog (S. cerevisiae)	12	74380999	74387698	-
ENSMUSG00000025790	Slco3a1		0.269022	4.99271	1.92995	0.0618685	0.357918	-4.87223	108116	solute carrier organic anion transporter family, member 3a1	7	81420305	81699666	-
ENSMUSG00000000838	Fmr1	FMRP Fmr-1	-0.223566	5.0765	-1.92878	0.0620189	0.358552	-4.84819	14265	fragile X mental retardation syndrome 1 homolog	X	65931716	65971138	+
ENSMUSG00000022216	Psme1	AW413925 PA28a	-0.335906	3.83136	-1.92838	0.0620711	0.358552	-4.70154	19186	proteasome (prosome, macropain) 28 subunit, alpha	14	56196960	56200366	+
ENSMUSG00000038914	Dido1	6720461J16Rik C530043I07 D130048F08Rik DIO-1 Datf1 Dido2 Dido3 mKIAA0333	-0.250054	5.27334	-1.92833	0.0620775	0.358552	-4.89888	23856	death inducer-obliterator 1	2	180392669	180444704	-
ENSMUSG00000031447	Lamp1	AI196048 CD107a Lamp-1	0.149365	7.67064	1.92804	0.0621149	0.358577	-5.27304	16783	lysosomal-associated membrane protein 1	8	13159135	13175338	+
ENSMUSG00000042616	Oscp1		-0.486959	3.13351	-1.92699	0.0622502	0.359167	-4.48884	100044374	organic solute carrier partner 1	4	125735809	125769439	+
ENSMUSG00000029176	Anapc4	2610306D21Rik APC4 D5Ertd249e	-0.264016	5.09623	-1.9263	0.0623387	0.359172	-4.84557	52206	anaphase promoting complex subunit 4	5	53225254	53259036	+
ENSMUSG00000029814	Igf2bp3		0.730408	3.12264	1.9263	0.0623388	0.359172	-4.28575	140488	insulin-like growth factor 2 mRNA binding protein 3	6	49035220	49164953	-
ENSMUSG00000074649	BC029722		0.419235	2.63329	1.92621	0.0623507	0.359172	-4.36714		cDNA sequence BC029722	2	155643466	155645162	-
ENSMUSG00000036333	Kidins220	3110039L19Rik AI194387 AI316525 C330002I19Rik mKIAA1250	-0.162249	8.03307	-1.92571	0.0624148	0.35935	-5.32389	77480	kinase D-interacting substrate 220	12	25659797	25746142	+
ENSMUSG00000052534	Pbx1	2310056B04Rik AI848790 AU015730 D230003C07Rik Pbx-1 Pbx1a Pbx1b	-0.226382	7.03089	-1.9251	0.0624947	0.359516	-5.19974	18514	pre B cell leukemia homeobox 1	1	170050130	170362401	-
ENSMUSG00000062093	Gm10110		0.494543	2.04657	1.92479	0.0625345	0.359516	-4.25435	100503296	predicted gene 10110	14	90296351	90298273	-
ENSMUSG00000026525	Opn3	ERO Ecpn panopsin	-0.607217	1.33535	-1.92472	0.0625434	0.359516	-4.17602	13603	opsin 3	1	177592552	177622907	-
ENSMUSG00000038290	Smg6		0.223403	4.09711	1.92443	0.0625816	0.359545	-4.79049	103677	Smg-6 homolog, nonsense mediated mRNA decay factor (C. elegans)	11	74739325	74977950	+
ENSMUSG00000051671	1810063B05Rik	AI447995	-0.644073	1.57437	-1.92407	0.0626276	0.359583	-4.16485	67892	RIKEN cDNA 1810063B05 gene	8	128946401	128949334	+
ENSMUSG00000028233	Tgs1		-0.233406	5.17562	-1.92371	0.0626743	0.359583	-4.81968	116940	trimethylguanosine synthase homolog (S. cerevisiae)	4	3502022	3543766	+
ENSMUSG00000024975	Pdcd4	D19Ucla1 Ma3 Tis	-0.230033	6.72458	-1.92303	0.0627632	0.359583	-4.91695	18569	programmed cell death 4	19	53966721	54004351	+
ENSMUSG00000042734	Ttc9	1700029M07Rik AI429215 AI853559	0.183946	6.74842	1.92298	0.0627691	0.359583	-5.15932	69480	tetratricopeptide repeat domain 9	12	82732356	82765928	+
ENSMUSG00000040782	Rfwd2	AI316802 C80879 Cop1	0.419534	3.96294	1.92295	0.0627739	0.359583	-4.57845	26374	ring finger and WD repeat domain 2	1	161162457	161277711	+
ENSMUSG00000025178	Pi4k2a	Pi4k2	0.213433	5.36726	1.92284	0.0627874	0.359583	-4.97087	84095	phosphatidylinositol 4-kinase type 2 alpha	19	42164925	42196708	+
ENSMUSG00000044562	Rasip1	1110025D03Rik 2610025P08Rik AI853551 Rain	-0.604975	1.5325	-1.92231	0.0628567	0.359789	-4.2248	69903	Ras interacting protein 1	7	52882858	52894463	+
ENSMUSG00000023156	Rpp14	2610511E03Rik AA682089	-0.372142	4.94341	-1.92147	0.0629659	0.360102	-4.65975	67053	ribonuclease P 14 subunit (human)	14	8912827	8924360	+
ENSMUSG00000015656	Hspa8	2410008N15Rik Hsc70 Hsc71 Hsc73 Hsp73 Hspa10	-0.173549	8.48413	-1.92119	0.0630023	0.360102	-5.27961	15481	heat shock protein 8	9	40609067	40613283	+
ENSMUSG00000027463	Slc52a3	2310046K01Rik RFT2	-0.760012	1.22089	-1.92112	0.0630112	0.360102	-4.19262	69698	solute carrier protein family 52, member 3	2	151822247	151834994	+
ENSMUSG00000030588	Yif1b	9430029K10Rik Yip1b	-0.519556	1.21969	-1.92054	0.0630873	0.360296	-4.3056	77254	Yip1 interacting factor homolog B (S. cerevisiae)	7	30023348	30032612	+
ENSMUSG00000034275	Igsf9b		0.53411	1.9151	1.92011	0.0631432	0.360296	-4.38783	235086	immunoglobulin superfamily, member 9B	9	27106813	27142348	+
ENSMUSG00000044287	Nrn1l		0.574849	1.30463	1.9201	0.063145	0.360296	-4.11892	234700	neuritin 1-like	8	108417467	108418923	+
ENSMUSG00000016946	Kctd5	2610030N08Rik mKIAA0176	-0.49343	2.52777	-1.91931	0.0632486	0.360632	-4.31132	69259	potassium channel tetramerisation domain containing 5	17	24184701	24210452	-
ENSMUSG00000040028	Elavl1	2410055N02Rik HUR Hua W91709	0.24635	5.53507	1.91914	0.0632705	0.360632	-4.90884	15568	ELAV (embryonic lethal, abnormal vision, Drosophila)-like 1 (Hu antigen R)	8	4284782	4325100	-
ENSMUSG00000023827	Agpat4	1500003P24Rik	-0.280625	4.21345	-1.91869	0.0633296	0.360779	-4.73482	68262	1-acylglycerol-3-phosphate O-acyltransferase 4 (lysophosphatidic acid acyltransferase, delta)	17	12311570	12412511	+
ENSMUSG00000018672	Copz2	1110012D12Rik zeta2-COP	0.514618	2.74865	1.9178	0.0634453	0.361236	-4.40472	56358	coatomer protein complex, subunit zeta 2	11	96711184	96722517	+
ENSMUSG00000026810	Dpm2	AW557993 R75484	0.448475	2.10313	1.91757	0.0634766	0.361236	-4.45248	13481	dolichol-phosphate (beta-D) mannosyltransferase 2	2	32426378	32429099	+
ENSMUSG00000000325	Arvcf		0.277005	3.87948	1.91713	0.0635342	0.361374	-4.73137	11877	armadillo repeat gene deleted in velo-cardio-facial syndrome	16	18348275	18407169	+
ENSMUSG00000031570	Ppapdc1b	1810019D05Rik 2310022A04Rik AW045471 Ppapdc1	-0.416949	2.94384	-1.91656	0.0636087	0.361608	-4.49479	71910	phosphatidic acid phosphatase type 2 domain containing 1B	8	26830533	26835359	+
ENSMUSG00000028062	Lamtor2	2010111E04Rik AL022628 Mapbpip P14 Rab25 Robld3	0.519536	1.79512	1.9162	0.063656	0.361686	-4.26392	83409	late endosomal/lysosomal adaptor, MAPK and MTOR activator 2	3	88353741	88356996	-
ENSMUSG00000027900	Dram2	2010305N14Rik 2610318G18Rik AI647667 Tmem77	-0.23321	6.10628	-1.91592	0.0636927	0.361705	-4.9791	67171	DNA-damage regulated autophagy modulator 2	3	106350611	106377763	+
ENSMUSG00000016349	Eef1a2	Eef1a S1 wasted wst	0.205817	4.60874	1.91523	0.0637835	0.361939	-5.03137	13628	eukaryotic translation elongation factor 1 alpha 2	2	180882358	180891719	-
ENSMUSG00000050052	2610019F03Rik		-0.257133	5.69324	-1.91471	0.0638524	0.361939	-4.90609	72148	RIKEN cDNA 2610019F03 gene	8	13952009	13975032	-
ENSMUSG00000029103	Lrpap1	AA617339 AI790446 AU042172 C77774 HBP44 RAP	-0.191624	5.75931	-1.91465	0.0638608	0.361939	-5.05359	16976	low density lipoprotein receptor-related protein associated protein 1	5	35434139	35448415	-
ENSMUSG00000038058	Nod1		0.652233	2.05394	1.91459	0.0638676	0.361939	-4.29782	107607	nucleotide-binding oligomerization domain containing 1	6	54873936	54922606	-
ENSMUSG00000070520	Ndnl2	5730494G16Rik AI642138 BB044375 HCA4 Mageg1 mage-g1	0.743571	1.94006	1.9136	0.063999	0.362493	-4.24885	66647	necdin-like 2	7	72011938	72017883	-
ENSMUSG00000023110	Prmt5	Jbp1 Skb1	-0.303199	4.32825	-1.91309	0.0640662	0.362555	-4.74259	27374	protein arginine N-methyltransferase 5	14	55126024	55136362	-
ENSMUSG00000038954	Supt3h		0.569893	2.18921	1.91301	0.0640769	0.362555	-4.28717	109115	suppressor of Ty 3 homolog (S. cerevisiae)	17	44914101	45256239	+
ENSMUSG00000018428	Akap1	AKAP121 AKAP84 Akap C76494 C81186 DAKAP1 S-AKAP84	-0.546324	2.6947	-1.91267	0.0641217	0.362619	-4.36836	11640	A kinase (PRKA) anchor protein 1	11	88692106	88725900	-
ENSMUSG00000060733	Ipmk	2410017C19Rik AA408208 Impk	-0.2716	4.72452	-1.91208	0.0642005	0.362875	-4.85572	69718	inositol polyphosphate multikinase	10	70810511	70896075	+
ENSMUSG00000056870	Gulp1	3110030A04Rik 5730529O06Rik CED-6 Ced6 GULP Gulp-2	0.458303	4.04108	1.91135	0.0642967	0.363229	-4.52709	70676	GULP, engulfment adaptor PTB domain containing 1	1	44608356	44853678	+
ENSMUSG00000060012	Kif13b	5330429L19Rik 6030414C01 AI429803 C130021D12Rik GAKIN	0.4019	3.60683	1.91106	0.0643355	0.363259	-4.57544	16554	kinesin family member 13B	14	65271439	65425133	+
ENSMUSG00000003068	Stk11	AA408040 Lkb1 Par-4 R75140 mLKB1	-0.32568	4.64671	-1.91073	0.0643796	0.363318	-4.66736	20869	serine/threonine kinase 11	10	79578548	79593427	+
ENSMUSG00000063808	Gpatch1	1300003A17Rik ECGP Gpatc1	0.511215	3.54275	1.91014	0.0644583	0.363573	-4.4009	67471	G patch domain containing 1	7	36061555	36103459	-
ENSMUSG00000051790	Nlgn2		0.245496	5.17662	1.90985	0.0644967	0.3636	-5.02088	216856	neuroligin 2	11	69636624	69651286	-
ENSMUSG00000040044	Orc3	Orc3l	-0.271775	5.77458	-1.90923	0.0645789	0.363723	-4.95205	50793	origin recognition complex, subunit 3	4	34518045	34562193	-
ENSMUSG00000057637	Prdm2		0.190907	6.47935	1.90898	0.0646123	0.363723	-5.06801	110593	PR domain containing 2, with ZNF domain	4	142697294	142802898	-
ENSMUSG00000059921	Unc5c	6030473H24 AI047720 B130051O18Rik Unc5h3 rcm	0.38571	4.93654	1.90893	0.0646194	0.363723	-4.76768	22253	unc-5 homolog C (C. elegans)	3	141128528	141497888	+
ENSMUSG00000020400	Tnip1	ABIN ABIN-1 ABIN1 AU018810 Naf1 Nef VAN	-0.415348	3.37245	-1.9081	0.06473	0.364157	-4.46541	57783	TNFAIP3 interacting protein 1	11	54724289	54776419	-
ENSMUSG00000028156	Eif4e	EG668879 Eif4e-ps If4e eIF-4E	-0.27441	4.68861	-1.90749	0.064811	0.364423	-4.78934	13684	eukaryotic translation initiation factor 4E	3	138189155	138220563	+
ENSMUSG00000027198	Ext2	AI893565	-0.423107	4.98134	-1.90681	0.0649014	0.364592	-5.1003	14043	exostoses (multiple) 2	2	93535788	93662725	-
ENSMUSG00000017843	Ppp2r5c	2610043M05Rik 2700063L20Rik AI060890 AW545884 C85228 D12Bwg0916e mKIAA0044	-0.236117	5.71021	-1.90676	0.0649084	0.364592	-4.89328	26931	protein phosphatase 2, regulatory subunit B (B56), gamma isoform	12	111685518	111821271	+
ENSMUSG00000006273	Atp6v1b2	AI194269 AI790362 Atp6b2 HO57 R74844	-0.137661	7.51207	-1.9065	0.0649431	0.364596	-5.30143	11966	ATPase, H+ transporting, lysosomal V1 subunit B2	8	71612545	71637610	+
ENSMUSG00000024081	Cebpz	AI848081 CBF2 Cbf Cebpa-rs1	-0.339194	4.44325	-1.90583	0.0650332	0.364596	-4.65909	12607	CCAAT/enhancer binding protein zeta	17	79318346	79336410	-
ENSMUSG00000023307	March5	1810015H18Rik 2310008I22Rik 2700055A20Rik 5730499H23Rik E130202O05Rik MARCH-V MITOL Marchv Rnf153	-0.377834	4.35172	-1.90533	0.0651001	0.364596	-4.58411	69104	membrane-associated ring finger (C3HC4) 5	19	37282033	37296629	+
ENSMUSG00000006215	Zbtb17	AA589413 Lp-1 Miz1 Zfp100 mZ13	0.574501	0.947042	1.90528	0.0651068	0.364596	-4.17874	22642	zinc finger and BTB domain containing 17	4	141000569	141023845	+
ENSMUSG00000022214	Dcaf11	0710008A13Rik C76035 D14Ucla1 Dacf11 GLO14 Wdr23	-0.462189	2.57047	-1.9046	0.0651974	0.364596	-4.4338	28199	DDB1 and CUL4 associated factor 11	14	56178843	56188902	+
ENSMUSG00000037058	Paip2	2310050K10Rik AU045972	-0.199909	6.07246	-1.90416	0.0652567	0.364596	-5.11009	67869	polyadenylate-binding protein-interacting protein 2	18	35758271	35776840	+
ENSMUSG00000026853	Crat	AW107812 CARAT	-0.28903	3.96039	-1.90408	0.0652685	0.364596	-4.75181	12908	carnitine acetyltransferase	2	30255991	30271333	-
ENSMUSG00000067028	Cntnap5b		0.581955	2.25916	1.90349	0.0653479	0.364596	-4.29247	241175	contactin associated protein-like 5B	1	101669342	102382519	+
ENSMUSG00000004980	Hnrnpa2b1		-0.245451	6.54509	-1.9027	0.0654541	0.364596	-5.1435	100045191	heterogeneous nuclear ribonucleoprotein A2/B1	6	51410433	51419893	-
ENSMUSG00000028572	Hook1	A930033L17Rik azh	-0.614268	2.02346	-1.90269	0.0654554	0.364596	-4.1822	77963	hook homolog 1 (Drosophila)	4	95633931	95692104	+
ENSMUSG00000047714	Ppp1r2	0610025N14Rik 2310007G06Rik 4930440J04Rik 5430408E15Rik D16Ertd248e IPP-2	-0.159967	7.1019	-1.90264	0.0654618	0.364596	-5.24289	66849	protein phosphatase 1, regulatory (inhibitor) subunit 2	16	31251623	31275363	-
ENSMUSG00000032312	Csk	AW212630	-0.428094	2.6399	-1.9026	0.0654678	0.364596	-4.43324	12988	c-src tyrosine kinase	9	57474454	57493460	-
ENSMUSG00000026576	Atp1b1	Atpb Atpb-1	0.134303	9.58402	1.90254	0.065475	0.364596	-5.49752	11931	ATPase, Na+/K+ transporting, beta 1 polypeptide	1	166367398	166388486	-
ENSMUSG00000035559	Mpv17l2		0.42387	2.22246	1.90246	0.0654859	0.364596	-4.37693	234384	MPV17 mitochondrial membrane protein-like 2	8	73282548	73284820	-
ENSMUSG00000029469	Ift81	AW060663 Cdv-1 Cdv-1r Cdv1	-0.626388	2.48781	-1.90208	0.0655373	0.364596	-4.29973	12589	intraflagellar transport 81 homolog (Chlamydomonas)	5	123000213	123064527	-
ENSMUSG00000020614	Fam20a		-0.552834	1.03573	-1.90206	0.0655404	0.364596	-4.29047	208659	family with sequence similarity 20, member A	11	109531063	109583593	-
ENSMUSG00000045625	Pigz		0.349398	4.22035	1.9019	0.0655622	0.364596	-4.84122	239827	phosphatidylinositol glycan anchor biosynthesis, class Z	16	31933937	31946132	+
ENSMUSG00000048600	Gm5763		-0.356112	4.37496	-1.9018	0.0655745	0.364596	-4.84309		predicted pseudogene 5763	X	139066026	139068558	-
ENSMUSG00000059323	Tonsl	2810439M11Rik Nfkbil2	-0.668246	2.02895	-1.90136	0.065635	0.364596	-4.2561	72749	tonsoku-like, DNA repair protein	15	76456432	76470388	-
ENSMUSG00000052031	Tagap1		0.368929	4.3673	1.9013	0.0656421	0.364596	-4.58158	380608	T cell activation GTPase activating protein 1	17	7159314	7165505	-
ENSMUSG00000042790	Rnf214		-0.190082	6.72697	-1.90129	0.065644	0.364596	-5.19638	235315	ring finger protein 214	9	45670496	45714977	-
ENSMUSG00000030145	Zfp248	2810037F07Rik E130106N01Rik	-0.422549	4.07866	-1.901	0.0656825	0.364596	-4.63938	72720	zinc finger protein 248	6	118377337	118405546	-
ENSMUSG00000030835	Nomo1		-0.244144	5.10795	-1.90099	0.0656839	0.364596	-4.92469	211548	nodal modulator 1	7	53289066	53339582	+
ENSMUSG00000034723	Tmx4	2810417D04Rik 4930500L08Rik AI843224 AW046784 D2Bwg1356e Txndc13 mKIAA1162	-0.183563	8.47926	-1.90023	0.0657877	0.364917	-5.33144	52837	thioredoxin-related transmembrane protein 4	2	134419921	134469881	-
ENSMUSG00000049521	Cdc42ep1		0.657614	1.09003	1.90007	0.0658092	0.364917	-4.21434	104445	CDC42 effector protein (Rho GTPase binding) 1	15	78673077	78681332	+
ENSMUSG00000055128	Cgrrf1	1110038G02Rik 1810009H17Rik CGR19	0.454964	2.45537	1.89937	0.0659034	0.365253	-4.38737	68755	cell growth regulator with ring finger domain 1	14	47451809	47473868	+
ENSMUSG00000031144	Syp	A230093K24Rik AI848995 Syn p38	0.172148	7.37953	1.89833	0.0660443	0.365846	-5.4301	20977	synaptophysin	X	7215597	7230382	+
ENSMUSG00000021892	Sh3bp5	AI606498 SH3BP-5 Sab	0.353389	3.70057	1.89808	0.066079	0.365851	-4.6665	24056	SH3-domain binding protein 5 (BTK-associated)	14	32173066	32249264	-
ENSMUSG00000003810	Mast2	MAST205 Mtssk mKIAA0807	0.210006	6.16201	1.89694	0.0662339	0.366522	-5.13252	17776	microtubule associated serine/threonine kinase 2	4	115979367	116136788	-
ENSMUSG00000025781	Atp5c1	1700094F02Rik	-0.242133	5.98789	-1.89656	0.0662861	0.366539	-5.07435	11949	ATP synthase, H+ transporting, mitochondrial F1 complex, gamma polypeptide 1	2	9977643	10002137	-
ENSMUSG00000030220	Arhgdib	D4 Gdid4 Ly-GDI	-0.774063	2.2781	-1.89642	0.0663049	0.366539	-4.5039	11857	Rho, GDP dissociation inhibitor (GDI) beta	6	136872044	136890420	-
ENSMUSG00000022561	Gpaa1	C80044 mGAA1	-0.496338	1.75775	-1.8955	0.0664297	0.367042	-4.31135	14731	GPI anchor attachment protein 1	15	76161661	76165337	+
ENSMUSG00000031561	Odz3	2610100B16Rik Odz1 Odz3 Ten-m3 mKIAA1455	-0.225654	6.28038	-1.89519	0.066472	0.367076	-5.11606	23965	odd Oz/ten-m homolog 3 (Drosophila)	8	49313036	49760044	-
ENSMUSG00000021066	Atl1	4930435M24Rik Adfsp Fsp1 Spg3 Spg3a	-0.183838	7.06345	-1.89496	0.0665037	0.367076	-5.17882	73991	atlastin GTPase 1	12	70994092	71065072	+
ENSMUSG00000036452	Arhgap26	1810044B20Rik 2610010G17Rik 4933432P15Rik AI853435 mKIAA0621	0.200542	7.25832	1.8944	0.0665806	0.367151	-5.24419	71302	Rho GTPase activating protein 26	18	38761188	39535938	+
ENSMUSG00000034059	Ypel4		0.483804	2.1127	1.89437	0.0665851	0.367151	-4.35137	241525	yippee-like 4 (Drosophila)	2	84574215	84578812	+
ENSMUSG00000090407	Gm16042		-0.566431	2.35057	-1.89267	0.0668177	0.368246	-4.31071		predicted gene 16042	6	8545738	8546988	-
ENSMUSG00000005994	Tyrp1	TRP-1 TRP1 Tyrp b brown isa	-0.509396	2.75596	-1.89103	0.0670426	0.36895	-4.49563	22178	tyrosinase-related protein 1	4	80480027	80497623	+
ENSMUSG00000029335	Bmp3		0.620711	3.60339	1.89092	0.0670575	0.36895	-4.34062	110075	bone morphogenetic protein 3	5	99283458	99309979	+
ENSMUSG00000027954	Efna1	AI325262 B61 Efl1 Epl1 Eplg1 Lerk1	0.530329	1.99695	1.89078	0.0670773	0.36895	-4.26266	13636	ephrin A1	3	89075655	89085064	-
ENSMUSG00000005103	Wdr1	Aip1 D5Wsu185e rede	-0.172867	6.35475	-1.89074	0.0670826	0.36895	-5.14236	22388	WD repeat domain 1	5	38918053	38952905	-
ENSMUSG00000087696	Gm16957		-0.66412	0.458457	-1.89043	0.0671253	0.36895	-4.09455		predicted gene, 16957	17	17526907	17532267	-
ENSMUSG00000025533	Asl		-0.477767	2.31001	-1.89025	0.06715	0.36895	-4.32152	109900	argininosuccinate lyase	5	130487128	130501002	-
ENSMUSG00000067480	Gm14403		0.617767	2.77184	1.88997	0.0671891	0.368978	-4.32785		predicted gene 14403	2	177282920	177297014	+
ENSMUSG00000033917	Gde1	1200003M13Rik Mir16 RGS16	0.264438	4.79799	1.88946	0.0672591	0.369143	-4.89158	56209	glycerophosphodiester phosphodiesterase 1	7	125832059	125849292	-
ENSMUSG00000020389	Cdkl3		0.46106	1.83771	1.88904	0.0673164	0.369143	-4.31815	213084	cyclin-dependent kinase-like 3	11	51817723	51903286	+
ENSMUSG00000024383	Map3k2	9630061B06Rik AI585793 Mekk2 Mekk2b	-0.283871	4.90827	-1.888	0.06746	0.369143	-4.90096	26405	mitogen-activated protein kinase kinase kinase 2	18	32322743	32396405	+
ENSMUSG00000037366	Pafah2		0.542129	2.29127	1.88788	0.0674768	0.369143	-4.47604	100163	platelet-activating factor acetylhydrolase 2	4	133952235	133983328	+
ENSMUSG00000052632	Asap2		0.447985	4.12073	1.88753	0.0675251	0.369143	-4.68708	211914	ArfGAP with SH3 domain, ankyrin repeat and PH domain 2	12	20996320	21276032	+
ENSMUSG00000035024	Ncapd3	2810487N22Rik 4632407J06Rik AI195468 AU018739 B130055D15Rik mKIAA0056	-0.516696	2.71507	-1.8873	0.0675576	0.369143	-4.42899	78658	non-SMC condensin II complex, subunit D3	9	26837760	26902896	+
ENSMUSG00000021983	Atp8a2	AI415030 Atpc1b Ib	0.225859	6.10806	1.88728	0.0675605	0.369143	-5.11322	50769	ATPase, aminophospholipid transporter-like, class I, type 8A, member 2	14	60266368	60816016	-
ENSMUSG00000090234	Gm16042		-0.56401	2.34994	-1.88703	0.0675949	0.369143	-4.32119		predicted gene 16042	6	8545743	8546989	-
ENSMUSG00000032058	Ppp2r1b	2410091N08Rik AI790395	-0.509114	2.20364	-1.88695	0.0676056	0.369143	-4.41359	73699	protein phosphatase 2 (formerly 2A), regulatory subunit A (PR 65), beta isoform	9	50653406	50702334	+
ENSMUSG00000021428	Riok1	3110046C13Rik 5430416A05Rik Ad034	-0.705911	1.70428	-1.88695	0.0676063	0.369143	-4.26687	71340	RIO kinase 1 (yeast)	13	38129109	38153298	+
ENSMUSG00000034341	Wbp2		0.186099	5.66616	1.88669	0.0676427	0.369143	-5.17657	22378	WW domain binding protein 2	11	115939887	115948309	-
ENSMUSG00000053519	Kcnip1	2900046L02Rik 3202002F18Rik AI842357 AW494471 KCHIP1 Kchip1.2	0.365512	4.21516	1.88653	0.0676636	0.369143	-4.75773	70357	Kv channel-interacting protein 1	11	33529339	33893152	-
ENSMUSG00000024392	Bag6		0.252569	5.66553	1.8863	0.0676968	0.369143	-5.06381	224727	BCL2-associated athanogene 6	17	35272123	35284265	+
ENSMUSG00000035778	Ggta1	AW108479 GALT Gal Ggta Ggta-1 alpha3GalT	-0.340243	3.45337	-1.88607	0.0677286	0.369143	-4.66867	14594	glycoprotein galactosyltransferase alpha 1, 3	2	35255699	35318751	-
ENSMUSG00000027884	Clcc1		0.490201	3.01053	1.88605	0.0677308	0.369143	-4.53991	229725	chloride channel CLIC-like 1	3	108456831	108481758	+
ENSMUSG00000022092	Ppp3cc	Calnc	-0.269305	5.04079	-1.88572	0.0677773	0.369158	-4.95832	19057	protein phosphatase 3, catalytic subunit, gamma isoform	14	70617705	70689257	-
ENSMUSG00000000275	Trim25		-0.214073	5.4486	-1.88554	0.0678017	0.369158	-5.06054	217069	tripartite motif-containing 25	11	88860690	88881607	+
ENSMUSG00000039497	Dse		-0.533295	2.36143	-1.885	0.0678772	0.369383	-4.34526	212898	dermatan sulfate epimerase	10	33871200	33927357	-
ENSMUSG00000025241	Fyco1	2810409M01Rik Mem2 RUFY3 ZFYVE7	0.291377	5.02055	1.88418	0.0679909	0.369816	-4.86243	17281	FYVE and coiled-coil domain containing 1	9	123698628	123761020	-
ENSMUSG00000001632	Brpf1	4833438B11Rik 4930540D11Rik Brpf2	-0.397215	3.62397	-1.88242	0.0682358	0.37095	-4.59311	78783	bromodomain and PHD finger containing, 1	6	113257175	113274851	+
ENSMUSG00000055653	Gpc3	OCI-5	0.282781	3.9224	1.88219	0.068268	0.37095	-4.81169	14734	glypican 3	X	49625603	49967127	-
ENSMUSG00000071650	Ganab	AU042638 G2an GluII mKIAA0088	-0.275947	5.23486	-1.88127	0.0683972	0.371325	-5.02409	14376	alpha glucosidase 2 alpha neutral subunit	19	8972580	8991153	+
ENSMUSG00000031967	Afg3l1		0.516444	1.75857	1.88121	0.0684055	0.371325	-4.35389	114896	AFG3(ATPase family gene 3)-like 1 (yeast)	8	126001803	126027816	+
ENSMUSG00000037795	N4bp2		-0.523467	3.33573	-1.87971	0.068616	0.372095	-4.51367	333789	NEDD4 binding protein 2	5	66154760	66221347	+
ENSMUSG00000035851	Ythdc1		-0.29578	4.97276	-1.87971	0.0686161	0.372095	-4.86153	231386	YTH domain containing 1	5	87233246	87265684	+
ENSMUSG00000030310	Slc6a1		0.793807	2.7778	1.87936	0.068665	0.372173	-4.41166	232333	solute carrier family 6 (neurotransmitter transporter, GABA), member 1	6	114232629	114267516	+
[truncated: 8,827 more rows]

## Sheet: Figure 1-2
Extended Data Fig 1-2: Ranked gene lists corresponding to heat maps (Fig 1C adult; Fig 4D Trpv1; Fig 6D E18.5)
Adult				Trpv1				E18.5
Cluster	Gene	Ensembl_ID		Cluster	Gene	Ensembl_ID		Cluster	Gene_ID	Ensembl_ID
Lumbar	Celsr2	ENSMUSG00000068740		sacral	Prdm4	ENSMUSG00000035529		cluster 1	Zbed4	ENSMUSG00000034333
Lumbar	Srr	ENSMUSG00000001323		sacral	Asphd1	ENSMUSG00000046378		cluster 1	Slc30a6	ENSMUSG00000024069
Lumbar	Asb13	ENSMUSG00000033781		sacral	Dpcd	ENSMUSG00000041035		cluster 1	Insig1	ENSMUSG00000045294
Lumbar	Scrt1	ENSMUSG00000048385		sacral	2310061I04Rik	ENSMUSG00000050705		cluster 1	Tll1	ENSMUSG00000053626
Lumbar	Pcdh18	ENSMUSG00000037892		sacral	Plscr3	ENSMUSG00000019461		cluster 1	Dhrs13	ENSMUSG00000020834
Lumbar	Kif21b	ENSMUSG00000041642		sacral	Irf2	ENSMUSG00000031627		cluster 1	Gm15200	ENSMUSG00000086434
Lumbar	Stxbp6	ENSMUSG00000046314		sacral	Gm17485	ENSMUSG00000090783		cluster 1	Def6	ENSMUSG00000002257
Lumbar	Sipa1l1	ENSMUSG00000042700		sacral	Ddb2	ENSMUSG00000002109		cluster 1	Spryd4	ENSMUSG00000051346
Lumbar	Apod	ENSMUSG00000022548		sacral	Rnf6	ENSMUSG00000029634		cluster 1	Clybl	ENSMUSG00000025545
Lumbar	Pter	ENSMUSG00000026730		sacral	Ddi2	ENSMUSG00000078515		cluster 1	Aqp4	ENSMUSG00000024411
Lumbar	Dag1	ENSMUSG00000039952		sacral	Plekhh1	ENSMUSG00000060716		cluster 1	Rgs5	ENSMUSG00000026678
Lumbar	Stard8	ENSMUSG00000031216		sacral	Elp4	ENSMUSG00000027167		cluster 1	Msra	ENSMUSG00000054733
Lumbar	Gm13883	ENSMUSG00000087473		sacral	Pax6	ENSMUSG00000027168		cluster 1	Angel1	ENSMUSG00000021257
Lumbar	2310046A06Rik	ENSMUSG00000032355		sacral	Usp32	ENSMUSG00000000804		cluster 1	Mfsd2a	ENSMUSG00000028655
Lumbar	Sbf2	ENSMUSG00000038371		sacral	9330159F19Rik	ENSMUSG00000004360		cluster 1	Cacng2	ENSMUSG00000019146
Lumbar	Rasal2	ENSMUSG00000070565		sacral	Mis12	ENSMUSG00000040599		cluster 1	Hoxa7	ENSMUSG00000038236
Lumbar	Sema5a	ENSMUSG00000022231		sacral	Glb1	ENSMUSG00000045594		cluster 1	Kcnip3	ENSMUSG00000079056
Lumbar	D430041D05Rik	ENSMUSG00000068373		sacral	Naa15	ENSMUSG00000063273		cluster 1	Ppm1j	ENSMUSG00000002228
Lumbar	Utrn	ENSMUSG00000019820		sacral	Dnajc18	ENSMUSG00000024350		cluster 1	Lynx1	ENSMUSG00000022594
Lumbar	Ankfn1	ENSMUSG00000047773		sacral	Sin3b	ENSMUSG00000031622		cluster 1	Camkv	ENSMUSG00000032936
Lumbar	Arhgap31	ENSMUSG00000022799		sacral	Bag4	ENSMUSG00000037316		cluster 1	Kcns1	ENSMUSG00000040164
Lumbar	Clvs1	ENSMUSG00000041216		sacral	Elavl1	ENSMUSG00000040028		cluster 1	Fam134c	ENSMUSG00000017802
Lumbar	Cdc42ep3	ENSMUSG00000036533		sacral	Tnpo1	ENSMUSG00000009470		cluster 1	Grin2a	ENSMUSG00000059003
Lumbar	Megf9	ENSMUSG00000039270		sacral	Hnrnph2	ENSMUSG00000045427		cluster 1	Cacna2d3	ENSMUSG00000021991
Lumbar	Gpm6b	ENSMUSG00000031342		sacral	Tmem100	ENSMUSG00000069763		cluster 1	BC048403	ENSMUSG00000053684
Lumbar	Maf	ENSMUSG00000055435		sacral	2700016F22Rik	ENSMUSG00000091188		cluster 1	Zfp341	ENSMUSG00000059842
Lumbar	Hoxb9	ENSMUSG00000020875		sacral	Eif1ad	ENSMUSG00000024841		cluster 1	4930526A20Rik	ENSMUSG00000085521
Lumbar	Them5	ENSMUSG00000028148		sacral	Gm10814	ENSMUSG00000090542		cluster 1	Stard4	ENSMUSG00000024378
Lumbar	4932411E22Rik	ENSMUSG00000047490		sacral	Trip11	ENSMUSG00000021188		cluster 1	Trim25	ENSMUSG00000000275
Lumbar	Arhgap19	ENSMUSG00000025154		sacral	Eif2c3	ENSMUSG00000028842		cluster 1	Wipf3	ENSMUSG00000086040
Lumbar	Reln	ENSMUSG00000042453		sacral	Tpr	ENSMUSG00000006005		cluster 1	Pla2g3	ENSMUSG00000034579
Lumbar	Hspg2	ENSMUSG00000028763		sacral	Map3k5	ENSMUSG00000071369		cluster 1	Fgf9	ENSMUSG00000021974
Lumbar	Fa2h	ENSMUSG00000033579		sacral	Trip12	ENSMUSG00000026219		cluster 1	Gca	ENSMUSG00000026893
Lumbar	Qk	ENSMUSG00000062078		sacral	Pbrm1	ENSMUSG00000042323		cluster 1	Rpp40	ENSMUSG00000021418
Lumbar	Filip1	ENSMUSG00000034898		sacral	Aff4	ENSMUSG00000049470		cluster 1	Nsmce2	ENSMUSG00000059586
Lumbar	Lgi3	ENSMUSG00000033595		sacral	Mpdz	ENSMUSG00000028402		cluster 1	Aldh1a3	ENSMUSG00000015134
Lumbar	Tacc1	ENSMUSG00000065954		sacral	Pcm1	ENSMUSG00000031592		cluster 1	Gm53	ENSMUSG00000078706
Lumbar	Smo	ENSMUSG00000001761		sacral	Kpnb1	ENSMUSG00000001440		cluster 1	Slc20a1	ENSMUSG00000027397
Lumbar	Nagpa	ENSMUSG00000023143		sacral	Ubr5	ENSMUSG00000037487		cluster 1	Ptger4	ENSMUSG00000039942
Lumbar	Cap2	ENSMUSG00000021373		sacral	Usp47	ENSMUSG00000059263		cluster 1	Rhof	ENSMUSG00000029449
Lumbar	Padi2	ENSMUSG00000028927		sacral	Fbxl20	ENSMUSG00000020883		cluster 1	Etv6	ENSMUSG00000030199
Lumbar	Cckar	ENSMUSG00000029193		sacral	Foxn3	ENSMUSG00000033713		cluster 1	Dock4	ENSMUSG00000035954
Lumbar	Gm106	ENSMUSG00000032719		sacral	Spag9	ENSMUSG00000020859		cluster 1	Atp8b1	ENSMUSG00000039529
Lumbar	Col23a1	ENSMUSG00000063564		sacral	Prpf4b	ENSMUSG00000021413		cluster 1	Cdr1	ENSMUSG00000090546
Lumbar	E130308A19Rik	ENSMUSG00000045071		sacral	Pik3r3	ENSMUSG00000028698		cluster 1	Vash1	ENSMUSG00000021256
Lumbar	Itgb4	ENSMUSG00000020758		sacral	Zmym4	ENSMUSG00000042446		cluster 1	Necab2	ENSMUSG00000031837
Lumbar	Clu	ENSMUSG00000022037		sacral	Smchd1	ENSMUSG00000024054		cluster 1	Acss2	ENSMUSG00000027605
Lumbar	Pelp1	ENSMUSG00000018921		sacral	Ankib1	ENSMUSG00000040351		cluster 1	Pex5l	ENSMUSG00000027674
Lumbar	Tll1	ENSMUSG00000053626		sacral	Taok1	ENSMUSG00000017291		cluster 1	Arap2	ENSMUSG00000037999
Lumbar	Heatr5a	ENSMUSG00000035181		sacral	Sbno1	ENSMUSG00000038095		cluster 1	Akap6	ENSMUSG00000061603
Lumbar	Chrna7	ENSMUSG00000030525		sacral	Fbxo11	ENSMUSG00000005371		cluster 1	Ank3	ENSMUSG00000069601
Lumbar	Lgi4	ENSMUSG00000036560		sacral	Setx	ENSMUSG00000043535		cluster 1	Fat3	ENSMUSG00000074505
Lumbar	Fxyd3	ENSMUSG00000057092		sacral	Ptprt	ENSMUSG00000053141		cluster 1	Onecut1	ENSMUSG00000043013
Lumbar	1700011F14Rik	ENSMUSG00000025090		sacral	Sec23ip	ENSMUSG00000055319		cluster 1	RP23-342N19.2	ENSMUSG00000093662
Lumbar	Msto1	ENSMUSG00000068922		sacral	Rmnd5a	ENSMUSG00000002222		cluster 1	Dqx1	ENSMUSG00000009145
Lumbar	Cdkn1a	ENSMUSG00000023067		sacral	Mib1	ENSMUSG00000024294		cluster 1	Chrm2	ENSMUSG00000045613
Lumbar	6530418L21Rik	ENSMUSG00000048458		sacral	Sphkap	ENSMUSG00000026163		cluster 1	Gda	ENSMUSG00000058624
Lumbar	Abcc5	ENSMUSG00000022822		sacral	Fam63b	ENSMUSG00000042444		cluster 1	Grm3	ENSMUSG00000003974
Lumbar	Aox4	ENSMUSG00000038242		sacral	Ddx42	ENSMUSG00000020705		cluster 1	Pappa2	ENSMUSG00000073530
Lumbar	Adcy1	ENSMUSG00000020431		sacral	Gm13136	ENSMUSG00000081179		cluster 1	Galc	ENSMUSG00000021003
Lumbar	Pak4	ENSMUSG00000030602		sacral	Stard7	ENSMUSG00000027367		cluster 1	Pappa	ENSMUSG00000028370
Lumbar	Capg	ENSMUSG00000056737		sacral	Dcun1d1	ENSMUSG00000027708		cluster 1	Fmn2	ENSMUSG00000028354
Lumbar	Arhgap24	ENSMUSG00000057315		sacral	Capn7	ENSMUSG00000021893		cluster 1	Kcnj10	ENSMUSG00000044708
Lumbar	Vwa1	ENSMUSG00000042116		sacral	AI848100	ENSMUSG00000040297		cluster 1	Slc35f1	ENSMUSG00000038602
Lumbar	Cnp	ENSMUSG00000006782		sacral	Trim44	ENSMUSG00000027189		cluster 1	Kcna2	ENSMUSG00000040724
Lumbar	Prx	ENSMUSG00000053198		sacral	Hnrnpul2	ENSMUSG00000071659		cluster 1	Kcnh7	ENSMUSG00000059742
Lumbar	Cldn19	ENSMUSG00000066058		sacral	Fbxl22	ENSMUSG00000050503		cluster 1	Cntnap2	ENSMUSG00000039419
Lumbar	Plekha4	ENSMUSG00000040428		sacral	Mprip	ENSMUSG00000005417		cluster 1	Zdhhc2	ENSMUSG00000039470
Lumbar	Arhgef10	ENSMUSG00000071176		sacral	Eif3a	ENSMUSG00000024991		cluster 1	Abcd3	ENSMUSG00000028127
Lumbar	Sfrp5	ENSMUSG00000018822		sacral	Usp7	ENSMUSG00000022710		cluster 1	Nkain3	ENSMUSG00000055761
Lumbar	Fgf11	ENSMUSG00000042826		sacral	Dcun1d2	ENSMUSG00000038506		cluster 1	Gm17594	ENSMUSG00000078930
Lumbar	Fgf7	ENSMUSG00000027208		sacral	Atg2b	ENSMUSG00000041341		cluster 1	Spry4	ENSMUSG00000024427
Lumbar	Pnkd	ENSMUSG00000026179		sacral	Specc1l	ENSMUSG00000033444		cluster 1	Kcnma1	ENSMUSG00000063142
Lumbar	Syt2	ENSMUSG00000026452		sacral	Hnrnpu	ENSMUSG00000039630		cluster 1	Accn3	ENSMUSG00000038276
Lumbar	Pcp4l1	ENSMUSG00000038370		sacral	Ahsa2	ENSMUSG00000020288		cluster 1	Accn2	ENSMUSG00000023017
Lumbar	Lingo4	ENSMUSG00000044505		sacral	Aifm1	ENSMUSG00000036932		cluster 1	Dync1i1	ENSMUSG00000029757
Lumbar	Ndst4	ENSMUSG00000027971		sacral	Thoc1	ENSMUSG00000024287		cluster 1	Irs2	ENSMUSG00000038894
Lumbar	Oprl1	ENSMUSG00000027584		sacral	Ppp2r5e	ENSMUSG00000021051		cluster 1	Spnb3	ENSMUSG00000067889
Lumbar	Zfp503	ENSMUSG00000039081		sacral	Cwf19l2	ENSMUSG00000025898		cluster 1	Fjx1	ENSMUSG00000075012
Lumbar	Pold2	ENSMUSG00000020471		sacral	Hoxd8	ENSMUSG00000027102		cluster 1	Arhgap26	ENSMUSG00000036452
Lumbar	Fam107a	ENSMUSG00000021750		sacral	Larp1b	ENSMUSG00000037814		cluster 1	Dock3	ENSMUSG00000039716
Lumbar	Scube1	ENSMUSG00000016763		sacral	Fah	ENSMUSG00000030630		cluster 1	Rasal2	ENSMUSG00000070565
Lumbar	1500031L02Rik	ENSMUSG00000035790		sacral	Ranbp2	ENSMUSG00000003226		cluster 1	Clstn2	ENSMUSG00000032452
Lumbar	Ypel2	ENSMUSG00000018427		sacral	Rlim	ENSMUSG00000056537		cluster 1	Atp8a2	ENSMUSG00000021983
Lumbar	Mfap5	ENSMUSG00000030116		sacral	Zbtb10	ENSMUSG00000069114		cluster 1	Kif1a	ENSMUSG00000014602
Lumbar	Mboat1	ENSMUSG00000038732		sacral	Pak1	ENSMUSG00000030774		cluster 1	Mtap1a	ENSMUSG00000027254
Lumbar	Sdk1	ENSMUSG00000039683		sacral	Sulf1	ENSMUSG00000016918		cluster 1	D130043K22Rik	ENSMUSG00000006711
Lumbar	Sh3pxd2a	ENSMUSG00000053617		sacral	Lmbrd1	ENSMUSG00000073725		cluster 1	Gramd1b	ENSMUSG00000040111
Lumbar	Plekhg2	ENSMUSG00000037552		sacral	Adcy2	ENSMUSG00000021536		cluster 1	Scn8a	ENSMUSG00000023033
Lumbar	1520402A15Rik	ENSMUSG00000028701		sacral	Ptpn11	ENSMUSG00000043733		cluster 1	Capn5	ENSMUSG00000035547
Lumbar	Bmp7	ENSMUSG00000008999		sacral	Dcbld2	ENSMUSG00000035107		cluster 1	Cntnap1	ENSMUSG00000017167
Lumbar	Col4a1	ENSMUSG00000031502		sacral	Mdn1	ENSMUSG00000058006		cluster 1	Ptprt	ENSMUSG00000053141
Lumbar	Pllp	ENSMUSG00000031775		sacral	Dclk1	ENSMUSG00000027797		cluster 1	Ahnak2	ENSMUSG00000072812
Lumbar	Egr2	ENSMUSG00000037868		sacral	Lphn3	ENSMUSG00000037605		cluster 1	Ube2g1	ENSMUSG00000020794
Lumbar	C1ql3	ENSMUSG00000049630		sacral	2610507B11Rik	ENSMUSG00000010277		cluster 1	Senp8	ENSMUSG00000051705
Lumbar	Slc36a2	ENSMUSG00000020264		sacral	Gm10401	ENSMUSG00000072693		cluster 1	Ptger3	ENSMUSG00000040016
Lumbar	Plxnb1	ENSMUSG00000053646		sacral	Sqle	ENSMUSG00000022351		cluster 1	Epdr1	ENSMUSG00000002808
Lumbar	Efhd1	ENSMUSG00000026255		sacral	Tnks2	ENSMUSG00000024811		cluster 1	Atp1b3	ENSMUSG00000032412
Lumbar	Sparc	ENSMUSG00000018593		sacral	Stt3b	ENSMUSG00000032437		cluster 1	Arxes2	ENSMUSG00000048040
Lumbar	Timp3	ENSMUSG00000020044		sacral	Ppp6r1	ENSMUSG00000052296		cluster 1	Pmp22	ENSMUSG00000018217
Lumbar	Epb4.1l2	ENSMUSG00000019978		sacral	Fam98b	ENSMUSG00000027349		cluster 1	Tspan13	ENSMUSG00000020577
Lumbar	Ogn	ENSMUSG00000021390		sacral	Rfc1	ENSMUSG00000029191		cluster 1	Dld	ENSMUSG00000020664
Lumbar	Fam125b	ENSMUSG00000038740		sacral	Cep290	ENSMUSG00000019971		cluster 1	Gria4	ENSMUSG00000025892
Lumbar	Gjc3	ENSMUSG00000056966		sacral	Gtf2i	ENSMUSG00000060261		cluster 1	Impa1	ENSMUSG00000027531
Lumbar	Rhobtb3	ENSMUSG00000021589		sacral	Als2	ENSMUSG00000026024		cluster 1	Cct8	ENSMUSG00000025613
Lumbar	Spp1	ENSMUSG00000029304		sacral	2810432L12Rik	ENSMUSG00000039611		cluster 1	Cntn4	ENSMUSG00000064293
Lumbar	Fth1	ENSMUSG00000024661		sacral	Tnik	ENSMUSG00000027692		cluster 1	Sh3bgrl2	ENSMUSG00000032261
Lumbar	Cdh19	ENSMUSG00000047216		sacral	Psme4	ENSMUSG00000040850		cluster 1	Lap3	ENSMUSG00000039682
Lumbar	C030030A07Rik	ENSMUSG00000043298		sacral	Utp20	ENSMUSG00000004356		cluster 1	Htr1d	ENSMUSG00000070687
Lumbar	Limch1	ENSMUSG00000037736		sacral	Pelp1	ENSMUSG00000018921		cluster 1	Fam19a2	ENSMUSG00000044071
Lumbar	Ndrg1	ENSMUSG00000005125		sacral	Tars	ENSMUSG00000022241		cluster 1	Prps1	ENSMUSG00000031432
Lumbar	Gm17035	ENSMUSG00000091479		sacral	Sart1	ENSMUSG00000039148		cluster 1	Rgs4	ENSMUSG00000038530
Lumbar	Drp2	ENSMUSG00000000223		sacral	Gas8	ENSMUSG00000040220		cluster 1	Tmeff2	ENSMUSG00000026109
Lumbar	Prrg3	ENSMUSG00000033361		sacral	Thumpd1	ENSMUSG00000030942		cluster 1	Nap1l2	ENSMUSG00000082229
Lumbar	Plekhb1	ENSMUSG00000030701		sacral	Gm11537	ENSMUSG00000085242		cluster 1	Nat15	ENSMUSG00000005982
Lumbar	Cryab	ENSMUSG00000032060		sacral	Fzr1	ENSMUSG00000020235		cluster 1	Ccdc132	ENSMUSG00000001376
Lumbar	Smtn	ENSMUSG00000020439		sacral	Dhx38	ENSMUSG00000037993		cluster 1	Eepd1	ENSMUSG00000036611
Lumbar	Flnb	ENSMUSG00000025278		sacral	Coasy	ENSMUSG00000001755		cluster 1	1700010K23Rik	ENSMUSG00000092599
Lumbar	Kctd11	ENSMUSG00000046731		sacral	Ssx2ip	ENSMUSG00000036825		cluster 1	Ank	ENSMUSG00000022265
Lumbar	Serpind1	ENSMUSG00000022766		sacral	Ccar1	ENSMUSG00000020074		cluster 1	Nptx2	ENSMUSG00000059991
Lumbar	Ctnnal1	ENSMUSG00000038816		sacral	Eif4enif1	ENSMUSG00000020454		cluster 1	Mrgprx1	ENSMUSG00000070552
Lumbar	Itih5	ENSMUSG00000025780		sacral	Sun2	ENSMUSG00000042524		cluster 1	Slitrk4	ENSMUSG00000046699
Lumbar	Cntf	ENSMUSG00000079415		sacral	Pex5	ENSMUSG00000005069		cluster 1	Cat	ENSMUSG00000027187
Lumbar	Pea15a	ENSMUSG00000013698		sacral	Fam49a	ENSMUSG00000020589		cluster 1	Elovl6	ENSMUSG00000041220
Lumbar	Flt3	ENSMUSG00000042817		sacral	Nckipsd	ENSMUSG00000032598		cluster 1	Elovl7	ENSMUSG00000021696
Lumbar	Gprc5b	ENSMUSG00000008734		sacral	Acox3	ENSMUSG00000029098		cluster 1	Tspan2	ENSMUSG00000027858
Lumbar	Sema3b	ENSMUSG00000057969		sacral	Bcas3	ENSMUSG00000059439		cluster 1	Sel1l3	ENSMUSG00000029189
Lumbar	Tns3	ENSMUSG00000020422		sacral	Rmnd5b	ENSMUSG00000001054		cluster 1	Cpsf2	ENSMUSG00000041781
Lumbar	Pmp2	ENSMUSG00000052468		sacral	Entpd4	ENSMUSG00000022066		cluster 1	Gm10475	ENSMUSG00000073152
Lumbar	Mras	ENSMUSG00000032470		sacral	Gm16867	ENSMUSG00000085092		cluster 1	Dnaja1-ps	ENSMUSG00000090197
Lumbar	Fam178b	ENSMUSG00000046337		sacral	Pgd	ENSMUSG00000028961		cluster 1	Hspa12a	ENSMUSG00000025092
Lumbar	Pla2g16	ENSMUSG00000060675		sacral	Surf4	ENSMUSG00000014867		cluster 1	N28178	ENSMUSG00000036062
Lumbar	B3galt2	ENSMUSG00000033849		sacral	Gm13789	ENSMUSG00000085590		cluster 1	Mmp25	ENSMUSG00000023903
Lumbar	Adam10	ENSMUSG00000054693		sacral	Dnajc14	ENSMUSG00000025354		cluster 1	Gnal	ENSMUSG00000024524
Lumbar	Col4a2	ENSMUSG00000031503		sacral	Rnf115	ENSMUSG00000028098		cluster 1	Slc24a2	ENSMUSG00000037996
Lumbar	Elovl1	ENSMUSG00000006390		sacral	Dusp28	ENSMUSG00000047067		cluster 1	Mctp2	ENSMUSG00000032776
Lumbar	Itga6	ENSMUSG00000027111		sacral	Pgs1	ENSMUSG00000017715		cluster 1	Elovl4	ENSMUSG00000032262
Lumbar	Usp6nl	ENSMUSG00000039046		sacral	Dnahc17	ENSMUSG00000033987		cluster 1	Ntm	ENSMUSG00000059974
Lumbar	Itpr3	ENSMUSG00000042644		sacral	Ldlr	ENSMUSG00000032193		cluster 1	Gnai1	ENSMUSG00000057614
Lumbar	A330049M08Rik	ENSMUSG00000043924		sacral	Etv5	ENSMUSG00000013089		cluster 1	Gabrb3	ENSMUSG00000033676
Lumbar	Shc4	ENSMUSG00000035109		sacral	Rpn2	ENSMUSG00000027642		cluster 1	Cadm2	ENSMUSG00000064115
Lumbar	Gldn	ENSMUSG00000046167		sacral	Cyb561	ENSMUSG00000019590		cluster 1	Atp6v1h	ENSMUSG00000033793
Lumbar	Lass2	ENSMUSG00000015714		sacral	Clcn5	ENSMUSG00000004317		cluster 1	Pcmt1	ENSMUSG00000019795
Lumbar	Secisbp2l	ENSMUSG00000035093		sacral	Tuba4a	ENSMUSG00000026202		cluster 1	Prnp	ENSMUSG00000079037
Lumbar	Gas2l3	ENSMUSG00000074802		sacral	Ap3m2	ENSMUSG00000031539		cluster 1	B4galt6	ENSMUSG00000056124
Lumbar	Mal	ENSMUSG00000027375		sacral	Nomo1	ENSMUSG00000030835		cluster 1	Tnfrsf21	ENSMUSG00000023915
Lumbar	Ugt8a	ENSMUSG00000032854		sacral	Supt16h	ENSMUSG00000035726		cluster 1	Atp1a3	ENSMUSG00000040907
Lumbar	Pmp22	ENSMUSG00000018217		sacral	4933426M11Rik	ENSMUSG00000021133		cluster 1	Sprn	ENSMUSG00000045733
Lumbar	Mbp	ENSMUSG00000041607		sacral	Il4ra	ENSMUSG00000030748		cluster 1	Olfm1	ENSMUSG00000026833
Lumbar	Mpz	ENSMUSG00000056569		sacral	Ctnnb1	ENSMUSG00000006932		cluster 1	Endod1	ENSMUSG00000037419
Lumbar	Nes	ENSMUSG00000004891		sacral	Ccdc47	ENSMUSG00000078622		cluster 1	Amph	ENSMUSG00000021314
Lumbar	Mme	ENSMUSG00000027820		sacral	Bid	ENSMUSG00000004446		cluster 1	Pcyt1b	ENSMUSG00000035246
Lumbar	Bcas1	ENSMUSG00000013523		sacral	Bap1	ENSMUSG00000021901		cluster 1	Aacs	ENSMUSG00000029482
Lumbar	Ptp4a3	ENSMUSG00000059895		sacral	Apeh	ENSMUSG00000032590		cluster 1	Mtmr7	ENSMUSG00000039431
Lumbar	Il16	ENSMUSG00000001741		sacral	Gm7488	ENSMUSG00000039617		cluster 1	Mtap6	ENSMUSG00000055407
Lumbar	Dhh	ENSMUSG00000023000		sacral	1110049F12Rik	ENSMUSG00000028669		cluster 1	Grik1	ENSMUSG00000022935
Lumbar	Zbtb45	ENSMUSG00000049600		sacral	Ppat	ENSMUSG00000029246		cluster 1	Kif5c	ENSMUSG00000026764
Lumbar	Car2	ENSMUSG00000027562		sacral	Mvp	ENSMUSG00000030681		cluster 1	Acpp	ENSMUSG00000032561
Lumbar	Runx3	ENSMUSG00000070691		sacral	Wwp2	ENSMUSG00000031930		cluster 1	Frmd3	ENSMUSG00000049122
Lumbar	Mgat3	ENSMUSG00000042428		sacral	Txndc5	ENSMUSG00000038991		cluster 1	Ttll7	ENSMUSG00000036745
Lumbar	Lsm11	ENSMUSG00000044847		sacral	5730403B10Rik	ENSMUSG00000004071		cluster 1	Cadps	ENSMUSG00000054423
Lumbar	Pik3r5	ENSMUSG00000020901		sacral	Mob2	ENSMUSG00000025147		cluster 1	Dner	ENSMUSG00000036766
Lumbar	Camk2n2	ENSMUSG00000051146		sacral	Kctd3	ENSMUSG00000026608		cluster 1	Gpr158	ENSMUSG00000045967
Lumbar	Ksr1	ENSMUSG00000018334		sacral	Txlna	ENSMUSG00000053841		cluster 1	Rps6ka3	ENSMUSG00000031309
Lumbar	Kank4	ENSMUSG00000035407		sacral	Adsl	ENSMUSG00000022407		cluster 1	Mfap3l	ENSMUSG00000031647
Lumbar	Hoxb5	ENSMUSG00000038700		sacral	2005-03-01	ENSMUSG00000023307		cluster 1	Scn2a1	ENSMUSG00000075318
Lumbar	0610040B09Rik	ENSMUSG00000085645		sacral	Naaa	ENSMUSG00000029413		cluster 1	Gsr	ENSMUSG00000031584
Lumbar	Smox	ENSMUSG00000027333		sacral	Arpc2	ENSMUSG00000006304		cluster 1	Ssx2ip	ENSMUSG00000036825
Lumbar	Agrn	ENSMUSG00000041936		sacral	Abhd10	ENSMUSG00000033157		cluster 1	Mtap7d2	ENSMUSG00000041020
Lumbar	Sorbs3	ENSMUSG00000022091		sacral	2810453I06Rik	ENSMUSG00000048910		cluster 1	Macrod2	ENSMUSG00000068205
Lumbar	Mxra8	ENSMUSG00000029070		sacral	2810453I06Rik	ENSMUSG00000083012		cluster 1	Plcb1	ENSMUSG00000051177
Lumbar	Lcp1	ENSMUSG00000021998		sacral	Vdac3	ENSMUSG00000008892		cluster 1	Fam107b	ENSMUSG00000026655
Lumbar	Nfasc	ENSMUSG00000026442		sacral	Tmem66	ENSMUSG00000031532		cluster 1	Pak3	ENSMUSG00000031284
Lumbar	Atp1a3	ENSMUSG00000040907		sacral	Gdap2	ENSMUSG00000027865		cluster 1	Hcn1	ENSMUSG00000021730
Lumbar	Rasgrf2	ENSMUSG00000021708		sacral	Fam105b	ENSMUSG00000046034		cluster 1	Kcna1	ENSMUSG00000047976
Lumbar	Ryr2	ENSMUSG00000021313		sacral	Hmox2	ENSMUSG00000004070		cluster 1	Atp2b2	ENSMUSG00000030302
Lumbar	Gm16551	ENSMUSG00000066477		sacral	1600029O15Rik	ENSMUSG00000057818		cluster 1	Adam22	ENSMUSG00000040537
Lumbar	Tacc2	ENSMUSG00000030852		sacral	Lass5	ENSMUSG00000023021		cluster 1	Adam23	ENSMUSG00000025964
Lumbar	Zfp385b	ENSMUSG00000027016		sacral	Ppap2a	ENSMUSG00000021759		cluster 1	St8sia1	ENSMUSG00000030283
Lumbar	AI593442	ENSMUSG00000078307		sacral	Slc6a7	ENSMUSG00000052026		cluster 1	Opcml	ENSMUSG00000062257
Lumbar	Myh10	ENSMUSG00000020900		sacral	Cry1	ENSMUSG00000020038		cluster 1	Pknox2	ENSMUSG00000035934
Lumbar	Ntrk3	ENSMUSG00000059146		sacral	1810013L24Rik	ENSMUSG00000022507		cluster 1	Eml1	ENSMUSG00000058070
Lumbar	Kcnc3	ENSMUSG00000062785		sacral	Dnajc5	ENSMUSG00000000826		cluster 1	Dcun1d4	ENSMUSG00000051674
Lumbar	Adam23	ENSMUSG00000025964		sacral	Arrb1	ENSMUSG00000018909		cluster 1	Trim37	ENSMUSG00000018548
Lumbar	Vamp1	ENSMUSG00000030337		sacral	Man1a2	ENSMUSG00000008763		cluster 1	Rab3c	ENSMUSG00000021700
Lumbar	Cdh12	ENSMUSG00000040452		sacral	D15Ertd621e	ENSMUSG00000037119		cluster 1	Mapk9	ENSMUSG00000020366
Lumbar	Nefh	ENSMUSG00000020396		sacral	Tspyl3	ENSMUSG00000074671		cluster 1	Ptpn3	ENSMUSG00000038764
Lumbar	Kcna1	ENSMUSG00000047976		sacral	Darc	ENSMUSG00000037872		cluster 1	Pde1c	ENSMUSG00000004347
Lumbar	Mdga1	ENSMUSG00000043557		sacral	Gm17364	ENSMUSG00000090853		cluster 1	Erc2	ENSMUSG00000040640
Lumbar	Slc17a7	ENSMUSG00000070570		sacral	Pgrmc2	ENSMUSG00000049940		cluster 1	Epb4.9	ENSMUSG00000022099
Lumbar	Kcng4	ENSMUSG00000045246		sacral	Tmem87b	ENSMUSG00000014353		cluster 1	Pacsin1	ENSMUSG00000040276
Lumbar	2310045N01Rik	ENSMUSG00000002345		sacral	Rabgap1	ENSMUSG00000035437		cluster 1	Pitpnc1	ENSMUSG00000040430
Lumbar	Hapln4	ENSMUSG00000007594		sacral	Slc17a5	ENSMUSG00000049624		cluster 1	Dlat	ENSMUSG00000000168
Lumbar	Accn2	ENSMUSG00000023017		sacral	Csnk1g3	ENSMUSG00000073563		cluster 1	Taf9b	ENSMUSG00000047242
Lumbar	Dffa	ENSMUSG00000028974		sacral	Rab2a	ENSMUSG00000047187		cluster 1	Sertad2	ENSMUSG00000049800
Lumbar	Larp6	ENSMUSG00000034839		sacral	Ppp2r2b	ENSMUSG00000024500		cluster 1	Gm12021	ENSMUSG00000082852
Lumbar	Sez6	ENSMUSG00000000632		sacral	Srxn1	ENSMUSG00000032802		cluster 1	Mppe1	ENSMUSG00000062526
Lumbar	Cuta	ENSMUSG00000024194		sacral	Rab2b	ENSMUSG00000022159		cluster 1	Tmem233	ENSMUSG00000079278
Lumbar	Dusp15	ENSMUSG00000042662		sacral	Pptc7	ENSMUSG00000038582		cluster 1	Mapk8ip1	ENSMUSG00000027223
Lumbar	Tspan17	ENSMUSG00000025875		sacral	Plrg1	ENSMUSG00000027998		cluster 1	Hars	ENSMUSG00000001380
Lumbar	Tmem229b	ENSMUSG00000046157		sacral	Metap1	ENSMUSG00000005813		cluster 1	Crip2	ENSMUSG00000006356
Lumbar	Cplx1	ENSMUSG00000033615		sacral	Ric3	ENSMUSG00000048330		cluster 1	Impdh1	ENSMUSG00000003500
Lumbar	Nefm	ENSMUSG00000022054		sacral	Tkt	ENSMUSG00000021957		cluster 1	Gdap1l1	ENSMUSG00000017943
Lumbar	Nefl	ENSMUSG00000022055		sacral	Hmg20a	ENSMUSG00000032329		cluster 1	Ap3m2	ENSMUSG00000031539
Lumbar	Cabp7	ENSMUSG00000009075		sacral	Rab14	ENSMUSG00000026878		cluster 1	Bdh1	ENSMUSG00000046598
Lumbar	Stx1b	ENSMUSG00000030806		sacral	Srp72	ENSMUSG00000036323		cluster 1	Plekhb2	ENSMUSG00000026123
Lumbar	Inpp5j	ENSMUSG00000034570		sacral	Ptpn9	ENSMUSG00000032290		cluster 1	Ywhah	ENSMUSG00000018965
Lumbar	Scrt2	ENSMUSG00000060257		sacral	Fam168b	ENSMUSG00000037503		cluster 1	Rab3d	ENSMUSG00000019066
Lumbar	Gm13554	ENSMUSG00000087515		sacral	Psen2	ENSMUSG00000010609		cluster 1	Ppm1h	ENSMUSG00000034613
Lumbar	Gatsl2	ENSMUSG00000015944		sacral	0610007L01Rik	ENSMUSG00000053094		cluster 1	Cdc42se2	ENSMUSG00000052298
Lumbar	Bcl6	ENSMUSG00000022508		sacral	Phkb	ENSMUSG00000036879		cluster 1	Tmem65	ENSMUSG00000062373
Lumbar	Nrg1	ENSMUSG00000062991		sacral	Cd2bp2	ENSMUSG00000042502		cluster 1	Scn2b	ENSMUSG00000070304
Lumbar	Sema7a	ENSMUSG00000038264		sacral	Fam40a	ENSMUSG00000014601		cluster 1	9630033F20Rik	ENSMUSG00000038028
Lumbar	Orai2	ENSMUSG00000039747		sacral	Aplp2	ENSMUSG00000031996		cluster 1	Thy1	ENSMUSG00000032011
Lumbar	Fam57b	ENSMUSG00000058966		sacral	Nudcd3	ENSMUSG00000053838		cluster 1	Tusc5	ENSMUSG00000046275
Lumbar	Htr1d	ENSMUSG00000070687		sacral	Gle1	ENSMUSG00000019715		cluster 1	Rcan2	ENSMUSG00000039601
Lumbar	Mapk8ip1	ENSMUSG00000027223		sacral	Mfsd5	ENSMUSG00000045665		cluster 1	Atp5d	ENSMUSG00000003072
Lumbar	Clec2l	ENSMUSG00000079598		sacral	Diap3	ENSMUSG00000022021		cluster 1	Fkbp1a	ENSMUSG00000032966
Lumbar	Iglon5	ENSMUSG00000013367		sacral	Cbfb	ENSMUSG00000031885		cluster 1	Dynll2	ENSMUSG00000020483
Lumbar	Cacng2	ENSMUSG00000019146		sacral	Dyrk1a	ENSMUSG00000022897		cluster 1	2005-09-01	ENSMUSG00000072214
Lumbar	Accn3	ENSMUSG00000038276		sacral	Smad2	ENSMUSG00000024563		cluster 1	Rbfox3	ENSMUSG00000025576
Lumbar	Slco5a1	ENSMUSG00000025938		sacral	Appl1	ENSMUSG00000040760		cluster 1	Syt2	ENSMUSG00000026452
Lumbar	Nacc2	ENSMUSG00000026932		sacral	Zfp775	ENSMUSG00000007216		cluster 1	Hsdl2	ENSMUSG00000028383
Lumbar	Syt3	ENSMUSG00000030731		sacral	Ghdc	ENSMUSG00000017747		cluster 1	Oprl1	ENSMUSG00000027584
Lumbar	Baiap2	ENSMUSG00000025372		sacral	Lrrc28	ENSMUSG00000030556		cluster 1	Kif21b	ENSMUSG00000041642
Lumbar	Pacs2	ENSMUSG00000021143		sacral	Ercc5	ENSMUSG00000026048		cluster 1	Hspbp1	ENSMUSG00000063802
Lumbar	Slc9a1	ENSMUSG00000028854		sacral	Mlst8	ENSMUSG00000024142		cluster 1	Ifitm7	ENSMUSG00000065968
Lumbar	Galntl1	ENSMUSG00000021130		sacral	Epm2a	ENSMUSG00000055493		cluster 1	Rab5c	ENSMUSG00000019173
Lumbar	Plekha7	ENSMUSG00000045659		sacral	Dcaf10	ENSMUSG00000035572		cluster 1	Rgs7	ENSMUSG00000026527
Lumbar	B3galt5	ENSMUSG00000074892		sacral	Erlec1	ENSMUSG00000020311		cluster 1	Srd5a1	ENSMUSG00000021594
Lumbar	Shox2	ENSMUSG00000027833		sacral	Socs5	ENSMUSG00000037104		cluster 1	Fsd1	ENSMUSG00000011589
Lumbar	Shox2	ENSMUSG00000093425		sacral	Gclc	ENSMUSG00000032350		cluster 1	Epb4.1l4a	ENSMUSG00000024376
Sacral	Dchs1	ENSMUSG00000036862		sacral	Gm16054	ENSMUSG00000087431		cluster 1	Kcmf1	ENSMUSG00000055239
Sacral	Sulf1	ENSMUSG00000016918		sacral	Clptm1	ENSMUSG00000002981		cluster 1	Gm9769	ENSMUSG00000040078
Sacral	Arhgap15	ENSMUSG00000049744		sacral	Smpd1	ENSMUSG00000037049		cluster 1	Ola1	ENSMUSG00000027108
Sacral	Casr	ENSMUSG00000051980		sacral	Mgll	ENSMUSG00000033174		cluster 1	Gm3756	ENSMUSG00000091639
Sacral	Mfsd8	ENSMUSG00000025759		sacral	Pprc1	ENSMUSG00000055491		cluster 1	Wdr17	ENSMUSG00000039375
Sacral	Zc3h7a	ENSMUSG00000037965		sacral	Pigb	ENSMUSG00000079469		cluster 1	Gphn	ENSMUSG00000047454
Sacral	Grb10	ENSMUSG00000020176		sacral	Pcyt1a	ENSMUSG00000005615		cluster 1	Stip1	ENSMUSG00000024966
Sacral	Mfap4	ENSMUSG00000042436		sacral	Slc23a2	ENSMUSG00000027340		cluster 1	Rragd	ENSMUSG00000028278
Sacral	Egln3	ENSMUSG00000035105		sacral	Slc38a2	ENSMUSG00000022462		cluster 1	Ctnnbip1	ENSMUSG00000028988
Sacral	2610203C20Rik	ENSMUSG00000074415		sacral	Pcmtd1	ENSMUSG00000051285		cluster 1	Rab4b	ENSMUSG00000053291
Sacral	Epha5	ENSMUSG00000029245		sacral	Atf6	ENSMUSG00000026663		cluster 1	Mia1	ENSMUSG00000089661
Sacral	Kcnmb2	ENSMUSG00000037610		sacral	Pogk	ENSMUSG00000040596		cluster 1	BC048546	ENSMUSG00000047228
Sacral	Pou2af1	ENSMUSG00000032053		sacral	Gatad2a	ENSMUSG00000036180		cluster 1	Ppp1r1c	ENSMUSG00000034683
Sacral	Car8	ENSMUSG00000041261		sacral	Gabrb1	ENSMUSG00000029212		cluster 1	Snrpn	ENSMUSG00000000948
Sacral	Tc2n	ENSMUSG00000021187		sacral	Ano10	ENSMUSG00000037949		cluster 1	Tppp3	ENSMUSG00000014846
Sacral	Col25a1	ENSMUSG00000058897		sacral	Ubc	ENSMUSG00000008348		cluster 1	Coro2a	ENSMUSG00000028337
Sacral	Pde8b	ENSMUSG00000021684		sacral	Thg1l	ENSMUSG00000011254		cluster 1	Ttl	ENSMUSG00000027394
Sacral	Ncam2	ENSMUSG00000022762		sacral	Pde3b	ENSMUSG00000030671		cluster 1	Dync1li2	ENSMUSG00000035770
Sacral	Zcchc12	ENSMUSG00000036699		sacral	S1pr3	ENSMUSG00000067586		cluster 1	Ppp2r2c	ENSMUSG00000029120
Sacral	Stt3b	ENSMUSG00000032437		sacral	Itgb1	ENSMUSG00000025809		cluster 1	Ndrg4	ENSMUSG00000036564
Sacral	BC067068	ENSMUSG00000036009		sacral	Grtp1	ENSMUSG00000038515		cluster 1	Cmas	ENSMUSG00000030282
Sacral	Serpinb1b	ENSMUSG00000051029		sacral	Neu1	ENSMUSG00000007038		cluster 1	Sgtb	ENSMUSG00000042743
Sacral	Gabra3	ENSMUSG00000031343		sacral	Acadvl	ENSMUSG00000018574		cluster 1	Gm7816	ENSMUSG00000083261
Sacral	Sema3d	ENSMUSG00000040254		sacral	Dvl2	ENSMUSG00000020888		cluster 1	Gm15542	ENSMUSG00000083396
Sacral	Plagl1	ENSMUSG00000019817		sacral	Gpsm3	ENSMUSG00000034786		cluster 1	Vgf	ENSMUSG00000037428
Sacral	Rgs5	ENSMUSG00000026678		sacral	Spty2d1	ENSMUSG00000049516		cluster 1	Atp1b1	ENSMUSG00000026576
Sacral	Wnk3-ps	ENSMUSG00000041245		sacral	Cyth2	ENSMUSG00000003269		cluster 1	Kcnh5	ENSMUSG00000034402
Sacral	6030405A18Rik	ENSMUSG00000056306		sacral	Qars	ENSMUSG00000032604		cluster 1	Calm1	ENSMUSG00000001175
Sacral	Bmpr1b	ENSMUSG00000052430		sacral	2210406O10Rik	ENSMUSG00000039563		cluster 1	Gm17302	ENSMUSG00000091093
Sacral	Npy1r	ENSMUSG00000036437		sacral	Rbbp8	ENSMUSG00000041238		cluster 1	Jph3	ENSMUSG00000025318
Sacral	Cyp1b1	ENSMUSG00000024087		sacral	Lamp3	ENSMUSG00000041247		cluster 1	Stmn2	ENSMUSG00000027500
Sacral	Pcdh17	ENSMUSG00000035566		sacral	Nat9	ENSMUSG00000015542		cluster 1	Ube2k	ENSMUSG00000029203
Sacral	Kcnk2	ENSMUSG00000037624		sacral	Nudt1	ENSMUSG00000036639		cluster 1	Trappc1	ENSMUSG00000049299
Sacral	Hoxd11	ENSMUSG00000042499		sacral	Tceal3	ENSMUSG00000044550		cluster 1	Aldoc	ENSMUSG00000017390
Sacral	Gm20440	ENSMUSG00000092315		sacral	Fkbp2	ENSMUSG00000056629		cluster 1	Acat2	ENSMUSG00000023832
Sacral	Lsamp	ENSMUSG00000061080		sacral	Sirt3	ENSMUSG00000025486		cluster 1	Slc25a38	ENSMUSG00000032519
Sacral	Grin3a	ENSMUSG00000039579		sacral	Cnrip1	ENSMUSG00000044629		cluster 1	Fam55c	ENSMUSG00000075033
Sacral	Neto2	ENSMUSG00000036902		sacral	Dab1	ENSMUSG00000028519		cluster 1	Ppp2r5b	ENSMUSG00000024777
Sacral	Gabrg3	ENSMUSG00000055026		sacral	Gm5812	ENSMUSG00000051639		cluster 1	Shc4	ENSMUSG00000035109
Sacral	Copb1	ENSMUSG00000030754		sacral	Fh1	ENSMUSG00000026526		cluster 1	Tsfm	ENSMUSG00000040521
Sacral	Diap3	ENSMUSG00000022021		sacral	Serf2	ENSMUSG00000074884		cluster 1	Necab3	ENSMUSG00000027489
Sacral	Dbpht2	ENSMUSG00000029878		sacral	Mmadhc	ENSMUSG00000026766		cluster 1	Rassf5	ENSMUSG00000026430
Sacral	Fbxl17	ENSMUSG00000023965		sacral	Gm16701	ENSMUSG00000086622		cluster 1	Gm14048	ENSMUSG00000080989
Sacral	Scn3b	ENSMUSG00000049281		sacral	Rnf185	ENSMUSG00000020448		cluster 1	A830039N20Rik	ENSMUSG00000071567
Sacral	Gprasp1	ENSMUSG00000043384		sacral	Ttc33	ENSMUSG00000022151		cluster 1	Ppm1e	ENSMUSG00000046442
Sacral	Commd1	ENSMUSG00000051355		sacral	Acbd6	ENSMUSG00000033701		cluster 1	Smyd3	ENSMUSG00000055067
Sacral	B3gnt2	ENSMUSG00000051650		sacral	Rdh13	ENSMUSG00000008435		cluster 1	Cpeb1	ENSMUSG00000025586
Sacral	Fam49a	ENSMUSG00000020589		sacral	Dnajb4	ENSMUSG00000028035		cluster 1	Gm5402	ENSMUSG00000083438
Sacral	Prlr	ENSMUSG00000005268		sacral	Bod1	ENSMUSG00000044502		cluster 1	Prkcz	ENSMUSG00000029053
Sacral	Olfm2	ENSMUSG00000032172		sacral	Parn	ENSMUSG00000022685		cluster 1	Abcd2	ENSMUSG00000055782
Sacral	Trpc4	ENSMUSG00000027748		sacral	Psmc3	ENSMUSG00000002102		cluster 1	Cnnm1	ENSMUSG00000025189
Sacral	Cacna1e	ENSMUSG00000004110		sacral	Ran	ENSMUSG00000029430		cluster 1	Dgki	ENSMUSG00000038665
Sacral	Kit	ENSMUSG00000005672		sacral	Tsr2	ENSMUSG00000025264		cluster 1	Cbfa2t3	ENSMUSG00000006362
Sacral	Gap43	ENSMUSG00000047261		sacral	Tmem51	ENSMUSG00000040616		cluster 1	Adarb1	ENSMUSG00000020262
Sacral	Bend4	ENSMUSG00000092060		sacral	Zfp428	ENSMUSG00000064264		cluster 1	Vwa5b2	ENSMUSG00000046613
Sacral	Pcbd1	ENSMUSG00000020098		sacral	Tmem55b	ENSMUSG00000035953		cluster 1	Eps8l1	ENSMUSG00000006154
Sacral	Cbfb	ENSMUSG00000031885		sacral	Adamts8	ENSMUSG00000031994		cluster 1	Phactr1	ENSMUSG00000054728
Sacral	Atp2c1	ENSMUSG00000032570		sacral	Surf6	ENSMUSG00000036160		cluster 1	Kcnc4	ENSMUSG00000027895
Sacral	Rgs9	ENSMUSG00000020599		sacral	Exosc9	ENSMUSG00000027714		cluster 1	Panx2	ENSMUSG00000058441
Sacral	Asnsd1	ENSMUSG00000026095		sacral	Cib2	ENSMUSG00000037493		cluster 1	Lrrc27	ENSMUSG00000015980
Sacral	Ywhah	ENSMUSG00000018965		sacral	Gnai1	ENSMUSG00000057614		cluster 1	Pdgfa	ENSMUSG00000025856
Sacral	6330403K07Rik	ENSMUSG00000018451		sacral	1700028K03Rik	ENSMUSG00000089798		cluster 1	Nos1	ENSMUSG00000029361
Sacral	Cartpt	ENSMUSG00000021647		sacral	Aptx	ENSMUSG00000028411		cluster 1	Oprd1	ENSMUSG00000050511
Sacral	Adcyap1	ENSMUSG00000024256		sacral	Ift52	ENSMUSG00000017858		cluster 1	Myo1e	ENSMUSG00000032220
Sacral	Trpv1	ENSMUSG00000005952		sacral	1810026J23Rik	ENSMUSG00000048429		cluster 1	Igsf9b	ENSMUSG00000034275
Sacral	Tac1	ENSMUSG00000061762		sacral	0610011L14Rik	ENSMUSG00000027628		cluster 1	Pik3cb	ENSMUSG00000032462
Sacral	Rnf34	ENSMUSG00000029474		sacral	Ndfip1	ENSMUSG00000024425		cluster 1	Mtss1l	ENSMUSG00000033763
Sacral	Stk32a	ENSMUSG00000039954		sacral	Nipsnap1	ENSMUSG00000034285		cluster 1	Scrt2	ENSMUSG00000060257
Sacral	Oprk1	ENSMUSG00000025905		sacral	Hspa5	ENSMUSG00000026864		cluster 1	Nat8l	ENSMUSG00000048142
Sacral	Cadps2	ENSMUSG00000017978		sacral	Tmub2	ENSMUSG00000034757		cluster 1	Cdk16	ENSMUSG00000031065
Sacral	Cdk13	ENSMUSG00000041297		sacral	Pdhx	ENSMUSG00000010914		cluster 1	Orai2	ENSMUSG00000039747
Sacral	0610010F05Rik	ENSMUSG00000042208		sacral	Rnh1	ENSMUSG00000038650		cluster 1	Rassf4	ENSMUSG00000042129
Sacral	Rgs8	ENSMUSG00000042671		sacral	Serpini1	ENSMUSG00000027834		cluster 1	Tcf25	ENSMUSG00000001472
Sacral	Prkar1a	ENSMUSG00000020612		sacral	Prpf18	ENSMUSG00000039449		cluster 1	Pnkd	ENSMUSG00000026179
Sacral	Pdia3	ENSMUSG00000027248		sacral	Btbd10	ENSMUSG00000038187		cluster 1	Cacnb3	ENSMUSG00000003352
Sacral	Sun1	ENSMUSG00000036817		sacral	Dnajc10	ENSMUSG00000027006		cluster 1	Avil	ENSMUSG00000025432
Sacral	Alcam	ENSMUSG00000022636		sacral	Polr2b	ENSMUSG00000029250		cluster 1	Mrgpra1	ENSMUSG00000050650
Sacral	Fam129a	ENSMUSG00000026483		sacral	Abce1	ENSMUSG00000058355		cluster 1	Ppp2r2b	ENSMUSG00000024500
Sacral	Degs1	ENSMUSG00000038633		sacral	Stam	ENSMUSG00000026718		cluster 1	Cpne6	ENSMUSG00000022212
Sacral	Gpr64	ENSMUSG00000031298		sacral	2006-09-01	ENSMUSG00000050379		cluster 1	Cplx1	ENSMUSG00000033615
Sacral	Itfg1	ENSMUSG00000031703		sacral	Pam	ENSMUSG00000026335		cluster 1	Flot1	ENSMUSG00000059714
Sacral	Mapk1	ENSMUSG00000063358		sacral	Gm12183	ENSMUSG00000082454		cluster 1	Dpp9	ENSMUSG00000001229
Sacral	Syt4	ENSMUSG00000024261		sacral	B630019K06Rik	ENSMUSG00000052364		cluster 1	Kcng1	ENSMUSG00000074575
Sacral	Slc17a6	ENSMUSG00000030500		sacral	Ralyl	ENSMUSG00000039717		cluster 1	Gm16596	ENSMUSG00000087576
Sacral	Hif1a	ENSMUSG00000021109		sacral	Cdc42se2	ENSMUSG00000052298		cluster 1	Zdhhc12	ENSMUSG00000015335
Sacral	Map4k3	ENSMUSG00000024242		sacral	Vti1b	ENSMUSG00000021124		cluster 1	Rimkla	ENSMUSG00000048899
Sacral	Stx7	ENSMUSG00000019998		sacral	Gm12328	ENSMUSG00000081552		cluster 1	Zmynd12	ENSMUSG00000070806
Sacral	Ap1s2	ENSMUSG00000031367		sacral	Rbx1	ENSMUSG00000022400		cluster 1	H2-D1	ENSMUSG00000073411
Sacral	Emb	ENSMUSG00000021728		sacral	Gm11549	ENSMUSG00000085007		cluster 1	Stac2	ENSMUSG00000017400
Sacral	Atp6v1a	ENSMUSG00000052459		sacral	Arrdc1	ENSMUSG00000026972		cluster 1	Cntnap5b	ENSMUSG00000067028
Sacral	Il17ra	ENSMUSG00000002897		sacral	Ankrd13d	ENSMUSG00000005986		cluster 1	Fam189a1	ENSMUSG00000030518
Sacral	Pdia4	ENSMUSG00000025823		sacral	Rab11a	ENSMUSG00000004771		cluster 1	Erp29	ENSMUSG00000029616
Sacral	Ckap4	ENSMUSG00000046841		sacral	Fkbp1b	ENSMUSG00000020635		cluster 1	Rtn2	ENSMUSG00000030401
Sacral	Sdcbp	ENSMUSG00000028249		sacral	Ppa1	ENSMUSG00000020089		cluster 1	Gdf11	ENSMUSG00000025352
Sacral	Rprm	ENSMUSG00000075334		sacral	Stmn1	ENSMUSG00000028832		cluster 1	Ppargc1a	ENSMUSG00000029167
Sacral	Id4	ENSMUSG00000021379		sacral	Chmp1a	ENSMUSG00000000743		cluster 1	Aqp11	ENSMUSG00000042797
Sacral	Anxa5	ENSMUSG00000027712		sacral	Ccdc25	ENSMUSG00000022035		cluster 1	Parvb	ENSMUSG00000022438
Sacral	Ndn	ENSMUSG00000033585		sacral	Ndufs2	ENSMUSG00000013593		cluster 1	Rhou	ENSMUSG00000039960
Sacral	Lims1	ENSMUSG00000019920		sacral	Oaz2	ENSMUSG00000040652		cluster 1	Kcnh2	ENSMUSG00000038319
Sacral	Ndst3	ENSMUSG00000027977		sacral	Rpl23	ENSMUSG00000071415		cluster 1	Tmem163	ENSMUSG00000026347
Sacral	Usp14	ENSMUSG00000047879		sacral	Serpina3g	ENSMUSG00000041481		cluster 1	Atp6v0e2	ENSMUSG00000039347
Sacral	Plk2	ENSMUSG00000021701		sacral	Nedd8	ENSMUSG00000010376		cluster 1	Anxa5	ENSMUSG00000027712
Sacral	Hprt	ENSMUSG00000025630		sacral	Ngfrap1	ENSMUSG00000046432		cluster 1	Gm3571	ENSMUSG00000090610
Sacral	Krt222	ENSMUSG00000035849		sacral	Dctn6	ENSMUSG00000031516		cluster 1	Rap2a	ENSMUSG00000051615
Sacral	A430110N23Rik	ENSMUSG00000035279		sacral	Bag2	ENSMUSG00000042215		cluster 1	Usp5	ENSMUSG00000038429
Sacral	Hoxd10	ENSMUSG00000050368		sacral	Commd1	ENSMUSG00000051355		cluster 1	Asns	ENSMUSG00000029752
Sacral	B230216N24Rik	ENSMUSG00000089706		sacral	B3gnt2	ENSMUSG00000051650		cluster 1	Ankrd46	ENSMUSG00000048307
Sacral	Antxr2	ENSMUSG00000029338		sacral	Rufy2	ENSMUSG00000020070		cluster 1	Ppp1r7	ENSMUSG00000026275
Sacral	Glce	ENSMUSG00000032252		sacral	Tmem38a	ENSMUSG00000031791		cluster 1	Slc6a17	ENSMUSG00000027894
Sacral	Smarca1	ENSMUSG00000031099		sacral	Gm9755	ENSMUSG00000030735		cluster 1	A3galt2	ENSMUSG00000028794
Sacral	Klhl13	ENSMUSG00000036782		sacral	Maea	ENSMUSG00000079562		cluster 1	Maneal	ENSMUSG00000042763
Sacral	Syn2	ENSMUSG00000009394		sacral	Adss	ENSMUSG00000015961		cluster 1	Nars	ENSMUSG00000024587
Sacral	Cacna1h	ENSMUSG00000024112		sacral	Ncbp1	ENSMUSG00000028330		cluster 1	Diras2	ENSMUSG00000047842
Sacral	Th	ENSMUSG00000000214		sacral	Tiprl	ENSMUSG00000040843		cluster 1	Eno2	ENSMUSG00000004267
Sacral	Ptprn	ENSMUSG00000026204		sacral	Ccdc75	ENSMUSG00000050668		cluster 1	Ubash3b	ENSMUSG00000032020
Sacral	2510009E07Rik	ENSMUSG00000043391		sacral	Hnrnpk	ENSMUSG00000021546		cluster 1	Sqstm1	ENSMUSG00000015837
Sacral	Cpne8	ENSMUSG00000052560		sacral	Rbm10	ENSMUSG00000031060		cluster 1	Ube2ql1	ENSMUSG00000052981
Sacral	Ptprn2	ENSMUSG00000056553		sacral	Wdr53	ENSMUSG00000022787		cluster 1	Adap1	ENSMUSG00000056413
Sacral	Ahi1	ENSMUSG00000019986		sacral	Abhd11	ENSMUSG00000040532		cluster 1	Ptpn5	ENSMUSG00000030854
Sacral	Ncam1	ENSMUSG00000039542		sacral	Cfdp1	ENSMUSG00000031954		cluster 1	Tubb2a	ENSMUSG00000058672
Sacral	Peg3	ENSMUSG00000002265		sacral	Psmc4	ENSMUSG00000030603		cluster 1	Lpcat4	ENSMUSG00000027134
Sacral	Disp2	ENSMUSG00000040035		sacral	Ptges3	ENSMUSG00000071072		cluster 1	Ntrk1	ENSMUSG00000028072
Sacral	Rgnef	ENSMUSG00000021662		sacral	Dnajc21	ENSMUSG00000044224		cluster 1	Gm17383	ENSMUSG00000058625
Sacral	Thsd7a	ENSMUSG00000032625		sacral	Atg3	ENSMUSG00000022663		cluster 1	Slc7a7	ENSMUSG00000000958
Sacral	Syt1	ENSMUSG00000035864		sacral	Lias	ENSMUSG00000029199		cluster 1	Gm8355	ENSMUSG00000059814
Sacral	Atp8a1	ENSMUSG00000037685		sacral	Srpr	ENSMUSG00000032042		cluster 1	Gm15459	ENSMUSG00000083840
Sacral	Cacna2d1	ENSMUSG00000040118		sacral	Gm6733	ENSMUSG00000084329		cluster 1	Gm17431	ENSMUSG00000091282
Sacral	Greb1l	ENSMUSG00000042942		sacral	Ola1	ENSMUSG00000027108		cluster 1	Tmem25	ENSMUSG00000002032
Sacral	3110047P20Rik	ENSMUSG00000090061		sacral	Eif3f	ENSMUSG00000031029		cluster 1	Ppfia3	ENSMUSG00000003863
Sacral	Napb	ENSMUSG00000027438		sacral	Txnrd3	ENSMUSG00000000811		cluster 1	Pnpo	ENSMUSG00000018659
Sacral	Ntrk2	ENSMUSG00000055254		sacral	Gm16286	ENSMUSG00000024571		cluster 1	Chst10	ENSMUSG00000026080
Sacral	Vamp2	ENSMUSG00000020894		sacral	Nup133	ENSMUSG00000039509		cluster 1	Gm16836	ENSMUSG00000087471
Sacral	Rhou	ENSMUSG00000039960		sacral	Cops8	ENSMUSG00000034432		cluster 1	Gm5884	ENSMUSG00000037827
Sacral	Ube2l6	ENSMUSG00000027078		sacral	Ythdf2	ENSMUSG00000040025		cluster 1	Pigz	ENSMUSG00000045625
Sacral	Pqlc3	ENSMUSG00000045679		sacral	Pdia3	ENSMUSG00000027248		cluster 1	Prss12	ENSMUSG00000027978
Sacral	Nrsn2	ENSMUSG00000059361		sacral	Abi1	ENSMUSG00000058835		cluster 1	Fzr1	ENSMUSG00000020235
Sacral	Chd5	ENSMUSG00000005045		sacral	Nup88	ENSMUSG00000040667		cluster 1	Mesdc1	ENSMUSG00000070462
Sacral	Klhdc8a	ENSMUSG00000042115		sacral	Ugcg	ENSMUSG00000028381		cluster 1	Ubl3	ENSMUSG00000001687
Sacral	Sv2a	ENSMUSG00000038486		sacral	Rab15	ENSMUSG00000021062		cluster 1	Cpb1	ENSMUSG00000011463
Sacral	Ptchd1	ENSMUSG00000041552		sacral	Cpeb1	ENSMUSG00000025586		cluster 1	Gabra2	ENSMUSG00000000560
Sacral	1110008L16Rik	ENSMUSG00000021023		sacral	Ppm1a	ENSMUSG00000021096		cluster 1	Dnpep	ENSMUSG00000026209
Sacral	Birc2	ENSMUSG00000057367		sacral	Rab3c	ENSMUSG00000021700		cluster 1	Abhd11	ENSMUSG00000040532
Sacral	Mndal	ENSMUSG00000090272		sacral	Gpr45	ENSMUSG00000079587		cluster 1	Cnp	ENSMUSG00000006782
Sacral	Mpp2	ENSMUSG00000017314		sacral	Gm11516	ENSMUSG00000083764		cluster 1	Ccdc124	ENSMUSG00000007721
Sacral	Nynrin	ENSMUSG00000075592		sacral	Gm16740	ENSMUSG00000085137		cluster 1	Gucy1a2	ENSMUSG00000041624
Sacral	Gm17588	ENSMUSG00000090992		sacral	Tpd52	ENSMUSG00000027506		cluster 1	Rarres1	ENSMUSG00000049404
Sacral	Lrrc3	ENSMUSG00000051652		sacral	Sdcbp	ENSMUSG00000028249		cluster 1	Fmnl1	ENSMUSG00000055805
Sacral	Htr3a	ENSMUSG00000032269		sacral	Hspb8	ENSMUSG00000041548		cluster 1	Ttbk1	ENSMUSG00000015599
Sacral	Calca	ENSMUSG00000030669		sacral	Acat2	ENSMUSG00000023832		cluster 1	Zdhhc22	ENSMUSG00000048483
Sacral	Slc29a4	ENSMUSG00000050822		sacral	Trpa1	ENSMUSG00000032769		cluster 1	Tyrp1	ENSMUSG00000005994
Sacral	Rcan3	ENSMUSG00000059713		sacral	Ptplad1	ENSMUSG00000033629		cluster 1	P2ry2	ENSMUSG00000032860
Sacral	C1qtnf7	ENSMUSG00000061535		sacral	AL669855.1	ENSMUSG00000093264		cluster 1	Tprgl	ENSMUSG00000029030
Sacral	Gprasp2	ENSMUSG00000072966		sacral	Hdac2	ENSMUSG00000019777		cluster 1	Kcnj12	ENSMUSG00000042529
Sacral	Slc10a7	ENSMUSG00000031684		sacral	Slc30a9	ENSMUSG00000029221		cluster 1	Mir5116	ENSMUSG00000092787
Sacral	Nrip3	ENSMUSG00000034825		sacral	Cct2	ENSMUSG00000034024		cluster 1	Anxa7	ENSMUSG00000021814
Sacral	Dnajb11	ENSMUSG00000004460		sacral	Ccdc91	ENSMUSG00000030301		cluster 1	Gm9816	ENSMUSG00000085783
Sacral	Cpne1	ENSMUSG00000074643		sacral	Prps1	ENSMUSG00000031432		cluster 1	Lmbr1	ENSMUSG00000010721
Sacral	Qpct	ENSMUSG00000024084		sacral	Ndufa9	ENSMUSG00000000399		cluster 1	2900064A13Rik	ENSMUSG00000055943
Sacral	Nrsn1	ENSMUSG00000048978		sacral	Cct6a	ENSMUSG00000029447		cluster 1	Grem2	ENSMUSG00000050069
Sacral	Eci2	ENSMUSG00000021417		sacral	Ghitm	ENSMUSG00000041028		cluster 1	Mpp1	ENSMUSG00000031402
Sacral	Tada1	ENSMUSG00000026563		sacral	Mrpl16	ENSMUSG00000024683		cluster 1	Gpm6a	ENSMUSG00000031517
Sacral	A730017C20Rik	ENSMUSG00000050875		sacral	Cct5	ENSMUSG00000022234		cluster 1	Fam69b	ENSMUSG00000036186
Sacral	Chi3l3	ENSMUSG00000040809		sacral	Tmem50a	ENSMUSG00000028822		cluster 1	Cnrip1	ENSMUSG00000044629
Sacral	Penk	ENSMUSG00000045573		sacral	Cct7	ENSMUSG00000030007		cluster 1	Ccdc75	ENSMUSG00000050668
Sacral	Slc4a1	ENSMUSG00000006574		sacral	Acat3	ENSMUSG00000062480		cluster 1	Rnf4	ENSMUSG00000029110
Sacral	Hbb-b1	ENSMUSG00000052305		sacral	Tcp1	ENSMUSG00000068039		cluster 1	Fbxo34	ENSMUSG00000037536
Sacral	Hbb-b2	ENSMUSG00000073940		sacral	Cct3	ENSMUSG00000001416		cluster 1	Arhgef10l	ENSMUSG00000040964
Sacral	Gsta4	ENSMUSG00000032348		sacral	Hspa8	ENSMUSG00000015656		cluster 1	Fam126a	ENSMUSG00000028995
Sacral	Mpeg1	ENSMUSG00000046805		sacral	Ctsl	ENSMUSG00000021477		cluster 1	Senp5	ENSMUSG00000022772
Sacral	Rab3b	ENSMUSG00000003411		sacral	Atp6v1h	ENSMUSG00000033793		cluster 1	4930524O07Rik	ENSMUSG00000090207
Sacral	Mki67	ENSMUSG00000031004		sacral	Psmb7	ENSMUSG00000026750		cluster 1	Pex19	ENSMUSG00000003464
Sacral	AY036118	ENSMUSG00000045999		sacral	Mdh1	ENSMUSG00000020321		cluster 1	Gm11893	ENSMUSG00000081789
Sacral	Gm13050	ENSMUSG00000082575		sacral	Ddx1	ENSMUSG00000037149		cluster 1	Cog5	ENSMUSG00000035933
Sacral	Grm7	ENSMUSG00000056755		sacral	Nap1l2	ENSMUSG00000082229		cluster 1	Scd1	ENSMUSG00000037071
Sacral	Sfrp1	ENSMUSG00000031548		sacral	Prkar1a	ENSMUSG00000020612		cluster 1	Arl5a	ENSMUSG00000036093
Sacral	Prokr2	ENSMUSG00000050558		sacral	Psmc2	ENSMUSG00000028932		cluster 1	Gm9892	ENSMUSG00000052825
Sacral	Cd164	ENSMUSG00000019818		sacral	Rangap1	ENSMUSG00000022391		cluster 1	Mctp1	ENSMUSG00000021596
Sacral	Txnl1	ENSMUSG00000024583		sacral	Atp5a1	ENSMUSG00000025428		cluster 1	Eif5a2	ENSMUSG00000050192
Sacral	Jak1	ENSMUSG00000028530		sacral	Gm13498	ENSMUSG00000083270		cluster 1	Cfl2	ENSMUSG00000062929
Sacral	Fgf13	ENSMUSG00000031137		sacral	Prph	ENSMUSG00000023484		cluster 1	Nus1	ENSMUSG00000023068
Sacral	Mpp7	ENSMUSG00000057440		sacral	Hsp90ab1	ENSMUSG00000023944		cluster 1	Eif1a	ENSMUSG00000057561
Sacral	Cdhr1	ENSMUSG00000021803		sacral	Matr3	ENSMUSG00000037236		cluster 1	Kcnip4	ENSMUSG00000029088
Sacral	Cadm1	ENSMUSG00000032076		sacral	Gm8355	ENSMUSG00000059814		cluster 1	Cab39l	ENSMUSG00000021981
Sacral	F2rl2	ENSMUSG00000021675		sacral	Eif1b	ENSMUSG00000006941		cluster 1	Cdh7	ENSMUSG00000026312
Sacral	Galr1	ENSMUSG00000024553		sacral	Sucla2	ENSMUSG00000022110		cluster 1	3830406C13Rik	ENSMUSG00000033111
Sacral	Pcdh10	ENSMUSG00000049100		sacral	Uso1	ENSMUSG00000029407		cluster 1	Lrrc49	ENSMUSG00000047766
Sacral	Tmc7	ENSMUSG00000042246		sacral	Cog4	ENSMUSG00000031753		cluster 1	3110082D06Rik	ENSMUSG00000042256
Sacral	1110012J17Rik	ENSMUSG00000052105		sacral	Sdhb	ENSMUSG00000009863		cluster 1	Lancl3	ENSMUSG00000047344
Sacral	Celf4	ENSMUSG00000024268		sacral	Armcx3	ENSMUSG00000049047		cluster 1	Gpm6b	ENSMUSG00000031342
Sacral	Fam70a	ENSMUSG00000036502		sacral	Psmd6	ENSMUSG00000021737		cluster 1	Cyp2j6	ENSMUSG00000052914
Sacral	Scg2	ENSMUSG00000050711		sacral	Tmx2	ENSMUSG00000050043		cluster 1	Spred1	ENSMUSG00000027351
Sacral	Chrna3	ENSMUSG00000032303		sacral	Actr3	ENSMUSG00000026341		cluster 1	Slitrk2	ENSMUSG00000036790
Sacral	Chrnb4	ENSMUSG00000035200		sacral	Nap1l1	ENSMUSG00000058799		cluster 1	Zmat5	ENSMUSG00000009076
Sacral	Negr1	ENSMUSG00000040037		sacral	Pqbp1	ENSMUSG00000031157		cluster 1	Fbxo44	ENSMUSG00000029001
Sacral	Esr1	ENSMUSG00000019768		sacral	Gria2	ENSMUSG00000033981		cluster 1	Prkg2	ENSMUSG00000029334
Sacral	Atp2b4	ENSMUSG00000026463		sacral	Pepd	ENSMUSG00000063931		cluster 1	Tlx2	ENSMUSG00000068327
Sacral	Gcnt2	ENSMUSG00000021360		sacral	Vps4a	ENSMUSG00000031913		cluster 1	Fermt2	ENSMUSG00000037712
Sacral	A730081D07Rik	ENSMUSG00000086693		sacral	Wdr1	ENSMUSG00000005103		cluster 1	Mrpl35	ENSMUSG00000052962
Sacral	Hoxc10	ENSMUSG00000022484		sacral	Lars	ENSMUSG00000024493		cluster 1	Uqcrfs1	ENSMUSG00000038462
Sacral	Mgat4a	ENSMUSG00000026110		sacral	Vwa5a	ENSMUSG00000023186		cluster 1	Glrb	ENSMUSG00000028020
Sacral	Cnr1	ENSMUSG00000044288		sacral	Gm16871	ENSMUSG00000085520		cluster 1	Armcx3	ENSMUSG00000049047
Sacral	Abcc4	ENSMUSG00000032849		sacral	Hn1	ENSMUSG00000020737		cluster 1	Cacnb4	ENSMUSG00000017412
Sacral	Pde3a	ENSMUSG00000041741		sacral	Slc7a4	ENSMUSG00000022756		cluster 1	A430018G15Rik	ENSMUSG00000085315
Sacral	Serpina3n	ENSMUSG00000021091		sacral	Rragc	ENSMUSG00000028646		cluster 1	Prkar2b	ENSMUSG00000002997
Sacral	Lhcgr	ENSMUSG00000024107		sacral	Pcyox1	ENSMUSG00000029998		cluster 1	Lxn	ENSMUSG00000047557
Sacral	Rit2	ENSMUSG00000057455		sacral	Fitm2	ENSMUSG00000048486		cluster 1	Rnf125	ENSMUSG00000033107
Sacral	Lin7a	ENSMUSG00000019906		sacral	Amfr	ENSMUSG00000031751		cluster 1	Fgf12	ENSMUSG00000022523
Sacral	Adck1	ENSMUSG00000021044		sacral	Mid1ip1	ENSMUSG00000008035		cluster 1	Rnf14	ENSMUSG00000060450
Sacral	Aqp1	ENSMUSG00000004655		sacral	2310057M21Rik	ENSMUSG00000040177		cluster 1	Rgs17	ENSMUSG00000019775
Sacral	Steap3	ENSMUSG00000026389		sacral	Gm15459	ENSMUSG00000083840		cluster 1	Cdkl2	ENSMUSG00000029403
Sacral	Kcnk3	ENSMUSG00000049265		sacral	Gm17431	ENSMUSG00000091282		cluster 1	Ppp1r2	ENSMUSG00000047714
Sacral	Gpx3	ENSMUSG00000018339		sacral	Anxa7	ENSMUSG00000021814		cluster 1	Rab11a	ENSMUSG00000004771
Sacral	Gfra3	ENSMUSG00000024366		sacral	Sms	ENSMUSG00000071708		cluster 1	Efha2	ENSMUSG00000039478
Sacral	Chrnb3	ENSMUSG00000031492		sacral	Ywhah	ENSMUSG00000018965		cluster 1	Rala	ENSMUSG00000008859
Sacral	Gm3608	ENSMUSG00000067017		sacral	Nagk	ENSMUSG00000034744		cluster 1	5730494M16Rik	ENSMUSG00000024269
Sacral	S100a11	ENSMUSG00000027907		sacral	Psmd12	ENSMUSG00000020720		cluster 1	Gm15063	ENSMUSG00000086937
Sacral	Gm7665	ENSMUSG00000063628		sacral	Impact	ENSMUSG00000024423		cluster 1	Fam134b	ENSMUSG00000022270
				sacral	Eif3l	ENSMUSG00000033047		cluster 1	Galnt13	ENSMUSG00000060988
				sacral	Plcxd3	ENSMUSG00000049148		cluster 1	Slc6a15	ENSMUSG00000019894
				sacral	1110032F04Rik	ENSMUSG00000046999		cluster 1	AI593442	ENSMUSG00000078307
				sacral	Scn2b	ENSMUSG00000070304		cluster 1	Osbpl9	ENSMUSG00000028559
				sacral	Ate1	ENSMUSG00000030850		cluster 1	Gm11837	ENSMUSG00000086587
				sacral	Ap1s2	ENSMUSG00000031367		cluster 1	Fam49b	ENSMUSG00000022378
				sacral	Gabrg2	ENSMUSG00000020436		cluster 1	Nkain2	ENSMUSG00000075259
				sacral	Fam89a	ENSMUSG00000043068		cluster 1	Ppp1r2-ps2	ENSMUSG00000072894
				sacral	Ldha	ENSMUSG00000063229		cluster 1	Ube2n	ENSMUSG00000074781
				sacral	Atp6ap1	ENSMUSG00000019087		cluster 1	Lix1	ENSMUSG00000047786
				sacral	Aqp1	ENSMUSG00000004655		cluster 1	A830018L16Rik	ENSMUSG00000057715
				sacral	Scg2	ENSMUSG00000050711		cluster 1	Calm2	ENSMUSG00000036438
				sacral	Cgref1	ENSMUSG00000029161		cluster 1	Mtpn	ENSMUSG00000029840
				sacral	Ctps2	ENSMUSG00000031360		cluster 1	Eif1ax	ENSMUSG00000067194
				sacral	Ppp2ca	ENSMUSG00000020349		cluster 1	Fgf11	ENSMUSG00000042826
				sacral	Slc25a46	ENSMUSG00000024259		cluster 1	Gstm6	ENSMUSG00000068762
				sacral	Ccdc132	ENSMUSG00000001376		cluster 1	Slc6a19	ENSMUSG00000021565
				sacral	Erp29	ENSMUSG00000029616		cluster 1	Fam5c	ENSMUSG00000035131
				sacral	Syt4	ENSMUSG00000024261		cluster 1	Ankrd34c	ENSMUSG00000047606
				sacral	Lancl1	ENSMUSG00000026000		cluster 1	Bend6	ENSMUSG00000042182
				sacral	Anapc4	ENSMUSG00000029176		cluster 1	Mtmr6	ENSMUSG00000021987
				sacral	Gm5422	ENSMUSG00000039684		cluster 1	Fam19a1	ENSMUSG00000059187
				sacral	Psmd2	ENSMUSG00000006998		cluster 1	Cdh9	ENSMUSG00000025370
				sacral	Fstl1	ENSMUSG00000022816		cluster 1	Fam81a	ENSMUSG00000032224
				sacral	Cul2	ENSMUSG00000024231		cluster 1	Etv1	ENSMUSG00000004151
				sacral	Rars	ENSMUSG00000018848		cluster 1	Necab1	ENSMUSG00000040536
				sacral	Wdr41	ENSMUSG00000042015		cluster 1	Neto1	ENSMUSG00000050321
				sacral	1500003O03Rik	ENSMUSG00000014077		cluster 1	Cdh18	ENSMUSG00000040420
				sacral	Gm5909	ENSMUSG00000082491		cluster 1	Bdnf	ENSMUSG00000048482
				sacral	Gdi1	ENSMUSG00000015291		cluster 1	Ddah1	ENSMUSG00000028194
				sacral	Necap1	ENSMUSG00000030327		cluster 1	Gng4	ENSMUSG00000021303
				sacral	Zwint	ENSMUSG00000019923		cluster 1	Letmd1	ENSMUSG00000037353
				sacral	Atl1	ENSMUSG00000021066		cluster 1	Crtac1	ENSMUSG00000042401
				sacral	9330182L06Rik	ENSMUSG00000056004		cluster 1	Tuba4a	ENSMUSG00000026202
				sacral	Serinc1	ENSMUSG00000019877		cluster 1	Nefh	ENSMUSG00000020396
				sacral	Tomm70a	ENSMUSG00000022752		cluster 1	Nefm	ENSMUSG00000022054
				sacral	Nrip3	ENSMUSG00000034825		cluster 1	Cacng5	ENSMUSG00000040373
				sacral	Kpna1	ENSMUSG00000022905		cluster 1	Serpina3n	ENSMUSG00000021091
				sacral	Mfsd7b	ENSMUSG00000066595		cluster 1	Anxa2	ENSMUSG00000032231
				sacral	Mrpl35	ENSMUSG00000052962		cluster 1	Anapc4	ENSMUSG00000029176
				sacral	Fuca2	ENSMUSG00000019810		cluster 1	Itpa	ENSMUSG00000074797
				sacral	Fbxl17	ENSMUSG00000023965		cluster 1	Ak1	ENSMUSG00000026817
				sacral	Tsen34	ENSMUSG00000035585		cluster 1	Brap	ENSMUSG00000029458
				sacral	Anapc5	ENSMUSG00000029472		cluster 1	Smyd5	ENSMUSG00000033706
				sacral	Fkbp4	ENSMUSG00000030357		cluster 1	Nr4a1	ENSMUSG00000023034
				sacral	Zfyve1	ENSMUSG00000042628		cluster 1	Ltv1	ENSMUSG00000019814
				sacral	Mdh2	ENSMUSG00000019179		cluster 1	Zfp212	ENSMUSG00000052763
				sacral	Akr1a1	ENSMUSG00000028692		cluster 1	Acaa2	ENSMUSG00000036880
				sacral	Olfm3	ENSMUSG00000027965		cluster 1	Gm6580	ENSMUSG00000083169
				sacral	Gm17396	ENSMUSG00000079669		cluster 1	Arhgef3	ENSMUSG00000021895
				sacral	Gm16589	ENSMUSG00000074482		cluster 1	Igfbp3	ENSMUSG00000020427
				sacral	Gm17605	ENSMUSG00000091309		cluster 1	Nans	ENSMUSG00000028334
				sacral	Defb42	ENSMUSG00000054763		cluster 1	Ptchd2	ENSMUSG00000041544
				sacral	Gm5499	ENSMUSG00000071035		cluster 1	Pcdh19	ENSMUSG00000051323
				sacral	Rnf34	ENSMUSG00000029474		cluster 1	Plin2	ENSMUSG00000028494
				sacral	Gm11223	ENSMUSG00000046341		cluster 1	Gm5828	ENSMUSG00000091020
				sacral	Kcmf1	ENSMUSG00000055239		cluster 1	Arhgap36	ENSMUSG00000036198
				sacral	3200002M19Rik	ENSMUSG00000030649		cluster 1	Hspb1	ENSMUSG00000004951
				sacral	Mkrn2	ENSMUSG00000000439		cluster 1	Tmod1	ENSMUSG00000028328
				sacral	Etf1	ENSMUSG00000024360		cluster 1	Cyb5r1	ENSMUSG00000026456
				sacral	Ap4b1	ENSMUSG00000032952		cluster 1	Mme	ENSMUSG00000027820
				sacral	Alg1	ENSMUSG00000039427		cluster 1	Cdh3	ENSMUSG00000061048
				sacral	Xrcc5	ENSMUSG00000026187		cluster 1	Acad9	ENSMUSG00000027710
				sacral	Smyd2	ENSMUSG00000026603		cluster 1	Stc1	ENSMUSG00000014813
				sacral	Timm17a	ENSMUSG00000062580		cluster 1	Zfp275	ENSMUSG00000031365
				sacral	Stk16	ENSMUSG00000026201		cluster 1	Itga2	ENSMUSG00000015533
				sacral	Nap1l5	ENSMUSG00000055430		cluster 1	Fam198b	ENSMUSG00000027955
				sacral	Psmd8	ENSMUSG00000030591		cluster 1	Ugt8a	ENSMUSG00000032854
				sacral	1700019D03Rik	ENSMUSG00000043629		cluster 1	Serinc5	ENSMUSG00000021703
				sacral	Gm15703	ENSMUSG00000083890		cluster 1	Itga6	ENSMUSG00000027111
				sacral	Thoc5	ENSMUSG00000034274		cluster 1	Fst	ENSMUSG00000021765
				sacral	Eid2	ENSMUSG00000046058		cluster 1	Gpr35	ENSMUSG00000026271
				sacral	Arhgap12	ENSMUSG00000041225		cluster 1	Rapgef4	ENSMUSG00000049044
				sacral	Ino80e	ENSMUSG00000030689		cluster 1	Abcb9	ENSMUSG00000029408
				sacral	Rbm11	ENSMUSG00000032940		cluster 1	Slc2a6	ENSMUSG00000036067
				sacral	Snx6	ENSMUSG00000005656		cluster 1	1110031I02Rik	ENSMUSG00000025169
				sacral	Aftph	ENSMUSG00000049659		cluster 1	Sgce	ENSMUSG00000004631
				sacral	Fam158a	ENSMUSG00000022217		cluster 1	Vac14	ENSMUSG00000010936
				sacral	Ypel5	ENSMUSG00000039770		cluster 1	BC031181	ENSMUSG00000036299
				sacral	Rab37	ENSMUSG00000020732		cluster 1	Cmtm5	ENSMUSG00000040759
				sacral	Prkab2	ENSMUSG00000038205		cluster 1	Psmd4	ENSMUSG00000005625
				sacral	Psmc1	ENSMUSG00000021178		cluster 1	Creld1	ENSMUSG00000030284
				sacral	Prmt8	ENSMUSG00000030350		cluster 1	Gm16033	ENSMUSG00000086998
				sacral	Ercc3	ENSMUSG00000024382		cluster 1	Tkt	ENSMUSG00000021957
				sacral	Wdr48	ENSMUSG00000032512		cluster 1	Galnt14	ENSMUSG00000024064
				sacral	Lmbr1	ENSMUSG00000010721		cluster 1	2410001C21Rik	ENSMUSG00000027502
				sacral	Osbpl9	ENSMUSG00000028559		cluster 1	Aimp2	ENSMUSG00000029610
				sacral	Dctn2	ENSMUSG00000025410		cluster 1	Def8	ENSMUSG00000001482
				sacral	Atp1b3	ENSMUSG00000032412		cluster 1	Als2	ENSMUSG00000026024
				sacral	Cdc5l	ENSMUSG00000023932		cluster 1	Gm5873	ENSMUSG00000093651
				sacral	Anxa2	ENSMUSG00000032231		cluster 1	Napa	ENSMUSG00000006024
				sacral	Tbk1	ENSMUSG00000020115		cluster 1	Tpi1	ENSMUSG00000023456
				sacral	Sybu	ENSMUSG00000022340		cluster 1	Git1	ENSMUSG00000011877
				sacral	Dhrs1	ENSMUSG00000002332		cluster 1	Snrk	ENSMUSG00000038145
				sacral	Atp6v1c1	ENSMUSG00000022295		cluster 1	Prune	ENSMUSG00000015711
				sacral	Lgals8	ENSMUSG00000057554		cluster 1	Ide	ENSMUSG00000056999
				sacral	Dld	ENSMUSG00000020664		cluster 1	Hsd17b7	ENSMUSG00000026675
				sacral	Kars	ENSMUSG00000031948		cluster 1	Slc25a12	ENSMUSG00000027010
				sacral	Vps35	ENSMUSG00000031696		cluster 1	Psmd12	ENSMUSG00000020720
				sacral	Tmem30a	ENSMUSG00000032328		cluster 1	Actr3	ENSMUSG00000026341
				sacral	Rab5a	ENSMUSG00000017831		cluster 1	Dstn	ENSMUSG00000015932
				sacral	Pfn2	ENSMUSG00000027805		cluster 1	Ppp2ca	ENSMUSG00000020349
				sacral	Tusc3	ENSMUSG00000039530		cluster 1	Pitpna	ENSMUSG00000017781
				sacral	Arcn1	ENSMUSG00000032096		cluster 1	Got1	ENSMUSG00000025190
				sacral	Snx4	ENSMUSG00000022808		cluster 1	Stk39	ENSMUSG00000027030
				sacral	Rbms1	ENSMUSG00000026970		cluster 1	Psmd2	ENSMUSG00000006998
				sacral	Nras	ENSMUSG00000027852		cluster 1	Pdha1	ENSMUSG00000031299
				sacral	Cttn	ENSMUSG00000031078		cluster 1	Map3k15	ENSMUSG00000031303
				sacral	2310001A20Rik	ENSMUSG00000033096		cluster 1	Nptx1	ENSMUSG00000025582
				sacral	Scamp1	ENSMUSG00000021687		cluster 1	Gm13509	ENSMUSG00000081272
				sacral	Dhx36	ENSMUSG00000027770		cluster 1	Gm5499	ENSMUSG00000071035
				sacral	Pcmt1	ENSMUSG00000019795		cluster 1	Tagln2	ENSMUSG00000026547
				sacral	Terf2ip	ENSMUSG00000033430		cluster 1	Atp5b	ENSMUSG00000025393
				sacral	Gclm	ENSMUSG00000028124		cluster 1	Gm4707	ENSMUSG00000091831
				sacral	Ift88	ENSMUSG00000040040		cluster 1	Ptplb	ENSMUSG00000035376
				sacral	Rnf181	ENSMUSG00000055850		cluster 1	Itpripl1	ENSMUSG00000074825
				sacral	Fam108a	ENSMUSG00000003346		cluster 1	Lgi3	ENSMUSG00000033595
				sacral	Metap2	ENSMUSG00000036112		cluster 1	Rab3b	ENSMUSG00000003411
				sacral	Wdr13	ENSMUSG00000031166		cluster 1	Praf2	ENSMUSG00000031149
				sacral	Dnajc11	ENSMUSG00000039768		cluster 1	Clu	ENSMUSG00000022037
				sacral	Spag7	ENSMUSG00000018287		cluster 1	Ctsb	ENSMUSG00000021939
				sacral	Psmb7-ps2	ENSMUSG00000081042		cluster 1	Ddx24	ENSMUSG00000041645
				sacral	Gm6787	ENSMUSG00000086404		cluster 1	Degs1	ENSMUSG00000038633
				sacral	Rsph1	ENSMUSG00000024033		cluster 1	Ctsl	ENSMUSG00000021477
				sacral	Gm5761	ENSMUSG00000084086		cluster 1	Tmem176a	ENSMUSG00000023367
				sacral	4930455F23Rik	ENSMUSG00000026578		cluster 1	Ppap2a	ENSMUSG00000021759
				sacral	Gm8822	ENSMUSG00000082319		cluster 1	Stbd1	ENSMUSG00000047963
				sacral	Wdr12	ENSMUSG00000026019		cluster 1	Ndufs1	ENSMUSG00000025968
				sacral	Gm4879	ENSMUSG00000048261		cluster 1	Htr1b	ENSMUSG00000049511
				sacral	Pla2g12a	ENSMUSG00000027999		cluster 1	Pou4f3	ENSMUSG00000024497
				sacral	Enox2	ENSMUSG00000031109		cluster 1	Asb8	ENSMUSG00000048175
				sacral	Cpb1	ENSMUSG00000011463		cluster 1	Psmc1	ENSMUSG00000021178
				sacral	Zfp259	ENSMUSG00000032078		cluster 1	Wsb2	ENSMUSG00000029364
				sacral	Gm18588	ENSMUSG00000093402		cluster 1	Cdipt	ENSMUSG00000030682
				sacral	Chn1	ENSMUSG00000056486		cluster 1	Gde1	ENSMUSG00000033917
				sacral	Gm13704	ENSMUSG00000086544		cluster 1	Eif3d	ENSMUSG00000016554
				sacral	Ugp2	ENSMUSG00000001891		cluster 1	Akr1a1	ENSMUSG00000028692
				sacral	Bmp15	ENSMUSG00000023279		cluster 1	Ndufv1	ENSMUSG00000037916
				sacral	Pik3cd	ENSMUSG00000039936		cluster 1	Slc25a11	ENSMUSG00000014606
				sacral	Dynll2	ENSMUSG00000020483		cluster 1	Gm17638	ENSMUSG00000091802
				sacral	Trim37	ENSMUSG00000018548		cluster 1	Fbxo28	ENSMUSG00000047539
				sacral	Polr3g	ENSMUSG00000035834		cluster 1	Gys1	ENSMUSG00000003865
				sacral	2610002M06Rik	ENSMUSG00000031242		cluster 1	Bcat1	ENSMUSG00000030268
				sacral	Bend6	ENSMUSG00000042182		cluster 1	Slc24a3	ENSMUSG00000063873
				sacral	1810058I24Rik	ENSMUSG00000073155		cluster 1	Letm1	ENSMUSG00000005299
				sacral	Ube2n	ENSMUSG00000074781		cluster 1	Gm17456	ENSMUSG00000090432
				sacral	Ngly1	ENSMUSG00000021785		cluster 1	Aco2	ENSMUSG00000022477
				sacral	Nif3l1	ENSMUSG00000026036		cluster 1	Anxa6	ENSMUSG00000018340
				sacral	Faf1	ENSMUSG00000010517		cluster 1	Esyt1	ENSMUSG00000025366
				sacral	Vdac2	ENSMUSG00000021771		cluster 1	Dlst	ENSMUSG00000004789
				sacral	Glrx5	ENSMUSG00000021102		cluster 1	Laptm4b	ENSMUSG00000022257
				sacral	Ephx4	ENSMUSG00000033805		cluster 1	Mcam	ENSMUSG00000032135
				sacral	Eif1ax	ENSMUSG00000067194		cluster 1	Tbcd	ENSMUSG00000039230
				sacral	Tfrc	ENSMUSG00000022797		cluster 1	Ppp2r5d	ENSMUSG00000059409
				sacral	Vamp4	ENSMUSG00000026696		cluster 1	Gm12892	ENSMUSG00000083679
				sacral	Rnf11	ENSMUSG00000028557		cluster 1	Slc45a4	ENSMUSG00000079020
				sacral	Txnl1	ENSMUSG00000024583		cluster 1	Txnrd1	ENSMUSG00000020250
				sacral	Psma1	ENSMUSG00000030751		cluster 1	Lrsam1	ENSMUSG00000026792
				sacral	Sgcb	ENSMUSG00000029156		cluster 1	Dda1	ENSMUSG00000074247
				sacral	8430410K20Rik	ENSMUSG00000041124		cluster 1	Rab15	ENSMUSG00000021062
				sacral	Tspan7	ENSMUSG00000058254		cluster 1	Samd14	ENSMUSG00000047181
				sacral	Csnk1a1	ENSMUSG00000024576		cluster 1	Sars	ENSMUSG00000068739
				sacral	Sec62	ENSMUSG00000027706		cluster 1	Trnp1	ENSMUSG00000056596
				sacral	Azin1	ENSMUSG00000037458		cluster 1	Ckmt1	ENSMUSG00000000308
				sacral	Trappc6b	ENSMUSG00000020993		cluster 1	Ndufa10	ENSMUSG00000026260
				sacral	Dnaja4	ENSMUSG00000032285		cluster 1	Tspan15	ENSMUSG00000037031
				sacral	Fez2	ENSMUSG00000056121		cluster 1	Csl	ENSMUSG00000046934
				sacral	Crk	ENSMUSG00000017776		cluster 1	Bcam	ENSMUSG00000002980
				sacral	Srp9	ENSMUSG00000026511		cluster 1	Agpat1	ENSMUSG00000034254
				sacral	Tsnax	ENSMUSG00000056820		cluster 1	Ednrb	ENSMUSG00000022122
				sacral	Park7	ENSMUSG00000028964		cluster 1	Dhh	ENSMUSG00000023000
				sacral	Nme1	ENSMUSG00000037601		cluster 1	F2rl2	ENSMUSG00000021675
				sacral	Cops6	ENSMUSG00000019494		cluster 1	Dcbld2	ENSMUSG00000035107
				sacral	Ric8	ENSMUSG00000025485		cluster 1	Abce1	ENSMUSG00000058355
				sacral	Gnb5	ENSMUSG00000032192		cluster 1	Aldh9a1	ENSMUSG00000026687
				sacral	Sdc1	ENSMUSG00000020592		cluster 1	Atxn1	ENSMUSG00000046876
				sacral	Mki67ip	ENSMUSG00000026377		cluster 1	Cadm4	ENSMUSG00000054793
				sacral	Trappc5	ENSMUSG00000040236		cluster 1	Ppa1	ENSMUSG00000020089
				sacral	Cct8	ENSMUSG00000025613		cluster 1	Cdh13	ENSMUSG00000031841
				sacral	Tpi1	ENSMUSG00000023456		cluster 1	Lgi2	ENSMUSG00000039252
				sacral	Sfr1	ENSMUSG00000025066		cluster 1	C85492	ENSMUSG00000066235
				sacral	Psmd7	ENSMUSG00000039067		cluster 1	Samm50	ENSMUSG00000022437
				sacral	Atp5g3	ENSMUSG00000018770		cluster 1	Yars	ENSMUSG00000028811
				sacral	Pgk1	ENSMUSG00000062070		cluster 1	Ehd3	ENSMUSG00000024065
				sacral	4930593A02Rik	ENSMUSG00000087019		cluster 1	Tm7sf2	ENSMUSG00000024799
				sacral	Sod2	ENSMUSG00000006818		cluster 1	Ppme1	ENSMUSG00000030718
				sacral	Ebp	ENSMUSG00000031168		cluster 1	Gm5389	ENSMUSG00000081896
				sacral	Gtf2b	ENSMUSG00000028271		cluster 1	Gm12282	ENSMUSG00000084020
				sacral	Rab18	ENSMUSG00000073639		cluster 1	C1qbp	ENSMUSG00000018446
				sacral	Qdpr	ENSMUSG00000015806		cluster 1	6430548M08Rik	ENSMUSG00000031824
				sacral	Ensa	ENSMUSG00000038619		cluster 1	Nupl1	ENSMUSG00000063895
				sacral	Idh1	ENSMUSG00000025950		cluster 1	Psmd8	ENSMUSG00000030591
				sacral	Uba3	ENSMUSG00000030061		cluster 1	Asna1	ENSMUSG00000052456
				sacral	Psmd4	ENSMUSG00000005625		cluster 1	Wdr18	ENSMUSG00000035754
				sacral	Sacm1l	ENSMUSG00000025240		cluster 1	Sae1	ENSMUSG00000052833
				sacral	Prpf31	ENSMUSG00000008373		cluster 1	Cnn3	ENSMUSG00000053931
				sacral	Uap1	ENSMUSG00000026670		cluster 1	Eif2b1	ENSMUSG00000029388
				sacral	Cdv3	ENSMUSG00000032803		cluster 1	Eif2b5	ENSMUSG00000003235
				sacral	Gnai3	ENSMUSG00000000001		cluster 1	1300001I01Rik	ENSMUSG00000020741
				sacral	Rheb	ENSMUSG00000028945		cluster 1	Tbc1d19	ENSMUSG00000039178
				sacral	Ipo7	ENSMUSG00000066232		cluster 1	Sugt1	ENSMUSG00000022024
				sacral	2200002K05Rik	ENSMUSG00000031937		cluster 1	Vps35	ENSMUSG00000031696
				sacral	Nudt18	ENSMUSG00000045211		cluster 1	Gm15720	ENSMUSG00000082120
				sacral	Tmx1	ENSMUSG00000021072		cluster 1	1110046J04Rik	ENSMUSG00000085457
				sacral	Uba2	ENSMUSG00000052997		cluster 1	Plp1	ENSMUSG00000031425
				sacral	Smu1	ENSMUSG00000028409		cluster 1	Pfn2	ENSMUSG00000027805
				sacral	Ttc1	ENSMUSG00000041278		cluster 1	H60b	ENSMUSG00000075297
				sacral	Rnf114	ENSMUSG00000006418		cluster 1	Ttc35	ENSMUSG00000022337
				sacral	Manf	ENSMUSG00000032575		cluster 1	Tac1	ENSMUSG00000061762
				sacral	Klhdc2	ENSMUSG00000020978		cluster 1	Rai12	ENSMUSG00000018565
				sacral	Hnf1a	ENSMUSG00000029556		cluster 1	Mrpl48	ENSMUSG00000030706
				sacral	2210016L21Rik	ENSMUSG00000029559		cluster 1	Gm5160	ENSMUSG00000055795
				sacral	Pmm1	ENSMUSG00000022474		cluster 1	Brix1	ENSMUSG00000022247
				sacral	Lamtor2	ENSMUSG00000028062		cluster 1	Cox5a	ENSMUSG00000000088
				sacral	Ahsa1	ENSMUSG00000021037		cluster 1	Gm11633	ENSMUSG00000082715
				sacral	Prmt10	ENSMUSG00000037134		cluster 1	Ran	ENSMUSG00000029430
				sacral	Ykt6	ENSMUSG00000002741		cluster 1	Gyg	ENSMUSG00000019528
				sacral	Gm13494	ENSMUSG00000084334		cluster 1	Psat1	ENSMUSG00000024640
				sacral	Mettl1	ENSMUSG00000006732		cluster 1	Psmc4	ENSMUSG00000030603
				sacral	Trmt61a	ENSMUSG00000060950		cluster 1	Gm16551	ENSMUSG00000066477
				sacral	Clta	ENSMUSG00000028478		cluster 1	Slc25a5	ENSMUSG00000016319
				sacral	Gm4204	ENSMUSG00000079139		cluster 1	Slc25a3	ENSMUSG00000061904
				sacral	Gm9575	ENSMUSG00000083692		cluster 1	Snapc2	ENSMUSG00000011837
				sacral	Fez1	ENSMUSG00000032118		cluster 1	Atg3	ENSMUSG00000022663
				sacral	Oxct1	ENSMUSG00000022186		cluster 1	Mphosph10	ENSMUSG00000030521
				sacral	Bag1	ENSMUSG00000028416		cluster 1	Gm8752	ENSMUSG00000092278
				sacral	Cobra1	ENSMUSG00000013465		cluster 1	Uqcrc2	ENSMUSG00000030884
				sacral	Tcp1-ps1	ENSMUSG00000081231		cluster 1	Rab31	ENSMUSG00000056515
				sacral	Rabl3	ENSMUSG00000022827		cluster 1	Gatm	ENSMUSG00000027199
				sacral	Stoml1	ENSMUSG00000032333		cluster 1	Gm6263	ENSMUSG00000080966
				sacral	Ttc9b	ENSMUSG00000007944		cluster 1	Prdx3	ENSMUSG00000024997
				sacral	Eif4a1	ENSMUSG00000059796		cluster 1	Ranbp1	ENSMUSG00000005732
				sacral	Ltv1	ENSMUSG00000019814		cluster 1	Gm12355	ENSMUSG00000078134
				sacral	Grwd1	ENSMUSG00000053801		cluster 1	Ubl4	ENSMUSG00000015290
				sacral	Fam114a2	ENSMUSG00000020523		cluster 1	Faim	ENSMUSG00000032463
				sacral	Chac1	ENSMUSG00000027313		cluster 1	Sema7a	ENSMUSG00000038264
				sacral	Vps33b	ENSMUSG00000030534		cluster 1	Mvd	ENSMUSG00000006517
				sacral	D3Bwg0562e	ENSMUSG00000044667		cluster 1	Gm13704	ENSMUSG00000086544
				sacral	Rgs5	ENSMUSG00000026678		cluster 1	1810013D10Rik	ENSMUSG00000061461
				sacral	Mkrn1	ENSMUSG00000029922		cluster 1	Gm13706	ENSMUSG00000085838
				sacral	Dhx32	ENSMUSG00000030986		cluster 1	Wbp4	ENSMUSG00000022023
				sacral	Pspc1	ENSMUSG00000021938		cluster 1	Armc6	ENSMUSG00000002343
				sacral	Arl6ip4	ENSMUSG00000029404		cluster 1	Pdhx	ENSMUSG00000010914
				sacral	Pnpo	ENSMUSG00000018659		cluster 1	Chmp3	ENSMUSG00000053119
				sacral	Cpox	ENSMUSG00000022742		cluster 1	Wdr13	ENSMUSG00000031166
				sacral	Asnsd1	ENSMUSG00000026095		cluster 1	Lrrc20	ENSMUSG00000037151
				sacral	Cops7b	ENSMUSG00000026240		cluster 1	Smu1	ENSMUSG00000028409
				sacral	Krt222	ENSMUSG00000035849		cluster 1	Vdac3-ps1	ENSMUSG00000075053
				sacral	Srsf12	ENSMUSG00000054679		cluster 1	Cct5	ENSMUSG00000022234
				sacral	Eif2b4	ENSMUSG00000029145		cluster 1	Tubb4b	ENSMUSG00000036752
				sacral	Timm22	ENSMUSG00000020843		cluster 1	Tmx2	ENSMUSG00000050043
				sacral	Zdhhc13	ENSMUSG00000030471		cluster 1	Tmem111	ENSMUSG00000030286
				sacral	Tbrg1	ENSMUSG00000011114		cluster 1	Strap	ENSMUSG00000030224
				sacral	Slc25a4	ENSMUSG00000031633		cluster 1	Vps28	ENSMUSG00000062381
				sacral	Slc25a38	ENSMUSG00000032519		cluster 1	Akirin1	ENSMUSG00000023075
				sacral	Calm2	ENSMUSG00000036438		cluster 1	Tmem184c	ENSMUSG00000031617
				sacral	Ciao1	ENSMUSG00000003662		cluster 1	Ankrd29	ENSMUSG00000057766
				sacral	Atp6ap2	ENSMUSG00000031007		cluster 1	Popdc3	ENSMUSG00000019848
				sacral	Setd8	ENSMUSG00000049327		cluster 1	Rragb	ENSMUSG00000041658
				sacral	Pqlc1	ENSMUSG00000034006		cluster 1	Psmb7	ENSMUSG00000026750
				sacral	A730085K08Rik	ENSMUSG00000093598		cluster 1	Psma1	ENSMUSG00000030751
				sacral	Puf60	ENSMUSG00000002524		cluster 1	Tusc2	ENSMUSG00000010054
				sacral	Spr	ENSMUSG00000033735		cluster 1	Gm13904	ENSMUSG00000082066
				sacral	Usp38	ENSMUSG00000038250		cluster 1	Cisd1	ENSMUSG00000037710
				sacral	Nfil3	ENSMUSG00000056749		cluster 1	Gm13080	ENSMUSG00000044377
				sacral	Taf5	ENSMUSG00000025049		cluster 1	Mtg1	ENSMUSG00000039018
				sacral	Nap1l4	ENSMUSG00000059119		cluster 1	Pgbd5	ENSMUSG00000050751
				sacral	Wdr62	ENSMUSG00000037020		cluster 1	Ei24	ENSMUSG00000062762
				sacral	Sectm1b	ENSMUSG00000039364		cluster 1	1700058G18Rik	ENSMUSG00000020164
				sacral	Mtus2	ENSMUSG00000029651		cluster 1	Hras1	ENSMUSG00000025499
				sacral	Fbxo34	ENSMUSG00000037536		cluster 1	Serpinb6a	ENSMUSG00000060147
				sacral	Mapk11	ENSMUSG00000053137		cluster 1	Bbs7	ENSMUSG00000037325
				sacral	H2-Ke2	ENSMUSG00000024309		cluster 1	Scrt1	ENSMUSG00000048385
				sacral	Ndel1	ENSMUSG00000018736		cluster 1	Hs3st2	ENSMUSG00000046321
				sacral	Rpl4	ENSMUSG00000032399		cluster 1	Zfp804a	ENSMUSG00000070866
				sacral	Arhgap25	ENSMUSG00000030047		cluster 1	Ttc9	ENSMUSG00000042734
				sacral	Gm15496	ENSMUSG00000085953		cluster 1	Cbln2	ENSMUSG00000024647
[truncated: 6,877 more rows]

## Sheet: Figure 7-1
Extended Data Fig 7-1: Differential expression analysis for male vs. female adult lumbar samples
[truncated: 11,079 more rows]

[truncated: 2 more sheets: Figure 7-2, Figure 7-3]
