# Supplementary material for: Identification of a Sacral, Visceral Sensory Transcriptome in Embryonic and Adult Mice
Source: eNeuro. 2020 Feb 19;7(1):ENEURO.0397-19.2019. doi: 10.1523/ENEURO.0397-19.2019 (PMC7036621; doi:10.1523/ENEURO.0397-19.2019)
Supplement: Extended Data Figure 7-2 — Differential expression analysis for male versus female adult sacral samples. A negative value for the FC indicates an upregulation in male DRG, whereas a positive FC indicates upregulation in female DRG. Download Figure 7-2, XLSX file. [file enu-eN-NWR-0397-19-s09.xlsx]

## Sheet: Figure 7-2
Extended Data Fig 7-2: Differential expression analysis for male vs. female adult sacral samples
A negative value for the fold-change (FC) indicates an upregulation in male DRG, whereas a positive FC indicates upregulation in female DRG
ENSEMBL_Id	Symbol	Aliases	logFC	AveExpr	t	P.Value	adj.P.Val	B	Entrez_ID	Description	Chromosome	Start	End	Strand
ENSMUSG00000086503	Xist		11.2743	2.0238	14.5765	1.0847e-15	1.04268e-11	16.6331		inactive X specific transcripts	X	100655714	100678556	-
ENSMUSG00000069045	Ddx3y	8030469F12Rik D1Pas1-rs1 Dby	-9.90515	-1.34463	-14.162	2.42296e-15	1.04268e-11	13.0522	26900	DEAD (Asp-Glu-Ala-Asp) box polypeptide 3, Y-linked	Y	597158	623056	-
ENSMUSG00000068457	Uty	Hydb mKIAA4057	-10.4078	-1.53745	-13.9916	3.3885e-15	1.04268e-11	12.9207	22290	ubiquitously transcribed tetratricopeptide repeat gene, Y chromosome	Y	433304	582202	-
ENSMUSG00000069049	Eif2s3y	Eif-2gy Spy Tfy	-9.54868	-2.27543	-13.9383	3.76521e-15	1.04268e-11	12.6869	26908	eukaryotic translation initiation factor 2, subunit 3, structural gene Y-linked	Y	346986	365290	+
ENSMUSG00000056673	Kdm5d	HY Jarid1d Smcy	-10.1178	-1.64429	-11.9269	2.53093e-13	5.60703e-10	11.266	20592	lysine (K)-specific demethylase 5D	Y	234231	280254	+
ENSMUSG00000079297	Gm2223		1.1542	6.22689	7.19836	3.53941e-08	6.53433e-05	8.79482		predicted pseudogene 2223	X	31680781	31682130	+
ENSMUSG00000045573	Penk	AI326464 ENK PPA Penk1	-2.44087	2.44176	-6.31837	4.30959e-07	0.000681961	6.20819	18619	preproenkephalin	4	4060678	4065966	-
ENSMUSG00000021268	Meg3		-1.09178	5.53528	-5.74382	2.27217e-06	0.00314611	4.74979		maternally expressed 3	12	110779211	110809936	+
ENSMUSG00000061762	Tac1	4930528L02Rik NK-1 NK1 Nkna PPT-A PPTA SP	-0.85403	8.05479	-5.64656	3.01499e-06	0.00371078	4.35095	21333	tachykinin 1	6	7505071	7512973	+
ENSMUSG00000074796	Slc4a11		1.64063	3.44342	5.24165	9.8053e-06	0.0108613	3.44771	269356	solute carrier family 4, sodium bicarbonate transporter-like, member 11	2	130509849	130523255	-
ENSMUSG00000022512	Cldn1	AI596271	1.30723	5.03957	4.78699	3.67756e-05	0.036769	2.14739	12737	claudin 1	16	26356728	26371927	-
ENSMUSG00000021423	Ly86	MD-1 MD1	-0.885086	6.07154	-4.72502	4.40052e-05	0.036769	1.83486	17084	lymphocyte antigen 86	13	37437214	37510905	+
ENSMUSG00000028664	Ephb2	Cek5 Drt ETECK Erk Hek5 Nuk Prkm5 Qek5 Sek3 Tyro5	2.95797	1.069	4.71443	4.53755e-05	0.036769	1.56768	13844	Eph receptor B2	4	136203454	136391903	-
ENSMUSG00000037369	Kdm6a	Utx	0.990722	5.16037	4.70618	4.64716e-05	0.036769	1.92353	22289	lysine (K)-specific demethylase 6A	X	17739701	17857062	+
ENSMUSG00000041216	Clvs1	4933402J24Rik Clvl1 Rlbp1l1	0.708752	6.40026	4.645	5.54614e-05	0.0409564	1.62098	74438	clavesin 1	4	9196440	9378838	+
ENSMUSG00000031508	Ankrd10		-2.20418	2.25276	-4.57003	6.88572e-05	0.0476707	1.59547	102334	ankyrin repeat domain 10	8	11611583	11635754	-
ENSMUSG00000028207	Asph	2310005F16Rik 3110001L23Rik AI848629 AW261690 AW561901 BAH C79816 cI-37	0.594216	7.33686	4.48992	8.67173e-05	0.056504	1.08353	65973	aspartate-beta-hydroxylase	4	9375216	9596491	-
ENSMUSG00000000627	Sema4f		-0.853576	5.32541	-4.43299	0.000102126	0.0628474	1.09752	20355	sema domain, immunoglobulin domain (Ig), TM domain, and short cytoplasmic domain	6	82861879	82889763	-
ENSMUSG00000010608	Rbm25	2600011C06Rik 2610015J01Rik A130095G20Rik AI159652 AL023075 AU043498 RNPC7	0.822267	6.06229	4.40783	0.000109767	0.0639941	0.991796	67039	RNA binding motif protein 25	12	84973184	85024073	+
ENSMUSG00000050064	Zfp697		-2.50323	1.49927	-4.36204	0.00012515	0.0693146	1.02447	242109	zinc finger protein 697	3	98186404	98235871	+
ENSMUSG00000019929	Dcn	DC DSPG2 PG40 PGII PGS2 SLRR1B mDcn	0.67717	8.15627	4.29565	0.000151299	0.0798064	0.445383	13179	decorin	10	96942245	96980777	+
ENSMUSG00000023011	Faim2	2900002L20Rik Lfg Lfg2 NMP25 Nmp35	0.879521	5.07465	4.23201	0.000181389	0.0913294	0.633924	72393	Fas apoptotic inhibitory molecule 2	15	99327436	99358448	-
ENSMUSG00000056492	Gpr116		0.839301	6.30649	4.11947	0.000249648	0.120232	0.196685	224792	G protein-coupled receptor 116	17	43526415	43596506	+
ENSMUSG00000022053	Ebf2	D14Ggc1e Mmot1 O/E-3	1.44544	3.93593	4.09973	0.000263984	0.12184	0.427886	13592	early B cell factor 2	14	67852129	68049755	+
ENSMUSG00000022474	Pmm1	C77612	-0.901063	4.17687	-4.05034	0.000303475	0.123112	0.239219	29858	phosphomannomutase 1	15	81781538	81791360	-
ENSMUSG00000035150	Eif2s3x		1.18413	2.37899	4.04831	0.000305224	0.123112	0.310689	100039419	eukaryotic translation initiation factor 2, subunit 3, structural gene X-linked	X	91434046	91458201	-
ENSMUSG00000043510	Hscb		1.58683	2.68401	4.04546	0.000307682	0.123112	0.301414	100900	HscB iron-sulfur cluster co-chaperone homolog (E. coli)	5	111258089	111268796	-
ENSMUSG00000022376	Adcy8	AC8 AW060868	-1.88366	2.55855	-4.04143	0.000311197	0.123112	0.276571	11514	adenylate cyclase 8	15	64530604	64753858	-
ENSMUSG00000042750	Bex2	AL024066 Bex1	-0.921701	4.22321	-3.95244	0.000399621	0.152641	-0.05722	12069	brain expressed X-linked 2	X	132601103	132602775	-
ENSMUSG00000018572	Phf23	2410141M05Rik JUNE-1 RP23-172M21.13	-1.31724	3.21272	-3.92964	0.000425973	0.157284	0.00790137	78246	PHD finger protein 23	11	69809279	69813511	+
ENSMUSG00000024530	Slmo1		1.52409	2.8848	3.91495	0.000443849	0.158597	-0.0165471	225655	slowmo homolog 1 (Drosophila)	18	67624503	67640235	+
ENSMUSG00000048572	E030010A14Rik		3.12486	1.73569	3.89617	0.000467762	0.161919	-0.183243	226040	RIKEN cDNA E030010A14 gene	19	24748498	24754151	+
ENSMUSG00000061436	Hipk2	1110014O20Rik B230339E18Rik Stank	0.646171	6.44242	3.85726	0.000521372	0.175007	-0.551788	15258	homeodomain interacting protein kinase 2	6	38644389	38826189	-
ENSMUSG00000067430	Zfp763	1700065O13Rik AI839635	1.58525	2.92542	3.81963	0.000578905	0.188604	-0.244376	73451	zinc finger protein 763	17	33153808	33170347	-
ENSMUSG00000019874	Fabp7	B-FABP BFABP Blbp MRG	-0.807588	7.30229	-3.78779	0.000632384	0.200141	-0.847877	12140	fatty acid binding protein 7, brain	10	57504687	57508256	+
ENSMUSG00000027472	Pdrg1	1110004D19Rik AU020945 AV006589 Pdrg	-0.891988	4.5281	-3.76263	0.00067801	0.20862	-0.554214	68559	p53 and DNA damage regulated 1	2	152834626	152841163	-
ENSMUSG00000016940	Kctd2	2310012I15Rik	-0.9341	3.73665	-3.73418	0.000733463	0.209991	-0.537062	70382	potassium channel tetramerisation domain containing 2	11	115281440	115292588	+
ENSMUSG00000055737	Ghr	AA986417 GHBP GHR/BP	0.669285	5.89353	3.72781	0.000746465	0.209991	-0.820866	14600	growth hormone receptor	15	3267760	3533492	-
ENSMUSG00000003955	Fam162a	2310056P07Rik HGTD-P	-1.35224	1.9406	-3.72517	0.000751912	0.209991	-0.488431	70186	family with sequence similarity 162, member A	16	36043930	36071601	-
ENSMUSG00000028487	Bnc2		0.548405	6.7582	3.72211	0.000758295	0.209991	-0.960571	242509	basonuclin 2	4	83918446	84321179	-
ENSMUSG00000027971	Ndst4	4930439H17Rik	1.10236	4.64272	3.6993	0.000807469	0.213666	-0.668209	64580	N-deacetylase/N-sulfotransferase (heparin glucosaminyl) 4	3	125107009	125427904	+
ENSMUSG00000063550	Nup98		0.681893	5.33286	3.69613	0.00081456	0.213666	-0.817055	269966	nucleoporin 98	7	109268968	109358634	-
ENSMUSG00000001280	Sp1	1110003E12Rik AA450830 AI845540 Sp1-1	0.887998	5.20517	3.68739	0.00083438	0.213666	-0.825735	20683	trans-acting transcription factor 1	15	102236574	102266835	+
ENSMUSG00000039509	Nup133		1.08627	3.49057	3.68119	0.000848724	0.213666	-0.62909	234865	nucleoporin 133	8	126421023	126473165	-
ENSMUSG00000024781	Lipa	AA960673 Lal Lip-1 Lip1	0.522295	6.26189	3.67125	0.000872217	0.214701	-1.0299	16889	lysosomal acid lipase A	19	34566808	34601964	-
ENSMUSG00000039058	Ak5		0.922285	4.90981	3.65762	0.000905469	0.216588	-0.83724	229949	adenylate kinase 5	3	152125779	152331104	-
ENSMUSG00000037148	Arhgap10	A930033B01Rik PSGAP-m PSGAP-s	-1.66269	1.46723	-3.65222	0.00091899	0.216588	-0.67956	78514	Rho GTPase activating protein 10	8	79774265	80041806	-
ENSMUSG00000090546	Cdr1		0.766477	9.34254	3.6334	0.000967612	0.223297	-1.36612	631990	cerebellar degeneration related antigen 1	X	58436421	58438733	-
ENSMUSG00000037266	D4Wsu53e	2700043I21Rik D4Ucla2	-1.17078	3.99013	-3.61635	0.00101384	0.226785	-0.832767	27981	DNA segment, Chr 4, Wayne State University 53, expressed	4	134479507	134483586	+
ENSMUSG00000058624	Gda	AU015411 AW047581	0.766763	4.84828	3.61116	0.00102832	0.226785	-0.996655	14544	guanine deaminase	19	21465797	21547935	-
ENSMUSG00000037341	Slc9a7		0.836146	5.07	3.603	0.00105149	0.226785	-0.997436	236727	solute carrier family 9 (sodium/hydrogen exchanger), member 7	X	19682881	19868933	-
ENSMUSG00000033377	Palmd		0.660554	6.40764	3.59539	0.00107356	0.226785	-1.21182	114301	palmdelphin	3	116621174	116671905	-
ENSMUSG00000043631	Ecm2		0.99662	4.40818	3.58963	0.00109057	0.226785	-0.982063	407800	extracellular matrix protein 2, female organ and adipocyte specific	13	49600179	49628158	+
ENSMUSG00000025529	Zfp711		-2.08352	1.829	-3.58462	0.00110557	0.226785	-0.835409	245595	zinc finger protein 711	X	109714135	109748679	+
ENSMUSG00000032440	Tgfbr2	1110020H15Rik AU042018 DNIIR RIIDN TBR-II TbetaR-II TbetaRII	1.0384	4.4018	3.54744	0.00122332	0.233642	-1.06132	21813	transforming growth factor, beta receptor II	9	115993415	116084383	-
ENSMUSG00000003746	Man1a	Man1a1 PCR1	1.16992	4.00035	3.54472	0.00123239	0.233642	-0.995417	17155	mannosidase 1, alpha	10	53624594	53795602	-
ENSMUSG00000066152	Slc31a2	AI604396	-1.03486	4.17646	-3.52939	0.00128477	0.233642	-1.10308	20530	solute carrier family 31, member 2	4	61923596	61959445	+
ENSMUSG00000090996	Gm20458		-1.07667	2.77311	-3.52571	0.00129763	0.233642	-0.960928		predicted gene 20458	2	164286467	164316260	+
ENSMUSG00000081485	Gm12338		-0.898613	3.48715	-3.52277	0.00130803	0.233642	-1.00174		predicted gene 12338	11	75413265	75413456	-
ENSMUSG00000010476	Ebf3	3110018A08Rik O/E-2 mKIAA4201	0.625882	7.92371	3.50829	0.00136037	0.233642	-1.61247	13593	early B cell factor 3	7	144385356	144506128	-
ENSMUSG00000030102	Itpr1	D6Pas2 ENSMUSG00000072853 Gm10429 IP3R1 InsP3R Ip3r Itpr-1 P400 Pcp-1 Pcp1 opt	1.18036	3.65288	3.50477	0.00137338	0.233642	-1.05102	16438	inositol 1,4,5-trisphosphate receptor 1	6	108163112	108501103	+
ENSMUSG00000030220	Arhgdib	D4 Gdid4 Ly-GDI	-2.05159	2.27563	-3.50185	0.00138429	0.233642	-1.01058	11857	Rho, GDP dissociation inhibitor (GDI) beta	6	136872044	136890420	-
ENSMUSG00000063895	Nupl1	1700017F11Rik mKIAA0410	0.673164	5.25697	3.49383	0.00141463	0.233642	-1.33281	71844	nucleoporin like 1	14	60824707	60870344	-
ENSMUSG00000085754	Gm15886		0.870883	4.22574	3.49208	0.00142135	0.233642	-1.16226		predicted gene 15886	3	103575875	103593325	+
ENSMUSG00000059857	Ntng1	A930010C08Rik AI853992 Lmnt1	0.794287	4.713	3.49183	0.00142232	0.233642	-1.26039	80883	netrin G1	3	109582958	109938426	-
ENSMUSG00000023951	Vegfa	Vegf Vegf120 Vegf164 Vegf188 Vpf	0.63339	5.62433	3.48966	0.00143068	0.233642	-1.34408	22339	vascular endothelial growth factor A	17	46153942	46169326	-
ENSMUSG00000063972	Nr6a1	1700113M01Rik Gcnf NCNF RTR	-1.74843	2.0735	-3.48907	0.00143298	0.233642	-1.03242	14536	nuclear receptor subfamily 6, group A, member 1	2	38578890	38783208	-
ENSMUSG00000019564	Arid3a	Bright Dri1 Dril1	-1.59199	1.69096	-3.48873	0.00143429	0.233642	-1.04472	13496	AT rich interactive domain 3A (BRIGHT-like)	10	79389788	79417763	+
ENSMUSG00000038387	Rras	AI573426	-1.12463	3.32183	-3.45578	0.00156763	0.247045	-1.18909	20130	Harvey rat sarcoma oncogene, subgroup R	7	52273348	52277016	+
ENSMUSG00000021390	Ogn	3110079A16Rik OG OIF SLRR3A mimecan mimican	0.804296	6.71849	3.44835	0.00159934	0.247045	-1.62483	18295	osteoglycin	13	49703440	49719869	+
ENSMUSG00000024597	Slc12a2	9330166H04Rik Nkcc1 mBSC2 sy-ns	0.477013	6.69706	3.44624	0.00160841	0.247045	-1.66427	20496	solute carrier family 12, member 2	18	58038332	58106475	+
ENSMUSG00000031539	Ap3m2	5830445E16Rik AP-3B	-1.03727	3.90885	-3.4448	0.00161467	0.247045	-1.26184	64933	adaptor-related protein complex 3, mu 2 subunit	8	23897826	23916126	-
ENSMUSG00000019947	Arid5b	4930580B11 5430435G07Rik AI467247 Desrt Mrf2 Mrf2alpha Mrf2beta	1.10889	4.30229	3.43704	0.00164875	0.247045	-1.30333	71371	AT rich interactive domain 5B (MRF1-like)	10	67558341	67741474	-
ENSMUSG00000029298	Gbp9		3.4127	1.43378	3.43667	0.00165039	0.247045	-1.19637	236573	guanylate-binding protein 9	5	105507413	105539311	-
ENSMUSG00000029071	Dvl1	Dvl mKIAA4029	-1.17175	2.42573	-3.42629	0.00169704	0.25009	-1.17997	13542	dishevelled, dsh homolog 1 (Drosophila)	4	155221511	155233412	+
ENSMUSG00000026343	Gpr39	4933415E13Rik	1.79113	1.37517	3.42218	0.00171588	0.25009	-1.22143	71111	G protein-coupled receptor 39	1	127573572	127770439	+
ENSMUSG00000033327	Tnxb	Tn-mhc Tnx	1.17549	3.25128	3.41313	0.00175807	0.252911	-1.25342	81877	tenascin XB	17	34807480	34856760	+
ENSMUSG00000024253	Dync2li1		-1.64747	1.55884	-3.40132	0.00181465	0.257703	-1.25405	213575	dynein cytoplasmic 2 light intermediate chain 1	17	85025836	85054898	+
ENSMUSG00000029838	Ptn	HARP HB-GAM HBBN HBGF-8 HBNF OSF Osf-1 Osf1	-0.497001	6.18473	-3.39606	0.0018404	0.258052	-1.76833	19242	pleiotrophin	6	36665663	36761361	-
ENSMUSG00000044562	Rasip1	1110025D03Rik 2610025P08Rik AI853551 Rain	-1.4181	1.5305	-3.38849	0.00187805	0.26004	-1.26868	69903	Ras interacting protein 1	7	52882858	52894463	+
ENSMUSG00000031196	F8	Cf-8 Cf8 FVIII	0.886836	4.13676	3.3795	0.00192377	0.261397	-1.40756	14069	coagulation factor VIII	X	72418054	72627954	-
ENSMUSG00000042700	Sipa1l1		0.611871	5.59969	3.37385	0.00195301	0.261397	-1.6787	217692	signal-induced proliferation-associated 1 like 1	12	83270407	83552769	+
ENSMUSG00000030084	Plxna1	2600013D04Rik NOV PlexA1 Plxn1 mKIAA4053	0.66783	5.46149	3.37277	0.00195865	0.261397	-1.66368	18844	plexin A1	6	89266310	89312607	-
ENSMUSG00000027954	Efna1	AI325262 B61 Efl1 Epl1 Eplg1 Lerk1	-1.27735	1.99556	-3.3664	0.00199229	0.262722	-1.31599	13636	ephrin A1	3	89075655	89085064	-
ENSMUSG00000047496	Rnf152		1.46321	2.84973	3.35486	0.00205458	0.267289	-1.34423	320311	ring finger protein 152	1	107173494	107253287	-
ENSMUSG00000026311	Asb1	1700029O08Rik 1700054C17Rik AI426616 AI851378 mKIAA1146	-0.650261	4.89854	-3.35111	0.00207518	0.267289	-1.68679	65247	ankyrin repeat and SOCS box-containing 1	1	93437142	93456167	+
ENSMUSG00000056666	Retsat	0610039N19Rik C80029 MMT-7 Ppsig	1.49107	2.46559	3.344	0.00211487	0.26927	-1.3663	67442	retinol saturase (all trans retinol 13,14 reductase)	6	72548469	72558419	+
ENSMUSG00000059187	Fam19a1		0.588662	5.83522	3.33301	0.00217768	0.270204	-1.7767	320265	family with sequence similarity 19, member A1	6	96063148	96607192	+
ENSMUSG00000028693	Nasp	5033430J04Rik AI131596 AI317140 D4Ertd767e Epcs32 Nasp-T	-1.58449	1.99217	-3.33193	0.00218397	0.270204	-1.39163	50927	nuclear autoantigenic sperm protein (histone-binding)	4	116273657	116300556	-
ENSMUSG00000023087	Ccrn4l	AU043840 Ccr4 nocturnin	0.90339	3.13602	3.32769	0.00220869	0.270204	-1.44229	12457	CCR4 carbon catabolite repression 4-like (S. cerevisiae)	3	51028369	51055566	+
ENSMUSG00000036103	Colec12		1.96134	1.94772	3.32581	0.00221978	0.270204	-1.40643	140792	collectin sub-family member 12	18	9707646	9877993	+
ENSMUSG00000027198	Ext2	AI893565	1.28769	4.97902	3.29722	0.00239475	0.284595	-1.79926	14043	exostoses (multiple) 2	2	93535788	93662725	-
ENSMUSG00000029108	Pcdh7		0.751808	6.92495	3.29462	0.00241133	0.284595	-2.00206	54216	protocadherin 7	5	58109260	58520590	+
ENSMUSG00000072849	Serpina1e	Dom5 PI5 Spi1-5	-1.48625	1.50687	-3.29403	0.00241509	0.284595	-1.47949	20704	serine (or cysteine) peptidase inhibitor, clade A, member 1E	12	105185141	105197185	-
ENSMUSG00000056014	A430033K04Rik		1.20458	2.92548	3.28321	0.00248524	0.284944	-1.51336	243308	RIKEN cDNA A430033K04 gene	5	139064087	139090052	+
ENSMUSG00000005656	Snx6	2010006G21Rik 2610032J07Rik 2810425K19Rik AU018928 C85963	0.7818	5.07251	3.27887	0.00251391	0.284944	-1.83569	72183	sorting nexin 6	12	55847336	55896690	-
ENSMUSG00000020676	Ccl11	Scya11 eotaxin	1.74303	2.15283	3.27874	0.00251483	0.284944	-1.51076	20292	chemokine (C-C motif) ligand 11	11	81871325	81876457	+
ENSMUSG00000055022	Cntn1	AW495098 CNTN F3cam	0.4722	9.27539	3.27782	0.00252094	0.284944	-2.30013	12805	contactin 1	15	91881596	92172398	+
ENSMUSG00000027210	Meis2	A430109D20Rik Mrg1 Stra10	0.913479	4.0599	3.26425	0.00261295	0.29236	-1.66609	17536	Meis homeobox 2	2	115688800	115891575	-
ENSMUSG00000035901	Dennd5a	1500012B19Rik AJ245569 AW496491 ORF37 Rab6ip1 mKIAA1091	0.579411	6.01277	3.25648	0.00266707	0.295432	-2.0431	19347	DENN/MADD domain containing 5A	7	117037294	117103984	-
ENSMUSG00000082491	Gm5909		-0.844735	3.15307	-3.24896	0.00272045	0.29836	-1.65629		predicted gene 5909	8	82634705	82635985	-
ENSMUSG00000039968	Rsbn1l		1.02279	3.32788	3.24273	0.00276547	0.300324	-1.656	242860	round spermatid basic protein 1-like	5	20398846	20457640	-
ENSMUSG00000027109	Sp3	D130027J01Rik	0.576174	5.2634	3.23306	0.00283681	0.304159	-1.97616	20687	trans-acting transcription factor 3	2	72774484	72818503	-
ENSMUSG00000021701	Plk2	Snk	0.927006	3.84598	3.22996	0.00285998	0.304159	-1.79995	20620	polo-like kinase 2 (Drosophila)	13	111185252	111191052	+
ENSMUSG00000028565	Nfia	1110047K16Rik 9430022M17Rik NF1-A NF1A	0.490938	8.88168	3.2236	0.00290819	0.304159	-2.38295	18027	nuclear factor I/A	4	97439425	97868605	+
ENSMUSG00000038418	Egr1	A530045N19Rik ETR103 Egr-1 Krox-1 Krox-24 Krox24 NGF1-A NGFI-A NGFIA TIS8 Zenk Zfp-6 Zif268 egr	0.997418	4.13382	3.22075	0.00293004	0.304159	-1.83887	13653	early growth response 1	18	35019477	35024638	+
ENSMUSG00000001627	Ifrd1	Ifnl PC4 Tis7	-1.52736	1.97209	-3.21971	0.00293807	0.304159	-1.64148	15982	interferon-related developmental regulator 1	12	40928154	40975091	-
ENSMUSG00000000628	Hk2	AI642394 HKII	-2.61228	1.25429	-3.20758	0.00303314	0.30599	-1.67222	15277	hexokinase 2	6	82675019	82724448	-
ENSMUSG00000031937	2200002K05Rik	2200002K05Rik	-0.867329	4.5674	-3.2064	0.00304252	0.30599	-1.95953	69137	RIKEN cDNA 2200002K05 gene	9	15043489	15063837	+
ENSMUSG00000022309	Angpt1	1110046O21Rik Ang-1 Ang1	1.65254	2.07134	3.20432	0.0030592	0.30599	-1.67726	11600	angiopoietin 1	15	42256273	42508523	-
ENSMUSG00000027889	Ampd2		-0.942861	3.52966	-3.20326	0.0030677	0.30599	-1.83009	109674	adenosine monophosphate deaminase 2	3	107876980	107889569	-
ENSMUSG00000082519	Vamp7-ps		-1.04975	2.2552	-3.20001	0.00309388	0.30599	-1.69766		vesicle-associated membrane protein 7, pseudogene	2	173872120	173872774	-
ENSMUSG00000028890	Mtf1	MTF-1 Thyls	-0.723456	4.55684	-3.19386	0.00314418	0.30683	-1.96929	17764	metal response element binding transcription factor 1	4	124479348	124527044	+
ENSMUSG00000027951	Adar	AV242451 Adar1 mZaADAR	0.983979	3.97175	3.19221	0.00315777	0.30683	-1.87827	56417	adenosine deaminase, RNA-specific	3	89518944	89557368	+
ENSMUSG00000025019	Lcor		-0.901424	3.90872	-3.18312	0.00323378	0.311483	-1.89829	212391	ligand dependent nuclear receptor corepressor	19	41557127	41636736	+
ENSMUSG00000026313	Hdac4		-0.9378	3.81815	-3.17527	0.00330081	0.312218	-1.91057	208727	histone deacetylase 4	1	93829334	94044970	-
ENSMUSG00000020592	Sdc1	AA408134 AA409076 CD138 Sstn Synd Synd1 syn-1	-1.31145	2.50692	-3.17409	0.00331097	0.312218	-1.76552	20969	syndecan 1	12	8778129	8800521	+
ENSMUSG00000021536	Adcy2		-0.916226	3.81724	-3.17236	0.00332596	0.312218	-1.92389	210044	adenylate cyclase 2	13	68758920	69138419	-
ENSMUSG00000036087	Slain2	5033405K12Rik 8030444K12Rik AI596370 mKIAA1458	0.595702	5.18193	3.16368	0.00340216	0.313872	-2.13566	75991	SLAIN motif family, member 2	5	73305543	73370068	+
ENSMUSG00000031626	Sorbs2		0.84131	4.80779	3.16203	0.00341686	0.313872	-2.05298	234214	sorbin and SH3 domain containing 2	8	46593148	46913259	+
ENSMUSG00000025255	Zfhx4	A930021B15 C130041O22Rik Zfh-4 Zfh4	0.733157	5.3962	3.16005	0.00343459	0.313872	-2.14166	80892	zinc finger homeodomain 4	3	5218526	5415855	+
ENSMUSG00000003452	Bicd1	B830009D06Rik mKIAA4125	0.420349	6.88249	3.15468	0.00348297	0.313872	-2.39774	12121	bicaudal D homolog 1 (Drosophila)	6	149357506	149511851	+
ENSMUSG00000036437	Npy1r	Npyr Y1-R	-0.633896	4.76597	-3.15443	0.00348526	0.313872	-2.1839	18166	neuropeptide Y receptor Y1	8	69221321	69230697	+
ENSMUSG00000072640	1810012P15Rik		-0.653223	5.93096	-3.1499	0.0035266	0.315033	-2.31659	66274	RIKEN cDNA 1810012P15 gene	11	78640086	78660372	+
ENSMUSG00000038776	Ephx1	AI195553 Eph-1 Eph1 mEH	0.75399	4.59394	3.13954	0.003623	0.320053	-2.10558	13849	epoxide hydrolase 1, microsomal	1	182906286	182951035	-
ENSMUSG00000035478	Mbd3	AI181826 AU019209	-1.01604	2.71236	-3.13645	0.00365225	0.320053	-1.84019	17192	methyl-CpG binding domain protein 3	10	79855284	79862295	-
ENSMUSG00000032724	Abtb2	AW539457	0.637607	4.56531	3.13464	0.00366947	0.320053	-2.10785	99382	ankyrin repeat and BTB (POZ) domain containing 2	2	103406467	103558580	+
ENSMUSG00000058240	Cryzl1	2210407J23Rik 2410006O11Rik QOH-1	-0.928816	3.78067	-3.13066	0.00370757	0.32085	-1.99165	66609	crystallin, zeta (quinone reductase)-like 1	16	91689567	91729220	-
ENSMUSG00000026484	Rnf2	AI326319 AI450156 AU019207 Ring1B dinG	1.37657	2.761	3.12401	0.00377214	0.32293	-1.87509	19821	ring finger protein 2	1	153316536	153347953	-
ENSMUSG00000034973	Dopey1		0.64134	5.85349	3.12083	0.0038034	0.32293	-2.34522	320615	dopey family member 1	9	86360761	86449413	+
ENSMUSG00000064373	Sepp1		0.452979	8.04851	3.11678	0.00384359	0.32293	-2.61882		selenoprotein P, plasma, 1	15	3218547	3230508	+
ENSMUSG00000020889	Nr1d1		1.03294	4.85438	3.11495	0.00386186	0.32293	-2.20651	217166	nuclear receptor subfamily 1, group D, member 1	11	98629246	98636647	-
ENSMUSG00000024228	Nudt12	0610016O18Rik	-0.821395	3.85467	-3.11341	0.00387738	0.32293	-2.07653	67993	nudix (nucleoside diphosphate linked moiety X)-type motif 12	17	59139041	59152795	-
ENSMUSG00000021702	Thbs4	TSP4	1.73971	1.72012	3.10707	0.00394159	0.325829	-1.88653	21828	thrombospondin 4	13	93521545	93564773	-
ENSMUSG00000020482	Ccdc117		-1.68566	3.04179	-3.09714	0.00404421	0.331835	-1.9823	104479	coiled-coil domain containing 117	11	5428890	5442190	-
ENSMUSG00000038056	Mll3		0.495363	6.94215	3.08472	0.00417615	0.334061	-2.58784	231051	myeloid/lymphoid or mixed-lineage leukemia 3	5	24777612	25004601	-
ENSMUSG00000033855	Ston1	4921524J06Rik C86231 Salf Sblf	-1.57165	2.28821	-3.08176	0.00420815	0.334061	-1.9731	77057	stonin 1	17	88997024	89061926	+
ENSMUSG00000015354	Pcolce2	2400001O18Rik Pcpe2	-0.727132	4.03666	-3.07098	0.00432687	0.334061	-2.16655	76477	procollagen C-endopeptidase enhancer 2	9	95538020	95598515	+
ENSMUSG00000030111	A2m		1.25997	3.59973	3.06972	0.00434089	0.334061	-2.06384	232345	alpha-2-macroglobulin	6	121586191	121629255	+
ENSMUSG00000020708	Psmc5	mSUG1	-0.507525	5.0593	-3.06958	0.00434245	0.334061	-2.39718	19184	protease (prosome, macropain) 26S subunit, ATPase 5	11	106117468	106124434	+
ENSMUSG00000002985	Apoe	AI255918	-0.500342	6.66967	-3.06906	0.00434829	0.334061	-2.64598	11816	apolipoprotein E	7	20281458	20284515	-
ENSMUSG00000041261	Car8	AW546993 Ca8 Cals Cals1 Carp wdl	-0.652166	4.55214	-3.06702	0.00437125	0.334061	-2.3373	12319	carbonic anhydrase 8	4	8070514	8166188	-
ENSMUSG00000027217	Tspan18		0.426028	6.89527	3.06641	0.00437814	0.334061	-2.63487	241556	tetraspanin 18	2	93041917	93174662	-
ENSMUSG00000034858	BC031353		0.918211	3.24054	3.06578	0.00438522	0.334061	-2.06139	235493	cDNA sequence BC031353	9	74800691	74880275	+
ENSMUSG00000004268	Emg1	C2f Grcc2f	-1.2567	2.05713	-3.06195	0.00442866	0.334061	-1.99521	14791	EMG1 nucleolar protein homolog (S. cerevisiae)	6	124654399	124662196	-
ENSMUSG00000031105	Slc25a14	BMCP1 UCP5 UCP5L UCP5S	-1.32621	2.81728	-3.06183	0.0044301	0.334061	-2.05688	20523	solute carrier family 25 (mitochondrial carrier, brain), member 14	X	45976590	46015471	+
ENSMUSG00000024997	Prdx3	AW822249 Aop1 D0Tohi1 Ef2l Mer5 Prx3 SP22 TDXM	0.984422	3.70355	3.06155	0.00443324	0.334061	-2.13043	11757	peroxiredoxin 3	19	60939954	60950459	-
ENSMUSG00000039145	Camk1d		0.494799	6.50788	3.05217	0.00454161	0.338718	-2.6328	227541	calcium/calmodulin-dependent protein kinase ID	2	5214503	5635561	-
ENSMUSG00000063239	Grm4		0.804086	4.21421	3.05092	0.0045562	0.338718	-2.21681	268934	glutamate receptor, metabotropic 4	17	27559332	27650286	-
ENSMUSG00000070709	1700049G17Rik	AV321011 BB026409	-1.42665	1.41934	-3.0421	0.00466064	0.344173	-2.02364	73430	RIKEN cDNA 1700049G17 gene	7	28692411	28714479	-
ENSMUSG00000081788	Gm5898		0.775795	3.87181	3.03922	0.00469523	0.344431	-2.22009		predicted gene 5898	7	70687365	70689435	+
ENSMUSG00000020021	Fgd6	AA123052 Etohd4 ZFYVE24	0.878099	4.15569	3.03382	0.00476071	0.346559	-2.22653	13998	FYVE, RhoGEF and PH domain containing 6	10	93498746	93608084	+
ENSMUSG00000042410	Agps		0.431261	6.72706	3.02609	0.00485612	0.346559	-2.68633	228061	alkylglycerone phosphate synthase	2	75670234	75769407	+
ENSMUSG00000057842	Zfp595		1.63394	1.34992	3.02467	0.00487379	0.346559	-2.06278	218314	zinc finger protein 595	13	67413934	67433496	-
ENSMUSG00000030772	Dkk3	AW061014 C87148	0.43816	7.97035	3.02348	0.00488866	0.346559	-2.84689	50781	dickkopf homolog 3 (Xenopus laevis)	7	119259533	119302571	-
ENSMUSG00000031714	Gab1	AA408973 AW107238	0.451572	6.9313	3.01891	0.00494618	0.346559	-2.73275	14388	growth factor receptor bound protein 2-associated protein 1	8	83288333	83404378	-
ENSMUSG00000035051	Dhx57		0.474027	6.64993	3.01647	0.00497715	0.346559	-2.7006	106794	DEAH (Asp-Glu-Ala-Asp/His) box polypeptide 57	17	80637644	80689816	-
ENSMUSG00000059878	Zfp422	2900028O21Rik AU041373 KOX15 Krox-25-2 Krox-26 Krox25 Krox26 Znf22	-1.01473	3.56331	-3.01209	0.00503331	0.346559	-2.22187	67255	zinc finger protein 422	6	116574034	116579017	-
ENSMUSG00000020456	Ogdh	2210403E04Rik 2210412K19Rik AA409584 d1401 mKIAA4192	0.392006	7.3198	3.00885	0.00507514	0.346559	-2.82534	18293	oxoglutarate dehydrogenase (lipoamide)	11	6191636	6256645	+
ENSMUSG00000032097	Ddx6	1110001P04Rik E230023J21Rik HLR2 mRCK/P54 p54 rck	0.432943	7.03044	3.00468	0.00512954	0.346559	-2.79457	13209	DEAD (Asp-Glu-Ala-Asp) box polypeptide 6	9	44412975	44448814	+
ENSMUSG00000021139	Gm20498		-0.765698	4.16691	-3.00155	0.00517071	0.346559	-2.35421		predicted gene 20498	12	82459847	82633892	-
ENSMUSG00000042284	Itga1		1.20799	2.74848	2.99879	0.00520732	0.346559	-2.14201	109700	integrin alpha 1	13	115748287	115892172	-
ENSMUSG00000024604	Rbm22	8430430L24Rik	1.27764	2.87924	2.99717	0.00522883	0.346559	-2.15948	66810	RNA binding motif protein 22	18	60720390	60732464	+
ENSMUSG00000049489	Fam58b	1810009O10Rik Fam58a	-1.42559	1.47942	-2.99624	0.00524133	0.346559	-2.12172	69109	family with sequence similarity 58, member B	11	78564009	78565231	-
ENSMUSG00000033364	Usp37		0.547513	5.28206	2.99576	0.00524771	0.346559	-2.47832	319651	ubiquitin specific peptidase 37	1	74482084	74590860	-
ENSMUSG00000034154	Ino80	2310079N15Rik 4632409L19Rik Inoc1	-1.16532	3.11286	-2.99558	0.00525012	0.346559	-2.23129	68142	INO80 homolog (S. cerevisiae)	2	119198778	119303423	-
ENSMUSG00000038398	Upf3a	2600001C03Rik 4930546M19Rik RENT3A UPF3	-1.19619	2.48189	-2.99221	0.00529546	0.346559	-2.16735	67031	UPF3 regulator of nonsense transcripts homolog A (yeast)	8	13785615	13798538	+
ENSMUSG00000019467	Arhgef25	2410008H17Rik D10Ertd610e GEFT	-0.817533	3.21566	-2.98683	0.00536861	0.346559	-2.25755	52666	Rho guanine nucleotide exchange factor (GEF) 25	10	126619577	126627110	-
ENSMUSG00000027187	Cat	2210418N07 Cas-1 Cas1 Cs-1	0.555203	9.00983	2.98119	0.00544635	0.346559	-3.01114	12359	catalase	2	103294006	103325317	-
ENSMUSG00000030666	Calcb		-0.621976	4.99701	-2.98017	0.00546047	0.346559	-2.5573	116903	calcitonin-related polypeptide, beta	7	121862157	121866879	+
ENSMUSG00000030669	Calca	CA CGRP-1 CGRP1 Calc Calc1 Cgrp Ct Ctn calcitonin	-0.361988	9.06606	-2.97853	0.00548327	0.346559	-3.06038	12310	calcitonin/calcitonin-related polypeptide, alpha	7	121774994	121779871	-
ENSMUSG00000038619	Ensa	1700020C18Rik 2610007F17Rik AI451924	-0.509731	5.39498	-2.97413	0.00554513	0.346559	-2.65755	56205	endosulfine alpha	3	95428902	95436024	+
ENSMUSG00000051705	Senp8	9130010J17Rik AU020827 Den1 Nedp1 Prsc2	1.1173	3.94326	2.97352	0.00555374	0.346559	-2.36774	71599	SUMO/sentrin specific peptidase 8	9	59582066	59598456	-
ENSMUSG00000027602	Map1lc3a	1010001H21Rik 4922501H04Rik LC3 LC3a	-0.746699	4.06165	-2.97211	0.00557368	0.346559	-2.44165	66734	microtubule-associated protein 1 light chain 3 alpha	2	155102033	155103809	+
ENSMUSG00000027255	Arfgap2	2310032E02Rik Zfp289	-1.23569	2.48588	-2.97117	0.005587	0.346559	-2.2241	77038	ADP-ribosylation factor GTPase activating protein 2	2	91105131	91117088	+
ENSMUSG00000017466	Timp2	D11Bwg1104e Timp-2	0.331246	9.6734	2.96779	0.00563519	0.346559	-3.12389	21858	tissue inhibitor of metalloproteinase 2	11	118162383	118217054	-
ENSMUSG00000029571	Tmem106b	2310036D22Rik 5830455K21Rik 6430519M21Rik AI428776 AI661344	0.456038	6.99248	2.96758	0.00563824	0.346559	-2.87707	71900	transmembrane protein 106B	6	13019759	13039269	+
ENSMUSG00000029178	Klf3	9930027G08Rik AL024007 Bklf Tef-2	0.743758	5.72248	2.96431	0.00568534	0.346559	-2.70808	16599	Kruppel-like factor 3 (basic)	5	65194628	65221368	+
ENSMUSG00000027363	Usp8	AI574262 AW557536 Ubpy mKIAA0055	0.402827	6.68502	2.963	0.00570417	0.346559	-2.86035	84092	ubiquitin specific peptidase 8	2	126533064	126585033	+
ENSMUSG00000024026	Glo1		-0.626506	5.1804	-2.96015	0.00574568	0.346559	-2.59381	109801	glyoxalase 1	17	30729811	30749604	-
ENSMUSG00000029119	Man2b2	mKIAA0935	0.673208	4.33709	2.95736	0.00578652	0.346559	-2.49373	17160	mannosidase 2, alpha B2	5	37198160	37221892	-
ENSMUSG00000000058	Cav2	AI447843	0.734137	4.58093	2.95426	0.00583228	0.346559	-2.51663	12390	caveolin 2	6	17231185	17239115	+
ENSMUSG00000019558	Slc6a8		-0.928264	3.78543	-2.95352	0.00584314	0.346559	-2.45245	102857	solute carrier family 6 (neurotransmitter transporter, creatine), member 8	X	70918489	70927841	+
ENSMUSG00000003411	Rab3b	2610528C18Rik	-0.850568	3.73186	-2.95113	0.00587872	0.346559	-2.44172	69908	RAB3B, member RAS oncogene family	4	108551668	108615929	+
ENSMUSG00000029440	Psmd9	1500011J20Rik 2610202L11Rik Bridge-1 P27	-1.04301	2.60752	-2.94961	0.00590137	0.346559	-2.27663	67151	proteasome (prosome, macropain) 26S subunit, non-ATPase, 9	5	123678199	123700140	+
ENSMUSG00000031953	Tmem170	9030409E16Rik AA403674 D8Bwg1414e Tmem170a	-1.35182	1.96299	-2.94851	0.00591794	0.346559	-2.23853	66817	transmembrane protein 170	8	114388798	114400575	-
ENSMUSG00000030411	Nova2		1.01226	3.2967	2.94576	0.0059593	0.346559	-2.31035	384569	neuro-oncological ventral antigen 2	7	19510698	19551031	+
ENSMUSG00000084896	Gm11632		-0.902734	3.94549	-2.94518	0.00596798	0.346559	-2.46291		predicted gene 11632	11	97945771	97946738	-
ENSMUSG00000020599	Rgs9	RGS9-1 Rgs9-2	-1.33769	1.64405	-2.94492	0.00597196	0.346559	-2.25224	19739	regulator of G-protein signaling 9	11	109086669	109159443	-
ENSMUSG00000035367	Rmi1	4932432N11Rik C79893	0.669158	4.88385	2.94419	0.00598299	0.346559	-2.59589	74386	RMI1, RecQ mediated genome instability 1, homolog (S. cerevisiae)	13	58503958	58512510	+
ENSMUSG00000039936	Pik3cd	2410099E07Rik 2610208K16Rik AW545373 p110delta	0.969697	3.20715	2.94419	0.00598309	0.346559	-2.32644	18707	phosphatidylinositol 3-kinase catalytic delta polypeptide	4	149023277	149076680	-
ENSMUSG00000026393	Nek7	2810460C19Rik AU020186	0.388457	8.24456	2.94261	0.00600698	0.346559	-3.04651	59125	NIMA (never in mitosis gene a)-related expressed kinase 7	1	140381291	140516273	-
ENSMUSG00000021388	Aspn	4631401G09Rik AA986886 Plap1 Slrr1c	2.00559	1.38328	2.93727	0.00608873	0.347582	-2.24149	66695	asporin	13	49639812	49662926	+
ENSMUSG00000039994	Timeless	C77407 Debt69 tim	-1.48728	3.16691	-2.93724	0.00608926	0.347582	-2.31606	21853	timeless homolog (Drosophila)	10	127669119	127689997	+
ENSMUSG00000040164	Kcns1	Kv9.1	-1.14959	2.8303	-2.93532	0.00611885	0.347582	-2.32203	16538	K+ voltage-gated channel, subfamily S, 1	2	163989355	163996849	-
ENSMUSG00000038122	D630037F22Rik		0.789623	4.43814	2.92855	0.00622458	0.34901	-2.54826	544696	RIKEN cDNA D630037F22 gene	10	55734104	55948495	-
ENSMUSG00000021621	Zcchc9	1810019C21Rik	-0.938318	3.52389	-2.92837	0.00622744	0.34901	-2.45781	69085	zinc finger, CCHC domain containing 9	13	91936138	91947301	-
ENSMUSG00000028631	Kcnq4		0.925972	2.70365	2.922	0.00632841	0.34901	-2.33676	60613	potassium voltage-gated channel, subfamily Q, member 4	4	120368743	120421217	-
ENSMUSG00000039828	Wdr70		-0.924519	2.84981	-2.91904	0.00637589	0.34901	-2.37848	545085	WD repeat domain 70	15	7823055	8049209	-
ENSMUSG00000033732	Sf3b3		0.665183	3.99675	2.91813	0.00639054	0.34901	-2.5228	101943	splicing factor 3b, subunit 3	8	113334139	113370703	-
ENSMUSG00000020594	Pum2	5730503J23Rik Pumm2 mKIAA0235	0.460554	6.20648	2.91799	0.0063929	0.34901	-2.91154	80913	pumilio 2 (Drosophila)	12	8680940	8759387	+
ENSMUSG00000026235	Epha4	2900005C20Rik AI385584 Cek8 Hek8 Sek Sek1 Tyro1 rb	1.17168	3.03151	2.91776	0.00639651	0.34901	-2.34335	13838	Eph receptor A4	1	77363760	77511663	-
ENSMUSG00000020440	Arf5		-1.75927	1.51068	-2.91744	0.00640167	0.34901	-2.28326	11844	ADP-ribosylation factor 5	6	28373560	28376602	+
ENSMUSG00000045210	Vcpip1	4932442A08 5730421J18Rik 5730538E15Rik VCIP135 mKIAA1850	0.483897	6.86309	2.91584	0.00642756	0.34901	-2.97256	70675	valosin containing protein (p97)/p47 complex interacting protein 1	1	9708703	9738463	-
ENSMUSG00000002908	Kcnn1	AI854248 KCa2.1 SK1	-1.10719	2.13913	-2.91198	0.00649051	0.349087	-2.33588	84036	potassium intermediate/small conductance calcium-activated channel, subfamily N, member 1	8	73365948	73380907	-
ENSMUSG00000006418	Rnf114	1110008J21Rik AI225886 AW549494 Zfp228 Zfp313 Znf228	-0.814668	3.6573	-2.91189	0.00649201	0.349087	-2.52426	81018	ring finger protein 114	2	167318145	167341673	+
ENSMUSG00000032377	Plscr4		1.1962	2.74666	2.90851	0.00654757	0.349884	-2.3559	235527	phospholipid scramblase 4	9	92352216	92388348	+
ENSMUSG00000020955	Ap4s1	AI314282	-1.38949	2.91387	-2.90587	0.00659118	0.349884	-2.36352	11782	adaptor-related protein complex AP-4, sigma 1	12	52791953	52839918	+
ENSMUSG00000021904	Sema3g		-1.57056	2.05994	-2.90525	0.00660158	0.349884	-2.31459	218877	sema domain, immunoglobulin domain (Ig), short basic domain, secreted, (semaphorin) 3G	14	32031046	32043536	+
ENSMUSG00000020717	Pecam1	C85791 Cd31 PECAM-1 Pecam	1.22761	3.06233	2.89987	0.00669159	0.351677	-2.39104	18613	platelet/endothelial cell adhesion molecule 1	11	106515531	106611942	-
ENSMUSG00000017167	Cntnap1	AI841080 Caspr NCP1 Nrxn4 p190 shm	0.510428	6.06155	2.89878	0.00670994	0.351677	-2.91514	53321	contactin associated protein-like 1	11	101031837	101052038	+
ENSMUSG00000055629	B4galnt4		-1.24503	2.1515	-2.89756	0.00673066	0.351677	-2.34435	330671	beta-1,4-N-acetyl-galactosaminyl transferase 4	7	148247173	148258018	+
ENSMUSG00000028497	Ptplad2	4933428I03Rik HACD4	1.00562	3.32201	2.8903	0.00685454	0.356468	-2.45938	66775	protein tyrosine phosphatase-like A domain containing 2	4	88042048	88084832	-
ENSMUSG00000031749	St3gal2	AI429591 AW822065 ST3GalII Siat5	0.684782	5.06993	2.88116	0.00701384	0.363048	-2.77753	20444	ST3 beta-galactoside alpha-2,3-sialyltransferase 2	8	113443822	113496380	+
ENSMUSG00000001436	Slc19a1	AI323572 RFC RFC-1 RFC1	-0.934523	2.38025	-2.87484	0.00712588	0.367132	-2.43493	20509	solute carrier family 19 (folate transporter), member 1	10	76494986	76523747	+
ENSMUSG00000078154	Gm12184	Apc10 Cdkap1 DORC1 Doc1 ST19 doc-1 p12	-1.36327	2.00415	-2.86898	0.00723136	0.370348	-2.41696	13445	predicted gene 12184	11	48638848	48640157	-
ENSMUSG00000016252	Atp5e	2410043G19Rik ATPE AV000645	-1.03019	3.07233	-2.86767	0.00725517	0.370348	-2.4625	67126	ATP synthase, H+ transporting, mitochondrial F1 complex, epsilon subunit	2	174286573	174289606	-
ENSMUSG00000002580	1810046J19Rik		-0.860017	3.7823	-2.8599	0.00739765	0.372358	-2.61104	103742	RIKEN cDNA 1810046J19 gene	11	98299022	98300305	-
ENSMUSG00000025724	Sec11a	1810012E07Rik 18kDa Sec11l1 Sid2895p Spc18 sid2895	-0.842332	3.7591	-2.85948	0.00740539	0.372358	-2.6238	56529	SEC11 homolog A (S. cerevisiae)	7	88049775	88092666	-
ENSMUSG00000040928	S100pbp	4930429A08Rik AI851343 S100pbpr	-0.617683	4.89736	-2.85892	0.00741584	0.372358	-2.87578	74648	S100P binding protein	4	128825249	128866971	-
ENSMUSG00000054459	Vsnl1	VILIP Vnsl1	0.557506	8.06262	2.85699	0.00745161	0.372358	-3.25099	26950	visinin-like 1	12	11332053	11443455	-
ENSMUSG00000060212	Pcnxl2		0.648895	4.71271	2.8564	0.00746263	0.372358	-2.74484	270109	pecanex-like 2 (Drosophila)	8	128275409	128422193	-
ENSMUSG00000005952	Trpv1		-0.636802	5.41172	-2.85373	0.00751271	0.373176	-2.98864	193034	transient receptor potential cation channel, subfamily V, member 1	11	73047794	73074744	+
ENSMUSG00000001467	Cyp51	AI426508 CYPLI Cyp51a1 Ldm P450-14DM P450LI	-0.392979	6.46684	-2.85138	0.007557	0.373701	-3.0781	13121	cytochrome P450, family 51	5	4081145	4104746	-
ENSMUSG00000039508	Fam26d		1.44228	2.40745	2.8486	0.00760958	0.374628	-2.42899	270711	family with sequence similarity 26, member D	10	33758590	33764119	-
ENSMUSG00000040125	Gpr26		-0.845916	4.30617	-2.84659	0.00764788	0.374848	-2.79501	233919	G protein-coupled receptor 26	7	139158143	139186088	+
ENSMUSG00000035596	Mboat7	5730589L02Rik BB1 Leng4 Lpiat mBB1	-0.718859	4.79993	-2.84053	0.00776436	0.37599	-2.84555	77582	membrane bound O-acyltransferase domain containing 7	7	3629392	3645125	-
ENSMUSG00000003234	Abcf3	AI326318 AU016058 BB119416	-0.647349	4.18938	-2.83983	0.00777799	0.37599	-2.73063	27406	ATP-binding cassette, sub-family F (GCN20), member 3	16	20548650	20561452	+
ENSMUSG00000052632	Asap2		0.953924	4.11946	2.83633	0.00784615	0.37599	-2.67665	211914	ArfGAP with SH3 domain, ankyrin repeat and PH domain 2	12	20996320	21276032	+
ENSMUSG00000028964	Park7	DJ-1 Dj1	-0.980451	2.65439	-2.83581	0.00785643	0.37599	-2.53428	57320	Parkinson disease (autosomal recessive, early onset) 7	4	150271242	150288546	-
ENSMUSG00000004451	Ralb	5730472O18Rik	0.967745	3.82708	2.83386	0.00789473	0.37599	-2.64044	64143	v-ral simian leukemia viral oncogene homolog B (ras related)	1	121366882	121401371	-
ENSMUSG00000037752	Xkr8		1.67313	1.87334	2.83143	0.00794269	0.37599	-2.46385	381560	X Kell blood group precursor related family member 8 homolog	4	132280812	132288461	-
ENSMUSG00000062190	Lancl2	1700003F10Rik	0.448635	6.6222	2.8311	0.00794921	0.37599	-3.16811	71835	LanC (bacterial lantibiotic synthetase component C)-like 2	6	57652595	57689432	+
ENSMUSG00000038319	Kcnh2	AI326795 ERG1 LQT Lqt2 M-erg Merg1 merg1a merg1b	0.803597	4.44031	2.8304	0.00796299	0.37599	-2.79305	16511	potassium voltage-gated channel, subfamily H (eag-related), member 2	5	23825407	23857422	-
ENSMUSG00000026563	Tada1	2900026B15Rik D1Ertd251e Staf42 Tada1l	-0.891147	3.13194	-2.82971	0.00797667	0.37599	-2.61856	27878	transcriptional adaptor 1	1	168309228	168323752	+
ENSMUSG00000016534	Lamp2	CD107b Lamp-2 Lamp-2a Lamp-2b Lamp-2c Mac3	0.37399	9.20323	2.82717	0.00802725	0.376771	-3.40417	16784	lysosomal-associated membrane protein 2	X	35754534	35809631	-
ENSMUSG00000031813	Fam125a	1110012M11Rik	-1.4859	1.25048	-2.81777	0.00821721	0.384059	-2.48209	73711	family with sequence similarity 125, member A	8	74066829	74071923	+
ENSMUSG00000033595	Lgi3		0.681132	4.81886	2.80736	0.00843236	0.390309	-2.88452	213469	leucine-rich repeat LGI family, member 3	14	70930628	70938130	+
ENSMUSG00000042111	Ccdc115	2310061I09Rik Ccp1	-0.993826	3.11249	-2.80339	0.00851594	0.390309	-2.63115	69668	coiled-coil domain containing 115	1	34493516	34496517	-
ENSMUSG00000025810	Nrp1	C530029I03 NP-1 NPN-1 Npn1 Nrp	0.569387	5.91779	2.80217	0.00854178	0.390309	-3.10833	18186	neuropilin 1	8	130882973	131029362	+
ENSMUSG00000039914	Coq10a		-0.912893	2.98471	-2.80206	0.00854401	0.390309	-2.62991	210582	coenzyme Q10 homolog A (yeast)	10	127800153	127807088	-
ENSMUSG00000034312	Iqsec1		0.385408	6.99142	2.7997	0.00859418	0.390309	-3.27442	232227	IQ motif and Sec7 domain 1	6	90609592	90760117	-
ENSMUSG00000021301	Hecw1	9330116H24Rik AV273951 E130207I19Rik Nedl1	0.425001	7.76609	2.79908	0.00860733	0.390309	-3.34056	94253	HECT, C2 and WW domain containing E3 ubiquitin protein ligase 1	13	14318705	14615493	-
ENSMUSG00000025967	Eef1b2	2810017J07Rik Eef1b	-0.700323	4.98274	-2.79902	0.00860869	0.390309	-2.95287	55949	eukaryotic translation elongation factor 1 beta 2	1	63223399	63227060	+
ENSMUSG00000060657	4921513D23Rik		0.411844	7.35032	2.79789	0.00863282	0.390309	-3.32435	223989	RIKEN cDNA 4921513D23 gene	16	14110626	14159367	-
ENSMUSG00000000378	Ccm2		-0.924016	2.80617	-2.79613	0.00867056	0.390422	-2.64711	216527	cerebral cavernous malformation 2 homolog (human)	11	6446890	6496747	+
ENSMUSG00000030934	Oat	AI194874	-0.759441	4.87258	-2.79095	0.00878252	0.393306	-2.91304	18242	ornithine aminotransferase	7	139749158	139768081	-
ENSMUSG00000090640	Gm17447		0.548291	5.63457	2.78535	0.00890491	0.393306	-3.08995		predicted gene, 17447	13	94710945	94712970	-
ENSMUSG00000043154	Ppp2r3a		0.710785	5.11677	2.7851	0.00891041	0.393306	-2.98621	235542	protein phosphatase 2, regulatory subunit B'', alpha	9	101007322	101154162	-
ENSMUSG00000035246	Pcyt1b		0.549896	5.98747	2.78431	0.00892797	0.393306	-3.17307	236899	phosphate cytidylyltransferase 1, choline, beta isoform	X	90900202	90995290	+
ENSMUSG00000048732	Klhl11		0.683525	3.88917	2.78342	0.00894753	0.393306	-2.78991	217194	kelch-like 11 (Drosophila)	11	100323928	100334055	-
ENSMUSG00000019699	Akt3	AI851531 D930002M15Rik Nmf350	0.492819	7.87855	2.78342	0.00894765	0.393306	-3.40506	23797	thymoma viral proto-oncogene 3	1	178950204	179188334	-
ENSMUSG00000041556	Fbxo2		-0.557271	4.49135	-2.78002	0.0090231	0.395055	-2.96552	230904	F-box protein 2	4	147534730	147540533	+
ENSMUSG00000059439	Bcas3		0.565147	4.34335	2.77257	0.00919067	0.395728	-2.90138	192197	breast carcinoma amplified sequence 3	11	85166669	85639560	+
ENSMUSG00000033676	Gabrb3	A230092K12Rik AW049585 Cp1 Gabrb-3 beta3	0.474411	7.63197	2.77159	0.00921289	0.395728	-3.39632	14402	gamma-aminobutyric acid (GABA) A receptor, subunit beta 3	7	64845888	65084172	+
ENSMUSG00000090381	Gm6158		0.753218	3.44226	2.77071	0.00923284	0.395728	-2.74402		predicted gene 6158	14	24889296	24889859	+
ENSMUSG00000004098	Col5a3		-1.06628	2.1587	-2.768	0.00929488	0.395728	-2.63009	53867	collagen, type V, alpha 3	9	20574494	20619511	-
ENSMUSG00000038546	Ranbp9	IBAP-1 Ibap1 RanBPM	0.513573	6.35059	2.76776	0.00930042	0.395728	-3.2123	56705	RAN binding protein 9	13	43498042	43576342	-
ENSMUSG00000020716	Nf1	AW494271 E030030H24Rik Nf-1	0.401368	8.15535	2.76719	0.00931342	0.395728	-3.44967	18015	neurofibromatosis 1	11	79153195	79395114	+
ENSMUSG00000079587	Gpr45		-0.90935	3.51664	-2.76709	0.00931579	0.395728	-2.7468		G protein-coupled receptor 45	1	43009719	43011992	+
ENSMUSG00000022779	Top3b		1.3494	2.10302	2.76672	0.00932427	0.395728	-2.61769	21976	topoisomerase (DNA) III beta	16	16870829	16893083	+
ENSMUSG00000073910	Mob3b		0.575728	6.90039	2.76463	0.0093724	0.396062	-3.21801	214944	MOB kinase activator 3B	4	34896323	35104733	-
ENSMUSG00000049470	Aff4	AF5Q31 Alf4 Laf4l MCEF	0.389059	7.94552	2.7618	0.0094379	0.396062	-3.45395	93736	AF4/FMR2 family, member 4	11	53164335	53235332	+
ENSMUSG00000023484	Prph	Prph1	-0.370821	7.8736	-2.75988	0.00948266	0.396062	-3.47197	19132	peripherin	15	98885605	98889409	+
ENSMUSG00000060038	Dhps		-1.17757	1.73279	-2.75493	0.00959902	0.396062	-2.63012	330817	deoxyhypusine synthase	8	87595656	87599061	+
ENSMUSG00000053963	6330403A02Rik		-1.72188	1.39818	-2.75313	0.00964161	0.396062	-2.6783	381310	RIKEN cDNA 6330403A02 gene	1	182362518	182413598	-
ENSMUSG00000022604	Cep97	2810403B08Rik 4932439K18Rik AA437768 E130116N02Rik Lrriq2	0.804554	5.0572	2.75274	0.00965073	0.396062	-3.02595	74201	centrosomal protein 97	16	55900001	55934968	-
ENSMUSG00000031166	Wdr13	1700060B08Rik 5730411P10Rik DXHXS7467e W51679 mMg21	-0.554853	4.65294	-2.7517	0.00967548	0.396062	-3.06038	73447	WD repeat domain 13	X	7700427	7710018	-
ENSMUSG00000061535	C1qtnf7		-0.915403	3.35239	-2.75144	0.00968175	0.396062	-2.89989	109323	C1q and tumor necrosis factor related protein 7	5	43906808	44010056	+
ENSMUSG00000052430	Bmpr1b	AI385617 ALK-6 AV355320 Acvrlk6 Alk6 BMPR-1B BMPR-IB CFK-43a SKR6	-0.980467	2.80311	-2.75048	0.00970455	0.396062	-2.75043	12167	bone morphogenetic protein receptor, type 1B	3	141500100	141832389	-
ENSMUSG00000085988	Gm16896		1.09635	3.12612	2.74726	0.00978174	0.396062	-2.7294		predicted gene, 16896	6	89254624	89277615	+
ENSMUSG00000086922	Gm13835		-0.637787	4.96257	-2.74494	0.00983777	0.396062	-3.0928		predicted gene 13835	6	31091979	31092663	-
ENSMUSG00000045333	Zfp423	Ebfaz Roaz Zfp104 Znf423 ataxia1 mKIAA0760 nur12	0.798157	5.33212	2.74398	0.00986102	0.396062	-3.1171	94187	zinc finger protein 423	8	90185709	90483494	-
ENSMUSG00000026074	Map4k4	9430080K19Rik AU043147 AU045934 AW046177 HGK Nik	-0.466869	6.10708	-2.74346	0.00987342	0.396062	-3.2847	26921	mitogen-activated protein kinase kinase kinase kinase 4	1	39957758	40083155	+
ENSMUSG00000000861	Bcl11a	2810047E18Rik BCL-11A Ctip1 D930021L15Rik Evi9 Evi9a Evi9b Evi9c mKIAA1809	-1.41969	2.10828	-2.74262	0.00989399	0.396062	-2.67398	14025	B cell CLL/lymphoma 11A (zinc finger protein)	11	23978056	24074123	+
ENSMUSG00000036510	Cdh8	AI851472 cad8	0.922928	3.56107	2.74238	0.00989979	0.396062	-2.80331	12564	cadherin 8	8	101548371	101940371	-
ENSMUSG00000034636	Zyg11b		0.362996	8.63674	2.7422	0.00990422	0.396062	-3.54417	414872	zyg-ll homolog B (C. elegans)	4	107902329	107973701	-
ENSMUSG00000035934	Pknox2		0.573991	6.82777	2.73221	0.0101499	0.403798	-3.35649	208076	Pbx/knotted 1 homeobox 2	9	36697550	36954899	-
ENSMUSG00000024474	Ik	MuRED	0.409274	6.40249	2.72897	0.0102309	0.403798	-3.3631	24010	IK cytokine	18	36904310	36917293	+
ENSMUSG00000001334	Fndc5		-0.772625	4.25475	-2.72819	0.0102504	0.403798	-2.99552	384061	fibronectin type III domain containing 5	4	128814243	128821837	+
ENSMUSG00000032743	D430042O09Rik		-1.21471	2.20854	-2.72775	0.0102616	0.403798	-2.7243	233865	RIKEN cDNA D430042O09 gene	7	132851390	133018311	+
ENSMUSG00000006740	Kif5b	AL022807 Khc Khcs Kns1 Ukhc	0.319422	9.38132	2.72479	0.0103361	0.403798	-3.63398	16573	kinesin family member 5B	18	6201000	6242172	-
ENSMUSG00000045969	Ing1	2610028J21Rik AA407184 AI875420 mING1h p33Ing1 p37Ing1b	-1.20751	2.18375	-2.7245	0.0103434	0.403798	-2.70836	26356	inhibitor of growth family, member 1	8	11556066	11563250	+
ENSMUSG00000039178	Tbc1d19	2810453K03Rik	0.511193	5.92593	2.72293	0.0103833	0.403798	-3.26475	67249	TBC1 domain family, member 19	5	54200866	54295619	+
ENSMUSG00000030562	Nox4	AI648021	1.29506	1.76079	2.72269	0.0103893	0.403798	-2.67043	50490	NADPH oxidase 4	7	94394606	94547220	+
ENSMUSG00000021373	Cap2	2810452G09Rik AV045235	1.57712	2.48943	2.71875	0.0104899	0.404885	-2.707	67252	CAP, adenylate cyclase-associated protein, 2 (yeast)	13	46597217	46745011	+
ENSMUSG00000074607	Tox2		0.715451	5.20105	2.71874	0.0104904	0.404885	-3.05906	269389	TOX high mobility group box family member 2	2	163028861	163149906	+
ENSMUSG00000020260	Pofut2	2310011G23Rik AI256847 BC003494 C21orf80 FUT13	-0.872364	2.19845	-2.71416	0.0106083	0.408016	-2.74975	80294	protein O-fucosyltransferase 2	10	76722045	76732331	+
ENSMUSG00000028525	Pde4b	Dpde4 R74983 dunce	0.784033	4.97461	2.70904	0.010742	0.411352	-3.13745	18578	phosphodiesterase 4B, cAMP specific	4	101760148	102279864	+
ENSMUSG00000084153	Gm12186		1.01922	1.76224	2.708	0.0107694	0.411352	-2.72001		predicted gene 12186	11	48810189	48811215	-
ENSMUSG00000042082	Arsb	1110007C02Rik AI480648 As-1 As-1r As-1s As-1t As1 As1-r As1-s As1-t Asr-1 Ast-1	0.485314	6.33689	2.70495	0.0108496	0.411453	-3.38785	11881	arylsulfatase B	13	94541634	94712971	+
ENSMUSG00000039313	AF529169		1.00213	4.94759	2.70431	0.0108667	0.411453	-3.14268	209743	cDNA sequence AF529169	9	89484876	89517824	-
ENSMUSG00000020790	Ankfy1	Ankhzn ZFYVE14 mKIAA1255	0.385796	5.95828	2.70365	0.0108843	0.411453	-3.34957	11736	ankyrin repeat and FYVE domain containing 1	11	72503508	72585648	+
ENSMUSG00000022548	Apod		0.441665	10.0843	2.70067	0.0109637	0.411453	-3.73397	11815	apolipoprotein D	16	31296278	31314894	-
ENSMUSG00000040430	Pitpnc1	1110020B03Rik 5830436L09Rik AI662802 AI851387 C330017I21Rik Dnr411 RDGBB RDGBB1 rdgB-beta	0.353322	8.68686	2.69837	0.0110254	0.411453	-3.6485	71795	phosphatidylinositol transfer protein, cytoplasmic 1	11	107069206	107332034	-
ENSMUSG00000028049	Scamp3	Sc3 TU52	-0.600168	3.72476	-2.69744	0.0110503	0.411453	-3.01068	24045	secretory carrier membrane protein 3	3	88981395	88986687	+
ENSMUSG00000017978	Cadps2		0.720531	4.94073	2.69663	0.0110721	0.411453	-3.20119	320405	Ca2+-dependent activator protein for secretion 2	6	23212773	23789421	-
ENSMUSG00000039680	Mrps6		-0.796027	3.92889	-2.69627	0.0110818	0.411453	-2.96859	121022	mitochondrial ribosomal protein S6	16	92058515	92112472	+
ENSMUSG00000046321	Hs3st2		0.959273	3.57624	2.69512	0.011113	0.411453	-2.9047	195646	heparan sulfate (glucosamine) 3-O-sulfotransferase 2	7	128535373	128645282	+
ENSMUSG00000020331	Hcn2	BCNG2 HAC1 trls	1.25013	1.55317	2.69399	0.0111434	0.411453	-2.73601	15166	hyperpolarization-activated, cyclic nucleotide-gated K+ 2	10	79179379	79198853	+
ENSMUSG00000026321	Tnfrsf11a	Ly109 ODFR OFE Rank TRANCE-R mRANK	0.586741	5.49697	2.68871	0.0112878	0.414999	-3.26918	21934	tumor necrosis factor receptor superfamily, member 11a	1	107677300	107744558	+
ENSMUSG00000039431	Mtmr7		0.679705	5.63468	2.68664	0.0113448	0.414999	-3.26853	54384	myotubularin related protein 7	8	41636449	41720151	-
ENSMUSG00000032324	Tspan3	1700055K04Rik TM4-A Tm4sf8	0.398145	5.94077	2.68539	0.0113792	0.414999	-3.41042	56434	tetraspanin 3	9	55983692	56008877	-
ENSMUSG00000024059	Clip4	1700024K14Rik 1700074B05Rik 4833417L20Rik 5830409B12Rik Rsnl2	0.594344	4.92955	2.68349	0.011432	0.414999	-3.23042	78785	CAP-GLY domain containing linker protein family, member 4	17	72119042	72207691	+
ENSMUSG00000035954	Dock4		0.743835	4.28937	2.68345	0.0114332	0.414999	-3.08901	238130	dedicator of cytokinesis 4	12	41172640	41573073	+
ENSMUSG00000087501	Gm12116		-1.35429	1.58478	-2.68233	0.0114643	0.414999	-2.77161		predicted gene 12116	11	33104055	33121477	+
ENSMUSG00000021518	Ptdss1	AU044268 AW539008 PSS-1 mKIAA0024	-0.788452	4.57696	-2.67776	0.0115924	0.416945	-3.19495	19210	phosphatidylserine synthase 1	13	67033766	67099337	+
ENSMUSG00000038070	Cntln		0.62335	4.71941	2.67772	0.0115933	0.416945	-3.13819	338349	centlein, centrosomal protein	4	84530213	84777825	+
ENSMUSG00000026879	Gsn		0.646533	4.76636	2.67217	0.0117507	0.416953	-3.18124	227753	gelsolin	2	35111927	35163420	+
ENSMUSG00000033885	Pxk		0.608134	4.7183	2.67185	0.0117597	0.416953	-3.14816	218699	PX domain containing serine/threonine kinase	14	8930725	8997625	+
ENSMUSG00000058756	Thra	6430529J03Rik AW259572 Erba Nr1a1 Rvr T3R[a] T3Ralpha Thra1 Thra2	0.450503	5.97357	2.67025	0.0118055	0.416953	-3.43452	21833	thyroid hormone receptor alpha	11	98601952	98630320	+
ENSMUSG00000035992	Fnip1		0.930964	3.71272	2.67006	0.0118111	0.416953	-3.01239	216742	folliculin interacting protein 1	11	54251701	54331737	+
ENSMUSG00000034612	Chst11	1110020P09Rik C4ST C4ST-1 C4ST1 C4s	0.563428	5.51129	2.66983	0.0118176	0.416953	-3.3436	58250	carbohydrate sulfotransferase 11	10	82448243	82658645	+
ENSMUSG00000055296	D730040F13Rik		0.3665	7.6307	2.66977	0.0118194	0.416953	-3.61623	242474	RIKEN cDNA D730040F13 gene	4	56879795	56960309	-
ENSMUSG00000036940	Kdm1a	1810043O07Rik AA408884 Aof2 D4Ertd478e Kdm1 Lsd1 mKIAA0601	0.639182	4.84757	2.6663	0.0119191	0.417489	-3.19513	99982	lysine (K)-specific demethylase 1A	4	136106455	136158638	-
ENSMUSG00000093477	Alkbh1		-1.01715	2.12241	-2.66542	0.0119446	0.417489	-2.85412	211064	alkylated DNA repair protein alkB homolog 1	12	88768473	88784789	-
ENSMUSG00000032295	Man2c1	1110025H24Rik	1.01095	2.70407	2.66532	0.0119476	0.417489	-2.83622	73744	mannosidase, alpha, class 2C, member 1	9	56978497	56990529	+
ENSMUSG00000032485	Scap		-0.624015	4.43871	-2.66156	0.0120568	0.418644	-3.21017	235623	SREBF chaperone	9	110235792	110287450	+
ENSMUSG00000029810	Tmem176b	1810009M01Rik Clast1 Lr8	-0.563453	5.99423	-2.66031	0.0120934	0.418644	-3.49732	65963	transmembrane protein 176B	6	48783810	48791373	-
ENSMUSG00000033502	Cdc14a		1.24794	2.3199	2.66029	0.0120941	0.418644	-2.82935	229776	CDC14 cell division cycle 14 homolog A (S. cerevisiae)	3	115975471	116126950	-
ENSMUSG00000025903	Lypla1	Pla1a	0.594365	3.98783	2.658	0.0121611	0.419654	-3.09029	18777	lysophospholipase 1	1	4797869	4876851	+
ENSMUSG00000036503	Rnf13	2010001H16Rik Rzf	0.43809	7.30303	2.65618	0.012215	0.420205	-3.59728	24017	ring finger protein 13	3	57539993	57639347	+
ENSMUSG00000043535	Setx		0.407177	6.45994	2.65311	0.012306	0.422025	-3.53013	269254	senataxin	2	28979701	29037991	+
ENSMUSG00000019966	Kitl	Clo Con Gb Kitlg Mgf SCF SF SLF Sl contrasted	0.626667	4.9873	2.65078	0.0123755	0.423022	-3.27898	17311	kit ligand	10	99478264	99563047	+
ENSMUSG00000027810	Eif2a		0.458955	6.20455	2.64958	0.0124115	0.423022	-3.49288	229317	eukaryotic translation initiation factor 2A	3	58329743	58361423	+
ENSMUSG00000079260	Glb1		-1.61137	1.55319	-2.64684	0.012494	0.424527	-2.83124	100504715	galactosidase, beta 1	9	114310223	114316394	+
ENSMUSG00000028033	Kcnq5		0.76248	4.17052	2.64292	0.0126128	0.424945	-3.13343	226922	potassium voltage-gated channel, subfamily Q, member 5	1	21388484	21952023	-
ENSMUSG00000041341	Atg2b	2410024A21Rik AI047755 AI503411 AW558123 C030004M05Rik C630028L02Rik mKIAA4067	0.532772	5.52457	2.64053	0.0126857	0.424945	-3.38608	76559	ATG2 autophagy related 2 homolog B (S. cerevisiae)	12	106851749	106923451	-
ENSMUSG00000038344	Txlng		-1.07509	3.61338	-2.6402	0.0126958	0.424945	-3.04459	353170	taxilin gamma	X	159216851	159267386	-
ENSMUSG00000038368	BC057079		0.658161	4.47923	2.64016	0.0126971	0.424945	-3.20804	230393	cDNA sequence BC057079	4	87740533	88056915	+
ENSMUSG00000047417	Rexo1	1700021P10Rik 2610511M11Rik AW050347 EloA-BP1 Tceb3bp1	-0.836518	3.46175	-2.63738	0.0127827	0.424945	-3.05762	66932	REX1, RNA exonuclease 1 homolog (S. cerevisiae)	10	80003671	80024305	-
ENSMUSG00000046449	C77370		1.31492	2.19255	2.63586	0.0128295	0.424945	-2.88366	245555	expressed sequence C77370	X	101272773	101396524	-
ENSMUSG00000059278	Lsmd1	1500034E06Rik	-1.08348	2.18063	-2.63574	0.0128332	0.424945	-2.90835	78304	LSM domain containing 1	11	69208989	69210182	+
ENSMUSG00000024925	Rnaseh2c	1500026D16Rik AYP1	-1.119	1.19325	-2.63502	0.0128556	0.424945	-2.85147	68209	ribonuclease H2, subunit C	19	5601873	5603439	+
ENSMUSG00000033099	Nol12	C78541 Nop25	-1.62891	1.36166	-2.63468	0.0128661	0.424945	-2.8483	97961	nucleolar protein 12	15	78765363	78774064	+
ENSMUSG00000041147	Brca2	AI256696 AW045498 Fancd1 RAB163	1.297	2.28353	2.63391	0.0128899	0.424945	-2.87378	12190	breast cancer 2	5	151325205	151372321	+
ENSMUSG00000049606	Zfp644	1110068L01Rik AA408882 BM-005 D5Ertd689e Zep-2	0.39395	6.51904	2.63083	0.012986	0.426238	-3.57295	52397	zinc finger protein 644	5	106929913	107126306	-
ENSMUSG00000037958	Ccdc55		-0.794955	4.47648	-2.62812	0.0130711	0.426238	-3.21831	237859	coiled-coil domain containing 55	11	76857794	76891937	-
ENSMUSG00000028467	Gba2		-1.09001	2.23689	-2.62673	0.013115	0.426238	-2.92587	230101	glucosidase beta 2	4	43579800	43591745	-
ENSMUSG00000031600	Vps37a	2210018P21Rik 4930592A21Rik AW261445 D8Ertd531e	0.419863	6.98532	2.62514	0.0131652	0.426238	-3.64572	52348	vacuolar protein sorting 37A (yeast)	8	41597137	41636488	+
ENSMUSG00000018166	Erbb3	C76256 Erbb-3 Erbb3r Her3	0.492743	5.02192	2.62378	0.0132084	0.426238	-3.33709	13867	v-erb-b2 erythroblastic leukemia viral oncogene homolog 3 (avian)	10	128004579	128026708	-
ENSMUSG00000001855	Nup214		0.463581	5.70171	2.62279	0.0132398	0.426238	-3.47285	227720	nucleoporin 214	2	31829956	31909495	+
ENSMUSG00000063410	Stk24		0.470257	6.97085	2.62132	0.0132867	0.426238	-3.68616	223255	serine/threonine kinase 24 (STE20 homolog, yeast)	14	121685565	121778556	-
ENSMUSG00000091714	Gm17675		0.575354	6.12033	2.61838	0.0133811	0.426238	-3.55238		predicted gene, 17675	2	120358640	120365582	+
ENSMUSG00000037608	Bclaf1	2610102K23Rik 2700025J07Rik 2810454G14Rik 5730534O06Rik AI450190 AW556225 Btf mKIAA0164	0.365749	7.48586	2.61753	0.0134083	0.426238	-3.71756	72567	BCL2-associated transcription factor 1	10	20032275	20062307	+
ENSMUSG00000031478	Nek3		-1.66541	1.30224	-2.61743	0.0134116	0.426238	-2.88635	23954	NIMA (never in mitosis gene a)-related expressed kinase 3	8	23238755	23276907	-
ENSMUSG00000031441	Atp11a	4930558F19Rik AU040868 Atpc1h Ih	0.399584	8.61851	2.61704	0.0134243	0.426238	-3.82291	50770	ATPase, class VI, type 11A	8	12757014	12868728	+
ENSMUSG00000024074	Crim1	AU015004	0.686152	4.27067	2.6169	0.0134287	0.426238	-3.21368	50766	cysteine rich transmembrane BMP regulator 1 (chordin like)	17	78599588	78775932	+
ENSMUSG00000067928	Zfp760		-0.720877	4.28798	-2.6164	0.0134449	0.426238	-3.15791	240034	zinc finger protein 760	17	21844708	21862603	+
ENSMUSG00000047976	Kcna1	AI840627 Kca1-1 Kv1.1 MBK1 Mk-1 Shak mceph	0.416964	9.12046	2.61569	0.0134678	0.426238	-3.87027	16485	potassium voltage-gated channel, shaker-related subfamily, member 1	6	126586481	126595819	-
ENSMUSG00000022387	Brd1		-0.60022	4.55326	-2.6118	0.0135941	0.429007	-3.30445	223770	bromodomain containing 1	15	88517730	88564663	-
ENSMUSG00000028559	Osbpl9		0.358648	5.6783	2.60962	0.0136654	0.430034	-3.52766	100273	oxysterol binding protein-like 9	4	108733750	108874877	-
ENSMUSG00000028057	Rit1	RIBB ROC1 Rit	-0.598122	4.2918	-2.6066	0.0137648	0.431933	-3.26797	19769	Ras-like without CAAX 1	3	88520760	88534971	+
ENSMUSG00000002944	Cd36	FAT GPIV Scarb3	1.44182	1.78824	2.60461	0.0138309	0.432781	-2.90888	12491	CD36 antigen	5	17287508	17394777	-
ENSMUSG00000031657	Heatr3		-0.780362	3.90163	-2.60194	0.0139194	0.434323	-3.17679	234549	HEAT repeat containing 3	8	90661754	90695926	+
ENSMUSG00000040877	Wdr25		1.60616	1.00044	2.59863	0.0140304	0.43452	-2.8991	212198	WD repeat domain 25	12	110132482	110266662	+
ENSMUSG00000020823	Sec14l1	1200017E04Rik 2810012L19Rik Naa-35	0.63671	4.5487	2.59663	0.0140976	0.43452	-3.34653	74136	SEC14-like 1 (S. cerevisiae)	11	116976482	117020582	+
ENSMUSG00000033319	Fem1c		0.684729	3.93322	2.59495	0.0141547	0.43452	-3.20099	240263	fem-1 homolog c (C.elegans)	18	46664260	46685625	-
ENSMUSG00000037692	Ahdc1		0.890611	2.9375	2.59408	0.014184	0.43452	-3.02981	230793	AT hook, DNA binding motif, containing 1	4	132567175	132634025	+
ENSMUSG00000002320	Tm9sf1	1200014D02Rik AI893436 MP70	-0.602069	3.97289	-2.59371	0.0141965	0.43452	-3.24558	74140	transmembrane 9 superfamily member 1	14	56254802	56262643	-
ENSMUSG00000063531	Sema3e	6430702L12 AA408817 Semah mKIAA0331	0.839647	4.00957	2.59222	0.0142473	0.43452	-3.22376	20349	sema domain, immunoglobulin domain (Ig), short basic domain, secreted, (semaphorin) 3E	5	14025276	14256689	+
ENSMUSG00000056423	Uts2d		-1.64396	0.510804	-2.59147	0.0142728	0.43452	-2.97008	224065	urotensin 2 domain containing	16	27353408	27370325	-
ENSMUSG00000026220	Slc16a14	1110004H10Rik	1.06111	2.57659	2.58825	0.0143831	0.43452	-2.99535	71781	solute carrier family 16 (monocarboxylic acid transporters), member 14	1	84902473	84931700	-
ENSMUSG00000009549	Srp14		-0.689661	4.04884	-2.58799	0.0143922	0.43452	-3.25882	100504988	signal recognition particle 14	2	118301586	118305447	-
ENSMUSG00000060450	Rnf14	2310075C09Rik 2610005D23Rik AA986456 AU041447 D18Ertd188e D7Bwg0165e Triad2	0.311747	8.03778	2.58635	0.0144486	0.43452	-3.84679	56736	ring finger protein 14	18	38456289	38477501	+
ENSMUSG00000027099	Mtx2	1500012G02Rik	-0.702235	3.92209	-2.58494	0.0144975	0.43452	-3.24786	53375	metaxin 2	2	74663860	74716488	+
ENSMUSG00000081792	Anp32b-ps1		-0.742327	4.31828	-2.58454	0.0145112	0.43452	-3.26292		Bacidic (leucine-rich) nuclear phosphoprotein 32 family, member B, pseudogene 1	4	142979321	142980687	+
ENSMUSG00000017734	Dbndd2	1110017A21Rik 2900022J10Rik AU041050 AW048677 D2Bwg0891e Nkip R74724	-0.745782	3.35766	-2.5824	0.0145855	0.43452	-3.14457	52840	dysbindin (dystrobrevin binding protein 1) domain containing 2	2	164311606	164318819	+
ENSMUSG00000036368	Fam82a1		1.13239	3.32164	2.58227	0.0145904	0.43452	-3.11693	381110	family with sequence similarity 82, member A1	17	80014240	80081492	+
ENSMUSG00000028132	Tmem56	4930577M16Rik AU018104 AW109744 C730036B01Rik	0.424582	7.20108	2.58194	0.0146016	0.43452	-3.76414	99887	transmembrane protein 56	3	120904679	120986016	-
ENSMUSG00000043131	Mob1a		0.562668	5.61597	2.58156	0.0146151	0.43452	-3.56175	232157	MOB kinase activator 1A	6	83276010	83293770	+
ENSMUSG00000037625	Cldn11	Claudin-11 Claudin11 Osp Otm	1.64064	0.805327	2.57992	0.0146721	0.43452	-2.93537	18417	claudin 11	3	31048868	31063246	+
ENSMUSG00000072837	Mir546		-1.26749	2.22163	-2.57901	0.0147041	0.43452	-3.01827		microRNA 546	10	126435496	126435616	+
ENSMUSG00000029456	Acad10	2410021P16Rik	1.70184	0.820852	2.57871	0.0147148	0.43452	-2.93524	71985	acyl-Coenzyme A dehydrogenase family, member 10	5	122071035	122110523	-
ENSMUSG00000037996	Slc24a2	2810021B17Rik 6330417K15Rik AI847460 Nckx2	0.3788	8.90331	2.57783	0.0147456	0.43452	-3.94722	76376	solute carrier family 24 (sodium/potassium/calcium exchanger), member 2	4	86629028	86876381	-
ENSMUSG00000044042	Fmn1	BB164513 Fmn formin-1 ld	0.376263	8.15559	2.57734	0.0147629	0.43452	-3.88359	14260	formin 1	2	113167893	113556924	+
ENSMUSG00000026289	Atg16l1	1500009K01Rik Apg16l Atg16l WDR30	-0.832446	2.96671	-2.57661	0.0147887	0.43452	-3.07981	77040	autophagy-related 16-like 1 (yeast)	1	89652445	89689003	+
ENSMUSG00000001773	Folh1	GCP2 mopsm	0.850694	3.58597	2.57384	0.0148865	0.435812	-3.14783	53320	folate hydrolase	7	93867862	93924374	-
ENSMUSG00000037434	Slc30a1	AI839647 C130040I11Rik Znt1	-0.745858	3.86975	-2.57174	0.0149615	0.435812	-3.25716	22782	solute carrier family 30 (zinc transporter), member 1	1	193730646	193737126	+
ENSMUSG00000008036	Ap2s1		-0.777705	2.54033	-2.57054	0.0150044	0.435812	-3.05854	232910	adaptor-related protein complex 2, sigma 1 subunit	7	17323759	17334643	+
ENSMUSG00000037225	Fgf2	Fgf-2 Fgfb bFGF	1.38217	2.11459	2.57009	0.0150204	0.435812	-3.00391	14173	fibroblast growth factor 2	3	37211441	37304299	+
ENSMUSG00000010911	Apip	APIP2 CGI-29 Mmrp19	-0.964197	2.64417	-2.56984	0.0150294	0.435812	-3.08234	56369	APAF1 interacting protein	2	102913832	102932801	+
ENSMUSG00000031434	Morc4	1600017G11Rik 5630401M14Rik AA117449 Zcwcc2	1.23756	2.53708	2.56699	0.0151316	0.436987	-3.01851	75746	microrchidia 4	X	136356171	136406216	-
ENSMUSG00000042851	Zc3h6	4631426G04Rik 4833425H18Rik AU024389 AW060453 Zc3hdc6 mKIAA2035	1.29147	2.09398	2.56651	0.0151488	0.436987	-3.0188	78751	zinc finger CCCH type containing 6	2	128793138	128844299	+
ENSMUSG00000049940	Pgrmc2	4631434O19Rik 5730409G06Rik DG6 PMBP	-0.637973	4.69458	-2.5644	0.0152254	0.438055	-3.42121	70804	progesterone receptor membrane component 2	3	40870248	40886968	-
ENSMUSG00000023960	Enpp5	AW061004 D17Abb1e E-NPP 5 mKIAA4152	0.440557	6.12206	2.56068	0.0153604	0.440796	-3.71519	83965	ectonucleotide pyrophosphatase/phosphodiesterase 5	17	44215762	44223516	+
ENSMUSG00000015653	Steap2	4921538B17Rik AI930049 AW045895 IPCA-1 IPCA1 PCANAP1 STAMP1 STMP	0.617624	4.90391	2.55348	0.0156257	0.446432	-3.48207	74051	six transmembrane epithelial antigen of prostate 2	5	5664831	5694578	-
ENSMUSG00000013089	Etv5		-0.455198	5.10895	-2.55301	0.0156431	0.446432	-3.57932	104156	ets variant gene 5	16	22381382	22439792	-
ENSMUSG00000059173	Pde1a	AI987702 AW125737	-1.22707	3.03353	-2.5504	0.0157406	0.446432	-3.17668	18573	phosphodiesterase 1A, calmodulin-dependent	2	79674610	79969632	-
ENSMUSG00000036832	Lpar3	Edg7 lpA3	0.806059	6.39331	2.54919	0.0157859	0.446432	-3.72304	65086	lysophosphatidic acid receptor 3	3	145883925	145949178	+
ENSMUSG00000013160	Atp6v0d1	AI267038 Ac39 Atp6d P39 VATX Vma6	-0.389166	6.56974	-2.549	0.0157929	0.446432	-3.81593	11972	ATPase, H+ transporting, lysosomal V0 subunit D1	8	108048365	108089947	-
ENSMUSG00000045411	2410002F23Rik		1.417	1.74063	2.54885	0.0157986	0.446432	-3.01749	668661	RIKEN cDNA 2410002F23 gene	7	51502092	51518090	+
ENSMUSG00000033530	Ttc7b		0.490264	6.5651	2.54666	0.0158808	0.447613	-3.69912	104718	tetratricopeptide repeat domain 7B	12	101538981	101759032	-
ENSMUSG00000002006	Pdzd4		-0.757651	3.72142	-2.54315	0.0160135	0.450076	-3.32533	245469	PDZ domain containing 4	X	71038698	71070308	-
ENSMUSG00000022905	Kpna1	AW494490 IPOA5 NPI1 Rch2 mSRP1	0.398253	6.92498	2.5422	0.0160495	0.450076	-3.80818	16646	karyopherin (importin) alpha 1	16	35978836	36037217	+
ENSMUSG00000062762	Ei24	AA536736 AI115355 PIG8	-0.466834	4.79132	-2.53883	0.0161781	0.452537	-3.51719	13663	etoposide induced 2.4 mRNA	9	36586740	36604938	-
ENSMUSG00000055707	Klhl26		1.33926	2.147	2.53692	0.0162515	0.452906	-3.05791	234378	kelch-like 26 (Drosophila)	8	72974127	73000842	-
ENSMUSG00000038845	Phb	Bap32	0.985409	3.24512	2.53576	0.0162964	0.452906	-3.16246	18673	prohibitin	11	95528271	95542087	+
ENSMUSG00000030122	Ptms	2610009E16Rik	-0.675018	3.75392	-2.53453	0.0163438	0.452906	-3.35768	69202	parathymosin	6	124863699	124867964	-
ENSMUSG00000002768	Mea1	Mea-1	-0.622743	3.48534	-2.53315	0.0163974	0.452906	-3.31075	17256	male enhanced antigen 1	17	46818086	46820054	+
ENSMUSG00000029608	Rph3a	2900002P20Rik AU022689 AW108370	0.41141	8.74184	2.53248	0.0164232	0.452906	-4.03666	19894	rabphilin 3A	5	121390511	121459527	-
ENSMUSG00000029234	Tmem165	AV026557 Tpardl Tparl pFT27	-0.748373	3.22172	-2.53073	0.0164916	0.452906	-3.25702	21982	transmembrane protein 165	5	76612905	76638270	+
ENSMUSG00000035681	Kcnc2		-0.750349	4.33583	-2.5292	0.0165513	0.452906	-3.47908	268345	potassium voltage gated channel, Shaw-related subfamily, member 2	10	111708179	111903360	+
ENSMUSG00000030643	Rab30	5033421K01Rik AI323892 Rsb30	0.760692	3.83051	2.52725	0.0166276	0.452906	-3.29182	75985	RAB30, member RAS oncogene family	7	99890113	99985627	+
ENSMUSG00000025889	Snca	NACP alphaSYN	-1.19674	2.19664	-2.5271	0.0166335	0.452906	-3.11101	20617	synuclein, alpha	6	60681567	60779849	-
ENSMUSG00000029223	Uchl1	AW822034 C88048 PGP 9.5 PGP9.5 R75593 UCH-L1 UCHL-1 gad	-0.422293	7.21298	-2.5264	0.0166612	0.452906	-3.89003	22223	ubiquitin carboxy-terminal hydrolase L1	5	67067337	67078470	+
ENSMUSG00000027204	Fbn1	AI536462 B430209H23 Fib-1 Tsk	0.693672	5.61965	2.5261	0.0166731	0.452906	-3.69504	14118	fibrillin 1	2	125126330	125333729	-
ENSMUSG00000028617	Lrrc42	A930011F22Rik AA536996	-1.26013	1.97915	-2.5239	0.0167596	0.452906	-3.07192	77809	leucine rich repeat containing 42	4	106906119	106926137	-
ENSMUSG00000031932	Gpr83	AW045253 Gir Gpr72 RP105 RP39 RP82	-2.25584	0.290472	-2.52374	0.0167662	0.452906	-3.0521	14608	G protein-coupled receptor 83	9	14664654	14675233	+
ENSMUSG00000070687	Htr1d	AI853647 Gpcr14 Htr1db	0.725986	4.94156	2.52225	0.0168254	0.452906	-3.51805	15552	5-hydroxytryptamine (serotonin) receptor 1D	4	135979439	136000313	+
ENSMUSG00000017412	Cacnb4	3110038O15Rik Cchb4 lethargic lh	0.363337	7.42868	2.52213	0.0168301	0.452906	-3.93392	12298	calcium channel, voltage-dependent, beta 4 subunit	2	52283845	52532350	-
ENSMUSG00000026584	Scyl3		1.02152	3.04816	2.52093	0.0168776	0.452906	-3.1826	240880	SCY1-like 3 (S. cerevisiae)	1	165859231	165885257	+
ENSMUSG00000070866	Zfp804a		0.5932	5.23217	2.52018	0.0169077	0.452906	-3.58949	241514	zinc finger protein 804A	2	81893379	82100036	+
ENSMUSG00000029202	Pds5a	9030416H16Rik E230024D05Rik mKIAA0648	0.367273	5.96362	2.51903	0.0169536	0.452906	-3.71602	71521	PDS5, regulator of cohesion maintenance, homolog A (S. cerevisiae)	5	66006499	66089095	-
ENSMUSG00000036167	Pphln1		0.355678	5.90184	2.51807	0.0169919	0.452906	-3.76712	223828	periphilin 1	15	93228781	93322344	+
ENSMUSG00000036968	Cnpy4	2610019P18Rik	-1.23036	2.41277	-2.51749	0.0170156	0.452906	-3.1746	66455	canopy 4 homolog (zebrafish)	5	138628713	138635146	+
ENSMUSG00000044456	Rin3		-1.11172	1.89516	-2.51663	0.0170499	0.452906	-3.11544	217835	Ras and Rab interactor 3	12	103521258	103629065	+
ENSMUSG00000070407	Hs3st3b1	3-OST-3B 3OST3B1 3Ost3b AU041882 AW536289 Hs3st3b m3-OST-3B	-1.12891	1.92872	-2.51469	0.0171283	0.453484	-3.10108	54710	heparan sulfate (glucosamine) 3-O-sulfotransferase 3B1	11	63699294	63735792	-
ENSMUSG00000018381	Abi3	2210414K06Rik AI987680 NESH	1.4331	2.22235	2.51345	0.0171782	0.453484	-3.11244	66610	ABI gene family, member 3	11	95691386	95703790	-
ENSMUSG00000030744	Rps3	D7Ertd795e Rs_3	-0.635161	5.02639	-2.51237	0.0172221	0.453484	-3.54259	27050	ribosomal protein S3	7	106626406	106632248	-
ENSMUSG00000036850	Mrpl41		-0.854223	2.95156	-2.51159	0.0172536	0.453484	-3.21695	107733	mitochondrial ribosomal protein L41	2	24829637	24830618	-
ENSMUSG00000059714	Flot1	reggie-2	-0.420114	6.12196	-2.5101	0.0173143	0.453484	-3.84449	14251	flotillin 1	17	35960175	35969736	+
ENSMUSG00000064208	Gm10145		1.11367	1.26261	2.51003	0.0173173	0.453484	-3.06832		predicted gene 10145	10	27656170	27656634	+
ENSMUSG00000069920	B3gnt9-ps	B3gnt9 C76565 C76566	1.46652	2.55224	2.503	0.0176062	0.45874	-3.15754	97440	UDP-GlcNAc:betaGal beta-1,3-N-acetylglucosaminyltransferase 9, pseudogene	8	107776538	107779053	-
ENSMUSG00000054934	Kcnmb4	1700058G18Rik 2900045G12Rik	1.09556	2.05938	2.50291	0.0176099	0.45874	-3.11819	58802	potassium large conductance calcium-activated channel, subfamily M, beta member 4	10	115854917	115910934	-
ENSMUSG00000022124	Fbxl3	AU041772 AW212966 FBK Fbl3a Fbxl3a Ovtm	-0.365976	6.09397	-2.50213	0.0176422	0.45874	-3.80206	50789	F-box and leucine-rich repeat protein 3	14	103479456	103498783	-
ENSMUSG00000021311	Mtr		-1.31879	2.72743	-2.49993	0.017734	0.459962	-3.23747	238505	5-methyltetrahydrofolate-homocysteine methyltransferase	13	12279086	12350267	-
ENSMUSG00000021754	Map3k1	MAPKKK1 MEKK1 Mekk	0.437473	6.01886	2.49817	0.0178074	0.459962	-3.73065	26401	mitogen-activated protein kinase kinase kinase 1	13	112536636	112599201	-
ENSMUSG00000037224	Zfyve28		-0.598898	5.14126	-2.49762	0.0178305	0.459962	-3.66247	231125	zinc finger, FYVE domain containing 28	5	34537523	34631098	-
ENSMUSG00000001918	Slc1a5	AAAT ASCT2 ATBO M7V1 M7VS1 R16 RDRC Slc1a7	1.0661	2.3319	2.49637	0.0178826	0.459962	-3.16454	20514	solute carrier family 1 (neutral amino acid transporter), member 5	7	17366695	17383623	+
ENSMUSG00000040724	Kcna2	Akr6a4 ENSMUSG00000074335 Gm10672 Kca1-2 Kv1.2 Mk-2	0.377617	8.35477	2.49513	0.0179351	0.459962	-4.04908	16490	potassium voltage-gated channel, shaker-related subfamily, member 2	3	106904485	106909797	+
ENSMUSG00000091845	Gm4604		-0.889156	2.12716	-2.49487	0.0179462	0.459962	-3.14907		predicted gene 4604	6	108090114	108090503	-
ENSMUSG00000021733	Slc4a7		-1.06554	3.05132	-2.49243	0.0180492	0.459962	-3.27771	218756	solute carrier family 4, sodium bicarbonate cotransporter, member 7	14	15535539	15632457	+
ENSMUSG00000039195	1110008P14Rik	C79326 RP23-161B9.10	-0.520109	3.95697	-2.49163	0.0180829	0.459962	-3.46394	73737	RIKEN cDNA 1110008P14 gene	2	32232617	32237458	-
ENSMUSG00000008206	Lass4	2900019C14Rik CerS4 Trh1	-0.464101	5.7378	-2.4916	0.0180844	0.459962	-3.78454	67260	LAG1 homolog, ceramide synthase 4	8	4493026	4525757	+
ENSMUSG00000073530	Pappa2	PAPP-A2 PLAC3 Pappe	-1.26331	3.08747	-2.49061	0.0181263	0.459962	-3.27292	23850	pappalysin 2	1	160641862	160887870	-
ENSMUSG00000039257	Vstm2b	2900093B09Rik AB030198	2.68028	-1.25517	2.49015	0.018146	0.459962	-3.12266	58188	V-set and transmembrane domain containing 2B	7	48154648	48185338	+
ENSMUSG00000037674	Rfx7		0.45609	6.13867	2.48768	0.0182513	0.460702	-3.82849	319758	regulatory factor X, 7	9	72380047	72470744	+
ENSMUSG00000030302	Atp2b2	D6Abb2e PMCA2 Tmy dfw jog wms wri	0.418956	8.37171	2.48611	0.0183186	0.460702	-4.06721	11941	ATPase, Ca++ transporting, plasma membrane 2	6	113695663	113992607	-
ENSMUSG00000026918	Brd3	2410084F24Rik AW060456 Fsrg2 ORFX RINGL3	-0.593199	4.66988	-2.48496	0.0183682	0.460702	-3.53872	67382	bromodomain containing 3	2	27301099	27363182	-
ENSMUSG00000020697	Lig3	D11Wsu78e	-0.703867	3.81257	-2.48428	0.0183976	0.460702	-3.46162	16882	ligase III, DNA, ATP-dependent	11	82594610	82617776	+
ENSMUSG00000037287	Tbcel		0.723714	4.76858	2.48424	0.0183994	0.460702	-3.60168	272589	tubulin folding cofactor E-like	9	42220399	42315892	-
ENSMUSG00000044475	Ascc1	1810015P09Rik AI550520 ASC1p50 CGI-18	-1.03962	2.22127	-2.48365	0.0184248	0.460702	-3.17794	69090	activating signal cointegrator 1 complex subunit 1	10	59465587	59562734	+
ENSMUSG00000064354	mt-Co2		-0.657585	5.65387	-2.4813	0.0185266	0.461222	-3.86139	17709	mitochondrially encoded cytochrome c oxidase II	MT	7013	7696	+
ENSMUSG00000031229	Atrx	4833408C14Rik AI447451 ATR2 DXHXS6677E HP1-BP38 Hp1bp2 Hp1bp38 MRXS3 RAD54L Rad54 XH2 Xnp ZNF-HX	0.405339	6.98253	2.48124	0.0185288	0.461222	-3.95921	22589	alpha thalassemia/mental retardation syndrome X-linked homolog (human)	X	102992954	103124736	-
ENSMUSG00000029267	Mtf2	9230112N11Rik AA537621 C76717 M96 Pcl2	0.88729	2.72618	2.47648	0.0187365	0.464657	-3.25479	17765	metal response element binding transcription factor 2	5	108494693	108538023	+
ENSMUSG00000052446	Zfp961		-1.35475	2.17377	-2.47616	0.0187507	0.464657	-3.22969	234413	zinc finger protein 961	8	74474937	74517307	+
ENSMUSG00000039115	Itga9		0.929716	3.11051	2.47311	0.0188852	0.465334	-3.30313	104099	integrin alpha 9	9	118515808	118810121	+
ENSMUSG00000042757	Tmem108	AI462967 B130017P16Rik R74726	1.02742	3.37109	2.4709	0.0189827	0.465334	-3.3379	81907	transmembrane protein 108	9	103385266	103664167	-
ENSMUSG00000032741	Tpcn1		0.507119	5.2301	2.47083	0.0189861	0.465334	-3.74138	252972	two pore channel 1	5	120984169	121038622	-
ENSMUSG00000027429	Sec23b		0.516792	4.67502	2.47023	0.0190126	0.465334	-3.57422	27054	SEC23B (S. cerevisiae)	2	144381965	144416485	+
ENSMUSG00000006498	Ptbp1	AA407203 AL033359 HNRPI PTB-1 PTB2 PTB3 PTB4 Ptb pPTB	0.869538	3.99366	2.47002	0.0190217	0.465334	-3.44004	19205	polypyrimidine tract binding protein 1	10	79317172	79327516	+
ENSMUSG00000043929	Klhl15		0.697393	4.53858	2.46925	0.0190562	0.465334	-3.52882	236904	kelch-like 15 (Drosophila)	X	91479938	91523063	+
ENSMUSG00000038264	Sema7a	2900057C09Rik CDw108 H-Sema-L M-Sema-L Semal	0.639453	4.30311	2.46866	0.0190826	0.465334	-3.49371	20361	sema domain, immunoglobulin domain (Ig), and GPI membrane anchor, (semaphorin) 7A	9	57787920	57810671	+
ENSMUSG00000029761	Cald1		0.518326	6.28723	2.46729	0.0191439	0.465334	-3.91633	109624	caldesmon 1	6	34548500	34725473	+
ENSMUSG00000024131	Slc3a1	D2H NBAT NTAA RBAT	0.506809	7.57327	2.46701	0.0191561	0.465334	-4.07124	20532	solute carrier family 3, member 1	17	85427687	85463583	+
ENSMUSG00000042185	Nfrkb		0.742332	3.51859	2.46463	0.0192631	0.466515	-3.42649	235134	nuclear factor related to kappa B binding protein	9	31193777	31228918	+
ENSMUSG00000043557	Mdga1	1200011I03Rik GPIM	0.966575	3.41374	2.46404	0.0192897	0.466515	-3.35922	74762	MAM domain containing glycosylphosphatidylinositol anchor 1	17	29964901	30107032	-
ENSMUSG00000031954	Cfdp1	AA408409 Bcnt Bucentaur Cfdp cp27	-0.512551	4.66308	-2.46312	0.0193311	0.466515	-3.63397	23837	craniofacial development protein 1	8	114292373	114378210	-
ENSMUSG00000026443	Lrrn2	5730406J09Rik NLRR-2	0.78902	3.11551	2.46191	0.0193856	0.466794	-3.33668	16980	leucine rich repeat protein 2, neuronal	1	134776850	134836582	+
ENSMUSG00000046572	Zfp518b		0.668463	4.79317	2.461	0.0194269	0.466794	-3.64691	100515	zinc finger protein 518B	5	39059719	39075989	-
ENSMUSG00000055884	Fancm		0.862488	3.24874	2.45903	0.0195165	0.467931	-3.37209	104806	Fanconi anemia, complementation group M	12	66176593	66233045	+
ENSMUSG00000032571	Pik3r4	2210010O15Rik C730038E05Rik C85833 D9Ertd418e	0.499259	4.80349	2.45743	0.0195894	0.468665	-3.66743	75669	phosphatidylinositol 3 kinase, regulatory subunit, polypeptide 4, p150	9	105545325	105589985	+
ENSMUSG00000038416	Cdc16	2700071J12Rik 2810431D22Rik APC6	0.765924	3.53737	2.4532	0.0197833	0.472022	-3.38504	69957	CDC16 cell division cycle 16 homolog (S. cerevisiae)	8	13757676	13781938	+
ENSMUSG00000019951	Uhrf1bp1l	2010319N22Rik 4930506D01Rik AA589495 C80672 E030041M21Rik mKIAA0701	0.309925	7.98559	2.45127	0.0198727	0.472022	-4.1298	75089	UHRF1 (ICBP90) binding protein 1-like	10	89207736	89282614	+
ENSMUSG00000005413	Hmox1	D8Wsu38e HO-1 HO1 Hemox Hmox Hsp32	-0.858377	3.20999	-2.45111	0.0198799	0.472022	-3.39708	15368	heme oxygenase (decycling) 1	8	77617490	77624495	+
ENSMUSG00000027797	Dclk1	1700113D08Rik 2810480F11Rik AI836758 Click-I Cpg16 Dcamkl1 Dcl Dclk mKIAA0369	0.354698	8.55628	2.45067	0.0199002	0.472022	-4.17908	13175	doublecortin-like kinase 1	3	55046448	55342986	+
ENSMUSG00000029207	Apbb2	2310007D03Rik FE65L1 Rirl1 TR2L Zfra	0.363962	7.33894	2.44553	0.02014	0.476581	-4.07092	11787	amyloid beta (A4) precursor protein-binding, family B, member 2	5	66690100	67010067	-
ENSMUSG00000020268	Lyrm7	1700024C24Rik 9330147L21Rik	-1.1374	3.34241	-2.44379	0.0202213	0.476581	-3.4359	75530	LYR motif containing 7	11	54640368	54674418	-
ENSMUSG00000093470	RP23-164N15.3		-1.0065	2.95758	-2.44379	0.0202215	0.476581	-3.28756			11	23636852	23640357	+
ENSMUSG00000072682	Ssh2		1.03766	2.46952	2.44075	0.0203648	0.47894	-3.29934		slingshot homolog 2 (Drosophila)	11	77272206	77273717	+
ENSMUSG00000016087	Fli1	EWSR2 Fli-1 SIC-1 Sic1	1.06227	2.56382	2.43879	0.0204577	0.479128	-3.3029	14247	Friend leukemia integration 1	9	32229793	32348974	-
ENSMUSG00000048379	Socs4	3110032M18Rik A730004F22Rik AI427843 AU015727 AU015859 Socs7	0.496216	5.50437	2.43752	0.0205182	0.479128	-3.81303	67296	suppressor of cytokine signaling 4	14	47896606	47915773	+
ENSMUSG00000036395	Glb1l2		1.09062	2.55843	2.43703	0.0205417	0.479128	-3.29226	244757	galactosidase, beta 1-like 2	9	26570629	26614053	-
ENSMUSG00000039824	Myl6b		1.15821	3.03128	2.43615	0.0205838	0.479128	-3.37086	216459	myosin, light polypeptide 6B	10	127931213	127935741	-
ENSMUSG00000049321	Zfp2	9930007F06Rik Fnp-2 Zfp-2 mkr-2 mszf87	-0.922344	3.32628	-2.43519	0.0206295	0.479128	-3.42774	22678	zinc finger protein 2	11	50712214	50729667	-
ENSMUSG00000007721	Ccdc124		-0.807074	2.66985	-2.43376	0.020698	0.479128	-3.30234	234388	coiled-coil domain containing 124	8	73392126	73397389	-
ENSMUSG00000027167	Elp4	A330107A17Rik Paxneb	0.57834	5.04109	2.43291	0.020739	0.479128	-3.71273	77766	elongation protein 4 homolog (S. cerevisiae)	2	105537477	105744721	-
ENSMUSG00000051234	Rnf7	Rbx2 SAG	-0.515817	5.86	-2.43281	0.020744	0.479128	-3.84835	19823	ring finger protein 7	9	96371360	96379094	-
ENSMUSG00000043068	Fam89a	2310031A18Rik	-0.727133	3.49859	-2.43243	0.0207621	0.479128	-3.45825	69627	family with sequence similarity 89, member A	8	127264157	127275709	-
ENSMUSG00000034333	Zbed4		-1.51049	2.9245	-2.43118	0.0208226	0.479527	-3.30249	100043240	zinc finger, BED domain containing 4	15	88582090	88614946	+
ENSMUSG00000027965	Olfm3		1.07366	1.99339	2.42904	0.020926	0.479807	-3.25751	229759	olfactomedin 3	3	114606996	114828640	+
ENSMUSG00000031824	6430548M08Rik		0.370965	6.23784	2.42777	0.0209875	0.479807	-3.98827	234797	RIKEN cDNA 6430548M08 gene	8	122638052	122689206	+
ENSMUSG00000071723	Gspt2		-0.908403	3.08967	-2.42761	0.0209954	0.479807	-3.41181	14853	G1 to S phase transition 2	X	91881408	91888583	+
ENSMUSG00000032564	Cpne4	3632411M23Rik 4933406O10Rik	0.384549	6.68959	2.42687	0.0210314	0.479807	-4.02391	74020	copine IV	9	104449616	104936874	+
ENSMUSG00000026930	Gpsm1	1810037C22Rik AW107933 Ags3	-1.00457	2.01918	-2.42626	0.0210611	0.479807	-3.27776	67839	G-protein signalling modulator 1 (AGS3-like, C. elegans)	2	26171035	26203757	+
ENSMUSG00000014633	2310061C15Rik	1110046L09Rik Cmc2 DC13	-1.20469	1.81757	-2.42558	0.0210947	0.479807	-3.27808	66531	RIKEN cDNA 2310061C15 gene	8	119412585	119445355	-
ENSMUSG00000085644	2310015A10Rik		-0.934707	2.72081	-2.42289	0.0212265	0.479959	-3.38576		RIKEN cDNA 2310015A10 gene	12	81221535	81233831	-
ENSMUSG00000021091	Serpina3n	Spi2-2 Spi2.2 Spi2/eb.4	-0.366811	6.91418	-2.41947	0.021395	0.479959	-4.12328	20716	serine (or cysteine) peptidase inhibitor, clade A, member 3N	12	105644939	105652539	+
ENSMUSG00000074922	Fam122a	2410124L17Rik 2900009I07Rik ENSMUSG00000051082 Gm9849	1.21633	1.78632	2.41926	0.0214056	0.479959	-3.26985	68034	family with sequence similarity 122, member A	19	24550992	24551846	-
ENSMUSG00000041236	Vps41		0.364457	6.43079	2.41919	0.021409	0.479959	-4.0406	218035	vacuolar protein sorting 41 (yeast)	13	18809161	18958678	+
ENSMUSG00000024127	Prepl		0.440021	8.32383	2.41844	0.0214463	0.479959	-4.24697	213760	prolyl endopeptidase-like	17	85462817	85489607	-
ENSMUSG00000049300	Prmt6	AW124876 BB233495 Hrmt1l6	1.36173	2.11487	2.41804	0.0214657	0.479959	-3.31175	99890	protein arginine N-methyltransferase 6	3	110049027	110053916	-
ENSMUSG00000022142	Nup155		0.573856	5.54252	2.41778	0.0214789	0.479959	-3.84867	170762	nucleoporin 155	15	8059313	8109857	+
ENSMUSG00000030282	Cmas	AW208911 CMPNeu5Ac D6Bwg0250e	-0.463048	6.22762	-2.41749	0.0214931	0.479959	-4.0336	12764	cytidine monophospho-N-acetylneuraminic acid synthetase	6	142705206	142724234	+
ENSMUSG00000063511	Snrnp70	2700022N21Rik 3200002N22Rik 70kDa AI325098 R74807 Rnulp70 Snrp70 Srnp70 U1-70 U1-70K	-0.82322	2.26319	-2.41725	0.0215049	0.479959	-3.34576	20637	small nuclear ribonucleoprotein 70 (U1)	7	52631824	52651062	-
ENSMUSG00000044641	Pard6b	AV025615 Par6b	-1.18061	2.2059	-2.41647	0.0215442	0.479959	-3.38415	58220	par-6 (partitioning defective 6) homolog beta (C. elegans)	2	167906504	167926703	+
ENSMUSG00000087174	5530601H04Rik		0.779949	3.13478	2.41468	0.0216332	0.479959	-3.44214		RIKEN cDNA 5530601H04 gene	X	102232536	102274948	-
ENSMUSG00000068205	Macrod2	1110033L15Rik 2610107G07Rik 2900006F19Rik	0.356431	6.02402	2.41432	0.0216514	0.479959	-3.93358	72899	MACRO domain containing 2	2	140221045	142218702	+
ENSMUSG00000021500	Ddx46		0.453594	5.28706	2.41125	0.0218054	0.479959	-3.83826	212880	DEAD (Asp-Glu-Ala-Asp) box polypeptide 46	13	55736388	55782617	+
ENSMUSG00000028556	Dock7	3110056M06Rik Gm430 m mKIAA1771	0.414326	6.27378	2.41063	0.0218367	0.479959	-4.00525	67299	dedicator of cytokinesis 7	4	98603356	98787606	-
ENSMUSG00000022749	Tbc1d23	4930451A13Rik AU015720 AU043671 AU043778 D030022P07Rik W51689	0.975536	3.00269	2.40724	0.0220085	0.479959	-3.41538	67581	TBC1 domain family, member 23	16	57168979	57231579	-
ENSMUSG00000032534	Cep63	4921501M07 AL450317.13gm1 AW107703 CD20R D9Mgc41 D9Mgc48e ET2	-1.23439	2.90452	-2.40721	0.0220097	0.479959	-3.45732	28135	centrosomal protein 63	9	102488908	102528864	-
ENSMUSG00000009079	Ewsr1	AU018891 Ews Ewsh	-0.629402	4.81254	-2.40697	0.022022	0.479959	-3.73283	14030	Ewing sarcoma breakpoint region 1	11	4969692	4999269	-
ENSMUSG00000021097	Clmn	9330188N17Rik AI428889 AI788815 mKIAA1188	-0.94229	3.92473	-2.40686	0.0220278	0.479959	-3.61549	94040	calmin	12	106001324	106103286	-
ENSMUSG00000016253	Th1l	2410003I03Rik C77797 Th1	-0.669902	2.8581	-2.40627	0.0220579	0.479959	-3.44036	57314	TH1-like homolog (Drosophila)	2	174241305	174253003	+
ENSMUSG00000039065	Fam173b	A930016P21Rik AA987072	-1.0107	2.0472	-2.40566	0.0220885	0.479959	-3.33563	68073	family with sequence similarity 173, member B	15	31531607	31550982	+
ENSMUSG00000028036	Ptgfr	AI957154 PGF fp	0.806495	4.81563	2.40472	0.0221368	0.479959	-3.73331	19220	prostaglandin F receptor	3	151461882	151500594	-
ENSMUSG00000031731	Ap1g1	AA409002 AU041323 AW551707 Adtg D8Ertd374e	0.320618	6.82399	2.40414	0.0221665	0.479959	-4.10808	11765	adaptor protein complex AP-1, gamma 1 subunit	8	112302454	112385258	+
ENSMUSG00000047905	Gm8566		-0.566291	5.09496	-2.40294	0.0222275	0.479959	-3.85478		predicted pseudogene 8566	6	67155505	67156161	+
ENSMUSG00000024810	Il33	9230117N10Rik Il-33 Il1f11 NF-HEV	1.76104	1.23695	2.40218	0.0222665	0.479959	-3.25465	77125	interleukin 33	19	29999604	30035208	+
ENSMUSG00000027752	Exosc8	2310032N20Rik CIP3 mKIAA4013	-1.07175	1.58036	-2.40213	0.0222694	0.479959	-3.29777	69639	exosome component 8	3	54532600	54539315	-
ENSMUSG00000033233	Trim45		1.42404	2.2135	2.4021	0.022271	0.479959	-3.3256	229644	tripartite motif-containing 45	3	100726125	100740848	+
ENSMUSG00000059401	Mamld1		0.55755	5.17856	2.39824	0.0224696	0.479959	-3.86465	333639	mastermind-like domain containing 1	X	68303431	68409231	+
ENSMUSG00000049858	Suox		-0.886758	2.51843	-2.39779	0.0224929	0.479959	-3.45141	211389	sulfite oxidase	10	128106943	128110974	-
ENSMUSG00000027509	Rae1	3230401I12Rik 41 D2Ertd342e MNRP MNRP41	1.02171	2.65631	2.39681	0.0225442	0.479959	-3.36711	66679	RAE1 RNA export 1 homolog (S. pombe)	2	172825618	172841240	+
ENSMUSG00000036246	Gmip	5031419I10Rik	-1.39366	1.23126	-2.39583	0.022595	0.479959	-3.2987	78816	Gem-interacting protein	8	72332578	72345769	+
ENSMUSG00000052911	Lamb2	AW211941 Lamb-2 Lams	0.757694	3.27059	2.39552	0.0226108	0.479959	-3.52005	16779	laminin, beta 2	9	108382193	108392861	+
ENSMUSG00000036779	Papd5		0.565294	4.83094	2.39543	0.0226155	0.479959	-3.76232	214627	PAP associated domain containing 5	8	90723112	90783621	+
ENSMUSG00000053838	Nudcd3		0.540036	5.03948	2.39537	0.022619	0.479959	-3.87224	209586	NudC domain containing 3	11	6005694	6100418	-
ENSMUSG00000044749	Abca6	6330565N06Rik	0.398856	6.07771	2.39482	0.0226475	0.479959	-4.03316	76184	ATP-binding cassette, sub-family A (ABC1), member 6	11	110038134	110113090	-
ENSMUSG00000079036	Alkbh1		-0.882662	2.44547	-2.39456	0.0226608	0.479959	-3.42171	211064	alkB, alkylation repair homolog 1 (E. coli)	12	88767119	88784789	-
ENSMUSG00000002803	Btbd6		0.849673	2.69244	2.39456	0.0226613	0.479959	-3.39953	399566	BTB (POZ) domain containing 6	12	114214693	114217141	+
ENSMUSG00000026365	Cfh	Mud-1 NOM Sas-1 Sas1	0.702583	5.39243	2.39247	0.0227703	0.48074	-3.93146	12628	complement component factor h	1	141982432	142079988	-
ENSMUSG00000022025	Lect1	ChM-I	-1.16776	2.3166	-2.39219	0.0227849	0.48074	-3.42115	16840	leukocyte cell derived chemotaxin 1	14	80037497	80061977	-
ENSMUSG00000017943	Gdap1l1		-0.612329	3.62572	-2.39117	0.0228387	0.480848	-3.61751	228858	ganglioside-induced differentiation-associated protein 1-like 1	2	163264212	163281060	+
ENSMUSG00000021371	Ccdc90a	6230416A05Rik AU015498 AV136929 AW554392 C88263	1.2241	2.00271	2.38749	0.0230327	0.480848	-3.3377	76137	coiled-coil domain containing 90A	13	43635791	43655495	-
ENSMUSG00000042302	Ehbp1		0.401811	5.90846	2.38716	0.0230498	0.480848	-4.00035	216565	EH domain binding protein 1	11	21905831	22242295	-
ENSMUSG00000024290	Rock1	1110055K06Rik Rock-I	0.48885	5.16301	2.38707	0.0230551	0.480848	-3.79538	19877	Rho-associated coiled-coil containing protein kinase 1	18	10064399	10181790	-
ENSMUSG00000035232	Pdk3		0.651763	3.865	2.38663	0.0230781	0.480848	-3.64158	236900	pyruvate dehydrogenase kinase, isoenzyme 3	X	91009946	91077540	-
ENSMUSG00000053137	Mapk11	P38b Prkm11 Sapk2 Sapk2b p38-2 p38beta p38beta2	-0.652403	4.5157	-2.38426	0.0232041	0.480848	-3.78225	19094	mitogen-activated protein kinase 11	15	88972916	88980036	-
ENSMUSG00000027091	Zc3h15	1700006A17Rik 1810012H02Rik 2610312B22Rik FM22 Ierepo4	-0.477628	5.19764	-2.38394	0.0232211	0.480848	-3.78567	69082	zinc finger CCCH-type containing 15	2	83484592	83504779	+
ENSMUSG00000040715	Rsc1a1	1700027M01Rik OTTMUSG00000010365 Rs1	1.06441	3.05745	2.38269	0.023288	0.480848	-3.49549	69994	regulatory solute carrier protein, family 1, member 1	4	141239766	141241514	-
ENSMUSG00000057134	Ado		0.629207	4.76154	2.38241	0.0233032	0.480848	-3.71837	211488	2-aminoethanethiol (cysteamine) dioxygenase	10	67007260	67011703	-
ENSMUSG00000041577	Prelp		0.55425	5.91056	2.38239	0.0233039	0.480848	-4.04851	116847	proline arginine-rich end leucine-rich repeat	1	135806881	135817991	-
ENSMUSG00000028004	Npy2r	NPY2-R	0.617316	4.44398	2.38196	0.0233269	0.480848	-3.74315	18167	neuropeptide Y receptor Y2	3	82342305	82352008	-
ENSMUSG00000024773	Atg2a		0.580079	4.22465	2.38174	0.0233389	0.480848	-3.70901	329015	ATG2 autophagy related 2 homolog A (S. cerevisiae)	19	6241668	6262335	+
ENSMUSG00000002477	Snrpd1		-1.05935	2.33115	-2.38145	0.0233544	0.480848	-3.36955	100043882	small nuclear ribonucleoprotein D1	18	10617794	10628228	+
ENSMUSG00000022197	Pdzd2	4930537L06Rik A930022H17Rik Gm82 Pdzk3 mKIAA0300	0.425664	5.6857	2.37892	0.0234905	0.48255	-4.0009	68070	PDZ domain containing 2	15	12286809	12669679	-
ENSMUSG00000031309	Rps6ka3		0.360883	8.21084	2.37716	0.0235857	0.48255	-4.31298	110651	ribosomal protein S6 kinase polypeptide 3	X	155648239	155806176	+
ENSMUSG00000066036	Ubr4	1810009A16Rik A930005E13Rik D930005K06Rik Gm1032 Gm1666 N28143 RBAF600 Zubr1 mKIAA0462 p600	0.407043	7.70973	2.37684	0.0236028	0.48255	-4.2781	69116	ubiquitin protein ligase E3 component n-recognin 4	4	138908524	139045503	+
ENSMUSG00000033209	Ttc28		0.639876	4.67358	2.37668	0.0236113	0.48255	-3.77421		tetratricopeptide repeat domain 28	5	111308822	111718800	+
ENSMUSG00000055322	Tns1	1110018I21Rik 1200014E20Rik AI648117 E030018G17Rik E030037J05Rik Tns	0.272211	8.9542	2.37427	0.0237421	0.484026	-4.39187	21961	tensin 1	1	73956805	74171021	-
ENSMUSG00000032452	Clstn2	2900042C18Rik AI448973 CSTN2 Cs2 Cst-2 mKIAA4134	0.41556	5.98539	2.37274	0.0238255	0.484026	-4.0394	64085	calsyntenin 2	9	97344814	97933600	-
ENSMUSG00000020954	Strn3	Gs2na SG2NA	0.32083	6.53641	2.37219	0.0238557	0.484026	-4.12121	94186	striatin, calmodulin binding protein 3	12	52709528	52792901	-
ENSMUSG00000027940	Tpm3	Tm5NM Tpm-5 Tpm5 Trop-5 gamma-TM hTM30nm hTMnm	-0.606847	3.81339	-2.37172	0.0238811	0.484026	-3.64532	59069	tropomyosin 3, gamma	3	89876571	89904824	+
ENSMUSG00000038301	Snx10	2410004M09Rik	-0.370031	6.18759	-2.37134	0.023902	0.484026	-4.10758	71982	sorting nexin 10	6	51473900	51540678	+
ENSMUSG00000010067	Rassf1	123F2 AA536941 AU044980 NORE2A RDA32 REH3P21 Rassf1A Rassf1B Rassf1C	-1.70628	1.80051	-2.36925	0.0240168	0.484294	-3.37581	56289	Ras association (RalGDS/AF-6) domain family member 1	9	107453886	107464594	+
ENSMUSG00000014075	Tctex1d2	0610012D17Rik 2410011K15Rik	0.97429	2.07652	2.36883	0.0240402	0.484294	-3.3697	66061	Tctex1 domain containing 2	16	32419788	32429185	+
ENSMUSG00000035770	Dync1li2		-0.317245	7.77932	-2.36871	0.0240464	0.484294	-4.30154	234663	dynein, cytoplasmic 1 light intermediate chain 2	8	106941574	106966947	-
ENSMUSG00000026553	Copa	AU040324 xenin	0.297644	7.36045	2.36566	0.0242149	0.486536	-4.27237	12847	coatomer protein complex subunit alpha	1	174012660	174052461	+
ENSMUSG00000036580	Spg20		0.536229	5.06496	2.36391	0.0243121	0.486536	-3.92624	229285	spastic paraplegia 20, spartin (Troyer syndrome) homolog (human)	3	54916030	54941244	+
ENSMUSG00000030556	Lrrc28	1300004K21Rik 2210012C09Rik 2310058O11Rik	-0.879353	3.35857	-2.36302	0.0243617	0.486536	-3.60203	67867	leucine rich repeat containing 28	7	74658297	74790122	-
ENSMUSG00000022951	Rcan1	2410048A02Rik AA408855 AI429645 AL024459 AV028423 Adapt78 CALP1L CSP1 DSC1 Dscr1 MCIP1 RCN1	-0.564282	4.41298	-2.36268	0.0243806	0.486536	-3.82995	54720	regulator of calcineurin 1	16	92392198	92466391	-
ENSMUSG00000020961	Ston2		0.814448	3.71342	2.36215	0.0244102	0.486536	-3.64343	108800	stonin 2	12	92876982	93026827	-
ENSMUSG00000044783	Hjurp		-0.571279	4.40566	-2.36195	0.0244212	0.486536	-3.84025	212427	Holliday junction recognition protein	1	90155690	90174208	-
ENSMUSG00000025868	Higd2a	2010110M21Rik AA690237	-0.663228	3.23607	-2.35809	0.0246377	0.489967	-3.61043	67044	HIG1 domain family, member 2A	13	54691568	54692519	+
ENSMUSG00000021549	Rasa1		0.425358	6.23445	2.35664	0.0247197	0.490568	-4.09427	218397	RAS p21 protein activator 1	13	85354304	85429091	-
ENSMUSG00000005148	Klf5	4930520J07Rik Bteb2 CKLF IKLF	0.500498	5.21541	2.35599	0.0247565	0.490568	-3.94618	12224	Kruppel-like factor 5	14	99697910	99712624	+
ENSMUSG00000059182	Skap2	2610021A10Rik AA960083 BB137539 RA70 SKAP-HOM Saps Scap2 mSKAP55R	-0.782017	3.32493	-2.35379	0.0248806	0.491198	-3.63353	54353	src family associated phosphoprotein 2	6	51809165	51962548	-
ENSMUSG00000047656	Trpt1		1.46469	1.24673	2.35273	0.024941	0.491198	-3.34802	107328	tRNA phosphotransferase 1	19	7070621	7073534	+
ENSMUSG00000035704	Alg8		1.00449	2.67011	2.35247	0.024956	0.491198	-3.48935	381903	asparagine-linked glycosylation 8 homolog (yeast, alpha-1,3-glucosyltransferase)	7	104520116	104540663	+
ENSMUSG00000014303	Glis2	Gli5 Klf16 Nkl	0.87603	2.69442	2.35009	0.0250918	0.491198	-3.48632	83396	GLIS family zinc finger 2	16	4594713	4624924	+
ENSMUSG00000030161	Gabarapl1	3110025G09Rik 9130422N19Rik AI196471 Apg8l Atg8l GECI	-0.375515	7.07888	-2.34912	0.0251475	0.491198	-4.27628	57436	gamma-aminobutyric acid (GABA) A receptor-associated protein-like 1	6	129483218	129492349	+
ENSMUSG00000020160	Meis1	C530044H18Rik Evi8	1.86983	1.3652	2.34846	0.0251853	0.491198	-3.35674	17268	Meis homeobox 1	11	18780433	18918961	-
ENSMUSG00000004980	Hnrnpa2b1		-0.433752	6.54373	-2.3479	0.0252172	0.491198	-4.20178	100045191	heterogeneous nuclear ribonucleoprotein A2/B1	6	51410433	51419893	-
ENSMUSG00000034681	Rnps1		-0.858782	2.71945	-2.34631	0.025309	0.491198	-3.54318	19826	ribonucleic acid binding protein S1	17	24551620	24562840	+
ENSMUSG00000080242	Gm15487		-0.602097	4.93006	-2.34586	0.0253352	0.491198	-3.98118		predicted gene 15487	6	37756086	37756553	+
ENSMUSG00000041939	Mvk	2310010A05Rik AI256848 AI414037 MK	-0.835807	3.2359	-2.34551	0.0253553	0.491198	-3.61181	17855	mevalonate kinase	5	114894278	114910600	+
ENSMUSG00000021948	Prkcd	AI385711 D14Ertd420e PKC[d] PKCdelta Pkcd	-0.432899	6.31601	-2.34494	0.0253882	0.491198	-4.21124	18753	protein kinase C, delta	14	31408542	31439396	-
ENSMUSG00000027849	Syt6	3110037A08Rik AW048930	0.404027	6.54736	2.34493	0.0253884	0.491198	-4.19473	54524	synaptotagmin VI	3	103379154	103449490	+
ENSMUSG00000034321	Exosc1	2610035C18Rik 2610104C07Rik 2610312F07Rik AI447561	1.02797	2.83125	2.34428	0.0254263	0.491198	-3.50372	66583	exosome component 1	19	41997470	42007804	-
ENSMUSG00000038991	Txndc5		-0.558708	3.85602	-2.34412	0.0254356	0.491198	-3.76471	105245	thioredoxin domain containing 5	13	38591948	38620693	-
ENSMUSG00000031347	Cetn2	1110034A02Rik AI326150 Calt caltractin	-1.04428	1.59959	-2.34325	0.0254857	0.491198	-3.42293	26370	centrin 2	X	70158871	70163750	-
ENSMUSG00000026663	Atf6		0.419184	6.19053	2.34285	0.0255092	0.491198	-4.15791	226641	activating transcription factor 6	1	172634588	172797902	-
ENSMUSG00000051851	Cxx1c	2900027G03Rik Mar8.1 Mart8a	-0.481018	4.44936	-2.34088	0.025624	0.491198	-3.86684	72865	CAAX box 1 homolog C (human)	X	50911099	50912309	+
ENSMUSG00000046844	Vat1l		0.337076	7.74304	2.34041	0.0256513	0.491198	-4.34105	270097	vesicle amine transport protein 1 homolog-like (T. californica)	8	116729512	116897971	+
ENSMUSG00000041272	Tox		0.957425	3.38993	2.33995	0.0256779	0.491198	-3.55223	252838	thymocyte selection-associated high mobility group box	4	6613500	6918704	-
ENSMUSG00000032649	Glt25d2		0.562527	4.78482	2.33982	0.0256855	0.491198	-3.8764	269132	glycosyltransferase 25 domain containing 2	1	154246960	154357825	+
ENSMUSG00000010154	Spire2		-0.589113	4.71082	-2.33924	0.0257195	0.491198	-3.86341	234857	spire homolog 2 (Drosophila)	8	125856613	125893415	+
ENSMUSG00000010277	2610507B11Rik	AU022687 D11Bhm178e D11Bhm179e E1 Kiaa0100 mKIAA0100	0.283779	7.67915	2.3339	0.0260337	0.495231	-4.35568	72503	RIKEN cDNA 2610507B11 gene	11	78075254	78104125	+
ENSMUSG00000037169	Mycn	N-myc Nmyc Nmyc-1 Nmyc1 bHLHe37 c-nmyc	-1.46427	1.64783	-2.33355	0.0260547	0.495231	-3.43167	18109	v-myc myelocytomatosis viral related oncogene, neuroblastoma derived (avian)	12	12942902	12948720	-
ENSMUSG00000024766	Lipo1		-1.02125	2.35179	-2.33338	0.0260648	0.495231	-3.48092	381236	lipase, member O1	19	33592230	33836441	-
ENSMUSG00000047824	Pygo2	1190004M21Rik mpygo2	0.982687	3.13161	2.32969	0.0262839	0.49667	-3.53348	68911	pygopus 2	3	89234136	89239050	+
ENSMUSG00000046314	Stxbp6		0.598495	4.91999	2.32912	0.0263183	0.49667	-3.92059	217517	syntaxin binding protein 6 (amisyn)	12	45953475	46175480	-
ENSMUSG00000036959	Bcorl1		0.889109	3.11908	2.32905	0.0263221	0.49667	-3.60666	320376	BCL6 co-repressor-like 1	X	45694535	45761226	+
ENSMUSG00000025040	Fundc1	1500005J14Rik 1810033P05Rik	0.372526	6.22851	2.32819	0.0263734	0.49667	-4.13571	72018	FUN14 domain containing 1	X	17133690	17149451	-
ENSMUSG00000029366	Dck		-0.616954	4.89748	-2.32805	0.0263819	0.49667	-3.98468	13178	deoxycytidine kinase	5	89194021	89212306	+
ENSMUSG00000021550	2210016F16Rik		0.83403	3.22048	2.32759	0.0264095	0.49667	-3.55515	70153	RIKEN cDNA 2210016F16 gene	13	58481407	58486586	-
ENSMUSG00000050243	Gm5446		-0.68238	2.91289	-2.32666	0.0264657	0.496883	-3.58432		predicted gene 5446	13	20086890	20087672	-
ENSMUSG00000021477	Ctsl	1190035F06Rik Ctsl1 MEP fs nkt	-0.296908	7.88473	-2.32452	0.026594	0.49775	-4.42743	13039	cathepsin L	13	64464522	64471614	-
ENSMUSG00000019768	Esr1	AA420328 AU041214 ER-alpha ER[a] ERa ERalpha ESR Estr Estra Nr3a1	-0.605106	4.13663	-2.32439	0.0266018	0.49775	-3.91007	13982	estrogen receptor 1 (alpha)	10	5340927	5734948	-
ENSMUSG00000020758	Itgb4		0.593953	4.46702	2.3197	0.0268864	0.502086	-3.86367	192897	integrin beta 4	11	115836023	115869726	+
ENSMUSG00000041459	Tardbp		-0.485778	5.76261	-2.31908	0.0269242	0.502086	-4.09741	230908	TAR DNA binding protein	4	147986491	148001128	-
ENSMUSG00000000266	Mid2	FXY2 Trim1	0.46172	5.58847	2.31651	0.0270813	0.503448	-4.1096	23947	midline 2	X	137199138	137302254	+
ENSMUSG00000034101	Ctnnd1	AA409437 AU019353 Catns Ctnnd P120 mKIAA0384	0.339746	7.37757	2.31541	0.0271489	0.503448	-4.35961	12388	catenin (cadherin associated protein), delta 1	2	84440228	84490922	-
ENSMUSG00000033940	6720456B07Rik		-0.63504	4.18343	-2.31502	0.0271726	0.503448	-3.84678	101314	RIKEN cDNA 6720456B07 gene	6	113554766	113566942	+
ENSMUSG00000080921	Rpl38-ps2		-0.872832	1.72701	-2.31436	0.0272133	0.503448	-3.46836		ribosomal protein L38, pseudogene 2	6	140695440	140695730	-
ENSMUSG00000032186	Tmod2	N-Tmod NTMOD	0.289285	9.41449	2.31367	0.0272562	0.503448	-4.55412	50876	tropomodulin 2	9	75413428	75459132	-
ENSMUSG00000041734	Kirrel		-0.558323	4.46325	-2.31344	0.0272699	0.503448	-3.92461	170643	kin of IRRE like (Drosophila)	3	86882515	86978669	-
ENSMUSG00000003228	Grk5	Gprk5	-0.685765	3.84928	-2.31167	0.0273793	0.504413	-3.74898	14773	G protein-coupled receptor kinase 5	19	60965652	61168456	+
ENSMUSG00000033863	Klf9	2310051E17Rik AA589643 BTEB-1 Bteb1 ENSMUSG00000055440 Gm9971	0.413702	5.31146	2.31113	0.0274133	0.504413	-4.07958	16601	Kruppel-like factor 9	19	23215716	23241401	+
ENSMUSG00000015846	Rxra	9530071D11Rik Nr2b1 RXRalpha1	0.735747	4.01681	2.31023	0.0274686	0.504593	-3.79998	20181	retinoid X receptor alpha	2	27531960	27618477	+
ENSMUSG00000038244	Mical2		0.647612	4.75609	2.30852	0.0275752	0.505375	-3.94918	320878	microtubule associated monoxygenase, calponin and LIM domain containing 2	7	119369370	119498708	+
ENSMUSG00000031751	Amfr	gp78	0.332687	6.16437	2.30809	0.0276024	0.505375	-4.22087	23802	autocrine motility factor receptor	8	96495488	96536563	-
ENSMUSG00000085208	4632419I22Rik		0.61152	4.60786	2.30675	0.0276855	0.505736	-3.94976		RIKEN cDNA 4632419I22 gene	11	86014872	86117945	+
ENSMUSG00000055725	Paqr3		1.55305	1.7692	2.30604	0.0277305	0.505736	-3.4677	231474	progestin and adipoQ receptor family member III	5	97511348	97540615	-
ENSMUSG00000071540	3425401B19Rik		1.0446	2.43563	2.30496	0.0277979	0.505736	-3.60889	100504518	RIKEN cDNA 3425401B19 gene	14	33472954	33477192	-
ENSMUSG00000045962	Wnk1		0.247503	9.38193	2.30467	0.0278159	0.505736	-4.56009	232341	WNK lysine deficient protein kinase 1	6	119873987	119988690	-
ENSMUSG00000022952	Runx1	AI462102 AML1 Cbfa2 Pebp2a2 Pebpa2b	0.38311	8.05748	2.30357	0.0278852	0.505736	-4.41459	12394	runt related transcription factor 1	16	92601712	92826311	-
ENSMUSG00000085023	Gm12744		-0.46972	4.59395	-2.30324	0.0279059	0.505736	-3.92407		predicted gene 12744	4	106259702	106261713	-
ENSMUSG00000006205	Htra1	AI429470 HTRA L56 Prss11 RSPP11	0.73857	2.87224	2.30268	0.0279417	0.505736	-3.59715	56213	HtrA serine peptidase 1	7	138079625	138129174	+
ENSMUSG00000022995	Enah	AI464316 AW045240 Mena Ndpp1 WBP8	0.421111	6.75491	2.3013	0.0280287	0.506237	-4.31022	13800	enabled homolog (Drosophila)	1	183834576	183950111	-
ENSMUSG00000041220	Elovl6		-0.329028	7.59849	-2.30046	0.0280817	0.506237	-4.41106	170439	ELOVL family member 6, elongation of long chain fatty acids (yeast)	3	129235304	129341413	+
ENSMUSG00000039661	Dusp26	2310043K02Rik Skrp3	-0.518371	5.3311	-2.29981	0.0281227	0.506237	-4.13269	66959	dual specificity phosphatase 26 (putative)	8	32199943	32207519	+
ENSMUSG00000024112	Cacna1h	Cav3.2 MNCb-1209 alpha13.2	0.462686	5.19816	2.29935	0.0281522	0.506237	-4.09562	58226	calcium channel, voltage-dependent, T type, alpha 1H subunit	17	25511230	25570728	-
ENSMUSG00000036446	Lum	Ldc SLRR2D	0.602808	4.68464	2.29709	0.0282959	0.507827	-3.98149	17022	lumican	10	97028135	97035337	+
ENSMUSG00000007655	Cav1	Cav Cav-1	0.489812	5.98102	2.29652	0.0283323	0.507827	-4.18973	12389	caveolin 1, caveolae protein	6	17256335	17291452	+
ENSMUSG00000086918	4930429F24Rik		1.71457	1.53191	2.29508	0.0284245	0.508657	-3.47402		RIKEN cDNA 4930429F24 gene	9	79641448	79651042	+
ENSMUSG00000028333	Anp32b	2410015B15Rik PAL31 PHAPI2a Ssp29	-0.470631	4.88296	-2.29297	0.0285597	0.509864	-4.06	67628	acidic (leucine-rich) nuclear phosphoprotein 32 family, member B	4	46463774	46485529	+
ENSMUSG00000093634	Gm10860		1.36907	1.64208	2.2926	0.028584	0.509864	-3.4834		predicted gene 10860	14	68046505	68056008	-
ENSMUSG00000030059	Tmf1		-0.388318	5.91831	-2.29079	0.0287007	0.511122	-4.1772	232286	TATA element modulatory factor 1	6	97105260	97129118	-
ENSMUSG00000033991	Ttc37		0.538038	4.26512	2.28777	0.0288964	0.513203	-3.90631	218343	tetratricopeptide repeat domain 37	13	76236182	76327764	+
ENSMUSG00000031592	Pcm1	2600002H09Rik 9430077F19Rik C030044G17Rik	0.370496	7.74819	2.28755	0.0289102	0.513203	-4.43425	18536	pericentriolar material 1	8	42325113	42419440	+
ENSMUSG00000058799	Nap1l1	AA407126 AI256722 D10Ertd68e NAP-1	-0.337094	6.64237	-2.28453	0.0291075	0.515878	-4.32072	53605	nucleosome assembly protein 1-like 1	10	110910248	110935198	+
ENSMUSG00000031536	Polb	A430088C08Rik	-0.896585	1.59099	-2.28218	0.0292615	0.51616	-3.51729	18970	polymerase (DNA directed), beta	8	23738591	23763909	-
ENSMUSG00000021109	Hif1a	AA959795 HIF1alpha MOP1 bHLHe78	0.387485	6.31214	2.28207	0.0292692	0.51616	-4.28432	15251	hypoxia inducible factor 1, alpha subunit	12	75002362	75048517	+
ENSMUSG00000007038	Neu1	AA407268 AA407316 Aglp Apl Bat-7 Bat7 G9 Map-2 Neu Neu-1	-0.790103	2.33506	-2.28203	0.0292713	0.51616	-3.61594	18010	neuraminidase 1	17	35068198	35072898	+
ENSMUSG00000021892	Sh3bp5	AI606498 SH3BP-5 Sab	-0.613625	3.69874	-2.28093	0.0293438	0.51616	-3.8068	24056	SH3-domain binding protein 5 (BTK-associated)	14	32173066	32249264	-
ENSMUSG00000042292	Mkl1		0.519003	4.22521	2.28074	0.0293564	0.51616	-3.88827	223701	MKL (megakaryoblastic leukemia)/myocardin-like 1	15	80842711	81021187	-
ENSMUSG00000022671	Mzt2	2410018G20Rik 2610001E06Rik Fam128 Fam128b	1.44594	1.12391	2.27977	0.0294204	0.516466	-3.46126	72083	mitotic spindle organizing protein 2	16	15848534	15863462	-
ENSMUSG00000027603	Ggt7		-1.22459	1.94251	-2.27766	0.0295602	0.517549	-3.56733	207182	gamma-glutamyltransferase 7	2	155316115	155343973	-
ENSMUSG00000028992	Nmnat1	2610529L11Rik 5730441G13Rik D4Cole1e nmnat	0.954808	2.23001	2.27743	0.0295756	0.517549	-3.55885	66454	nicotinamide nucleotide adenylyltransferase 1	4	148841681	148859311	-
ENSMUSG00000042063	Zfp386	Kzf1 mKIAA4205	0.513028	4.05702	2.27569	0.0296916	0.517551	-3.88279	56220	zinc finger protein 386 (Kruppel-like)	12	117280562	117299060	+
ENSMUSG00000004383	Large	BPFD#36 Gyltl1a Mbp-1 Mbp1 enr fg froggy mKIAA0609 myd	0.347728	6.09296	2.27314	0.0298617	0.517551	-4.25575	16795	like-glycosyltransferase	8	75338498	75877439	-
ENSMUSG00000043850	Clrn1		0.808358	4.01659	2.27305	0.0298675	0.517551	-3.83958	229320	clarin 1	3	58647950	58689262	-
ENSMUSG00000021576	Pdcd6	AV299538 Alg2 MA-3 PS2 alg-2	-0.724367	3.48113	-2.27181	0.0299505	0.517551	-3.78543	18570	programmed cell death 6	13	74440569	74454774	-
ENSMUSG00000046311	Zfp62		-0.560376	4.88194	-2.27172	0.0299571	0.517551	-4.0474	22720	zinc finger protein 62	11	49016794	49032318	+
ENSMUSG00000022765	Snap29	1300018G05Rik AI891940 AU020222 BB131856 Gs32	-0.44102	4.95087	-2.27164	0.029962	0.517551	-4.10142	67474	synaptosomal-associated protein 29	16	17406096	17430919	+
ENSMUSG00000029193	Cckar	AW106902	0.566694	4.29896	2.27113	0.0299962	0.517551	-3.91467	12425	cholecystokinin A receptor	5	54089015	54098943	-
ENSMUSG00000058291	Zfp68	KRAB3 KRAZ2 Zfp70 mszf22 mszf49	0.608709	4.68427	2.27099	0.030006	0.517551	-4.0117	24135	zinc finger protein 68	5	139045844	139060989	-
ENSMUSG00000016128	Stard13		0.354876	6.18696	2.27001	0.0300718	0.517551	-4.30787	243362	StAR-related lipid transfer (START) domain containing 13	5	151840203	152036411	-
ENSMUSG00000022438	Parvb		0.369332	6.3853	2.26985	0.0300829	0.517551	-4.34096	170736	parvin, beta	15	84062473	84146118	+
ENSMUSG00000036533	Cdc42ep3		1.46927	1.66122	2.26642	0.0303143	0.517551	-3.50059	260409	CDC42 effector protein (Rho GTPase binding) 3	17	79733365	79754431	-
ENSMUSG00000028088	Fmo5	5033418D19Rik AI195026	-0.758015	3.34293	-2.26559	0.0303711	0.517551	-3.77373	14263	flavin containing monooxygenase 5	3	97432727	97459205	+
ENSMUSG00000028960	Ube4b	4930551I19Rik 4933406G05Rik AU014668 D4Bwg0973e UFD2 UFD2a Ufd2p mKIAA0684	0.313189	7.87607	2.26515	0.0304006	0.517551	-4.50109	63958	ubiquitination factor E4B, UFD2 homolog (S. cerevisiae)	4	148702525	148800858	-
ENSMUSG00000026356	Dars		0.538166	4.34551	2.26504	0.0304087	0.517551	-3.91945	226414	aspartyl-tRNA synthetase	1	130260285	130313993	-
ENSMUSG00000010663	Fads1	0710001O03Rik A930006B21Rik AI317215 DSD	-0.321883	6.45212	-2.26319	0.0305348	0.517551	-4.3831	76267	fatty acid desaturase 1	19	10257378	10271360	+
ENSMUSG00000056214	Pard6g	2410049N21Rik Par6a	-1.15659	1.46297	-2.26303	0.0305455	0.517551	-3.54112	93737	par-6 partitioning defective 6 homolog gamma (C. elegans)	18	80243634	80316379	+
ENSMUSG00000063229	Ldha	Ldh1 Ldhm l7R2	-0.29163	7.97996	-2.26255	0.0305782	0.517551	-4.54808	16828	lactate dehydrogenase A	7	54096845	54110997	+
ENSMUSG00000062944	9130023H24Rik		1.38198	2.26048	2.26221	0.0306017	0.517551	-3.58044	100043133	RIKEN cDNA 9130023H24 gene	7	135377965	135381545	-
ENSMUSG00000021303	Gng4		-0.657898	3.32368	-2.26151	0.0306499	0.517551	-3.83432	14706	guanine nucleotide binding protein (G protein), gamma 4	13	13876326	13920164	+
ENSMUSG00000030064	Frmd4b		0.582448	4.28074	2.26077	0.0307002	0.517551	-3.95121	232288	FERM domain containing 4B	6	97236861	97567535	-
ENSMUSG00000010825	Grid2ip		1.42966	1.61837	2.26039	0.0307267	0.517551	-3.51328	170935	glutamate receptor, ionotropic, delta 2 (Grid2) interacting protein 1	5	144119017	144153831	+
ENSMUSG00000024581	Napg		0.373094	5.989	2.26018	0.0307406	0.517551	-4.30993	108123	N-ethylmaleimide sensitive fusion protein attachment protein gamma	18	63137490	63159104	+
ENSMUSG00000024188	Luc7l	1810045C04Rik 2410018D03Rik	-0.566722	4.15782	-2.25979	0.0307676	0.517551	-3.95427	66978	Luc7 homolog (S. cerevisiae)-like	17	26389855	26422449	+
ENSMUSG00000075256	Cerkl		1.18481	2.61516	2.25844	0.0308603	0.517551	-3.63792	228094	ceramide kinase-like	2	79170700	79296942	-
ENSMUSG00000026478	Lamc1		0.416007	6.57796	2.25817	0.0308796	0.517551	-4.37534	226519	laminin, gamma 1	1	155066052	155179916	-
ENSMUSG00000002329	Mdp1	1810034K20Rik AI035604	-1.19029	1.57334	-2.2581	0.0308844	0.517551	-3.5698	67881	magnesium-dependent phosphatase 1	14	56276716	56279345	-
ENSMUSG00000042404	Dennd4b		0.756214	3.49401	2.25764	0.0309157	0.517551	-3.81527	229541	DENN/MADD domain containing 4B	3	90069107	90084591	+
ENSMUSG00000036305	Gm15430		-0.622675	3.6749	-2.25726	0.0309425	0.517551	-3.78931		predicted gene 15430	15	102465410	102465767	+
ENSMUSG00000022194	Pabpn1	PAB2 Pabp3 mPABII	0.837044	2.22647	2.25672	0.0309795	0.517551	-3.62689	54196	poly(A) binding protein, nuclear 1	14	55511337	55517006	+
ENSMUSG00000024787	Snx15	1500032B08Rik E130013C21Rik	-0.670495	3.1958	-2.25593	0.0310344	0.517551	-3.74518	69024	sorting nexin 15	19	6119399	6128304	-
ENSMUSG00000040022	Rab11fip2	4930470G04Rik A830046J09Rik AW558126 Nrip11	0.505081	5.35395	2.2559	0.0310362	0.517551	-4.20157	74998	RAB11 family interacting protein 2 (class I)	19	59978787	60019557	-
ENSMUSG00000040712	Camta2		0.424216	5.98937	2.2554	0.0310708	0.517551	-4.28431	216874	calmodulin binding transcription activator 2	11	70482965	70501607	-
ENSMUSG00000033751	Gadd45gip1		-0.66412	3.67657	-2.25342	0.0312089	0.519071	-3.77653	102060	growth arrest and DNA-damage-inducible, gamma interacting protein 1	8	87355421	87359381	+
ENSMUSG00000022263	Trio		-0.326193	6.41704	-2.25271	0.0312581	0.51911	-4.36519	223435	triple functional domain (PTPRF interacting)	15	27660407	27955603	-
ENSMUSG00000020457	Drg1	AA408859 AI132520 Nedd3	-0.451547	4.44943	-2.2507	0.0313987	0.520107	-4.03287	13494	developmentally regulated GTP binding protein 1	11	3087363	3166418	-
ENSMUSG00000018906	P4ha2	AA407196 C76437 P4hl	-1.17022	1.72933	-2.25051	0.0314121	0.520107	-3.58053	18452	procollagen-proline, 2-oxoglutarate 4-dioxygenase (proline 4-hydroxylase), alpha II polypeptide	11	53913597	53945167	+
ENSMUSG00000075419	Dolk		0.865898	2.48262	2.24643	0.0316988	0.52194	-3.66502	227697	dolichol kinase	2	30139749	30141874	-
ENSMUSG00000007659	Bcl2l1	Bcl(X)L Bcl-XL Bcl-Xs Bcl2l BclX bcl-x	-0.768787	2.98076	-2.24607	0.0317245	0.52194	-3.72423	12048	BCL2-like 1	2	152593052	152657464	-
ENSMUSG00000053024	Cntn2	D130012K04Rik TAG-1 Tax	-0.309027	6.78918	-2.24483	0.0318126	0.52194	-4.45949	21367	contactin 2	1	134406002	134439517	-
ENSMUSG00000020034	Tcp11l2		1.02223	2.86744	2.24295	0.031946	0.52194	-3.71129	216198	t-complex 11 (mouse) like 2	10	84039371	84077104	+
ENSMUSG00000058704	Memo1	0610016J10Rik D930048L02Rik	-0.562204	4.17878	-2.24223	0.031997	0.52194	-3.94317	76890	mediator of cell motility 1	17	74600046	74694223	-
ENSMUSG00000034422	Parp14		-0.753996	3.8259	-2.24036	0.0321307	0.52194	-3.91344	547253	poly (ADP-ribose) polymerase family, member 14	16	35832960	35871630	-
ENSMUSG00000052293	Taf9		0.724548	3.44111	2.23998	0.0321582	0.52194	-3.82172	108143	TAF9 RNA polymerase II, TATA box binding protein (TBP)-associated factor	13	101421298	101426014	+
ENSMUSG00000020375	Rufy1		1.66228	1.58366	2.23902	0.0322266	0.52194	-3.57466	216724	RUN and FYVE domain containing 1	11	50202788	50244627	-
ENSMUSG00000032281	Acsbg1	BG1 Bgm E230019G03Rik Lpd R75185 mKIAA0631	0.735902	4.20954	2.23872	0.0322478	0.52194	-3.9738	94180	acyl-CoA synthetase bubblegum family member 1	9	54452684	54509677	-
ENSMUSG00000035759	Bbs10	1300007O09Rik AI452285	-1.30588	1.81948	-2.23844	0.032268	0.52194	-3.628	71769	Bardet-Biedl syndrome 10 (human)	10	110735735	110738792	+
ENSMUSG00000013539	D16H22S680E	T10	-0.815157	3.10118	-2.23793	0.0323046	0.52194	-3.80709	27883	DNA segment, Chr 16, human D22S680E, expressed	16	18300918	18348196	-
ENSMUSG00000043411	Usp48		0.36609	5.41836	2.23683	0.0323843	0.52194	-4.22731	170707	ubiquitin specific peptidase 48	4	137149670	137214452	+
ENSMUSG00000030452	Nipa2	2600017P10Rik 3830408P04Rik AB041581	0.541514	4.9485	2.23593	0.0324487	0.52194	-4.13732	93790	non imprinted in Prader-Willi/Angelman syndrome 2 homolog (human)	7	63186657	63217846	-
ENSMUSG00000021470	0610007P08Rik	1700019D06Rik 9330134C04Rik Ercc6l2 Rad26l Sr278	0.639559	4.22025	2.2351	0.0325087	0.52194	-3.99607	76251	RIKEN cDNA 0610007P08 gene	13	63916548	64001610	+
ENSMUSG00000024782	Ak3	AA407498 AI506714 AK-3 Ak3l Ak3l1 Akl3l	0.407391	5.8149	2.23458	0.0325463	0.52194	-4.30646	56248	adenylate kinase 3	19	29095323	29122451	-
ENSMUSG00000018339	Gpx3		-0.530064	5.59764	-2.23413	0.0325786	0.52194	-4.33344		glutathione peroxidase 3	11	54715955	54723879	+
ENSMUSG00000025264	Tsr2	2310007F12Rik	-0.720938	3.7821	-2.23406	0.032584	0.52194	-3.93603	69499	TSR2, 20S rRNA accumulation, homolog (S. cerevisiae)	X	147521637	147531086	-
ENSMUSG00000015575	Atp6v0e	Atp6k Atp6v0e1 M9.2	-0.825432	2.9071	-2.23393	0.0325938	0.52194	-3.75801	11974	ATPase, H+ transporting, lysosomal V0 subunit E	17	26813341	26836589	+
ENSMUSG00000090458	Gm17122		-0.601583	3.02343	-2.23374	0.0326074	0.52194	-3.77737		predicted gene 17122	5	114292610	114293125	+
ENSMUSG00000057766	Ankrd29		0.441795	5.1503	2.23359	0.0326183	0.52194	-4.16933	225187	ankyrin repeat domain 29	18	12410871	12464229	-
ENSMUSG00000036707	Cab39	AA408805 AA960512 C78372 MO25 MO25alpha	0.307914	6.89067	2.2332	0.0326466	0.52194	-4.46287	12283	calcium binding protein 39	1	87690016	87748151	+
ENSMUSG00000060814	Gm4980		-0.945797	1.89403	-2.23244	0.0327012	0.52194	-3.6381	100503386	predicted gene 4980	7	106774004	106774684	-
ENSMUSG00000052584	Serp2	2810032E02Rik	-1.08816	1.45002	-2.23244	0.0327017	0.52194	-3.63367	72661	stress-associated endoplasmic reticulum protein family member 2	14	76932621	76956665	-
ENSMUSG00000053666	Gm9917		-1.50026	1.8811	-2.2309	0.0328139	0.52194	-3.63376		predicted gene 9917	9	107461141	107470746	-
ENSMUSG00000038503	Mesdc2	2210015O11Rik AW537813 mKIAA0081 mesd msd	-0.568719	5.43204	-2.23084	0.0328181	0.52194	-4.26555	67943	mesoderm development candidate 2	7	91032976	91050042	+
ENSMUSG00000026740	Dnajc1	4733401K02Rik AA960110 D230036H06Rik Dnajl1 ERdj1 ERj1p MTJ1	0.533579	4.72952	2.23056	0.0328385	0.52194	-4.08926	13418	DnaJ (Hsp40) homolog, subfamily C, member 1	2	18117281	18314457	-
ENSMUSG00000020844	Nxn	l11Jus13	-1.21275	2.12216	-2.22993	0.0328842	0.52194	-3.66181	18230	nucleoredoxin	11	76070700	76212642	-
ENSMUSG00000032719	Gm106		0.761427	4.18463	2.22962	0.0329073	0.52194	-3.93596	226866	predicted gene 106	1	15843943	15882803	-
ENSMUSG00000023913	Pla2g7	R75400	0.327299	6.54082	2.22946	0.0329187	0.52194	-4.45234	27226	phospholipase A2, group VII (platelet-activating factor acetylhydrolase, plasma)	17	43705047	43749150	+
ENSMUSG00000032479	Mtap4	AA407148 MAP-4 MAP4 Mtap-4	0.257636	10.2542	2.22895	0.0329559	0.52194	-4.76216	17758	microtubule-associated protein 4	9	109833962	109986451	+
ENSMUSG00000031818	Cox4i1	AL024441 COXIV Cox4 Cox4a	-0.536078	4.49576	-2.22804	0.0330229	0.52194	-4.09466	12857	cytochrome c oxidase subunit IV isoform 1	8	123192190	123198109	+
ENSMUSG00000090307	1700071M16Rik		0.537496	4.03221	2.22793	0.0330306	0.52194	-3.98438		RIKEN cDNA 1700071M16 gene	17	43725289	43729391	-
ENSMUSG00000062169	Cnih4	AI647760 AW050376 D530030D03Rik E430023H19Rik HSPC163	0.541878	5.09346	2.2261	0.033165	0.522281	-4.19394	98417	cornichon homolog 4 (Drosophila)	1	183081062	183099125	+
ENSMUSG00000022427	Tomm22		-0.58673	3.94364	-2.22538	0.0332183	0.522281	-3.95491	223696	translocase of outer mitochondrial membrane 22 homolog (yeast)	15	79501291	79503292	+
ENSMUSG00000003226	Ranbp2	A430087B05Rik AI256741 NUP358	0.31346	6.62889	2.22499	0.0332469	0.522281	-4.44034	19386	RAN binding protein 2	10	57909600	57956903	+
ENSMUSG00000020537	Drg2	AI255295 AI461605	-0.884698	2.48737	-2.22432	0.0332965	0.522281	-3.71515	13495	developmentally regulated GTP binding protein 2	11	60268093	60282256	+
ENSMUSG00000032278	Paqr5	0610010I15Rik AV002411 BB115488 mPRg	0.575322	4.53781	2.22357	0.0333516	0.522281	-4.05384	74090	progestin and adipoQ receptor family member V	9	61801288	61874663	-
ENSMUSG00000020993	Trappc6b	5830498C14Rik C79212	-0.532535	5.33919	-2.22346	0.03336	0.522281	-4.2632	78232	trafficking protein particle complex 6B	12	60144080	60162448	-
ENSMUSG00000018752	BC096441		-1.09217	1.73261	-2.22286	0.0334041	0.522281	-3.68231	619441	cDNA sequence BC096441	11	69496079	69509600	-
ENSMUSG00000012126	Ubxn11	4930506L07Rik D4Bwg1540e Soc Soci Ubxd5	-0.522052	3.94167	-2.2225	0.0334311	0.522281	-4.0088	67586	UBX domain protein 11	4	133658485	133683508	+
ENSMUSG00000024427	Spry4	A030006O18Rik sprouty4	-0.56495	5.07977	-2.22129	0.0335209	0.522281	-4.1982	24066	sprouty homolog 4 (Drosophila)	18	38745922	38760922	-
ENSMUSG00000061410	Zcchc14		0.616629	4.23606	2.22125	0.0335237	0.522281	-4.01473	142682	zinc finger, CCHC domain containing 14	8	124122603	124176801	-
ENSMUSG00000033096	2310001A20Rik	2310001A20Rik AI314817	-0.741449	3.47745	-2.21986	0.0336269	0.522854	-3.94054	71881	RIKEN cDNA 2310001A20 gene	2	150408816	150434303	-
ENSMUSG00000031169	Porcn	2410004O13Rik AW045557 DXHXS7465e Mporc Mporc-a Mporc-b Mporc-c Mporc-d Ppn mMg61 porc	0.651496	3.59826	2.21949	0.0336548	0.522854	-3.88918	53627	porcupine homolog (Drosophila)	X	7770974	7783651	-
ENSMUSG00000037138	Aff3	3222402O04Rik A730046J16 LAF-4 Laf4	0.385006	7.15208	2.21861	0.0337202	0.522948	-4.5195	16764	AF4/FMR2 family, member 3	1	38234171	38721800	-
ENSMUSG00000039294	BC017643		-1.06869	2.44037	-2.21814	0.0337553	0.522948	-3.75009	217370	cDNA sequence BC017643	11	121083902	121090636	-
ENSMUSG00000026836	Acvr1	ALK2 ActR-I ActRIA Acvr Acvrlk2 Alk-2 Alk8 D330013D15Rik SKR1 Tsk7L	-0.674118	3.94406	-2.21733	0.0338164	0.523162	-3.97187	11477	activin A receptor, type 1	2	58241055	58419568	-
ENSMUSG00000040006	BC013529		0.853244	3.7415	2.21669	0.0338643	0.523172	-3.9216	215751	cDNA sequence BC013529	10	7487745	7512598	-
ENSMUSG00000037649	H2-DMa	H-2Ma H2-Ma	1.47351	1.57036	2.21485	0.0340024	0.524017	-3.6033	14998	histocompatibility 2, class II, locus DMa	17	34272127	34276046	+
ENSMUSG00000036199	Ndufa13	2700054G14Rik AU022060 CDA016 CGI-39 GRIM-19 Grim19	-0.514954	3.56863	-2.21453	0.0340261	0.524017	-3.95	67184	NADH dehydrogenase (ubiquinone) 1 alpha subcomplex, 13	8	72418087	72426457	-
ENSMUSG00000059208	Hnrnpm	2610023M21Rik AA409009 Hnrpm mKIAA4193	-0.656414	4.32725	-2.21407	0.0340609	0.524017	-4.05602	76936	heterogeneous nuclear ribonucleoprotein M	17	33783178	33823805	-
ENSMUSG00000021357	Exoc2	2410030I24Rik AI648199 Sec5 Sec5l1	0.400587	6.15963	2.21338	0.0341128	0.524088	-4.39188	66482	exocyst complex component 2	13	30905788	31065916	-
ENSMUSG00000029174	Tbc1d1		0.510953	4.15797	2.21152	0.0342536	0.524661	-4.02767	100862515	TBC1 domain family, member 1	5	64550690	64742725	+
ENSMUSG00000050043	Tmx2	2310042M24Rik AA589631 Txndc14	-0.405232	5.39471	-2.21094	0.0342979	0.524661	-4.23107	66958	thioredoxin-related transmembrane protein 2	2	84511473	84519297	-
ENSMUSG00000054517	Trim65		-0.871807	2.49465	-2.2104	0.0343387	0.524661	-3.73652	338364	tripartite motif-containing 65	11	115983160	115992442	-
ENSMUSG00000044690	Gm4798		-1.04693	1.94833	-2.20917	0.0344319	0.524661	-3.67526		predicted pseudogene 4798	10	71167326	71168033	+
ENSMUSG00000029038	Ssu72	1190002E22Rik 1500011L16Rik 2610101M12Rik	-0.495394	3.89904	-2.20867	0.03447	0.524661	-4.01092	68991	Ssu72 RNA polymerase II CTD phosphatase homolog (yeast)	4	155078909	155107988	+
ENSMUSG00000036591	Arhgap21	5530401C11Rik AA416458 ARHGAP10	0.328444	7.20158	2.20863	0.0344735	0.524661	-4.54735	71435	Rho GTPase activating protein 21	2	20769546	20890508	-
ENSMUSG00000043279	Trim56		-0.490458	4.64223	-2.20844	0.0344877	0.524661	-4.1823	384309	tripartite motif-containing 56	5	137581514	137592079	-
ENSMUSG00000018378	Cuedc1		-1.17539	1.2584	-2.2069	0.0346048	0.524661	-3.62836	103841	CUE domain containing 1	11	87912648	88007642	+
ENSMUSG00000074884	Serf2		-0.530188	5.08855	-2.20678	0.0346147	0.524661	-4.27077	378702	small EDRK-rich factor 2	2	121274931	121284049	+
ENSMUSG00000039031	Arhgap18	4833419J07Rik AI314906 AI843501	1.19671	1.04905	2.20575	0.0346932	0.524661	-3.60677	73910	Rho GTPase activating protein 18	10	26473227	26638454	+
ENSMUSG00000026878	Rab14	0610030G24Rik 2810475J17Rik A830021G03Rik AI314285 AI649155 D030017L14Rik	-0.326051	7.33011	-2.20472	0.0347725	0.524661	-4.55798	68365	RAB14, member RAS oncogene family	2	35035725	35056640	-
ENSMUSG00000050192	Eif5a2		0.30945	8.39786	2.20412	0.0348186	0.524661	-4.64122	208691	eukaryotic translation initiation factor 5A2	3	28680233	28697768	+
ENSMUSG00000037172	E330009J07Rik		-0.657815	3.27811	-2.20364	0.0348551	0.524661	-3.88421	243780	RIKEN cDNA E330009J07 gene	6	40351374	40386134	-
ENSMUSG00000026610	Esrrg	ERR3 Errg NR3B3 mKIAA0832	0.460744	5.00891	2.20361	0.0348573	0.524661	-4.16459	26381	estrogen-related receptor gamma	1	189432670	190038764	+
ENSMUSG00000039740	Alg2	1110018A23Rik 1300013N08Rik ALPG2 CDGIi MNCb-5081	0.337011	7.67827	2.20357	0.0348605	0.524661	-4.62041	56737	asparagine-linked glycosylation 2 homolog (yeast, alpha-1,3-mannosyltransferase)	4	47477939	47487205	-
ENSMUSG00000040321	Zfp770		0.513763	5.2291	2.20261	0.0349345	0.52506	-4.17816	228491	zinc finger protein 770	2	114019197	114027205	-
ENSMUSG00000041423	Paqr6	1500001B10Rik	-1.41702	0.894632	-2.20162	0.0350105	0.52549	-3.60013	68957	progestin and adipoQ receptor family member VI	3	88168506	88172463	+
ENSMUSG00000020886	Dlg4	Dlgh4 PSD-95 PSD95 SAP90 SAP90A	0.420473	5.42815	2.19925	0.0351947	0.527275	-4.32483	13385	discs, large homolog 4 (Drosophila)	11	69830587	69859034	+
ENSMUSG00000039005	Tlr4	Lps Ly87 Ran/M1 Rasl2-8	0.843511	2.58561	2.1987	0.0352368	0.527275	-3.72784	21898	toll-like receptor 4	4	66488618	66591318	+
ENSMUSG00000020163	Uqcr11	0710008D09Rik AL022707 Uqcr	-0.965032	1.34709	-2.19825	0.0352723	0.527275	-3.66346	66594	ubiquinol-cytochrome c reductase, complex III subunit XI	10	79865742	79869575	-
ENSMUSG00000049323	Smcr8		0.479997	5.1772	2.19635	0.0354202	0.527453	-4.28562	237782	Smith-Magenis syndrome chromosome region, candidate 8 homolog (human)	11	60591027	60601789	+
ENSMUSG00000040483	Xaf1		-0.945052	2.40847	-2.1957	0.0354709	0.527453	-3.77128	327959	XIAP associated factor 1	11	72115131	72127235	+
ENSMUSG00000045930	Clec14a	1200003C23Rik AI642649	1.10943	2.64526	2.19546	0.0354894	0.527453	-3.79617	66864	C-type lectin domain family 14, member a	12	59365707	59370245	-
ENSMUSG00000084835	Gm12352		-0.854071	2.49856	-2.19501	0.035525	0.527453	-3.76428		predicted gene 12352	11	98299351	98300360	+
ENSMUSG00000059734	Ndufs8		-0.554536	3.6234	-2.19463	0.0355548	0.527453	-3.99746	225887	NADH dehydrogenase (ubiquinone) Fe-S protein 8	19	3908870	3912717	-
ENSMUSG00000052534	Pbx1	2310056B04Rik AI848790 AU015730 D230003C07Rik Pbx-1 Pbx1a Pbx1b	0.343107	7.02943	2.19443	0.0355699	0.527453	-4.57847	18514	pre B cell leukemia homeobox 1	1	170050130	170362401	-
ENSMUSG00000034793	G6pc3	0710001K01Rik AU019276 AU045429 AV128920 AW545836 UGRP	-0.541863	4.30481	-2.19382	0.0356178	0.527458	-4.15949	68401	glucose 6 phosphatase, catalytic, 3	11	102050934	102055395	+
ENSMUSG00000037762	Slc16a9	1200003C15Rik 4930425B13Rik AI552636	0.816044	3.17939	2.19212	0.0357518	0.527769	-3.86845	66859	solute carrier family 16 (monocarboxylic acid transporters), member 9	10	69707848	69748716	+
ENSMUSG00000070806	Zmynd12		0.439119	5.63858	2.19166	0.0357877	0.527769	-4.34118	332934	zinc finger, MYND domain containing 12	4	119095419	119140049	+
ENSMUSG00000009681	Bcr		0.4626	5.38157	2.19106	0.0358349	0.527769	-4.33399	110279	breakpoint cluster region	10	74523641	74647668	+
ENSMUSG00000055653	Gpc3	OCI-5	0.573453	3.9206	2.18928	0.0359757	0.527769	-4.02471	14734	glypican 3	X	49625603	49967127	-
ENSMUSG00000020230	Prmt2	AI504737 Hrmt1l1	-0.437633	5.16728	-2.1891	0.0359897	0.527769	-4.24609	15468	protein arginine N-methyltransferase 2	10	75669967	75700610	-
ENSMUSG00000027018	Hat1		0.705909	3.9106	2.18873	0.0360196	0.527769	-3.96605	107435	histone aminotransferase 1	2	71227015	71279679	+
ENSMUSG00000013593	Ndufs2		-0.429592	5.99191	-2.18824	0.0360576	0.527769	-4.42268	226646	NADH dehydrogenase (ubiquinone) Fe-S protein 2	1	173164984	173177253	-
ENSMUSG00000033972	Zfp944		0.969257	1.768	2.18819	0.0360623	0.527769	-3.68498	319615	zinc finger protein 944	17	22474956	22498367	-
ENSMUSG00000024640	Psat1		-0.447261	5.09152	-2.18765	0.0361045	0.527769	-4.27365	100047252	phosphoserine aminotransferase 1	19	15979168	16021827	-
ENSMUSG00000003813	Rad23a	2310040P19Rik AL024030 HR23A mHR23A	-0.496066	4.91498	-2.18752	0.0361153	0.527769	-4.21764	19358	RAD23a homolog (S. cerevisiae)	8	87357918	87364564	-
ENSMUSG00000024845	Tmem134		-1.13137	1.23178	-2.18622	0.0362186	0.528581	-3.66375		transmembrane protein 134	19	4125934	4132307	+
ENSMUSG00000028868	Wasf2		0.366188	5.47745	2.18434	0.0363682	0.530067	-4.37087	242687	WAS protein family, member 2	4	132686420	132755671	+
ENSMUSG00000047261	Gap43	B-50 Basp2 GAP-43	-0.414443	5.48896	-2.18188	0.0365654	0.530916	-4.43537	14432	growth associated protein 43	16	42248555	42340764	-
ENSMUSG00000039081	Zfp503		0.869161	3.05427	2.18185	0.0365676	0.530916	-3.77937	218820	zinc finger protein 503	14	22803184	22808823	-
ENSMUSG00000020267	Hint1	AA673479 Hint Ipk1 PKCI-1 PRKCNH1	-0.544726	4.02292	-2.18182	0.0365703	0.530916	-4.08596	15254	histidine triad nucleotide binding protein 1	11	54679885	54684003	+
ENSMUSG00000002820	Atg4d		0.972772	2.09178	2.18026	0.0366958	0.532042	-3.7286	235040	autophagy-related 4D (yeast)	9	21069743	21078812	+
ENSMUSG00000032407	2610101N10Rik	2610101N10Rik AU023006 Sr140	0.371617	6.1664	2.17951	0.0367565	0.532224	-4.45049	67958	RIKEN cDNA 2610101N10 gene	9	95357313	95412415	-
ENSMUSG00000039087	Rreb1	1110037N09Rik AA414966 B930013M22Rik	1.03899	3.02	2.17885	0.0368098	0.5323	-3.84696	68750	ras responsive element binding protein 1	13	37870269	38043871	+
ENSMUSG00000025020	Slit1	Slil1 mKIAA0813	0.490971	4.98211	2.17742	0.0369252	0.533273	-4.26993	20562	slit homolog 1 (Drosophila)	19	41674747	41818155	-
ENSMUSG00000021650	Ptcd2	1190005P08Rik	0.573296	4.26906	2.17673	0.0369808	0.533381	-4.05476	68927	pentatricopeptide repeat domain 2	13	100089604	100114633	-
ENSMUSG00000060586	H2-Eb1	H-2Eb H2Eb Ia-4 Ia4	0.77866	2.32958	2.1721	0.0373582	0.536576	-3.76817	14969	histocompatibility 2, class II antigen E beta	17	34442828	34453144	+
ENSMUSG00000062785	Kcnc3	KShIIID Kcr2-3 Kv3.3	0.503847	4.89815	2.17141	0.0374146	0.536576	-4.22407	16504	potassium voltage gated channel, Shaw-related subfamily, member 3	7	51846034	51860124	+
ENSMUSG00000001175	Calm1	AI256814 AI327027 AI461935 AL024000 CaM Calm	0.249032	11.6766	2.17118	0.0374335	0.536576	-4.98426	12313	calmodulin 1	12	101437645	101448016	+
ENSMUSG00000041935	AW549877		0.327958	6.73862	2.17117	0.0374341	0.536576	-4.54333	106064	expressed sequence AW549877	15	3932036	3945752	-
ENSMUSG00000034265	Zdhhc14		0.579226	3.98183	2.17105	0.0374445	0.536576	-4.06552	224454	zinc finger, DHHC domain containing 14	17	5492600	5753891	+
ENSMUSG00000030315	Vgll4		-0.758562	2.89226	-2.17037	0.0375002	0.53668	-3.88825	232334	vestigial like 4 (Drosophila)	6	114810646	114920012	-
ENSMUSG00000047126	Cltc	3110065L21Rik CHC R74732	0.281819	9.03884	2.16926	0.0375911	0.536943	-4.79542	67300	clathrin, heavy polypeptide (Hc)	11	86507853	86571067	-
ENSMUSG00000070814	6330408A02Rik		-0.678924	3.40931	-2.16886	0.0376242	0.536943	-3.98382	321008	RIKEN cDNA 6330408A02 gene	7	13844316	13864070	-
ENSMUSG00000083669	Gm10169		-0.877767	1.97277	-2.16838	0.037664	0.536943	-3.6946		predicted pseudogene 10169	7	30750237	30750584	-
ENSMUSG00000051557	Pusl1		-0.903753	1.9991	-2.16455	0.0379809	0.5399	-3.75244	433813	pseudouridylate synthase-like 1	4	155261988	155265890	-
ENSMUSG00000000276	Dgke	C87606 DAGK6 DGK	0.43513	5.13438	2.16437	0.0379954	0.5399	-4.3485	56077	diacylglycerol kinase, epsilon	11	88896493	88928164	-
ENSMUSG00000026753	Ppp6c	2310003C10Rik	0.380286	5.60087	2.16353	0.0380652	0.5399	-4.42006	67857	protein phosphatase 6, catalytic subunit	2	39049874	39081971	-
ENSMUSG00000024378	Stard4		-0.362311	6.06704	-2.16351	0.0380672	0.5399	-4.52126	170459	StAR-related lipid transfer (START) domain containing 4	18	33359009	33373516	-
ENSMUSG00000030213	Atf7ip	2610204M12Rik AM Mcaf1	0.387685	6.02772	2.16293	0.0381152	0.5399	-4.47468	54343	activating transcription factor 7 interacting protein	6	136467372	136555898	+
ENSMUSG00000048483	Zdhhc22		-0.818489	2.06851	-2.16159	0.038227	0.540358	-3.77012	238331	zinc finger, DHHC-type containing 22	12	88321714	88329626	-
ENSMUSG00000030780	BC017158		0.74651	3.5792	2.16085	0.0382893	0.540358	-3.99895	233913	cDNA sequence BC017158	7	135414893	135441684	-
ENSMUSG00000029004	Mll5	1810033J14Rik 9530077A04Rik D230038D11Rik Kmt2E	0.294363	7.34403	2.16079	0.0382938	0.540358	-4.62915	69188	myeloid/lymphoid or mixed-lineage leukemia 5	5	22940259	23010053	+
ENSMUSG00000050608	Minos1		-0.604018	4.0306	-2.15929	0.0384199	0.540573	-4.12612	433771	mitochondrial inner membrane organizing system 1	4	138657729	138687028	-
ENSMUSG00000047238	Mageh1	2010107K23Rik APR-1 APR1	-0.921663	1.04614	-2.15907	0.0384382	0.540573	-3.68933	75625	melanoma antigen, family H, 1	X	149470709	149472106	-
ENSMUSG00000067736	Gm10222		-0.571932	3.9556	-2.15887	0.0384555	0.540573	-4.15853		predicted gene 10222	1	24619243	24619539	-
ENSMUSG00000074994	Qser1	4732486I23Rik AI502974	0.487583	5.88318	2.15781	0.0385441	0.541132	-4.44264	99003	glutamine and serine rich 1	2	104594952	104656853	-
ENSMUSG00000039205	Ciz1	0610038H21Rik 2900056O04Rik LSFR1 ZNF356	-0.51934	4.2897	-2.1562	0.0386802	0.541852	-4.17394	68379	CDKN1A interacting zinc finger protein 1	2	32207847	32235746	+
ENSMUSG00000041926	Rnpep		-1.025	1.78064	-2.15573	0.0387196	0.541852	-3.77156	215615	arginyl aminopeptidase (aminopeptidase B)	1	137159289	137180661	-
ENSMUSG00000014313	Cox6c		-0.607674	3.1521	-2.15512	0.0387715	0.541852	-3.98411	12864	cytochrome c oxidase, subunit VIc	15	35855641	35868001	-
ENSMUSG00000037461	Ints7	5930412E23Rik	-1.07168	2.85476	-2.15416	0.0388526	0.541852	-3.89184	77065	integrator complex subunit 7	1	193399642	193446551	+
ENSMUSG00000021910	Nisch	1200007D05Rik 3202002H23Rik AW494485 I-1	0.298499	7.44796	2.15295	0.0389554	0.541852	-4.70005	64652	nischarin	14	31984114	32030132	-
ENSMUSG00000026344	Lypd1	2700050C12Rik AI853408 C530008O16Rik Lynx2 Lypdc1	0.841493	2.96069	2.15261	0.0389841	0.541852	-3.90117	72585	Ly6/Plaur domain containing 1	1	127764199	127809678	-
ENSMUSG00000015806	Qdpr		-0.604325	4.11713	-2.15244	0.0389985	0.541852	-4.1211	110391	quinoid dihydropteridine reductase	5	45825271	45841474	-
ENSMUSG00000047507	Baiap3		-1.0933	1.27881	-2.15237	0.0390047	0.541852	-3.71275	545192	BAI1-associated protein 3	17	25379604	25393309	-
ENSMUSG00000042499	Hoxd11	E230017H14Rik Hox-4.6 Hox-5.4 Hox-5.5	-0.631211	3.74627	-2.15186	0.0390476	0.541852	-4.19822	15431	homeobox D11	2	74517449	74525798	+
ENSMUSG00000091512	Lamtor3	AW556229 Map2k1ip1 Mapbp Mapksp1 Mp1	-0.774899	2.63183	-2.15143	0.0390846	0.541852	-3.86164	56692	late endosomal/lysosomal adaptor, MAPK and MTOR activator 3	3	137581490	137591729	+
ENSMUSG00000010095	Slc3a2	4F2 4F2HC AI314110 Cd98 Ly-10 Ly-m10 Ly10 Mdu1 Mgp-2hc NACAE	0.385499	5.58928	2.15046	0.0391669	0.542315	-4.43233	17254	solute carrier family 3 (activators of dibasic and neutral amino acid transport), member 2	19	8781372	8797859	-
ENSMUSG00000004366	Sst	SOM SRIF SS Smst	0.981879	3.33704	2.14879	0.0393099	0.543503	-3.93012	20604	somatostatin	16	23889667	23890930	-
ENSMUSG00000052133	Sema5b	AI893641 SemG Semag mKIAA1445	1.20312	2.88013	2.1471	0.0394551	0.543503	-3.91141	20357	sema domain, seven thrombospondin repeats (type 1 and type 1-like), transmembrane domain (TM) and short cytoplasmic domain, (semaphorin) 5B	16	35541231	35664818	+
ENSMUSG00000045613	Chrm2		0.57094	3.98247	2.14698	0.0394649	0.543503	-4.0499	243764	cholinergic receptor, muscarinic 2, cardiac	6	36338084	36478414	+
ENSMUSG00000037531	Mrpl47	4833424P18Rik CGI-204 ENSMUSG00000051761 Gm9859 L47mt MRP-L47 MTF/L47 NCM1	0.829238	2.92669	2.14668	0.0394909	0.543503	-3.90355	74600	mitochondrial ribosomal protein L47	3	32624319	32636069	-
ENSMUSG00000020224	Llph		-1.00497	1.84057	-2.14569	0.0395761	0.543503	-3.78833	100043002	LLP homolog, long-term synaptic facilitation (Aplysia)	10	119664126	119669127	+
ENSMUSG00000026782	Abi2		0.296741	7.19807	2.14562	0.0395826	0.543503	-4.6649	329165	abl-interactor 2	1	60466539	60537999	+
ENSMUSG00000092232	Gm20521		0.843008	2.07263	2.14536	0.0396047	0.543503	-3.80305		predicted gene 20521	14	55502278	55516974	+
ENSMUSG00000026605	Cenpf		-1.2131	1.87206	-2.14432	0.0396947	0.543503	-3.79837	108000	centromere protein F	1	191464478	191511965	-
ENSMUSG00000024073	Birc6	A430032G04Rik A430040A19Rik AA501170 Bruce D630005A10Rik mKIAA1289	0.315974	7.45645	2.14391	0.0397299	0.543503	-4.71083	12211	baculoviral IAP repeat-containing 6	17	74927635	75103113	+
ENSMUSG00000022351	Sqle	AI323792	-0.263811	7.36898	-2.1437	0.0397479	0.543503	-4.7292	20775	squalene epoxidase	15	59146632	59162747	+
ENSMUSG00000034951	Cog7		-0.8937	2.28973	-2.14308	0.0398017	0.543503	-3.82325	233824	component of oligomeric golgi complex 7	7	129023547	129125225	-
ENSMUSG00000029474	Rnf34	AW061037 AW536122 BC004042 C88279 RIFF	0.740217	3.08994	2.14219	0.0398791	0.543503	-3.9953	80751	ring finger protein 34	5	123300197	123318954	+
ENSMUSG00000028399	Ptprd	1110002J03Rik 3000002J10Rik B230219D21Rik	0.481769	4.92182	2.14205	0.0398906	0.543503	-4.29632	19266	protein tyrosine phosphatase, receptor type, D	4	75587142	77857865	-
ENSMUSG00000049265	Kcnk3	TASK cTBAK-1	-0.605457	2.86994	-2.14107	0.0399763	0.543912	-4.02027	16527	potassium channel, subfamily K, member 3	5	30890543	30927643	+
ENSMUSG00000019143	Hars2	4631412B19Rik AI593507 HARSR HO3 Harsl	-0.808134	2.59843	-2.14058	0.0400188	0.543912	-3.91151	70791	histidyl-tRNA synthetase 2, mitochondrial (putative)	18	36942662	36952216	+
ENSMUSG00000034487	Kdelc2	2010004J24Rik 4833410J10Rik AW549401	0.495428	5.39655	2.13786	0.0402561	0.545463	-4.22621	68304	KDEL (Lys-Asp-Glu-Leu) containing 2	9	53192128	53209972	+
ENSMUSG00000044667	D3Bwg0562e		0.97992	2.10929	2.13772	0.040268	0.545463	-3.81151	229791	DNA segment, Chr 3, Brigham & Women's Genetics 0562 expressed	3	117022063	117063794	-
ENSMUSG00000047446	Arl4a	AI467555 Arl4	0.484913	3.87608	2.13694	0.0403368	0.545463	-4.14992	11861	ADP-ribosylation factor-like 4A	12	40732034	40764612	-
ENSMUSG00000021708	Rasgrf2		0.635487	4.05237	2.13678	0.0403502	0.545463	-4.09865		RAS protein-specific guanine nucleotide-releasing factor 2	13	92020005	92901611	-
ENSMUSG00000055912	Tmem150a		-1.00139	1.15652	-2.13614	0.0404066	0.545463	-3.73853	232086	transmembrane protein 150A	6	72305441	72309756	+
ENSMUSG00000007080	Pole		1.03063	1.7566	2.13273	0.0407072	0.545463	-3.76278	18973	polymerase (DNA directed), epsilon	5	110715325	110766493	+
ENSMUSG00000022982	Sod1	B430204E11Rik Cu/Zn-SOD CuZnSOD Ipo-1 Ipo1 SODC Sod-1	-0.416542	5.66985	-2.13271	0.0407089	0.545463	-4.53251	20655	superoxide dismutase 1, soluble	16	90220987	90226567	+
ENSMUSG00000037580	Gch1	GTP-CH GTPCH Gch	-1.90164	0.66517	-2.13269	0.0407104	0.545463	-3.7303	14528	GTP cyclohydrolase 1	14	47773570	47809088	-
ENSMUSG00000028914	Casp9	AI115399 AW493809 Caspase-9 ICE-LAP6 Mch6	-0.498173	4.23262	-2.13265	0.0407138	0.545463	-4.20139	12371	caspase 9	4	141349527	141371891	+
ENSMUSG00000021823	Vcl	9430097D22 AA571387 AI462105 AW545629	0.374738	5.63163	2.13199	0.040772	0.545463	-4.50348	22330	vinculin	14	21748655	21852895	+
ENSMUSG00000022206	Npr3	B430320C24Rik C81222 NPR-C lgj stri	0.910917	2.9693	2.1312	0.0408424	0.545463	-3.92889	18162	natriuretic peptide receptor 3	15	11769651	11835429	-
ENSMUSG00000007029	Vars	Bat6 D17H6S56E G7a Vars2	-0.707462	2.76946	-2.13073	0.0408837	0.545463	-3.91138	22321	valyl-tRNA synthetase	17	35137932	35153267	+
ENSMUSG00000015291	Gdi1	GDIA GDIalpha	-0.239806	9.06349	-2.13056	0.0408989	0.545463	-4.8849	14567	guanosine diphosphate (GDP) dissociation inhibitor 1	X	71550337	71557201	+
ENSMUSG00000053263	Gm12592		1.13185	1.67906	2.13032	0.0409199	0.545463	-3.75507		predicted gene 12592	11	3205429	3231181	-
ENSMUSG00000043207	Zmpste24		0.546237	5.1541	2.13005	0.0409444	0.545463	-4.38614	230709	zinc metallopeptidase, STE24 homolog (S. cerevisiae)	4	120731842	120770846	-
ENSMUSG00000029501	Ankle2	1110001J12Rik AI661024 D5Ertd585e	0.44648	4.63065	2.13003	0.0409464	0.545463	-4.25747	71782	ankyrin repeat and LEM domain containing 2	5	110660060	110685666	+
ENSMUSG00000064128	Cenpj		-0.894627	2.57728	-2.12936	0.0410053	0.545463	-3.89992	219103	centromere protein J	14	57145598	57190683	-
ENSMUSG00000023723	Mrps23	2310047I09Rik D11Bwg1153e Rpms23	-0.753879	2.2802	-2.129	0.0410375	0.545463	-3.8365	64656	mitochondrial ribosomal protein S23	11	88017890	88025009	+
ENSMUSG00000074910	Tes3-ps		0.749497	3.35466	2.12865	0.0410685	0.545463	-4.02094		testis derived transcript 3, pseudogene	13	49588687	49591945	+
ENSMUSG00000037754	Ppp1r16b		0.778639	3.97884	2.12775	0.041149	0.545877	-4.09067	228852	protein phosphatase 1, regulatory (inhibitor) subunit 16B	2	158491134	158592070	+
ENSMUSG00000029121	Crmp1	DRP-1 Dpysl1 Ulip3	-0.427124	5.34847	-2.1267	0.0412425	0.546463	-4.4713	12933	collapsin response mediator protein 1	5	37633319	37683371	+
ENSMUSG00000031681	Smad1	AI528653 Madh1 Madr1 Mlp1 MusMLP	-0.510557	4.5464	-2.12525	0.0413725	0.547531	-4.33918	17125	MAD homolog 1 (Drosophila)	8	81862294	81923417	-
ENSMUSG00000090667	Gm765		0.343176	6.5952	2.12404	0.0414807	0.548308	-4.62139	330390	predicted gene 765	6	98188008	98292748	-
ENSMUSG00000015002	Efr3a	A130089M23Rik BB071175 C76891 C920006C10Rik D030063F01Rik mKIAA0143	0.375661	6.20059	2.12329	0.0415484	0.548338	-4.59044	76740	EFR3 homolog A (S. cerevisiae)	15	65618596	65705378	+
ENSMUSG00000021567	Nkd2	2210403L10Rik AW212591	-1.25159	1.29603	-2.12133	0.0417255	0.548338	-3.7858	72293	naked cuticle 2 homolog (Drosophila)	13	73955982	73985079	-
ENSMUSG00000056211	R3hdm1		0.363833	7.07511	2.1213	0.0417276	0.548338	-4.67317	226412	R3H domain 1 (binds single-stranded nucleic acids)	1	129999883	130134312	+
ENSMUSG00000028614	Tmem48	2810475A17Rik AI450313 NDC1	-0.720798	3.89375	-2.11904	0.0419325	0.548338	-4.18232	72787	transmembrane protein 48	4	107040389	107088951	+
ENSMUSG00000020308	Gm16517		-0.666848	2.95823	-2.11882	0.041952	0.548338	-4.0282	110012	predicted gene, Gm16517	10	79132155	79138871	+
ENSMUSG00000067942	Zfp160		-0.80664	2.94345	-2.1187	0.0419634	0.548338	-3.94137	224585	zinc finger protein 160	17	21145905	21165816	+
ENSMUSG00000040274	Cdk6	5830411I20 AI504062 Crk2	-0.540129	4.80276	-2.11853	0.0419785	0.548338	-4.24206	12571	cyclin-dependent kinase 6	5	3343893	3523218	+
ENSMUSG00000040506	Ambra1		0.41143	5.35135	2.1178	0.0420447	0.548338	-4.42902	228361	autophagy/beclin 1 regulator 1	2	91570291	91759006	+
ENSMUSG00000037262	Kin	Kin17	1.20731	1.76029	2.11725	0.0420946	0.548338	-3.80602	16588	antigenic determinant of rec-A protein	2	10002220	10014433	+
ENSMUSG00000020774	Aspa	Acy-2 Acy2 nur7	0.54039	4.8809	2.1167	0.0421452	0.548338	-4.33511	11484	aspartoacylase	11	73118494	73140309	-
ENSMUSG00000056941	Commd7	2310010I22Rik AW060956 mU3	-0.805732	3.63475	-2.11656	0.0421573	0.548338	-4.15112	99311	COMM domain containing 7	2	153442669	153458517	-
ENSMUSG00000064302	Clasp1	1700030C23Rik 5730583A19Rik B130045P17Rik mKIAA0622	0.330575	7.62246	2.11649	0.0421645	0.548338	-4.76863	76707	CLIP associating protein 1	1	120285635	120506009	+
ENSMUSG00000083716	Gm13436		-0.717218	1.87415	-2.1155	0.0422545	0.548338	-3.85734		predicted gene 13436	2	36663309	36663924	-
ENSMUSG00000030888	Rrp8		-0.798828	2.69542	-2.1148	0.0423184	0.548338	-3.93439	101867	ribosomal RNA processing 8, methyltransferase, homolog (yeast)	7	112880721	112885890	-
ENSMUSG00000038957	Edc3		-0.704283	3.43065	-2.11458	0.0423381	0.548338	-4.08099	353190	enhancer of mRNA decapping 3 homolog (S. cerevisiae)	9	57556347	57600306	+
ENSMUSG00000034981	Parm1		0.287075	9.32684	2.11439	0.0423559	0.548338	-4.93215	231440	prostate androgen-regulated mucin-like protein 1	5	91946641	92055920	+
ENSMUSG00000069769	Msi2	1700105C15Rik AI451722 AI563628 AW489193 Msi2h	0.335038	7.50698	2.11429	0.0423647	0.548338	-4.69632	76626	Musashi homolog 2 (Drosophila)	11	88152884	88579827	-
ENSMUSG00000053334	Ficd		0.854381	2.55617	2.11414	0.0423783	0.548338	-3.89327	231630	FIC domain containing	5	114185791	114190609	+
ENSMUSG00000026361	Cdc73		0.413186	5.71669	2.11365	0.0424236	0.548338	-4.49063	214498	cell division cycle 73, Paf1/RNA polymerase II complex component, homolog (S. cerevisiae)	1	145445927	145550023	-
ENSMUSG00000020864	Ankrd40	1110011C06Rik 5530600A18Rik Gcap15	0.296233	6.59361	2.11264	0.0425161	0.548716	-4.66336	71452	ankyrin repeat domain 40	11	94189315	94203155	+
ENSMUSG00000017615	Tnfaip1	Edp-1 Edp1 Tnfip1	-0.489021	4.71796	-2.11225	0.0425519	0.548716	-4.38364	21927	tumor necrosis factor, alpha-induced protein 1 (endothelial)	11	78336352	78349834	-
ENSMUSG00000021710	Nln	4930472G13Rik C79345	0.996422	2.21677	2.11101	0.0426657	0.549097	-3.86057	75805	neurolysin (metallopeptidase M3 family)	13	104813488	104899694	-
ENSMUSG00000048899	Rimkla		0.307742	7.30142	2.11085	0.0426806	0.549097	-4.75424	194237	ribosomal modification protein rimK-like family member A	4	119137888	119165233	-
ENSMUSG00000042594	Sh2b3	AI429800 Lnk	-0.968129	2.45847	-2.10944	0.0428108	0.549682	-3.92607	16923	SH2B adaptor protein 3	5	122265497	122286868	-
ENSMUSG00000014592	Camta1		0.330304	9.65125	2.10728	0.0430113	0.549682	-4.95695	100072	calmodulin binding transcription activator 1	4	150433633	151235985	-
ENSMUSG00000047675	Rps8		-0.779665	2.01299	-2.10669	0.0430657	0.549682	-3.83185	100040298	ribosomal protein S8	4	116826432	116828848	-
ENSMUSG00000021519	Mterfd1	2410017I18Rik MTERF3	0.802959	3.51284	2.10631	0.0431006	0.549682	-4.0355	66410	MTERF domain containing 1	13	67007904	67034024	-
ENSMUSG00000034780	B3galt1	beta3Gal-T1	0.358947	6.3821	2.10568	0.0431594	0.549682	-4.57131	26877	UDP-Gal:betaGlcNAc beta 1,3-galactosyltransferase, polypeptide 1	2	67942728	67960746	+
ENSMUSG00000014294	Ndufa2	AV000592 B8 C1-B8	-0.895166	2.25086	-2.10557	0.0431694	0.549682	-3.90641	17991	NADH dehydrogenase (ubiquinone) 1 alpha subcomplex, 2	18	36902020	36904202	-
ENSMUSG00000084830	Gm14539		-0.942474	1.63591	-2.10546	0.0431803	0.549682	-3.81583		predicted gene 14539	X	20158264	20158440	-
ENSMUSG00000035045	Zc3h12b		0.789945	2.70032	2.10477	0.0432441	0.549682	-3.93523	547176	zinc finger CCCH-type containing 12B	X	92907017	93127831	+
ENSMUSG00000026888	Grb14	AI505286	-0.710694	3.35674	-2.10365	0.0433491	0.549682	-4.0708	50915	growth factor receptor bound protein 14	2	64750533	64863044	-
ENSMUSG00000051235	Gen1		-1.19058	1.55005	-2.10349	0.0433641	0.549682	-3.8203	209334	Gen homolog 1, endonuclease (Drosophila)	12	11246547	11272593	-
ENSMUSG00000072812	Ahnak2		0.334631	9.23374	2.10112	0.0435858	0.549682	-4.93852	100041194	AHNAK nucleoprotein 2	12	114010405	114040868	-
ENSMUSG00000020868	Xylt2		0.888593	2.99623	2.10026	0.0436665	0.549682	-3.9833	217119	xylosyltransferase II	11	94525165	94538829	-
ENSMUSG00000045659	Plekha7		1.18909	2.47294	2.10016	0.0436761	0.549682	-3.8674	233765	pleckstrin homology domain containing, family A member 7	7	123267008	123451890	-
ENSMUSG00000091803	Cox16	1810020G14Rik 1810055I05Rik BB388670	-0.556767	3.97981	-2.09911	0.0437742	0.549682	-4.18966	66272	COX16 cytochrome c oxidase assembly homolog (S. cerevisiae)	12	82460013	82586114	-
ENSMUSG00000046432	Ngfrap1	AL033356 Bex3 DXWsu67e Gcap27 Nade	-0.43494	3.95994	-2.09888	0.0437959	0.549682	-4.26239	12070	nerve growth factor receptor (TNFRSF16) associated protein 1	X	132804800	132806517	+
ENSMUSG00000057551	Zfp317		1.1725	1.38821	2.09867	0.0438159	0.549682	-3.79858	244713	zinc finger protein 317	9	19445668	19452492	+
ENSMUSG00000022350	E430025E21Rik		0.33678	6.48336	2.09856	0.0438264	0.549682	-4.66814	223593	RIKEN cDNA E430025E21 gene	15	59163553	59205722	-
ENSMUSG00000022212	Cpne6	AU067659 BB076446	0.359017	6.14412	2.09683	0.0439898	0.549682	-4.64116	12891	copine VI	14	56129282	56136268	+
ENSMUSG00000031819	Cox4nb	Cox4nb Fam158b Noc4	-0.371484	5.67749	-2.09633	0.0440376	0.549682	-4.56205	18117	COX4 neighbor	8	123177814	123192012	-
ENSMUSG00000050822	Slc29a4		-0.515695	3.81834	-2.0961	0.0440591	0.549682	-4.27467	243328	solute carrier family 29 (nucleoside transporters), member 4	5	143178055	143198443	+
ENSMUSG00000022811	Zfp148	2210405J08Rik AI480666 AW045217 BERF-1 BFCOL1 ZBP-89 Znf148	0.382644	5.58455	2.09607	0.0440614	0.549682	-4.53687	22661	zinc finger protein 148	16	33380861	33503989	+
ENSMUSG00000019647	Sema6a	9330158E07 A730020P05Rik AI851735 Sema6A-1 Semaq VIa	0.464111	5.3828	2.0957	0.0440966	0.549682	-4.49096	20358	sema domain, transmembrane domain (TM), and cytoplasmic domain, (semaphorin) 6A	18	47395252	47528524	-
ENSMUSG00000028453	Fancg	AU041407 Xrcc9	0.948361	1.59641	2.09566	0.0441002	0.549682	-3.82303	60534	Fanconi anemia, complementation group G	4	43015215	43023378	-
ENSMUSG00000058392	Rrp1b	2600005C20Rik D030064A17 Kiaa0179 mKIAA0179	-0.917316	2.64447	-2.09537	0.0441284	0.549682	-3.94506	72462	ribosomal RNA processing 1 homolog B (S. cerevisiae)	17	32173045	32199810	+
ENSMUSG00000017692	Rhbdl3		0.99182	1.68158	2.09527	0.044138	0.549682	-3.83331	246104	rhomboid, veinlet-like 3 (Drosophila)	11	80114414	80169457	+
ENSMUSG00000026600	Soat1	8430426K15Rik ACAT-1 AW550831 Acact ald hid	0.468423	4.94535	2.09495	0.0441679	0.549682	-4.36139	20652	sterol O-acyltransferase 1	1	158358239	158404459	-
ENSMUSG00000057113	Npm1		-0.530326	4.26274	-2.09448	0.0442123	0.549682	-4.28566	100046628	nucleophosmin 1	11	33052287	33063206	-
ENSMUSG00000046876	Atxn1	2900016G23Rik Atx1 C85907 ENSMUSG00000074917 Gm10786 Sca1	0.441386	5.721	2.09409	0.0442495	0.549682	-4.45445	20238	ataxin 1	13	45650262	46060345	-
ENSMUSG00000033931	Rbm34	4930547K05Rik 6330444B11 D8Ertd233e	-0.709588	4.39641	-2.09293	0.0443603	0.549682	-4.25151	52202	RNA binding motif protein 34	8	129471075	129494979	-
ENSMUSG00000035509	Fbxl21		-0.857975	2.11752	-2.0927	0.0443825	0.549682	-3.90506	213311	F-box and leucine-rich repeat protein 21	13	56623833	56639259	+
ENSMUSG00000046997	Spsb4		-1.35121	1.14556	-2.09268	0.0443843	0.549682	-3.84531	211949	splA/ryanodine receptor domain and SOCS box containing 4	9	96843901	96919262	-
ENSMUSG00000038910	Plcl2		0.912553	2.4617	2.09222	0.0444283	0.549682	-3.93479	224860	phospholipase C-like 2	17	50648872	50827818	+
ENSMUSG00000024169	Ift140		0.923596	3.54099	2.09161	0.0444859	0.549682	-4.10638	106633	intraflagellar transport 140 homolog (Chlamydomonas)	17	25153036	25236440	+
ENSMUSG00000035245	A130022J15Rik		0.462536	4.86682	2.09112	0.0445331	0.549682	-4.40716	101351	RIKEN cDNA A130022J15 gene	6	97060018	97099176	-
ENSMUSG00000067786	Nnat	5730414I02Rik AW107673 Peg5	-0.933413	2.20931	-2.09102	0.0445422	0.549682	-3.96902	18111	neuronatin	2	157385814	157388258	+
ENSMUSG00000039117	Taf4a		-0.787671	2.77906	-2.09047	0.0445956	0.549682	-3.99946	228980	TAF4A RNA polymerase II, TATA box binding protein (TBP)-associated factor	2	179646851	179711351	-
ENSMUSG00000051786	Tubgcp6		0.546181	3.97499	2.09028	0.0446136	0.549682	-4.2225	328580	tubulin, gamma complex associated protein 6	15	88928787	88953517	-
ENSMUSG00000036745	Ttll7	1110049N09Rik 4921517B04Rik C630030B20 Ttll7s	0.270347	9.42538	2.08896	0.0447403	0.549682	-4.98822	70892	tubulin tyrosine ligase-like family, member 7	3	146515331	146646973	+
ENSMUSG00000037001	Zfp39	CTfin33 RP23-419P16.10 Zfp-39	-0.773062	3.37062	-2.08883	0.0447521	0.549682	-4.12048	22698	zinc finger protein 39	11	58701655	58717727	-
ENSMUSG00000042460	C1galt1	2210410E06Rik AV284120 T-synthase	0.637441	3.29623	2.08814	0.0448186	0.549682	-4.02601	94192	core 1 synthase, glycoprotein-N-acetylgalactosamine 3-beta-galactosyltransferase, 1	6	7794842	7822047	+
ENSMUSG00000056158	Car10	2700029L05Rik BB085816 Ca10	0.352179	7.43922	2.08799	0.0448332	0.549682	-4.78859	72605	carbonic anhydrase 10	11	92959342	93463063	+
ENSMUSG00000090946	2010109K11Rik	AV375874	0.88068	3.94812	2.08796	0.0448362	0.549682	-4.12912	72123	RIKEN cDNA 2010109K11 gene	12	33063569	33067808	+
ENSMUSG00000032846	Zswim6	2900036G02Rik mKIAA1577	0.35281	5.93384	2.08771	0.0448599	0.549682	-4.60201	67263	zinc finger, SWIM domain containing 6	13	108514698	108680258	-
ENSMUSG00000053199	Arhgap20		0.45098	5.6816	2.08688	0.0449406	0.550063	-4.56487	244867	Rho GTPase activating protein 20	9	51573442	51661961	+
ENSMUSG00000025373	Rnf41	2210404G21Rik 4930511A05Rik 4933415P08Rik D10Ertd722e FLRF Nrdp1	-0.38965	5.15954	-2.08624	0.0450025	0.550212	-4.48654	67588	ring finger protein 41	10	127848672	127878494	+
ENSMUSG00000013663	Pten	2310035O07Rik A130070J02Rik AI463227 B430203M17Rik MMAC1 TEP1	0.353312	9.83812	2.08448	0.045172	0.550728	-4.96165	19211	phosphatase and tensin homolog	19	32831987	32900650	+
ENSMUSG00000031775	Pllp	0610010I06Rik AV001002 Plapi Tm4sf11	-1.04208	2.41461	-2.08447	0.0451733	0.550728	-3.97863	67801	plasma membrane proteolipid	8	97198795	97220142	-
ENSMUSG00000050856	Atp5k	2610008D24Rik Atp5i Lfm1	-0.702463	3.23953	-2.08359	0.0452587	0.550728	-3.9925	11958	ATP synthase, H+ transporting, mitochondrial F1F0 complex, subunit e	5	108862263	108863467	-
ENSMUSG00000025477	Inpp5a		-1.11227	1.96142	-2.08345	0.0452723	0.550728	-3.90028	212111	inositol polyphosphate-5-phosphatase A	7	146575008	146765551	+
ENSMUSG00000033420	Antxr1	2310008J16Rik 2810405N18Rik Antrx1 Tem8	0.412664	5.11585	2.0828	0.0453348	0.550728	-4.46052	69538	anthrax toxin receptor 1	6	87083848	87285769	-
ENSMUSG00000072966	Gprasp2		-0.50373	4.94512	-2.08234	0.0453801	0.550728	-4.45146	245607	G protein-coupled receptor associated sorting protein 2	X	132373573	132379269	+
ENSMUSG00000026018	Ica1l	1700030B17Rik Als2cr15	0.742579	3.3704	2.08221	0.0453926	0.550728	-4.09125	70375	islet cell autoantigen 1-like	1	60045914	60099931	-
ENSMUSG00000024077	Strn		0.293982	7.24169	2.08128	0.0454832	0.550964	-4.79209	268980	striatin, calmodulin binding protein	17	79049253	79136536	-
ENSMUSG00000022037	Clu	AI893575 ApoJ Cli D14Ucla3 SP-40 Sgp-2 Sgp2 Sugp-2	0.34413	6.05975	2.08099	0.0455116	0.550964	-4.64907	12759	clusterin	14	66587320	66600385	+
ENSMUSG00000035441	Myo1d		0.346871	5.74669	2.07938	0.045669	0.552266	-4.59176	338367	myosin ID	11	80295628	80593527	-
ENSMUSG00000059146	Ntrk3	AW125844 Ntrk3_tv3 TrkC	0.314046	6.07814	2.0777	0.0458332	0.553163	-4.6374	18213	neurotrophic tyrosine kinase, receptor, type 3	7	85337248	85723294	-
ENSMUSG00000039298	Cdk5rap2		0.465457	4.53629	2.07732	0.0458703	0.553163	-4.3249	214444	CDK5 regulatory subunit associated protein 2	4	69877890	70071477	-
ENSMUSG00000048280	Zfp738		0.528612	4.00798	2.07654	0.0459467	0.553163	-4.22237	408068	zinc finger protein 738	13	67768374	67788008	-
ENSMUSG00000038518	Jarid2	Jmj jumonji	-0.436914	5.14214	-2.07645	0.0459559	0.553163	-4.38637	16468	jumonji, AT rich interactive domain 2	13	44824843	45017012	+
ENSMUSG00000058571	Gpc6	6720429C22Rik AI480529	0.420323	6.43536	2.07516	0.0460832	0.553163	-4.70078	23888	glypican 6	14	117324519	118378751	+
ENSMUSG00000074656	Eif2s2		-0.535388	3.50739	-2.0751	0.0460887	0.553163	-4.17072	100040220	eukaryotic translation initiation factor 2, subunit 2 (beta)	2	154697146	154718671	-
ENSMUSG00000037455	1110021L09Rik	Slc18b1	0.876217	2.82537	2.07506	0.0460927	0.553163	-4.00892	76306	RIKEN cDNA 1110021L09 gene	10	23516792	23547774	+
ENSMUSG00000032621	Srek1		-0.475624	4.13083	-2.07361	0.0462357	0.554278	-4.33565	218543	splicing regulatory glutamine/lysine-rich protein 1	13	104531695	104564539	-
ENSMUSG00000049755	Zfp672		-1.05694	2.03575	-2.07152	0.0464433	0.554643	-3.93628	319475	zinc finger protein 672	11	58128616	58136848	-
ENSMUSG00000067365	Tmem128	2810021O14Rik	-0.87346	1.96432	-2.0714	0.0464549	0.554643	-3.9111	66309	transmembrane protein 128	5	38651424	38660861	+
ENSMUSG00000001729	Akt1	Akt PKB PKB/Akt PKBalpha Rac	0.445611	4.45488	2.07135	0.0464601	0.554643	-4.37872	11651	thymoma viral proto-oncogene 1	12	113892032	113913095	-
ENSMUSG00000045991	Onecut2		0.349708	7.39827	2.07128	0.0464664	0.554643	-4.8252	225631	one cut domain, family member 2	18	64500018	64558140	+
ENSMUSG00000079509	Zfx	Zfx5 Zfx5,6 Zfx6	0.46328	5.25787	2.07033	0.0465613	0.555177	-4.41684	22764	zinc finger protein X-linked	X	91319970	91369041	-
ENSMUSG00000032625	Thsd7a		-0.267448	7.58131	-2.06777	0.0468166	0.557117	-4.84061	330267	thrombospondin, type I, domain containing 7A	6	12261610	12699410	-
ENSMUSG00000067722	BC003965		0.573088	4.23644	2.06734	0.0468591	0.557117	-4.29991		cDNA sequence BC003965	17	25321506	25324606	+
ENSMUSG00000038555	Reep2		-0.400576	5.3773	-2.06687	0.0469067	0.557117	-4.59416	225362	receptor accessory protein 2	18	35000312	35007106	+
ENSMUSG00000037143	4930529M08Rik		0.840075	2.30567	2.06653	0.0469406	0.557117	-3.94014	100503181	RIKEN cDNA 4930529M08 gene	2	145760520	146040775	+
ENSMUSG00000003809	Gcdh		-1.08452	1.53701	-2.06618	0.0469755	0.557117	-3.89761	270076	glutaryl-Coenzyme A dehydrogenase	8	87410292	87417820	-
ENSMUSG00000027002	Nckap1	C79304 H19 Hem-2 Hem2 Nap1 mKIAA0587 mh19	0.298984	8.98727	2.06568	0.0470261	0.557121	-4.9854	50884	NCK-associated protein 1	2	80340669	80421537	-
ENSMUSG00000020023	Tmcc3		0.441838	4.68543	2.06394	0.0472003	0.557413	-4.39759	319880	transmembrane and coiled coil domains 3	10	93774694	94053701	+
ENSMUSG00000045838	A430105I19Rik		-1.19609	0.834945	-2.06394	0.0472005	0.557413	-3.83882	214239	RIKEN cDNA A430105I19 gene	2	118579894	118588397	-
ENSMUSG00000047414	Flrt2		0.589298	4.96638	2.06372	0.047223	0.557413	-4.46875	399558	fibronectin leucine rich transmembrane protein 2	12	96930436	97023425	+
ENSMUSG00000049957	Ccdc137	3110023B02Rik RP23-82I5.10	-0.812599	3.07875	-2.06322	0.0472728	0.557413	-4.16354	67291	coiled-coil domain containing 137	11	120319429	120325672	+
ENSMUSG00000001473	Tubb6	2310057H16Rik BB220206	-0.688219	3.10845	-2.06293	0.0473023	0.557413	-4.16445	67951	tubulin, beta 6 class V	18	67550371	67562402	+
ENSMUSG00000027080	Med19		-0.645909	3.47787	-2.05707	0.0478971	0.562601	-4.14908	381379	mediator of RNA polymerase II transcription, subunit 19 homolog (yeast)	2	84518559	84528372	+
ENSMUSG00000034714	Ttyh2		0.958318	2.39696	2.057	0.0479046	0.562601	-3.94387	100862618	tweety homolog 2 (Drosophila)	11	114536745	114582291	+
ENSMUSG00000045078	Rnf216		-0.511483	3.94122	-2.05639	0.0479667	0.562601	-4.26748	108086	ring finger protein 216	5	143752572	143874673	-
ENSMUSG00000030123	Plxnd1	6230425C21Rik	0.423695	5.54833	2.05578	0.0480289	0.562601	-4.6217	67784	plexin D1	6	115904829	115945023	-
ENSMUSG00000027168	Pax6	1500038E17Rik AEY11 Dey Gsfaey11 Pax-6 Sey	0.533124	4.89791	2.05555	0.0480518	0.562601	-4.41264	18508	paired box gene 6	2	105509053	105543317	+
ENSMUSG00000022617	Chkb	Chetk Chkl Ck Ck/Ek Ck/Ek-beta Ckb Ckekb Ek	0.870101	2.13914	2.05488	0.048121	0.562601	-3.96947	12651	choline kinase beta	15	89246836	89260339	-
ENSMUSG00000054850	Ncrna00086		-1.02253	1.47079	-2.05467	0.0481418	0.562601	-3.9074		non-protein coding RNA 86	X	53627787	53630976	+
ENSMUSG00000087026	A230103J11Rik		0.870735	1.54188	2.05402	0.0482085	0.562601	-3.90169		RIKEN cDNA A230103J11 gene	8	87577059	87584359	-
ENSMUSG00000025047	Pdcd11	1110021I22Rik ALG-4 Pdcd7 mKIAA0185	0.708375	3.57365	2.054	0.0482114	0.562601	-4.16339	18572	programmed cell death 11	19	47165256	47205633	+
ENSMUSG00000054728	Phactr1		0.400842	6.035	2.05361	0.0482505	0.562601	-4.68199	218194	phosphatase and actin regulator 1	13	42775992	43233895	+
ENSMUSG00000025227	Tmem180	4930449A08Rik 4930538D17Rik	-0.908425	1.6233	-2.05166	0.0484519	0.564355	-3.95006	75146	transmembrane protein 180	19	46415611	46449742	+
ENSMUSG00000041417	Pik3r1	AA414921 C530050K14 PI3K p50alpha p55alpha p85alpha	0.284076	7.63591	2.05068	0.0485522	0.564929	-4.9039	18708	phosphatidylinositol 3-kinase, regulatory subunit, polypeptide 1 (p85 alpha)	13	102450716	102538172	-
ENSMUSG00000060314	Zfp941		0.759933	3.29526	2.04803	0.0488266	0.56723	-4.15681	407812	zinc finger protein 941	7	147993348	148008077	-
ENSMUSG00000005800	Mmp8	BB138268	-1.48299	1.35173	-2.04778	0.0488523	0.56723	-3.94574	17394	matrix metallopeptidase 8	9	7558429	7568486	+
ENSMUSG00000047454	Gphn		0.563654	4.05621	2.04724	0.0489084	0.567287	-4.32648	268566	gephyrin	12	79327642	79785754	+
ENSMUSG00000027624	Epb4.1l1	4.1N Epb41l1 NBL1 mKIAA0338	0.310897	7.39293	2.04621	0.049016	0.567939	-4.85858	13821	erythrocyte protein band 4.1-like 1	2	156246645	156368950	+
ENSMUSG00000055065	Ddx17	2610007K22Rik A430025E01Rik AI047725 C80929 Gm926 p72	-0.388881	6.45424	-2.04495	0.0491476	0.568237	-4.81136	67040	DEAD (Asp-Glu-Ala-Asp) box polypeptide 17	15	79358137	79377171	-
ENSMUSG00000032409	Atr		0.484452	4.44031	2.04449	0.0491956	0.568237	-4.36173	245000	ataxia telangiectasia and Rad3 related	9	95758016	95852063	+
ENSMUSG00000041986	Elmod1		0.611569	4.00125	2.04447	0.0491973	0.568237	-4.25656	270162	ELMO domain containing 1	9	53759267	53823108	-
ENSMUSG00000028926	Cdk14	Pftk1 mKIAA0834	0.371785	6.5519	2.044	0.0492468	0.568237	-4.80352	18647	cyclin-dependent kinase 14	5	4803391	5420312	-
ENSMUSG00000028072	Ntrk1	C80751 Tkr TrkA trk	-0.482368	4.1723	-2.04105	0.049556	0.570612	-4.38022	18211	neurotrophic tyrosine kinase, receptor, type 1	3	87582166	87599084	-
ENSMUSG00000029449	Rhof	AI845056 AV026554 Arhf Ifld1 Rif	0.984299	2.64188	2.04076	0.0495861	0.570612	-4.02629	23912	ras homolog gene family, member f	5	123553053	123582701	-
ENSMUSG00000024588	Fech	AI894116 Fcl fch	0.427054	6.09114	2.0402	0.049645	0.570612	-4.69329	14151	ferrochelatase	18	64616204	64648720	-
ENSMUSG00000029577	Ube3b		0.295765	6.65448	2.03935	0.0497349	0.570612	-4.79993	117146	ubiquitin protein ligase E3B	5	114830637	114871177	+
ENSMUSG00000031311	Nono	AA407051 AV149256 NRB54 P54NRB nonA	0.326489	6.00374	2.0384	0.0498352	0.570612	-4.7075	53610	non-POU-domain-containing, octamer binding protein	X	98624657	98643930	+
ENSMUSG00000037098	Rab11fip3		0.438751	5.4571	2.03835	0.0498396	0.570612	-4.63578	215445	RAB11 family interacting protein 3 (class II)	17	26125981	26206354	-
ENSMUSG00000049233	Apoo-ps	0610008C08Rik 1110019O03Rik	0.492011	4.52259	2.03798	0.049879	0.570612	-4.39433	68316	apolipoprotein O, pseudogene	13	108204221	108204817	-
ENSMUSG00000059708	Akap17b		-0.495812	4.80327	-2.03795	0.0498823	0.570612	-4.47406	338351	A kinase (PRKA) anchor protein 17B	X	34148309	34185390	-
ENSMUSG00000033585	Ndn	AI528698 Peg6	-0.43222	5.62197	-2.03763	0.0499164	0.570612	-4.68187	17984	necdin	7	69493163	69494814	+
ENSMUSG00000022321	Cdh10		0.858087	3.07166	2.03537	0.0501561	0.571755	-4.11931	320873	cadherin 10	15	18748702	18943991	+
ENSMUSG00000034488	Edil3	Del-1 Del1	0.316938	8.27808	2.03501	0.050194	0.571755	-4.97092	13612	EGF-like repeats and discoidin I-like domains 3	13	88961077	89462828	+
ENSMUSG00000053253	Ndfip2	0710001O20Rik 2810436B12Rik 9130207N19Rik N4wbp5a mKIAA1165	0.332055	6.74999	2.03461	0.0502361	0.571755	-4.77897	76273	Nedd4 family interacting protein 2	14	105657928	105708515	+
ENSMUSG00000035722	Abca7	ABCX Abc51	0.364061	5.54389	2.03426	0.0502738	0.571755	-4.62426	27403	ATP-binding cassette, sub-family A (ABC1), member 7	10	79459239	79478317	+
ENSMUSG00000046079	Lrrc8d		0.383299	6.47471	2.03425	0.0502744	0.571755	-4.77157	231549	leucine rich repeat containing 8D	5	106128988	106261455	+
ENSMUSG00000026915	Strbp	6430510M02Rik AI852513 C230082I21Rik C86322 Spnr	0.343751	7.46942	2.03288	0.050421	0.572834	-4.9093	20744	spermatid perinuclear RNA binding protein	2	37338748	37559379	-
ENSMUSG00000058126	Tpm3-rs7		-0.785226	2.82881	-2.03186	0.0505299	0.573483	-4.13584		tropomyosin 3, related sequence 7	14	113713830	113715935	+
ENSMUSG00000021577	Sdha	1500032O14Rik 2310034D06Rik 4921513A11 C81073 FP SDH2 SDHF	-0.295995	6.72522	-2.03132	0.0505874	0.573548	-4.878	66945	succinate dehydrogenase complex, subunit A, flavoprotein (Fp)	13	74459702	74487728	-
ENSMUSG00000033306	Lpp		0.323041	6.58689	2.02862	0.0508775	0.576247	-4.79156	210126	LIM domain containing preferred translocation partner in lipoma	16	24393436	24992662	+
ENSMUSG00000093674	Rpl41	1810055P16Rik 2210411K19Rik	-0.566728	4.25007	-2.02716	0.0510341	0.577431	-4.3125	67945	ribosomal protein L41	10	127985170	127986361	-
ENSMUSG00000021033	Gstz1	MAAI	0.607315	3.39101	2.02526	0.0512399	0.578264	-4.19424	14874	glutathione transferase zeta 1 (maleylacetoacetate isomerase)	12	88488668	88505673	+
ENSMUSG00000036986	Pml	1200009E24Rik AI661194 Trim19	0.691912	3.43354	2.02511	0.0512556	0.578264	-4.19942	18854	promyelocytic leukemia	9	58064986	58097593	-
ENSMUSG00000016346	Kcnq2	HNSPC KQT2 Nmf134	0.250296	7.08133	2.02503	0.0512643	0.578264	-4.89323	16536	potassium voltage-gated channel, subfamily Q, member 2	2	180810284	180869996	-
ENSMUSG00000028455	Stoml2	0610038F01Rik MSLP2 SLP-2	-0.872952	2.13448	-2.0236	0.051419	0.578684	-4.01332	66592	stomatin (Epb7.2)-like 2	4	43040562	43044582	-
ENSMUSG00000025978	Rftn2	2700010E02Rik 3222401M22Rik	0.824366	3.29983	2.02315	0.0514683	0.578684	-4.13241	74013	raftlin family member 2	1	55227003	55283626	-
ENSMUSG00000002308	Cd320	425O18-1 8D6 D17Ertd716e NG29 VLDL	0.848893	2.86931	2.02275	0.0515119	0.578684	-4.11907	54219	CD320 antigen	17	33980036	33986719	+
ENSMUSG00000028688	Toe1	4930584N22Rik 4933424D16Rik AI413517	1.05382	1.51297	2.02246	0.0515435	0.578684	-3.91238	68276	target of EGR1, member 1 (nuclear)	4	116466915	116480245	-
ENSMUSG00000028991	Mtor	2610315D21Rik AI327068 FRAP FRAP2 Frap1 RAFT1 RAPT1 flat	0.320719	6.5982	2.02203	0.0515906	0.578684	-4.8288	56717	mechanistic target of rapamycin (serine/threonine kinase)	4	147822720	147931792	+
ENSMUSG00000027009	Itga4	CD49D	0.515987	4.75387	2.0218	0.051615	0.578684	-4.47354	16401	integrin alpha 4	2	79095583	79173280	+
ENSMUSG00000030435	U2af2	65kDa	-1.09327	2.2954	-2.02059	0.0517469	0.579575	-3.98465	22185	U2 small nuclear ribonucleoprotein auxiliary factor (U2AF) 2	7	5013745	5031534	+
ENSMUSG00000036499	Eea1		0.287249	7.43674	2.01905	0.0519155	0.580404	-4.91888	216238	early endosome antigen 1	10	95403297	95508152	+
ENSMUSG00000031537	Ikbkb	AI132552 IKK-2 IKK-beta IKK2 IKK[b] IKKbeta	-0.682772	2.96289	-2.01896	0.0519257	0.580404	-4.18909	16150	inhibitor of kappaB kinase beta	8	23769684	23817061	-
ENSMUSG00000039275	Foxk2	1110054H05Rik 5730434B08Rik 6230415M23Rik ILF Ilf1	-0.385884	5.18639	-2.01752	0.0520829	0.581575	-4.59686	68837	forkhead box K2	11	121116808	121171210	+
ENSMUSG00000015709	Arnt2	Hif-2b bHLHe1 mKIAA0307	0.50115	5.8698	2.01656	0.0521891	0.582065	-4.71228	11864	aryl hydrocarbon receptor nuclear translocator 2	7	91394791	91558469	-
ENSMUSG00000033998	Kcnk1	AI788889 TWIK-1	0.547381	5.29307	2.01617	0.0522319	0.582065	-4.60881	16525	potassium channel, subfamily K, member 1	8	128519002	128554583	+
ENSMUSG00000042726	Trafd1		-0.759388	2.4844	-2.01529	0.0523285	0.582555	-4.14341	231712	TRAF type zinc finger domain containing 1	5	121821734	121835641	-
ENSMUSG00000020009	Ifngr1	CD119 IFN-gammaR Ifgr Ifngr Nktar	-0.603442	3.64945	-2.01331	0.0525471	0.583544	-4.31874	15979	interferon gamma receptor 1	10	19311755	19330035	+
ENSMUSG00000003731	Kpna6	IPOA7 Kpna5 NPI-2	0.319251	6.60397	2.01331	0.0525473	0.583544	-4.84954	16650	karyopherin (importin) alpha 6	4	129321224	129350011	-
ENSMUSG00000048458	6530418L21Rik		-0.692092	3.67616	-2.01261	0.0526248	0.583544	-4.32014	109050	RIKEN cDNA 6530418L21 gene	3	105507517	105523760	+
ENSMUSG00000013367	Iglon5		0.733391	3.86002	2.01255	0.0526314	0.583544	-4.30242	210094	IgLON family member 5	7	50728277	50745445	-
ENSMUSG00000020882	Cacnb1	Cchb1 Cchlb1	-0.644224	3.13412	-2.01144	0.0527547	0.583544	-4.21506	12295	calcium channel, voltage-dependent, beta 1 subunit	11	97862822	97884348	-
ENSMUSG00000015882	Lcorl		0.451169	5.10488	2.01002	0.0529123	0.583544	-4.59082	209707	ligand dependent nuclear receptor corepressor-like	5	46088420	46248854	-
ENSMUSG00000036636	Clcn7	AA409691 AW538136 ClC-7 D17Wsu51e	-0.778142	2.56437	-2.00904	0.0530219	0.583544	-4.11953	26373	chloride channel 7	17	25270336	25299049	+
ENSMUSG00000087687	2900053A13Rik		-0.804508	2.82312	-2.0086	0.0530706	0.583544	-4.19117		RIKEN cDNA 2900053A13 gene	8	3621575	3624227	+
ENSMUSG00000039496	Cdnf		-0.727638	3.40198	-2.00838	0.0530951	0.583544	-4.22528	227526	cerebral dopamine neurotrophic factor	2	3430302	3443648	+
ENSMUSG00000001025	S100a6	2A9 5B10 CALCYCLIN Cacy PRA	-0.398443	5.19719	-2.0065	0.0533052	0.583544	-4.66954	20200	S100 calcium binding protein A6 (calcyclin)	3	90416816	90418336	+
ENSMUSG00000024383	Map3k2	9630061B06Rik AI585793 Mekk2 Mekk2b	0.454987	4.90666	2.0065	0.0533057	0.583544	-4.57689	26405	mitogen-activated protein kinase kinase kinase 2	18	32322743	32396405	+
ENSMUSG00000039201	Tbc1d25		-0.653608	3.35743	-2.00537	0.0534316	0.583544	-4.28529	209815	TBC1 domain family, member 25	X	7731598	7753307	-
ENSMUSG00000019897	Ccdc59	2300004H16Rik D10Ertd718e	-1.39205	1.92169	-2.0052	0.0534516	0.583544	-4.04731	52713	coiled-coil domain containing 59	10	105278123	105284889	+
ENSMUSG00000020732	Rab37	B230331O03Rik B230354I04Rik	-0.641272	3.62894	-2.0049	0.0534851	0.583544	-4.32152	58222	RAB37, member of RAS oncogene family	11	114952745	115023550	+
ENSMUSG00000038605	Samd10		-0.608187	3.00746	-2.00481	0.0534949	0.583544	-4.22038	229011	sterile alpha motif domain containing 10	2	181329923	181333917	-
ENSMUSG00000031093	Dock11	5033414A21Rik 8030476J24 Zizimin2 sph238	0.308043	7.55076	2.00474	0.0535032	0.583544	-4.96386	75974	dedicator of cytokinesis 11	X	33428827	33616557	+
ENSMUSG00000038648	Creb3l2		-0.46017	5.53062	-2.00395	0.0535921	0.583544	-4.69059	208647	cAMP responsive element binding protein 3-like 2	6	37277255	37392146	-
ENSMUSG00000085286	1700121F15Rik		0.79351	2.36928	2.00355	0.053637	0.583544	-3.98924		RIKEN cDNA 1700121F15 gene	4	148708748	148710006	+
ENSMUSG00000052397	Ezr	AW146364 R75297 Vil2 p81	-0.575696	4.19245	-2.00296	0.0537034	0.583544	-4.44199	22350	ezrin	17	6942390	6987133	-
ENSMUSG00000056222	Spock1	Spock Ticn1 testican	0.294504	8.20753	2.00258	0.0537457	0.583544	-5.05301	20745	sparc/osteonectin, cwcv and kazal-like domains proteoglycan 1	13	57524451	58008948	-
ENSMUSG00000029227	Fip1l1	1300019H17Rik Rje	0.311957	6.14728	2.00189	0.053824	0.583544	-4.75568	66899	FIP1 like 1 (S. cerevisiae)	5	74931474	74994815	+
ENSMUSG00000031425	Plp1	DM20 Plp jimpy jp msd rsh	0.350148	7.6091	2.00126	0.0538951	0.583544	-4.98219	18823	proteolipid protein (myelin) 1	X	133357210	133374272	+
ENSMUSG00000053819	Camk2d		0.264381	7.71505	2.00109	0.053914	0.583544	-5.00237	108058	calcium/calmodulin-dependent protein kinase II, delta	3	126299220	126547972	+
ENSMUSG00000064061	Dzip3		0.412811	5.37493	2.00101	0.053923	0.583544	-4.66506	224170	DAZ interacting protein 3, zinc finger	16	48924345	48994278	-
ENSMUSG00000087304	Gm15415		0.884718	2.64114	2.00049	0.0539818	0.583544	-4.1074		predicted gene 15415	7	104055336	104095544	-
ENSMUSG00000027288	Zfp106	Cd-1 D2Dcr28 H3a Sh3bp3 sirm	0.306873	7.32762	2.00049	0.0539823	0.583544	-4.96569	20402	zinc finger protein 106	2	120332556	120389579	-
ENSMUSG00000058093	AA987161		0.676589	3.36855	2.0004	0.0539925	0.583544	-4.23339	100416706	expressed sequence AA987161	13	67690380	67710644	-
ENSMUSG00000020841	Cpd	AA960140 AW322530 D830034L15Rik	0.321089	7.08252	2.0003	0.0540042	0.583544	-4.91894	12874	carboxypeptidase D	11	76591926	76660520	-
ENSMUSG00000028772	Zcchc17		-0.781605	2.12307	-2.00009	0.0540279	0.583544	-4.05162	619605	zinc finger, CCHC domain containing 17	4	129992627	130037190	-
ENSMUSG00000020467	Efemp1		0.456277	4.62076	1.99965	0.0540777	0.583544	-4.55539	216616	epidermal growth factor-containing fibulin-like extracellular matrix protein 1	11	28753204	28826743	+
ENSMUSG00000059810	Rgs3	4930506N09Rik C2PA-RGS3 C2pa PDZ-RGS3 RGS3S	-0.516823	4.20968	-1.99959	0.0540844	0.583544	-4.47211	50780	regulator of G-protein signaling 3	4	62220881	62364052	+
ENSMUSG00000089940	Gm4117		1.31851	1.80113	1.99844	0.0542154	0.583544	-3.97182		predicted gene 4117	13	89879065	90026771	+
ENSMUSG00000026565	Pou2f1	2810482H01Rik NF-A1 Oct-1 Oct1 Otf-1 Otf1	0.436804	4.6948	1.99825	0.0542362	0.583544	-4.55999	18986	POU domain, class 2, transcription factor 1	1	167795285	167932809	-
ENSMUSG00000033216	Eefsec	Selb sec	1.05149	1.54935	1.9977	0.0542996	0.583544	-3.95795	65967	eukaryotic elongation factor, selenocysteine-tRNA-specific	6	88207328	88396533	-
ENSMUSG00000036061	Smug1	1200013B09Rik A930006H09Rik C85220	-0.71929	2.95623	-1.99686	0.0543949	0.583544	-4.20488	71726	single-strand selective monofunctional uracil DNA glycosylase	15	102983738	102988383	-
ENSMUSG00000027698	Nceh1		0.347798	6.05104	1.99678	0.0544041	0.583544	-4.78099	320024	arylacetamide deacetylase-like 1	3	27081887	27183530	+
ENSMUSG00000016496	Cd274	A530045L16Rik B7h1 Pdcd1l1 Pdcd1lg1 Pdl1	0.903146	4.18299	1.99612	0.0544798	0.583544	-4.31646	60533	CD274 antigen	19	29441945	29462585	+
ENSMUSG00000051065	1600021P15Rik		-0.69464	2.94893	-1.99558	0.054541	0.583544	-4.19357	239796	RIKEN cDNA 1600021P15 gene	16	28826262	28929784	-
ENSMUSG00000023994	Nfya	AA407810 Cbf-b SEZ-10 SEZ10	-0.569859	3.97352	-1.9949	0.0546192	0.583544	-4.45194	18044	nuclear transcription factor-Y alpha	17	48526210	48549231	-
ENSMUSG00000022742	Cpox	CPX Cpo HCP	0.439022	5.474	1.99488	0.0546205	0.583544	-4.62536	12892	coproporphyrinogen oxidase	16	58670321	58680504	+
ENSMUSG00000020577	Tspan13	1100001I23Rik NET-6 Tm4sf13	0.322356	6.70015	1.99458	0.0546556	0.583544	-4.8301	66109	tetraspanin 13	12	36741144	36769087	-
ENSMUSG00000023010	Tmbim6		-0.293939	5.86871	-1.99445	0.0546704	0.583544	-4.8096	110213	transmembrane BAX inhibitor motif containing 6	15	99223313	99240480	+
ENSMUSG00000074746	Pdzd8		0.261225	8.56832	1.99222	0.0549259	0.583544	-5.06366	107368	PDZ domain containing 8	19	59370574	59420270	-
ENSMUSG00000006095	Tbcb	2410007D12Rik AU041393 CG22 CKAPI Ckap1	-0.563662	3.56584	-1.99216	0.0549336	0.583544	-4.35517	66411	tubulin folding cofactor B	7	31009150	31017291	-
ENSMUSG00000024953	Prdx5	AOEB166 AOPP Pmp20 Prdx6 PrxV	-0.596124	3.724	-1.99212	0.0549377	0.583544	-4.36866	54683	peroxiredoxin 5	19	6981187	6984596	-
ENSMUSG00000005371	Fbxo11		0.281095	6.61326	1.99205	0.0549463	0.583544	-4.8839	225055	F-box protein 11	17	88390199	88464631	-
ENSMUSG00000006299	Aamp		-0.75841	2.41122	-1.99118	0.0550462	0.583544	-4.09117	227290	angio-associated migratory protein	1	74326421	74331254	-
ENSMUSG00000024758	Rtn3	RTN3-A1	0.235954	10.2918	1.9907	0.0551011	0.583544	-5.23895	20168	reticulon 3	19	7500391	7557779	-
ENSMUSG00000072946	Ptgr2	1810016I24Rik 9130222H03Rik 9630002F03Rik AI838763 B830026H24Rik PGR-2 PRG-2 Zadh1	0.752978	3.98068	1.99061	0.055112	0.583544	-4.3741	77219	prostaglandin reductase 2	12	85626182	85656782	+
ENSMUSG00000024843	Chka	CK CK/EK-alpha Chetk-alpha Chk ChoK EK EtnK-alpha	-0.506957	4.22776	-1.99047	0.0551276	0.583544	-4.49191	12660	choline kinase alpha	19	3851773	3894369	+
ENSMUSG00000035725	Prkx	PKX1 Pkare	0.348113	6.30891	1.99035	0.055142	0.583544	-4.84211	19108	protein kinase, X-linked	X	75006750	75041617	-
ENSMUSG00000028106	Rprd2	2810036A19Rik 4930535B03Rik 6720469I21Rik AL022841 AL022940 AU021304 BB077382 mKIAA0460	0.342621	6.09342	1.99022	0.0551567	0.583544	-4.79128	75137	regulation of nuclear pre-mRNA domain containing 2	3	95563796	95622876	-
ENSMUSG00000025318	Jph3	JP-3 Jp3	0.407697	4.99907	1.98804	0.0554091	0.585339	-4.60432	57340	junctophilin 3	8	124253523	124318176	+
ENSMUSG00000038976	Ppp1r9b		0.425525	4.44156	1.98784	0.055432	0.585339	-4.52361	217124	protein phosphatase 1, regulatory subunit 9B	11	94852349	94868213	+
ENSMUSG00000055799	Tcf7l1	Tcf-3 Tcf3 bHLHb21	0.987133	2.42765	1.98738	0.0554853	0.585343	-4.11854	21415	transcription factor 7 like 1 (T cell specific, HMG box)	6	72576372	72739248	-
ENSMUSG00000040896	Kcnd3	AW045978 Kncd3 Kv4.3	0.343682	7.73027	1.98682	0.0555507	0.585476	-5.01998	56543	potassium voltage-gated channel, Shal-related family, member 3	3	105255248	105476920	+
ENSMUSG00000079641	Rpl39		-0.690787	1.83824	-1.98567	0.0556837	0.585727	-4.08847	100503205	ribosomal protein L39	X	34622515	34625397	-
ENSMUSG00000053684	BC048403		0.676102	4.0177	1.98508	0.0557523	0.585727	-4.37374	270802	cDNA sequence BC048403	10	121176993	121189934	+
ENSMUSG00000028555	Ttc39a		-0.86919	3.56086	-1.98504	0.0557568	0.585727	-4.33602	230603	tetratricopeptide repeat domain 39A	4	109079228	109117350	+
ENSMUSG00000025907	Rb1cc1	2900055E04Rik 5930404L04Rik Cc1 FIP200 LaXp180	0.287165	7.63888	1.98479	0.055786	0.585727	-4.98622	12421	RB1-inducible coiled-coil 1	1	6196278	6266729	+
ENSMUSG00000069227	Gprin1	GRIN1 Z16	-1.13332	1.20974	-1.98384	0.0558968	0.586334	-3.97128	26913	G protein-regulated inducer of neurite outgrowth 1	13	54838032	54851235	-
ENSMUSG00000073755	5730409E04Rik		-0.368692	5.53508	-1.98187	0.0561273	0.588091	-4.76228	230757	RIKEN cDNA 5730409E04Rik gene	4	126287062	126291615	+
ENSMUSG00000027671	Actl6a	2810432C06Rik AI851094 ARP4 Actl6 Baf53a C79802	0.964834	2.3193	1.98151	0.0561705	0.588091	-4.08885	56456	actin-like 6A	3	32607468	32625890	+
ENSMUSG00000092060	Bend4		-0.327841	5.8898	-1.98057	0.0562807	0.588293	-4.81532	666938	BEN domain containing 4	5	67783386	67819038	-
ENSMUSG00000028641	Lepre1	2410024C15Rik Gros1 P3H1	-1.1453	1.82713	-1.98044	0.056296	0.588293	-4.06289	56401	leprecan 1	4	118905520	118921580	+
ENSMUSG00000040850	Psme4		0.343165	7.03765	1.97909	0.0564538	0.589109	-4.94512	103554	proteasome (prosome, macropain) activator subunit 4	11	30671726	30780361	+
ENSMUSG00000043004	Gng2	1110003P13Rik 82	0.272294	8.86601	1.97882	0.0564856	0.589109	-5.12448	14702	guanine nucleotide binding protein (G protein), gamma 2	14	20691781	20796849	-
ENSMUSG00000040263	Klhdc4		-1.3467	1.10216	-1.97708	0.0566915	0.589109	-3.98896	234825	kelch domain containing 4	8	124320213	124353469	-
ENSMUSG00000091228	Gm20390	NM23-H2 NM23B nm23-M2	-0.607946	2.77699	-1.97693	0.056709	0.589109	-4.20798	18103	predicted gene 20390	11	93811133	93829607	-
ENSMUSG00000031601	Cnot7	AU022737 CAF-1 Caf1 Pop2	-0.352331	5.25097	-1.97625	0.0567896	0.589109	-4.74477	18983	CCR4-NOT transcription complex, subunit 7	8	41577894	41601201	-
ENSMUSG00000020150	Gamt	AA571402 Spintz1	-0.709048	1.85622	-1.97598	0.0568219	0.589109	-4.0823	14431	guanidinoacetate methyltransferase	10	79720896	79723757	-
ENSMUSG00000001285	Myg1	0610023A07Rik 2810433J21Rik 5830429P19Rik AI325965 Gamm1	0.976503	1.50363	1.97552	0.0568757	0.589109	-4.02821	60315	melanocyte proliferating gene 1	15	102162140	102168570	+
ENSMUSG00000065954	Tacc1		0.297853	7.30511	1.97487	0.0569534	0.589109	-4.96167	320165	transforming, acidic coiled-coil containing protein 1	8	26265024	26311921	-
ENSMUSG00000026925	Inpp5e	1200002L24Rik 72kDa mKIAA0123	0.422468	5.25188	1.9744	0.0570088	0.589109	-4.68092	64436	inositol polyphosphate-5-phosphatase E	2	26251769	26264723	-
ENSMUSG00000028780	Sema3c	1110036B02Rik SemE Semae	0.571995	4.58472	1.97435	0.0570152	0.589109	-4.52189	20348	sema domain, immunoglobulin domain (Ig), short basic domain, secreted, (semaphorin) 3C	5	17080099	17236086	+
ENSMUSG00000092083	Kcnb2	9630047L19Rik BB130875 Kv2.2	0.377792	7.7549	1.97334	0.0571357	0.589109	-5.03833	98741	potassium voltage gated channel, Shab-related subfamily, member 2	1	15277340	15704376	+
ENSMUSG00000085607	Gm16854		-0.722151	3.19801	-1.97271	0.0572097	0.589109	-4.19947		predicted gene, 16854	6	18794220	18797360	+
ENSMUSG00000040044	Orc3	Orc3l	0.39813	5.77334	1.97268	0.0572135	0.589109	-4.76702	50793	origin recognition complex, subunit 3	4	34518045	34562193	-
ENSMUSG00000028737	Aldh4a1		-1.04848	1.69314	-1.97239	0.0572488	0.589109	-4.08278	212647	aldehyde dehydrogenase 4 family, member A1	4	139178781	139205605	+
ENSMUSG00000067279	Ppp1r3c	PTG Ppp1r5	1.56237	0.866652	1.97188	0.0573092	0.589109	-4.00063	53412	protein phosphatase 1, regulatory (inhibitor) subunit 3C	19	36806227	36811143	-
ENSMUSG00000032182	Yipf2	1300010K09Rik	-0.437896	3.90022	-1.97149	0.0573562	0.589109	-4.46822	74766	Yip1 domain family, member 2	9	21393153	21397223	-
ENSMUSG00000032028	Fam55b	4432416J03Rik AI323362 Fam55b	0.912456	3.43335	1.97148	0.0573569	0.589109	-4.26211	78252	family with sequence similarity 55, member B	9	48126089	48161537	-
ENSMUSG00000029101	Rgs12	1200016K18Rik 4632412M04Rik AI481290 E130309H11	0.789273	2.51012	1.97119	0.0573913	0.589109	-4.13863	71729	regulator of G-protein signaling 12	5	35292094	35382293	+
ENSMUSG00000054509	Parp4		0.498906	5.33423	1.97053	0.0574701	0.589109	-4.67348	328417	poly (ADP-ribose) polymerase family, member 4	14	57194456	57278631	+
ENSMUSG00000023169	Slc38a1		0.501443	5.28982	1.96986	0.0575509	0.589109	-4.71001	105727	solute carrier family 38, member 1	15	96401849	96473344	-
ENSMUSG00000028466	Creb3	AU044960 AW538053 C80076 LZIP LZIP-1 LZIP-2 Luman	-0.610178	2.34908	-1.96982	0.057556	0.589109	-4.17008	12913	cAMP responsive element binding protein 3	4	43575204	43579932	+
ENSMUSG00000042506	Usp22		0.270401	7.63478	1.96961	0.0575803	0.589109	-5.04321	216825	ubiquitin specific peptidase 22	11	60965287	60988557	-
ENSMUSG00000029500	Pgam5	2610528A17Rik	0.498239	5.07396	1.96923	0.0576265	0.589109	-4.63082	72542	phosphoglycerate mutase family member 5	5	110688149	110698932	-
ENSMUSG00000036206	Sh3bp4	AI594717 AW227605 BOG25	0.782875	3.39331	1.96903	0.0576504	0.589109	-4.29013	98402	SH3-domain binding protein 4	1	90966990	91051643	+
ENSMUSG00000028098	Rnf115	2610028E05Rik AU042696 Zfp364	0.596224	3.76541	1.96852	0.0577108	0.589182	-4.38125	67845	ring finger protein 115	3	96531534	96595078	+
ENSMUSG00000027551	Zfp64		1.06152	1.80483	1.96748	0.0578359	0.589903	-4.03703	100502777	zinc finger protein 64	2	168718831	168781087	-
ENSMUSG00000040865	Ino80d		-0.296773	6.70525	-1.96705	0.057888	0.589903	-4.93663	227195	INO80 complex subunit D	1	63004992	63161241	-
ENSMUSG00000027201	Myef2	9430071B01 mKIAA1341	-0.484126	4.72937	-1.96646	0.0579596	0.590091	-4.55258	17876	myelin basic protein expression factor 2, repressor	2	124910364	124949397	-
ENSMUSG00000042323	Pbrm1	2610016F04Rik AI507524 BAF180 Pb1	0.307583	7.24502	1.9655	0.0580744	0.590717	-5.00063	66923	polybromo 1	14	31832324	31934778	+
ENSMUSG00000024642	Tle4	5730411M05Rik AA792082 Bce-1 Bce1 ESTM13 ESTM14 Grg4 X83332 X83333	0.38418	6.26764	1.96386	0.0582732	0.591493	-4.85263	21888	transducin-like enhancer of split 4, homolog of Drosophila E(spl)	19	14522562	14672473	-
ENSMUSG00000073838	Tufm		-0.902628	1.4386	-1.96302	0.0583749	0.591493	-4.00237	233870	Tu translation elongation factor, mitochondrial	7	133630869	133634244	+
ENSMUSG00000035278	Plekhj1	9530063M10Rik	-1.16394	1.03578	-1.96276	0.0584069	0.591493	-3.99878	78670	pleckstrin homology domain containing, family J member 1	10	80258845	80261371	-
ENSMUSG00000032232	Cgnl1	4933421H10Rik 9930020M10Rik AI503810 Jacop	0.341	5.94462	1.96249	0.0584393	0.591493	-4.83723	68178	cingulin-like 1	9	71474316	71619409	-
ENSMUSG00000031660	Brd7	BP75 CELTIX1 Ptpn13ip	0.519957	3.76053	1.9617	0.0585351	0.591493	-4.35622	26992	bromodomain containing 7	8	90854938	90886093	-
ENSMUSG00000031608	Galnt7		0.817261	2.50643	1.96164	0.0585425	0.591493	-4.14413	108150	UDP-N-acetyl-alpha-D-galactosamine: polypeptide N-acetylgalactosaminyltransferase 7	8	60002625	60131829	-
ENSMUSG00000053007	Creb5		0.710683	3.00773	1.96133	0.0585798	0.591493	-4.23998	231991	cAMP responsive element binding protein 5	6	53523378	53646001	+
ENSMUSG00000022799	Arhgap31	5830477L08Rik AU041750 Cdgap D330026I07Rik	0.346401	6.10495	1.96117	0.0585998	0.591493	-4.84761	12549	Rho GTPase activating protein 31	16	38598453	38713387	-
ENSMUSG00000031226	2610029G23Rik		1.07303	2.25717	1.96035	0.0587001	0.591493	-4.11919	67683	RIKEN cDNA 2610029G23 gene	X	102275095	102312429	+
ENSMUSG00000062040	Zfp27	Zfp-27 mkr-4 mszf76	0.897617	2.81427	1.95994	0.05875	0.591493	-4.21669	22689	zinc finger protein 27	7	30678352	30691591	-
ENSMUSG00000038324	Trpc4ap	4833429F06Rik D2Ertd113e Trrp4ap mFLJ00177 truss	0.46821	4.48882	1.9599	0.0587545	0.591493	-4.56774	56407	transient receptor potential cation channel, subfamily C, member 4 associated protein	2	155460007	155518120	-
ENSMUSG00000001211	Agpat3	AW061257 AW493985 D10Jhu12e lpaat3	0.321841	6.29706	1.9596	0.0587915	0.591493	-4.91119	28169	1-acylglycerol-3-phosphate O-acyltransferase 3	10	77731923	77815234	-
ENSMUSG00000020628	Ttc15		0.330285	5.74845	1.95833	0.058946	0.591649	-4.78039	217449	tetratricopeptide repeat domain 15	12	29375494	29435331	-
ENSMUSG00000038679	Trps1	AI115454 AI447310 D15Ertd586e	0.605542	4.18727	1.95766	0.0590283	0.591649	-4.44673	83925	trichorhinophalangeal syndrome I (human)	15	50486307	50721587	-
ENSMUSG00000028809	Srrm1	AA407769 POP101 Srm160	0.385144	5.51261	1.95743	0.0590564	0.591649	-4.77104	51796	serine/arginine repetitive matrix 1	4	134876399	134909236	-
ENSMUSG00000027273	Snap25	Bdr SNAP-25 sp	0.264111	12.309	1.95738	0.0590623	0.591649	-5.4193	20614	synaptosomal-associated protein 25	2	136539189	136608164	+
ENSMUSG00000064329	Scn1a	B230332M13 Nav1.1	0.367633	7.46091	1.95723	0.0590808	0.591649	-5.02855	20265	sodium channel, voltage-gated, type I, alpha	2	66108838	66278897	-
ENSMUSG00000075227	Znhit2-ps	C11orf5 Fon ORF6 Znhit2-ps	-0.838754	1.86075	-1.95685	0.0591275	0.591649	-4.059	29805	zinc finger, HIT domain containing 2, pseudogene	19	6061192	6062472	+
ENSMUSG00000055932	Fto	AW743446 mKIAA1752	0.450231	5.24401	1.95637	0.0591864	0.591704	-4.73079	26383	fat mass and obesity associated	8	93837431	94192338	+
ENSMUSG00000087412	Gm15501		-0.967057	1.41627	-1.95568	0.0592705	0.591835	-3.97921		predicted pseudogene 15501	7	100327493	100328179	-
ENSMUSG00000070327	Rnf213		0.491375	5.27512	1.95539	0.0593064	0.591835	-4.72102	672511	ring finger protein 213	11	119254414	119348732	+
ENSMUSG00000068798	Rap1a		-0.368156	4.72262	-1.95356	0.0595321	0.593553	-4.60162	109905	RAS-related protein-1a	3	105530185	105604248	-
ENSMUSG00000070871	Ccnyl1		0.911957	2.51725	1.95298	0.0596039	0.59359	-4.14721	227210	cyclin Y-like 1	1	64737029	64772218	+
ENSMUSG00000020561	Twistnb	2410173G11 2810024J17Rik D16Wsu83e	-0.933928	3.22964	-1.95225	0.059694	0.59359	-4.20954	28071	TWIST neighbor	12	34114489	34124245	+
ENSMUSG00000023868	Pde10a		0.407613	5.76591	1.95203	0.0597209	0.59359	-4.80631	23984	phosphodiesterase 10A	17	8718237	9179513	+
ENSMUSG00000054708	Ankrd24	4631433D01Rik 5730519E19Rik D10Bur2e	-1.1212	0.80771	-1.95138	0.0598009	0.59359	-4.0131	70615	ankyrin repeat domain 24	10	81091285	81110355	+
ENSMUSG00000040054	Baz2a		0.342308	5.30299	1.95048	0.0599126	0.59359	-4.76735	116848	bromodomain adjacent to zinc finger domain, 2A	10	127496046	127566359	+
ENSMUSG00000027900	Dram2	2010305N14Rik 2610318G18Rik AI647667 Tmem77	0.336176	6.10508	1.9503	0.0599357	0.59359	-4.85126	67171	DNA-damage regulated autophagy modulator 2	3	106350611	106377763	+
ENSMUSG00000025195	Dnmbp	2410003L07Rik 2410003M15Rik TUBA	-0.856106	2.51052	-1.95027	0.0599388	0.59359	-4.17659	71972	dynamin binding protein	19	43922457	43986882	-
ENSMUSG00000047146	Tet1	2510010B09Rik AA517754 BB001228 Cxxc6 D10Ertd17e LCX mKIAA1676	0.432619	5.17586	1.95007	0.0599645	0.59359	-4.70587	52463	tet methylcytosine dioxygenase 1	10	62267318	62361866	-
ENSMUSG00000039191	Rbpj	AI843960 CBF1 Igkjrb Igkrsbp RBP-J RBPjk Rbpsuh	0.580411	3.40197	1.94905	0.0600907	0.594179	-4.33874	19664	recombination signal binding protein for immunoglobulin kappa J region	5	53947018	54048684	+
ENSMUSG00000021108	Prkch	Pkch	-1.14806	1.7404	-1.94829	0.0601855	0.594179	-4.1163	18755	protein kinase C, eta	12	74685783	74879172	+
ENSMUSG00000045624	Esf1	2610101J03Rik ABTAP AW545818 C79684	-0.394057	5.32248	-1.94725	0.0603152	0.594179	-4.71664	66580	ESF1, nucleolar pre-rRNA processing protein, homolog (S. cerevisiae)	2	139945619	139996300	-
ENSMUSG00000024012	Mtch1	2310034O17Rik AI255158 AU018396 C77849 PSAP	-0.376435	5.1325	-1.94641	0.0604203	0.594179	-4.72643	56462	mitochondrial carrier homolog 1 (C. elegans)	17	29469017	29484849	-
ENSMUSG00000028218	Fam92a	6720467C03Rik Fam92a1	-0.549361	4.06311	-1.94496	0.0606013	0.594179	-4.46997	68099	family with sequence similarity 92, member A	4	12080556	12099162	-
ENSMUSG00000035067	Xkr6		-0.826883	2.13544	-1.94484	0.0606166	0.594179	-4.13066	219149	X Kell blood group precursor related family member 6 homolog	14	64225340	64439646	+
ENSMUSG00000018199	Trove2	1810007I17Rik A530054J02Rik AI646302 SS-A/Ro Ssa Ssa2	0.339074	6.22887	1.94398	0.0607245	0.594179	-4.87005	20822	TROVE domain family, member 2	1	145597920	145624198	-
ENSMUSG00000051146	Camk2n2	2900075A18Rik	-0.80246	2.26161	-1.94395	0.0607279	0.594179	-4.19551	73047	calcium/calmodulin-dependent protein kinase II inhibitor 2	16	20619288	20621360	-
ENSMUSG00000062627	Mysm1		0.450402	4.85703	1.94329	0.0608109	0.594179	-4.62409	320713	myb-like, SWIRM and MPN domains 1	4	94608731	94645791	-
ENSMUSG00000042305	Tmem183a	1300007B12Rik 1700020N19Rik Tmem183	-0.441835	4.68098	-1.94327	0.0608133	0.594179	-4.64656	57439	transmembrane protein 183A	1	136242674	136258576	-
ENSMUSG00000035772	Mrps2		0.66643	3.45634	1.94323	0.0608183	0.594179	-4.36834	118451	mitochondrial ribosomal protein S2	2	28323586	28326698	+
ENSMUSG00000032410	Xrn1	Dhm2 exo mXrn1	0.518947	4.13968	1.94312	0.0608325	0.594179	-4.48841	24127	5'-3' exoribonuclease 1	9	95855179	95953446	+
ENSMUSG00000002733	Plekha3	FAPP1	-0.555236	3.44355	-1.94258	0.0608995	0.594179	-4.40221	83435	pleckstrin homology domain-containing, family A (phosphoinositide binding specific) member 3	2	76513338	76534885	+
ENSMUSG00000003992	Ssbp2	1500004K09Rik 2310079I02Rik 9330163K02Rik A830008M03Rik AU067692 AW558684 Hspc116 SSDP2	0.382439	5.03355	1.94204	0.0609673	0.594179	-4.72199	66970	single-stranded DNA binding protein 2	13	91599888	91843034	+
ENSMUSG00000039239	Tgfb2	BB105277 Tgf-beta2 Tgfb-2	0.833312	3.15748	1.94024	0.0611949	0.594179	-4.30258	21808	transforming growth factor, beta 2	1	188447065	188529871	-
ENSMUSG00000028514	Usp24		0.389043	5.58815	1.9399	0.0612379	0.594179	-4.81349	329908	ubiquitin specific peptidase 24	4	105988818	106113927	+
ENSMUSG00000074661	Pde4d		0.477296	4.60204	1.93792	0.0614888	0.594179	-4.65156		phosphodiesterase 4D, cAMP specific	13	110744317	110746171	+
ENSMUSG00000021510	A530054K11Rik		0.73221	3.76865	1.93711	0.0615918	0.594179	-4.41105	212281	RIKEN cDNA A530054K11 gene	13	67717938	67738690	-
ENSMUSG00000033031	C330027C09Rik		1.11474	1.42731	1.9367	0.0616436	0.594179	-4.08609	224171	RIKEN cDNA C330027C09 gene	16	48994298	49019822	+
ENSMUSG00000074505	Fat3		0.293652	7.92139	1.93636	0.0616871	0.594179	-5.11715	270120	FAT tumor suppressor homolog 3 (Drosophila)	9	15714649	16182681	-
ENSMUSG00000078698	Mrgpra3		0.454149	4.56502	1.93625	0.0617004	0.594179	-4.59625	233222	MAS-related GPR, member A3	7	54844320	54856742	-
ENSMUSG00000060419	Rps16-ps2		-0.550174	3.0981	-1.936	0.061733	0.594179	-4.31161		ribosomal protein S16, pseudogene 2	5	129633952	129634446	-
ENSMUSG00000021458	2010111I01Rik	2300006M17Rik AP-O Aopep	0.490744	3.82358	1.9358	0.0617581	0.594179	-4.48238	72061	RIKEN cDNA 2010111I01 gene	13	63066253	63427404	+
ENSMUSG00000087419	Gm16721		-0.686674	1.69591	-1.93566	0.0617759	0.594179	-4.1301		predicted gene, 16721	1	184414398	184414958	+
ENSMUSG00000014426	Map3k4	D17Rp17 D17Rp17e MAPKKK4 MEKK 4 MTK1 Mek4b Mekk4 RP17 Rp17a Tas mKIAA0213	0.475522	4.00101	1.93527	0.0618263	0.594179	-4.48612	26407	mitogen-activated protein kinase kinase kinase 4	17	12420489	12511614	-
ENSMUSG00000040452	Cdh12		0.773568	3.85157	1.93503	0.061856	0.594179	-4.33576	215654	cadherin 12	15	21041207	21519288	+
ENSMUSG00000044071	Fam19a2		0.515203	3.92111	1.93498	0.0618628	0.594179	-4.46604	268354	family with sequence similarity 19, member A2	10	122701132	123178032	+
ENSMUSG00000006304	Arpc2	2210023N03Rik 34kDa p34-Arc	0.263139	7.70859	1.93394	0.0619958	0.594179	-5.08349	76709	actin related protein 2/3 complex, subunit 2	1	74283071	74314783	+
ENSMUSG00000081010	Gm13880		-0.57121	2.75268	-1.93311	0.0621013	0.594179	-4.26371		predicted gene 13880	2	103659157	103659633	-
ENSMUSG00000030208	Emp1	I-8-09 TMP	-0.699539	3.35476	-1.93216	0.0622226	0.594179	-4.41533	13730	epithelial membrane protein 1	6	135312949	135333191	+
ENSMUSG00000033487	Fndc3a		0.409197	5.60355	1.93194	0.0622519	0.594179	-4.84118	319448	fibronectin type III domain containing 3A	14	72937753	73109810	-
ENSMUSG00000032199	Polr2m	AA407243 AA408799 AI303746 AW553238 D9Wsu138e Grinl1a mKIAA4185	-0.320768	6.45706	-1.93191	0.0622557	0.594179	-4.9742	28015	polymerase (RNA) II (DNA directed) polypeptide M	9	71326244	71333742	-
ENSMUSG00000031068	Glrx3	PICOT Txnl2	-0.722112	2.75064	-1.9316	0.0622948	0.594179	-4.2015	30926	glutaredoxin 3	7	144629331	144660277	+
ENSMUSG00000022477	Aco2	Aco-2 Aco3 D10Wsu183e	0.308559	6.65358	1.93147	0.0623118	0.594179	-5.0161	11429	aconitase 2, mitochondrial	15	81702739	81745563	+
ENSMUSG00000050931	Sgms2	4933405A16Rik 5133401H06Rik AI854299	0.345433	5.50836	1.93089	0.0623862	0.594179	-4.8227	74442	sphingomyelin synthase 2	3	131021903	131047858	-
ENSMUSG00000015126	0610007P22Rik	1110014B11Rik AL022759	-0.93844	2.13928	-1.93013	0.0624839	0.594179	-4.16492	68327	RIKEN cDNA 0610007P22 gene	17	25377115	25379743	+
ENSMUSG00000030616	Sytl2	AI266830 Slp2 Slp2-a Slp2-b Slp2-c Slp2-d mKIAA1597	0.486678	4.80889	1.93	0.0625011	0.594179	-4.67463	83671	synaptotagmin-like 2	7	97497209	97558948	+
ENSMUSG00000011306	Sugp1	5730496N02Rik Sf4	-0.748551	2.43781	-1.92952	0.0625629	0.594179	-4.25218	70616	SURP and G patch domain containing 1	8	72566712	72595852	+
ENSMUSG00000021647	Cartpt	Cart	-0.657189	2.70829	-1.92924	0.0625989	0.594179	-4.37149	27220	CART prepropeptide	13	100668439	100670638	-
ENSMUSG00000025920	Stau2		0.257295	6.90562	1.92893	0.0626386	0.594179	-5.02661	29819	staufen (RNA binding protein) homolog 2 (Drosophila)	1	16218755	16510193	-
ENSMUSG00000047423	AI837181		-0.614449	2.95296	-1.92858	0.0626829	0.594179	-4.33955	107242	expressed sequence AI837181	19	5425144	5427313	+
ENSMUSG00000032096	Arcn1		0.302939	6.26291	1.92851	0.0626928	0.594179	-4.94137	213827	archain 1	9	44549647	44575928	-
ENSMUSG00000006920	Ezh1	AW557915 mKIAA0388	0.514995	4.71303	1.92832	0.0627165	0.594179	-4.67645	14055	enhancer of zeste homolog 1 (Drosophila)	11	101052429	101087777	-
ENSMUSG00000054469	Lclat1		0.279006	7.09975	1.92749	0.0628238	0.594179	-5.06364	225010	lysocardiolipin acyltransferase 1	17	73457325	73592708	+
ENSMUSG00000078566	Bnip3	Nip3	-0.465911	3.92785	-1.92687	0.062904	0.594179	-4.52539	12176	BCL2/adenovirus E1B interacting protein 3	7	146082519	146101202	-
ENSMUSG00000033453	Adamts15		-1.04621	2.17924	-1.9268	0.0629139	0.594179	-4.2205	235130	a disintegrin-like and metallopeptidase (reprolysin type) with thrombospondin type 1 motif, 15	9	30706740	30730037	-
ENSMUSG00000020263	Appl2		0.731355	2.9946	1.92669	0.0629274	0.594179	-4.31089	216190	adaptor protein, phosphotyrosine interaction, PH domain and leucine zipper containing 2	10	83062778	83111483	-
ENSMUSG00000022983	Scaf4		-0.4503	5.68065	-1.92642	0.0629624	0.594179	-4.84692	224432	SR-related CTD-associated factor 4	16	90229202	90284670	-
ENSMUSG00000026828	Galnt5		0.432787	5.49407	1.92607	0.0630075	0.594179	-4.79671	241391	UDP-N-acetyl-alpha-D-galactosamine:polypeptide N-acetylgalactosaminyltransferase 5	2	57850295	57898271	+
ENSMUSG00000083396	Gm15542		-0.272912	7.45169	-1.92593	0.0630263	0.594179	-4.97807		predicted gene 15542	7	148076786	148077979	+
ENSMUSG00000085645	0610040B09Rik		-1.17439	0.870413	-1.92534	0.0631025	0.594179	-4.02778		RIKEN cDNA 0610040B09 gene	11	96152338	96168224	-
ENSMUSG00000034993	Vat1	VAT-1	-0.350833	5.44214	-1.92496	0.0631522	0.594179	-4.87563	26949	vesicle amine transport protein 1 homolog (T californica)	11	101320059	101327544	-
ENSMUSG00000029056	Pank4		-0.827389	2.2285	-1.9245	0.0632117	0.594179	-4.21241	269614	pantothenate kinase 4	4	154338232	154355047	+
ENSMUSG00000019470	Xab2	0610041O14Rik AV025587	-0.56627	3.80931	-1.92406	0.0632693	0.594179	-4.50531	67439	XPA binding protein 2	8	3608421	3621316	-
ENSMUSG00000049751	Rpl36al	L44L Rpl44	-0.40588	4.41951	-1.924	0.0632774	0.594179	-4.48137	19982	ribosomal protein L36A-like	12	70283718	70285070	-
ENSMUSG00000037652	Phc3		0.31155	7.13381	1.92397	0.0632803	0.594179	-5.07413	241915	polyhomeotic-like 3 (Drosophila)	3	30798217	30868337	-
ENSMUSG00000034336	Ina		-0.433517	5.66289	-1.92255	0.063465	0.594179	-4.88124	226180	internexin neuronal intermediate filament protein, alpha	19	47089188	47099817	+
ENSMUSG00000093337	Mir5109		-0.445311	5.08586	-1.92248	0.0634752	0.594179	-4.74044		microRNA 5109	5	17282567	17282653	-
ENSMUSG00000036932	Aifm1	AIF AIFsh2 Hq Pdcd8 mAIF	-0.572056	3.18621	-1.92236	0.0634899	0.594179	-4.37316	26926	apoptosis-inducing factor, mitochondrion-associated 1	X	45828121	45866740	-
ENSMUSG00000053930	Shisa6		0.716383	3.32425	1.92196	0.0635422	0.594179	-4.34634	380702	shisa homolog 6 (Xenopus laevis)	11	66025227	66339466	-
ENSMUSG00000041638	Gcn1l1		-0.496317	4.17891	-1.92124	0.063636	0.594179	-4.56234	100861947	GCN1 general control of amino-acid synthesis 1-like 1 (yeast)	5	116015263	116072665	+
ENSMUSG00000049327	Setd8	2410195B05Rik AA617402 AW536475 PR-SET7	-0.28924	6.54948	-1.92122	0.0636389	0.594179	-5.01613	67956	SET domain containing (lysine methyltransferase) 8	5	124889939	124912317	+
ENSMUSG00000021327	Zkscan3	2810435N07Rik AA408594 AI132359 Skz1 Zf47 Zfp-47 Zfp306 Zfp307 mszf35	-1.11864	1.98221	-1.92073	0.0637032	0.594179	-4.17389	72739	zinc finger with KRAB and SCAN domains 3	13	21478874	21494624	-
ENSMUSG00000041134	Cyyr1		0.620916	3.65528	1.92054	0.0637286	0.594179	-4.34187	224405	cysteine and tyrosine-rich protein 1	16	85421778	85553642	-
ENSMUSG00000021840	Mapk1ip1l		0.322701	7.26746	1.92016	0.0637785	0.594179	-5.05476	218975	mitogen-activated protein kinase 1 interacting protein 1-like	14	47917966	47948460	+
ENSMUSG00000000538	Tom1l2		0.271147	7.22883	1.92014	0.063781	0.594179	-5.12521	216810	target of myb1-like 2 (chicken)	11	60040216	60166407	-
ENSMUSG00000022270	Fam134b	1810015C04Rik AU015349	0.28943	7.23484	1.92005	0.0637926	0.594179	-5.06039	66270	family with sequence similarity 134, member B	15	25773019	25903442	+
ENSMUSG00000049804	Armcx4		-0.527004	4.84468	-1.91892	0.0639409	0.594179	-4.7319	100503043	armadillo repeat containing, X-linked 4	X	131221058	131231296	+
ENSMUSG00000022391	Rangap1	C79654 Fug1 mKIAA1835	-0.297218	5.72192	-1.91868	0.0639714	0.594179	-4.93351	19387	RAN GTPase activating protein 1	15	81534678	81560349	-
ENSMUSG00000034160	Ogt		-0.293267	6.05232	-1.91822	0.0640319	0.594179	-4.96055	108155	O-linked N-acetylglucosamine (GlcNAc) transferase (UDP-N-acetylglucosamine:polypeptide-N-acetylglucosaminyl transferase)	X	98835399	98879690	+
ENSMUSG00000038954	Supt3h		0.910972	2.18763	1.91779	0.0640887	0.594179	-4.15461	109115	suppressor of Ty 3 homolog (S. cerevisiae)	17	44914101	45256239	+
ENSMUSG00000065037	7SK		-0.535116	3.40022	-1.91696	0.0641976	0.594179	-4.45614		7SK RNA	9	78023110	78023440	-
ENSMUSG00000030516	Tjp1	ZO1	0.351414	6.7609	1.91662	0.0642435	0.594179	-5.02836	21872	tight junction protein 1	7	72441051	72516125	-
ENSMUSG00000002679	Med6	1500012F11Rik AU019660 AV213303	0.873815	2.34672	1.91652	0.0642558	0.594179	-4.21694	69792	mediator of RNA polymerase II transcription, subunit 6 homolog (yeast)	12	82674544	82695995	-
ENSMUSG00000004285	Atp6v1f	1110004G16Rik	-0.807188	1.97604	-1.91621	0.064297	0.594179	-4.19985	66144	ATPase, H+ transporting, lysosomal V1 subunit F	6	29417718	29420512	+
ENSMUSG00000067189	Gm7335		0.428716	4.53815	1.91578	0.0643535	0.594179	-4.47103		predicted gene 7335	17	37850492	37850869	-
ENSMUSG00000021696	Elovl7	9130013K24Rik AI840082	0.274808	8.45653	1.91575	0.0643576	0.594179	-5.2197	74559	ELOVL family member 7, elongation of long chain fatty acids (yeast)	13	109004598	109077299	+
ENSMUSG00000028668	Tceb3	110kDa AA408125 Tceb3a	-0.42569	4.69782	-1.91575	0.0643577	0.594179	-4.71995	27224	transcription elongation factor B (SIII), polypeptide 3	4	135559283	135577678	-
ENSMUSG00000067028	Cntnap5b		0.896064	2.25781	1.91535	0.0644103	0.594179	-4.1651	241175	contactin associated protein-like 5B	1	101669342	102382519	+
ENSMUSG00000052957	Gas1	AW554192 Gas-1	0.793865	2.68333	1.91498	0.0644595	0.594179	-4.31104	14451	growth arrest specific 1	13	60275766	60278726	-
ENSMUSG00000022614	Lmf2		0.781562	2.37148	1.91485	0.0644767	0.594179	-4.2464	105847	lipase maturation factor 2	15	89181435	89186090	-
ENSMUSG00000024589	Nedd4l	1300012C07Rik Nedd4-2 Nedd4b	0.315097	9.24697	1.91447	0.0645261	0.594179	-5.26965	83814	neural precursor cell expressed, developmentally down-regulated gene 4-like	18	65047410	65377480	+
ENSMUSG00000060429	Sntb1		0.496499	4.66181	1.91422	0.0645593	0.594179	-4.57878	20649	syntrophin, basic 1	15	55470398	55738504	-
ENSMUSG00000030557	Mef2a	A430079H05Rik	0.294605	7.65674	1.91408	0.0645786	0.594179	-5.14096	17258	myocyte enhancer factor 2A	7	74376049	74517744	-
ENSMUSG00000058440	Nrf1	C87038 D6Ertd415e	-0.98599	1.9348	-1.9132	0.0646955	0.594179	-4.18589	18181	nuclear respiratory factor 1	6	29997988	30103458	+
ENSMUSG00000063049	Ing2	2810011M06Rik Ing1l Ing2b P33ING2	1.28254	1.53816	1.91303	0.0647178	0.594179	-4.07713	69260	inhibitor of growth family, member 2	8	48752532	48760910	-
ENSMUSG00000054863	Fam19a5		-0.592097	3.35973	-1.91267	0.0647655	0.594179	-4.4064	106014	family with sequence similarity 19, member A5	15	87374904	87589766	+
ENSMUSG00000034295	Fhod3		0.837791	2.77531	1.9124	0.0648011	0.594179	-4.2491	225288	formin homology 2 domain containing 3	18	24867946	25292001	+
ENSMUSG00000022500	Litaf	3222402J11Rik C85531 N4WBP3 TBX1	-0.689516	4.28879	-1.91112	0.0649706	0.594179	-4.50964	56722	LPS-induced TN factor	16	10959368	11066250	-
ENSMUSG00000044043	Pcdhb14	2210006M07Rik Pcdhb17 PcdhbN	0.88493	2.38439	1.9111	0.0649734	0.594179	-4.2157	93885	protocadherin beta 14	18	37607311	37610748	+
ENSMUSG00000022389	Tef	2310028D20Rik	0.480868	3.90465	1.9111	0.0649745	0.594179	-4.52365	21685	thyrotroph embryonic factor	15	81632851	81657291	+
ENSMUSG00000021094	Dhrs7	2310016E22Rik 5730564L20Rik AW061210 Retdsr4 Retsdr4	0.710889	2.54665	1.91066	0.0650325	0.594179	-4.23313	66375	dehydrogenase/reductase (SDR family) member 7	12	73751343	73765815	-
ENSMUSG00000027254	Mtap1a	6330416M19Rik AI853608 Map1a Mtap-1 Mtap1 moth1	0.262987	11.0411	1.91044	0.0650618	0.594179	-5.43274	17754	microtubule-associated protein 1 A	2	121115336	121136568	+
ENSMUSG00000008730	Hipk1	1110062K04Rik Myak	0.267905	7.33095	1.91034	0.0650749	0.594179	-5.12106	15257	homeodomain interacting protein kinase 1	3	103543738	103595486	-
ENSMUSG00000036251	Trpm8		0.394451	4.80329	1.91	0.0651199	0.594179	-4.73577	171382	transient receptor potential cation channel, subfamily M, member 8	1	90174236	90285868	+
ENSMUSG00000071337	Tia1	2310050N03Rik AI256674 TIA-1 mTIA-1	-0.850957	2.53274	-1.90807	0.0653781	0.594578	-4.28901	21841	cytotoxic granule-associated RNA binding protein 1	6	86354213	86383397	+
ENSMUSG00000064368	mt-Nd6		-0.315419	8.36436	-1.90794	0.0653951	0.594578	-5.24937	17722	mitochondrially encoded NADH dehydrogenase 6	MT	13552	14070	-
ENSMUSG00000031647	Mfap3l	4933428A15Rik 5430405D20Rik AI461995 AW125052 NYD-sp9 mKIAA0626	0.285713	7.84769	1.90782	0.0654121	0.594578	-5.12992	71306	microfibrillar-associated protein 3-like	8	63111624	63155526	+
ENSMUSG00000064338	mt-Tv		-0.381325	12.2383	-1.90755	0.0654473	0.594578	-5.41591		mitochondrially encoded tRNA valine	MT	1025	1093	+
ENSMUSG00000027679	Dnajc19		-0.569605	3.7649	-1.90639	0.0656031	0.594578	-4.49455	100503724	DnaJ (Hsp40) homolog, subfamily C, member 19	3	33954942	33980243	-
ENSMUSG00000029617	Ccz1		0.71619	3.21765	1.90631	0.0656138	0.594578	-4.33669	231874	CCZ1 vacuolar protein trafficking and biogenesis associated homolog (S. cerevisiae)	5	144748785	144775722	-
ENSMUSG00000016024	Lbp	Bpifd2 Ly88	0.719983	3.72128	1.90617	0.0656333	0.594578	-4.53296	16803	lipopolysaccharide binding protein	2	158132229	158158588	+
ENSMUSG00000005267	Zfp287		-0.683968	3.16329	-1.90577	0.0656862	0.594578	-4.38713	170740	zinc finger protein 287	11	62513858	62545407	-
ENSMUSG00000029613	Eif2ak1	HCR Hri	0.375865	5.79052	1.90573	0.0656924	0.594578	-4.8972	15467	eukaryotic translation initiation factor 2 alpha kinase 1	5	144578657	144665125	+
ENSMUSG00000021969	Zdhhc20	5033406L14Rik AI448102 B230110O18Rik HK11	0.468915	4.3717	1.90483	0.0658121	0.594578	-4.59384	75965	zinc finger, DHHC domain containing 20	14	58451539	58509099	-
ENSMUSG00000033610	Pank1	4632412I06Rik 5430426F23Rik Pank Pank1a Pank1b panK1beta	-0.691279	3.51777	-1.9047	0.0658301	0.594578	-4.38494	75735	pantothenate kinase 1	19	34885384	34953945	-
ENSMUSG00000037373	Ctbp1	BARS CtBP1-L CtBP1-S CtBP3/BARS D4S115h D5H4S115 D5H4S115E	-0.497793	4.206	-1.90447	0.0658608	0.594578	-4.62688	13016	C-terminal binding protein 1	5	33590372	33617618	-
ENSMUSG00000001119	Col6a1	AI747156 Col6a-1	1.00759	3.68777	1.90395	0.0659317	0.594578	-4.46456	12833	collagen, type VI, alpha 1	10	76171537	76188913	-
ENSMUSG00000026142	Rhbdd1	4930418P06Rik RRP4 mRHBDD1	0.739509	4.0404	1.90369	0.0659665	0.594578	-4.55521	76867	rhomboid domain containing 1	1	82313027	82441941	+
ENSMUSG00000035572	Dcaf10		-0.57048	4.24926	-1.90367	0.0659688	0.594578	-4.61067	242418	DDB1 and CUL4 associated factor 10	4	45354973	45392631	+
ENSMUSG00000040548	Tex2	4930568E07Rik AI553404 Def-5 Taz4	0.246841	8.09128	1.90307	0.0660499	0.594825	-5.19683	21763	testis expressed gene 2	11	106363461	106474737	-
ENSMUSG00000078193	Gm2000	2410039E09Rik	-0.747162	2.34235	-1.90224	0.066162	0.595205	-4.17501	66489	predicted gene 2000	1	158296169	158296613	+
ENSMUSG00000048495	1110034B05Rik	1110034B05Rik	-0.758272	2.74679	-1.90196	0.0661995	0.595205	-4.30582	68736	RIKEN cDNA 1110034B05 gene	1	57445081	57463945	-
ENSMUSG00000005886	Ncoa2	9530095N19 D1Ertd433e GRIP-1 Grip1 KAT13C SRC-2 TIF-2 TIF2 bHLHe75	0.327049	7.68001	1.90153	0.0662576	0.595243	-5.15274	17978	nuclear receptor coactivator 2	1	13129186	13364164	-
ENSMUSG00000048349	Pou4f1	Brn-3 Brn-3.0 Brn3 Brn3.0 Brn3a E130119J07Rik	0.326371	8.1591	1.89962	0.0665172	0.597092	-5.14996	18996	POU domain, class 4, transcription factor 1	14	104861537	104867208	-
ENSMUSG00000001260	Gabrg1	GabaA GabaA/BZ	0.667809	3.59915	1.89903	0.0665976	0.597107	-4.42814	14405	gamma-aminobutyric acid (GABA) A receptor, subunit gamma 1	5	71142286	71233856	-
ENSMUSG00000016427	Ndufa1	1810049F12Rik MWFE	-0.818464	2.10483	-1.89881	0.0666267	0.597107	-4.25985	54405	NADH dehydrogenase (ubiquinone) 1 alpha subcomplex, 1	X	34727583	34731158	-
ENSMUSG00000018740	Slc25a35	1810012H11Rik	-0.663264	2.84047	-1.89762	0.0667895	0.597426	-4.36429	71998	solute carrier family 25, member 35	11	68781633	68787867	+
ENSMUSG00000007892	Rplp1		-0.710984	1.93443	-1.89719	0.0668476	0.597426	-4.1691	279067	ribosomal protein, large, P1	9	61761091	61762345	-
ENSMUSG00000055652	Klhl25		-1.11361	1.1191	-1.89628	0.0669724	0.597426	-4.11546	207952	kelch-like 25 (Drosophila)	7	82993224	83019016	+
ENSMUSG00000034354	Mtmr3	1700092A20Rik AI255150 AW557713 FYVE-DSP1 ZFYVE10 mKIAA0371	0.582993	4.83287	1.89623	0.0669787	0.597426	-4.72272	74302	myotubularin related protein 3	11	4380871	4494866	-
ENSMUSG00000035069	Oma1	2010001O09Rik MPRP-1 ZMPOMA1	0.975731	1.37567	1.89618	0.0669849	0.597426	-4.12452	67013	OMA1 homolog, zinc metallopeptidase (S. cerevisiae)	4	102986417	103044473	+
ENSMUSG00000072235	Tuba1a	Tuba-1 Tuba1	-0.217187	9.21541	-1.896	0.0670097	0.597426	-5.33885	22142	tubulin, alpha 1A	15	98780272	98783982	-
ENSMUSG00000055024	Ep300		0.284984	6.5016	1.89578	0.0670399	0.597426	-5.03766	328572	E1A binding protein p300	15	81415781	81482507	+
ENSMUSG00000036208	BC027231		-0.596784	3.42715	-1.8946	0.0672021	0.598281	-4.45232	212547	cDNA sequence BC027231	16	44724414	44737397	+
ENSMUSG00000087494	Gm16728		0.494076	5.04545	1.89373	0.0673203	0.598281	-4.75416		predicted gene, 16728	5	110688182	110698866	+
ENSMUSG00000020952	Scfd1	3110021P21Rik RA410 STXBP1L2	0.576294	3.27096	1.89366	0.0673309	0.598281	-4.40662	76983	Sec1 family domain containing 1	12	52478567	52551083	+
ENSMUSG00000033628	Pik3c3		0.467676	4.8929	1.89351	0.0673518	0.598281	-4.75414	225326	phosphoinositide-3-kinase, class 3	18	30432401	30507780	+
ENSMUSG00000050945	Zfp438		-0.947143	2.04699	-1.89228	0.0675208	0.598685	-4.20121	240186	zinc finger protein 438	18	5210029	5334437	-
ENSMUSG00000021411	1300014I06Rik	Pxdc1	-0.983712	1.26803	-1.89181	0.0675845	0.598685	-4.11825	66895	RIKEN cDNA 1300014I06 gene	13	34719709	34744550	-
ENSMUSG00000069184	Zfp72		0.957405	2.04524	1.89169	0.0676019	0.598685	-4.19206	238722	zinc finger protein 72	13	74508874	74514014	-
ENSMUSG00000044341	Gm5601		0.680839	2.94465	1.89124	0.0676635	0.598685	-4.28471		predicted pseudogene 5601	7	126883440	126885740	+
ENSMUSG00000022354	Ndufb9	1190008J14Rik	-0.384024	5.03165	-1.89121	0.0676675	0.598685	-4.83511	66218	NADH dehydrogenase (ubiquinone) 1 beta subcomplex, 9	15	58765365	58771044	+
ENSMUSG00000069744	Psmb3	AL033320 C10-II	-0.765093	1.82612	-1.8907	0.0677379	0.598829	-4.1766	26446	proteasome (prosome, macropain) subunit, beta type 3	11	97564713	97574814	+
ENSMUSG00000061603	Akap6		0.27462	9.01373	1.88956	0.0678951	0.599718	-5.31871	238161	A kinase (PRKA) anchor protein 6	12	53800370	54252002	+
ENSMUSG00000021699	Pde4d		0.547906	4.89254	1.88906	0.0679644	0.599718	-4.74139	100862401	phosphodiesterase 4D, cAMP specific	13	109240142	110743669	+
ENSMUSG00000026709	Dars2		0.726495	2.57638	1.8888	0.0680009	0.599718	-4.26377	226539	aspartyl-tRNA synthetase 2 (mitochondrial)	1	162970732	163000789	-
ENSMUSG00000026585	Kifap3	KAP3 SMAP	0.256899	7.95507	1.8884	0.0680559	0.599726	-5.21914	16579	kinesin-associated protein 3	1	165709714	165847240	+
ENSMUSG00000018398	Sept8	AW046166 Sepl mKIAA0202	-0.282177	5.79425	-1.88761	0.068165	0.599896	-4.97035	20362	septin 8	11	53332759	53363067	+
ENSMUSG00000025437	Usp33		0.284874	6.61976	1.88685	0.0682705	0.599896	-5.08813	170822	ubiquitin specific peptidase 33	3	152009442	152056576	+
ENSMUSG00000028944	Prkag2		0.490926	4.52049	1.88659	0.0683071	0.599896	-4.65887	108099	protein kinase, AMP-activated, gamma 2 non-catalytic subunit	5	24368562	24606460	-
ENSMUSG00000041740	Rnf10	AA675014 RIE2 mKIAA0262	0.456486	4.93665	1.88654	0.0683142	0.599896	-4.76436	50849	ring finger protein 10	5	115691421	115722907	-
ENSMUSG00000020553	Pctp	PC-TP StarD2	0.61203	3.24644	1.88535	0.0684789	0.599896	-4.40256	18559	phosphatidylcholine transfer protein	11	89843979	89864208	-
ENSMUSG00000023845	Lnpep		0.279901	7.57614	1.88525	0.068493	0.599896	-5.19458	240028	leucyl/cystinyl aminopeptidase	17	17664687	17761453	-
ENSMUSG00000044349	Snhg11		-0.496251	6.08107	-1.88515	0.0685063	0.599896	-4.98565	319317	small nucleolar RNA host gene 11	2	158201374	158211881	+
ENSMUSG00000071984	Fndc1	1110027O12Rik 1110051A18Rik mKIAA1866	-0.73135	3.4595	-1.88387	0.0686849	0.599896	-4.46403	68655	fibronectin type III domain containing 1	17	7931434	8020167	-
ENSMUSG00000028920	Fbxo42		0.452896	4.58649	1.88383	0.0686916	0.599896	-4.71736	213499	F-box protein 42	4	140703828	140759977	+
ENSMUSG00000025348	Itga7	[a]7 alpha7	0.674889	3.36932	1.88376	0.0687012	0.599896	-4.43696	16404	integrin alpha 7	10	128370869	128395333	+
ENSMUSG00000037428	Vgf		0.611116	3.10289	1.88366	0.0687143	0.599896	-4.44376	381677	VGF nerve growth factor inducible	5	137506165	137509221	+
ENSMUSG00000024725	Ostf1	C78236 SH3P2 Sh3d3	-0.347394	5.79116	-1.88359	0.0687251	0.599896	-4.9436	20409	osteoclast stimulating factor 1	19	18653818	18706279	-
ENSMUSG00000030880	Polr3e	RPC5 Sin	-0.935084	1.69036	-1.88316	0.0687848	0.599944	-4.2344	26939	polymerase (RNA) III (DNA directed) polypeptide E	7	128061258	128090946	+
ENSMUSG00000024622	Hmgxb3		-0.665608	3.0424	-1.88106	0.0690788	0.600659	-4.42095	106894	HMG box domain containing 3	18	61290933	61336704	-
ENSMUSG00000061079	Zfp143	AA959806 AU015869 D7Ertd805e KRAB14 SBF Staf Zfp79 Zfp80-rs1 Znf143 pHZ-1	1.03371	1.86534	1.88077	0.0691193	0.600659	-4.19666	20841	zinc finger protein 143	7	117205216	117238906	+
ENSMUSG00000034903	Cobll1		0.856113	3.50222	1.88074	0.0691236	0.600659	-4.43656	319876	Cobl-like 1	2	64926396	65077460	-
ENSMUSG00000029228	Lnx1	Lnx	0.45768	4.49936	1.88035	0.0691786	0.600659	-4.52513	16924	ligand of numb-protein X 1	5	74988471	75098936	-
ENSMUSG00000029231	Pdgfra	AI115593 CD140a Pdgfr-2	0.646728	3.86095	1.88024	0.0691937	0.600659	-4.55129	18595	platelet derived growth factor receptor, alpha polypeptide	5	75548316	75594229	+
ENSMUSG00000080907	4930455H04Rik		0.704623	2.36541	1.88009	0.0692153	0.600659	-4.15962		RIKEN cDNA 4930455H04 gene	3	116671185	116687324	+
ENSMUSG00000025980	Hspd1	60kDa Hsp60	-0.311096	6.08002	-1.87987	0.0692463	0.600659	-4.96584	15510	heat shock protein 1 (chaperonin)	1	55134679	55145087	-
ENSMUSG00000042507	C130039O16Rik		0.48247	4.29332	1.87892	0.0693799	0.601048	-4.66082	238317	RIKEN cDNA C130039O16 gene	12	85490126	85559831	-
ENSMUSG00000036860	Mrpl55	2810038N09Rik	-0.831713	1.1442	-1.87878	0.0693997	0.601048	-4.16165	67212	mitochondrial ribosomal protein L55	11	59015988	59019636	+
ENSMUSG00000030751	Psma1	C2 HC2 Pros-30 alpha-type	-0.510878	5.14108	-1.87699	0.0696524	0.601806	-4.75543	26440	proteasome (prosome, macropain) subunit, alpha type 1	7	121408120	121419632	-
ENSMUSG00000030031	Kbtbd8		-0.972258	2.28466	-1.87675	0.069685	0.601806	-4.27541	243574	kelch repeat and BTB (POZ) domain containing 8	6	95067234	95079712	+
ENSMUSG00000036766	Dner		0.322148	6.15804	1.87667	0.0696975	0.601806	-4.99633	227325	delta/notch-like EGF-related receptor	1	84366416	84692796	-
ENSMUSG00000073411	H2-D1	H-2D H2-D	-0.332144	5.87009	-1.87624	0.0697583	0.601806	-4.97694	14964	histocompatibility 2, D region locus 1	17	35399675	35404444	+
ENSMUSG00000031386	Hcfc1	AW060991 HCF HCF1	0.277277	7.06469	1.87623	0.0697588	0.601806	-5.16703	15161	host cell factor C1	X	71188131	71211696	-
ENSMUSG00000032959	Pebp1	HCNP Pbp Pbp1 Pbpr Rkip	-0.371305	5.08122	-1.87469	0.0699772	0.60322	-4.79759	23980	phosphatidylethanolamine binding protein 1	5	117732660	117737634	-
ENSMUSG00000000532	Acvr1b	6820432J04 ActR-IB ActRIB Acvrlk4 Alk4 SKR2	-0.480875	3.40915	-1.87389	0.0700904	0.603566	-4.53758	11479	activin A receptor, type 1B	15	101004556	101043032	+
ENSMUSG00000022800	Fyttd1	2010005M05Rik 3830411L18Rik 3830421F13Rik 4933423A17Rik AI098218 AW539567 C85190	0.435855	6.60185	1.87364	0.0701263	0.603566	-5.05494	69823	forty-two-three domain containing 1	16	32877586	32909049	+
ENSMUSG00000042401	Crtac1	2810454P21Rik AW047536 Crtac1B Lotus	-0.69826	2.70462	-1.87183	0.070384	0.603801	-4.39935	72832	cartilage acidic protein 1	19	42357527	42506273	-
ENSMUSG00000019794	Katna1		-0.920182	1.16508	-1.87175	0.0703954	0.603801	-4.1492	23924	katanin p60 (ATPase-containing) subunit A1	10	7445798	7482948	+
ENSMUSG00000070509	Rgma		0.81422	1.65522	1.87171	0.0704016	0.603801	-4.2072	244058	RGM domain family, member A	7	80520406	80564785	+
ENSMUSG00000029229	Chic2	1700081B18Rik 4930502K01Rik BTL	0.800231	2.87269	1.87169	0.070404	0.603801	-4.34276	74277	cysteine-rich hydrophobic domain 2	5	75397051	75440799	-
ENSMUSG00000051391	Ywhag	14-3-3gamma D7Bwg1348e	0.231372	10.5891	1.87153	0.0704261	0.603801	-5.48685	22628	tyrosine 3-monooxygenase/tryptophan 5-monooxygenase activation protein, gamma polypeptide	5	136384279	136410486	-
ENSMUSG00000045664	Cdc42ep2		-0.855017	2.21144	-1.8707	0.0705451	0.604353	-4.33227	104252	CDC42 effector protein (Rho GTPase binding) 2	19	5917561	5918995	-
ENSMUSG00000058361	Lhfpl3		0.65071	2.95901	1.87028	0.0706054	0.604402	-4.36837	269629	lipoma HMGIC fusion partner-like 3	5	22252011	22618785	+
ENSMUSG00000032012	Pvrl1	AI835281 AW549174 Cd111 HIgR HveC PRR PRR1 nectin-1	-0.518762	3.82682	-1.86984	0.0706681	0.604472	-4.62631	58235	poliovirus receptor-related 1	9	43552659	43615537	+
ENSMUSG00000000581	C1d	1110036E10Rik AI875855 SUN-CoR	-0.59369	3.92701	-1.8691	0.0707743	0.604538	-4.53714	57316	C1D nuclear receptor co-repressor	11	17157582	17169179	+
ENSMUSG00000076068	Mir678		-0.547261	3.52478	-1.86783	0.0709563	0.604538	-4.42932		microRNA 678	10	75670071	75670154	-
ENSMUSG00000091592	Gm17460		0.589669	2.73712	1.8674	0.0710181	0.604538	-4.35097		predicted gene, 17460	7	46843888	46847049	-
ENSMUSG00000074903	Gm2058		0.589669	2.73712	1.8674	0.0710181	0.604538	-4.35097		predicted gene 2058	7	46843888	46847049	+
ENSMUSG00000030104	Edem1		0.520764	5.42136	1.86702	0.0710723	0.604538	-4.84733	192193	ER degradation enhancer, mannosidase alpha-like 1	6	108778635	108809350	+
ENSMUSG00000027864	Ptgfrn	4833445A08Rik AU042434 CD9P-1 FPRP Trim45	-0.423978	5.34151	-1.8669	0.0710893	0.604538	-4.91563	19221	prostaglandin F2 receptor negative regulator	3	100844155	100914201	-
ENSMUSG00000029103	Lrpap1	AA617339 AI790446 AU042172 C77774 HBP44 RAP	0.287213	5.75769	1.86685	0.0710971	0.604538	-4.99978	16976	low density lipoprotein receptor-related protein associated protein 1	5	35434139	35448415	-
ENSMUSG00000026043	Col3a1	AW550625 Col3a-1 MMS10-W Ms10w mKIAA4231	0.472179	7.30798	1.86627	0.0711802	0.604538	-5.20277	12825	collagen, type III, alpha 1	1	45368383	45406551	+
ENSMUSG00000031732	Phlpp2		0.382552	5.21187	1.86623	0.0711856	0.604538	-4.79437	244650	PH domain and leucine rich repeat protein phosphatase 2	8	112392442	112468571	+
ENSMUSG00000000711	Rab5b	C030027M18Rik	0.327968	7.10626	1.86585	0.0712411	0.604538	-5.08004	19344	RAB5B, member RAS oncogene family	10	128114249	128133324	-
ENSMUSG00000042500	Eif2c4	5730550L01Rik AI481660 Ago4	-1.58218	1.25537	-1.86524	0.0713285	0.604538	-4.18451	76850	eukaryotic translation initiation factor 2C, 4	4	126166785	126210716	-
ENSMUSG00000033809	Alg3		-0.576759	2.91205	-1.86518	0.0713375	0.604538	-4.44667	208624	asparagine-linked glycosylation 3 homolog (yeast, alpha-1,3-mannosyltransferase)	16	20605524	20610841	-
ENSMUSG00000032356	Rasgrf1	AI844718 CDC25 CDC25Mm Grf1 Grfbeta P190-A Ras-GRF1 p190 p190RhoGEF	1.03076	3.31442	1.86412	0.07149	0.604538	-4.39787	19417	RAS protein-specific guanine nucleotide-releasing factor 1	9	89804613	89921814	+
ENSMUSG00000037493	Cib2	2810434I23Rik AI449053	-0.799342	1.77557	-1.86363	0.0715614	0.604538	-4.25828	56506	calcium and integrin binding family member 2	9	54392601	54408025	-
ENSMUSG00000024294	Mib1		0.308322	7.56817	1.86282	0.0716791	0.604538	-5.21263	225164	mindbomb homolog 1 (Drosophila)	18	10725546	10818702	+
ENSMUSG00000020900	Myh10	5730504C04Rik 9330167F11Rik Fltn Myhn-2 Myhn2 NMHC II-B NMHC-B NMHCII-B NMMHC II-b NMMHC-B NMMHC-IIB SMemb mKIAA3005	0.309173	6.56725	1.86277	0.0716863	0.604538	-5.06469	77579	myosin, heavy polypeptide 10, non-muscle	11	68505061	68630134	+
ENSMUSG00000075590	Nrbp2		0.252421	7.42874	1.86266	0.0717018	0.604538	-5.19461	223649	nuclear receptor binding protein 2	15	75916025	75920443	-
ENSMUSG00000026037	Orc2	AU041563 Orc2l	-0.591785	3.97911	-1.86263	0.0717056	0.604538	-4.60531	18393	origin recognition complex, subunit 2	1	58519615	58561953	-
ENSMUSG00000041548	Hspb8	AU018630 AW413033 Cryac D5Ucla4 E2IG1 H11 H11K HSP20-like HSP22	-0.283345	7.18492	-1.86258	0.0717129	0.604538	-5.17649	80888	heat shock protein 8	5	116858500	116872873	-
ENSMUSG00000039244	E130309D02Rik		-0.655799	3.04312	-1.85934	0.072184	0.607737	-4.47954	231868	RIKEN cDNA E130309D02 gene	5	144062874	144077039	-
ENSMUSG00000048279	Sacs	A230052M14 DNAJC29 E130115J16Rik mKIAA0730	0.296858	8.47756	1.85917	0.0722083	0.607737	-5.3217	50720	sacsin	14	61757294	61859532	+
ENSMUSG00000052915	Msl1	2810017F12Rik 4121402D02Rik 4930463F05Rik AA682082 Msl-1	-0.293881	6.41163	-1.85833	0.0723306	0.607737	-5.13568	74026	male-specific lethal 1 homolog (Drosophila)	11	98656830	98669173	+
ENSMUSG00000032333	Stoml1	1810015E19Rik AI847431 SLP1 STORP UNC24 WPB72	-0.630485	2.92484	-1.85819	0.0723513	0.607737	-4.40317	69106	stomatin-like 1	9	58100971	58110330	+
ENSMUSG00000079669	Gm17396		0.872584	2.58951	1.85782	0.0724059	0.607737	-4.36309		predicted gene, 17396	9	117161654	117163814	+
ENSMUSG00000026193	Fn1	E330027I09 Fn Fn-1	0.66326	6.59188	1.85771	0.0724215	0.607737	-5.16634	14268	fibronectin 1	1	71632094	71699774	-
ENSMUSG00000021277	Traf3	AI528849 CAP-1 CD40bp CRAF1 LAP1 T-BAM amn	-0.513974	3.83645	-1.85708	0.0725143	0.607898	-4.62764	22031	TNF receptor-associated factor 3	12	112404581	112505364	+
ENSMUSG00000037730	Mynn	2810011C24Rik AA415053 AI661031 AW049392 Mynr SBBIZ1	0.697145	3.71442	1.85683	0.0725505	0.607898	-4.57602	80732	myoneurin	3	30501009	30517414	+
ENSMUSG00000074892	B3galt5	1190002B21Rik AU045265 b3Galt-V	0.750178	2.41967	1.85551	0.0727433	0.608884	-4.30206	93961	UDP-Gal:betaGlcNAc beta 1,3-galactosyltransferase, polypeptide 5	16	96457408	96541466	+
ENSMUSG00000021185	9030617O03Rik		-0.856498	2.17028	-1.85514	0.072798	0.608884	-4.33415	217830	RIKEN cDNA 9030617O03 gene	12	102017267	102135191	+
ENSMUSG00000026872	Zeb2	9130203F04Rik D130016B08Rik SIP1 Zfhx1b Zfx1b Zfxh1b mKIAA0569	0.253095	8.70884	1.85449	0.0728941	0.608884	-5.33678	24136	zinc finger E-box binding homeobox 2	2	44839154	44972915	-
ENSMUSG00000031816	Mthfsd		-0.912905	1.5975	-1.85418	0.0729393	0.608884	-4.21501	234814	methenyltetrahydrofolate synthetase domain containing	8	123618912	123632292	-
ENSMUSG00000032047	Acat1		-0.282628	6.2896	-1.85362	0.0730215	0.608884	-5.089	110446	acetyl-Coenzyme A acetyltransferase 1	9	53388627	53418487	-
ENSMUSG00000066640	Fbxl18		0.620121	2.9893	1.85347	0.0730437	0.608884	-4.43477	231863	F-box and leucine-rich repeat protein 18	5	143628625	143657100	-
ENSMUSG00000043940	Wdfy3	2610509D04Rik ALFY AW319683 B930017C24 BWF1 Bchs D5Ertd66e Ggtb3 ZFYVE25 mKIAA0993	0.26888	8.0498	1.85312	0.0730952	0.608884	-5.29203	72145	WD repeat and FYVE domain containing 3	5	102261972	102498940	-
ENSMUSG00000085007	Gm11549		-0.981515	2.3738	-1.85303	0.0731078	0.608884	-4.36367		predicted gene 11549	3	36413979	36420735	-
ENSMUSG00000026374	Tsn	2610034C24Rik AU040286 C3PO TB-RBP	-0.369517	5.25473	-1.85068	0.0734551	0.611316	-4.89145	22099	translin	1	120195094	120207709	-
ENSMUSG00000092541	Gm20537		-0.531119	3.42458	-1.84988	0.0735731	0.611839	-4.54995		predicted gene 20537	9	88302270	88351454	-
ENSMUSG00000025558	Dock9		0.451568	6.07972	1.8492	0.0736735	0.611865	-5.03101	105445	dedicator of cytokinesis 9	14	121941261	122196956	-
ENSMUSG00000023033	Scn8a	AI853486 C630029C19Rik NaCh6 Nav1.6 dmu med mnd-2 mnd2 nmf2 nmf335 nmf58 nur14 seal	0.366733	8.17231	1.84904	0.0736981	0.611865	-5.29681	20273	sodium channel, voltage-gated, type VIII, alpha	15	100785829	100876360	+
ENSMUSG00000075701	H47		-0.605972	4.01015	-1.84833	0.0738032	0.611865	-4.56749		histocompatibility 47	7	73224535	73234298	+
ENSMUSG00000027479	Mapre1	5530600P05Rik AI462499 AI504412 AW260097 BIM1p D2Ertd459e Eb1	-0.209596	7.80871	-1.84805	0.0738442	0.611865	-5.27574	13589	microtubule-associated protein, RP/EB family, member 1	2	153567010	153599046	+
ENSMUSG00000037960	1110007C09Rik	AI851695 Bincard	-0.672044	2.9603	-1.84783	0.0738772	0.611865	-4.41545	68480	RIKEN cDNA 1110007C09 gene	13	49298320	49311395	-
ENSMUSG00000020392	Cdkn2aipnl	A430101B06Rik AA409260 D11Ertd497e MNCb-1520	0.528118	3.98847	1.84763	0.0739077	0.611865	-4.60831	52626	CDKN2A interacting protein N-terminal like	11	51781163	51790836	+
ENSMUSG00000020741	1300001I01Rik	Kiaa0664 mKIAA0664	0.339514	5.66625	1.84677	0.0740352	0.612204	-5.01908	74148	RIKEN cDNA 1300001I01 gene	11	74462997	74484349	+
ENSMUSG00000031917	Nip7	1110017C15Rik 6330509M23Rik AA408773 AA410017 PEachy	-1.05446	2.11856	-1.84661	0.0740592	0.612204	-4.27402	66164	nuclear import 7 homolog (S. cerevisiae)	8	109580777	109584826	+
ENSMUSG00000023064	Sncg	C79089 persyn	-0.341138	6.79946	-1.84545	0.0742317	0.613173	-5.21415	20618	synuclein, gamma	14	35183460	35187975	-
ENSMUSG00000005374	Tbl2	C76179 WS-bTRP	0.412011	4.86503	1.84499	0.0743011	0.613288	-4.83849	27368	transducin (beta)-like 2	5	135625527	135639743	+
ENSMUSG00000062991	Nrg1		0.31052	7.06268	1.84389	0.0744644	0.614129	-5.18727	211323	neuregulin 1	8	32928500	33119581	-
ENSMUSG00000038871	Bpgm	AI323730 AL022789 C86192	-0.593793	3.77977	-1.84356	0.0745138	0.614129	-4.64465	12183	2,3-bisphosphoglycerate mutase	6	34426207	34455613	+
ENSMUSG00000025793	Hgs	Hgr Hrs ZFYVE8	-0.469561	4.01115	-1.84171	0.0747914	0.615852	-4.68039	15239	HGF-regulated tyrosine kinase substrate	11	120328949	120345298	+
ENSMUSG00000024576	Csnk1a1	2610208K14Rik 4632404G05Rik 5430427P18Rik CK1a Csnk1a	0.279065	7.46464	1.84134	0.0748475	0.615852	-5.23703	93687	casein kinase 1, alpha 1	18	61714928	61749715	+
ENSMUSG00000032565	Nudt16	2310041H06Rik 2810047L04Rik 2900006H04Rik AI851783	-0.56601	4.17774	-1.84106	0.0748897	0.615852	-4.68914	75686	nudix (nucleoside diphosphate linked moiety X)-type motif 16	9	105031668	105034135	-
ENSMUSG00000040329	Il7	A630026I06Rik Il-7 hlb368	0.899129	2.69413	1.84061	0.0749572	0.61595	-4.33202	16196	interleukin 7	3	7572036	7613722	-
ENSMUSG00000018796	Acsl1	Acas Acas1 Acs FACS Facl2	-0.395212	4.96445	-1.83933	0.0751495	0.61673	-4.91638	14081	acyl-CoA synthetase long-chain family member 1	8	47556395	47621405	+
ENSMUSG00000031684	Slc10a7	2410193C02Rik P7	-0.668362	2.68775	-1.83924	0.0751634	0.61673	-4.46101	76775	solute carrier family 10 (sodium/bile acid cotransporter family), member 7	8	81033234	81257904	+
ENSMUSG00000043019	Edem3	2310050N11Rik	0.378842	5.78303	1.83863	0.0752551	0.617025	-5.01402	66967	ER degradation enhancer, mannosidase alpha-like 3	1	153602504	153669458	+
ENSMUSG00000039678	Tbc1d13	2600014A06Rik BC025586	0.386323	5.04481	1.83764	0.0754055	0.617401	-4.87397	70296	TBC1 domain family, member 13	2	29989266	30007533	+
ENSMUSG00000024335	Brd2	AW228947 D17H6S113E Frg-1 Fsrg-1 Fsrg1 Nat Ring3 Rnf3 mKIAA4005	0.282093	6.6721	1.83716	0.075478	0.617401	-5.17963	14312	bromodomain containing 2	17	34248965	34259262	-
ENSMUSG00000051116	Gm8121		-1.05207	2.13815	-1.83715	0.0754788	0.617401	-4.2621		predicted pseudogene 8121	5	57999616	58000391	+
ENSMUSG00000028494	Plin2	AA407157 ADPH Adfp Adrp	-0.643565	3.91428	-1.83685	0.075524	0.617401	-4.63571	11520	perilipin 2	4	86294290	86315964	-
ENSMUSG00000032502	Stac		-0.446388	4.26577	-1.83593	0.0756636	0.617905	-4.74754	20840	src homology three (SH3) and cysteine rich domain	9	111463941	111592852	-
ENSMUSG00000038412	Higd1a	2210020B17Rik 7420700H20Rik AI303276 AW049839 HIMP1 Hig1	-0.554956	4.9838	-1.83571	0.0756971	0.617905	-4.89285	56295	HIG1 domain family, member 1A	9	121757678	121767118	-
ENSMUSG00000000127	Fer	AV082135 C330004K01Rik Fer Fert	0.411546	4.65222	1.83443	0.0758917	0.619037	-4.79379	14158	fer (fms/fps related) protein kinase	17	64213364	64488843	+
ENSMUSG00000029999	Tgfa	wa-1 wa1	0.439096	4.61855	1.83367	0.0760075	0.619525	-4.74153	21802	transforming growth factor alpha	6	86145420	86225151	+
ENSMUSG00000070343	Gm10288		-0.601448	3.82355	-1.83165	0.0763159	0.620297	-4.42825		predicted gene 10288	3	146501775	146502311	-
ENSMUSG00000031843	Mphosph6	1110001M01Rik AA536809 C86426	0.973661	1.40349	1.83112	0.0763959	0.620297	-4.19531	68533	M phase phosphoprotein 6	8	120315545	120325829	-
ENSMUSG00000039770	Ypel5		-0.263056	7.47403	-1.83109	0.0764013	0.620297	-5.21672	383295	yippee-like 5 (Drosophila)	17	73186044	73200535	+
ENSMUSG00000053477	Tcf4	5730422P05Rik ASP-I2 E2-2 E2.2 ITF-2 ITF-2b ITF2 ME2 MITF-2A MITF-2B SEF-2 SEF2 SEF2-1 TFE Tcf-4 bHLHb19	0.396626	5.71523	1.83097	0.0764197	0.620297	-5.01141	21413	transcription factor 4	18	69503800	69847621	+
ENSMUSG00000025089	Gfra1	AU042498	0.320092	6.02771	1.83071	0.0764597	0.620297	-5.07225	14585	glial cell line derived neurotrophic factor family receptor alpha 1	19	58310094	58530399	-
ENSMUSG00000057193	Slc44a2	1110028E10Rik CTL2	-0.310545	6.20559	-1.83054	0.0764846	0.620297	-5.14736	68682	solute carrier family 44, member 2	9	21142288	21159469	+
ENSMUSG00000092169	B930082K07Rik		0.624509	2.92308	1.83048	0.0764942	0.620297	-4.40308		RIKEN cDNA B930082K07 gene	9	60535526	60538204	+
ENSMUSG00000041841	Rpl37		-0.881177	1.16271	-1.82835	0.0768206	0.622186	-4.20858	100502825	ribosomal protein L37	15	5066613	5069140	+
ENSMUSG00000062866	Phactr2		0.291723	6.44299	1.82823	0.0768394	0.622186	-5.17825	215789	phosphatase and actin regulator 2	10	12933201	13194202	-
ENSMUSG00000020526	Znhit3		-0.789107	2.37068	-1.82718	0.0770007	0.622711	-4.41076	448850	zinc finger, HIT type 3	11	84724452	84729868	-
ENSMUSG00000030781	Slc5a2		0.713629	3.14449	1.82689	0.0770463	0.622711	-4.48644	246787	solute carrier family 5 (sodium/glucose cotransporter), member 2	7	135409171	135415944	+
ENSMUSG00000091722	Siah3		0.831498	1.64733	1.82671	0.0770729	0.622711	-4.27084	380918	seven in absentia homolog 3 (Drosophila)	14	75855789	75925948	+
ENSMUSG00000040536	Necab1	1700003H21Rik Efcbp1 STIP-1	0.324702	6.81157	1.82608	0.07717	0.622718	-5.20391	69352	N-terminal EF-hand calcium binding protein 1	4	14879392	15076941	-
ENSMUSG00000036985	Zdhhc9		0.321118	6.9749	1.82547	0.0772642	0.622718	-5.2249	208884	zinc finger, DHHC domain containing 9	X	45525146	45562055	-
ENSMUSG00000063810	Alms1		0.619615	3.24555	1.82543	0.0772715	0.622718	-4.49608	236266	Alstrom syndrome 1 homolog (human)	6	85537525	85652747	+
ENSMUSG00000021690	Jmy		0.39892	5.1806	1.82431	0.0774448	0.622718	-4.9328	57748	junction-mediating and regulatory protein	13	94204165	94269644	-
ENSMUSG00000072825	AW555464		-0.27402	6.14692	-1.82426	0.077452	0.622718	-5.15789	217882	expressed sequence AW555464	12	113960385	113984802	+
ENSMUSG00000027239	Mdk	MK Mek	-0.901874	0.916073	-1.82364	0.0775474	0.622718	-4.22005	17242	midkine	2	91769962	91772454	-
ENSMUSG00000027163	Commd9	1810029F08Rik AA409293	-0.878286	1.34359	-1.82346	0.0775752	0.622718	-4.21041	76501	COMM domain containing 9	2	101726404	101741803	+
ENSMUSG00000068706	Gm10250		-0.42152	3.98038	-1.82279	0.077679	0.622718	-4.67277		predicted pseudogene 10250	15	5070653	5071135	-
ENSMUSG00000001870	Ltbp1		0.741354	3.63947	1.82279	0.0776795	0.622718	-4.60436	268977	latent transforming growth factor beta binding protein 1	17	75404908	75791852	+
ENSMUSG00000013523	Bcas1	2210416M21Rik 9030223A09Rik AI841227 NABC1	-1.00165	3.41837	-1.82244	0.0777345	0.622718	-4.55382	76960	breast carcinoma amplified sequence 1	2	170172491	170253345	-
ENSMUSG00000034620	Tmem5		-0.589297	3.48924	-1.82226	0.0777623	0.622718	-4.57189	216395	transmembrane protein 5	10	121515170	121534427	-
ENSMUSG00000049536	Tceal1		0.635898	2.83105	1.82188	0.0778211	0.622718	-4.41687	237052	transcription elongation factor A (SII)-like 1	X	133242521	133246017	+
ENSMUSG00000045967	Gpr158		0.310476	7.57483	1.82186	0.0778239	0.622718	-5.30344	241263	G protein-coupled receptor 158	2	21289169	21752174	+
ENSMUSG00000046442	Ppm1e		0.353514	6.62846	1.82162	0.0778608	0.622718	-5.16899	320472	protein phosphatase 1E (PP2C domain containing)	11	87040408	87172525	-
ENSMUSG00000016510	Mtif3	2810012L14Rik AI414549	-0.588941	3.06159	-1.8209	0.0779736	0.62317	-4.50854	76366	mitochondrial translational initiation factor 3	5	147763149	147775376	-
ENSMUSG00000027957	Slc35a3		-0.302909	5.67049	-1.82034	0.0780599	0.62341	-5.03423	229782	solute carrier family 35 (UDP-N-acetylglucosamine (UDP-GlcNAc) transporter), member 3	3	116372387	116415749	-
ENSMUSG00000029372	Ppbp	2400003M24Rik AI854500 CTAP3 CTAPIII Cxcl7 LA-PF4 LDGF MDGF NAP-2 NAP-2-L1 Scyb7 TGB TGB1 THBGB1 b-TG1 beta-TG	-2.76333	2.77726	-1.81911	0.0782524	0.623853	-4.28908	57349	pro-platelet basic protein	5	91197544	91199086	+
ENSMUSG00000039607	Rbms3		0.284177	9.87795	1.81825	0.0783858	0.623853	-5.48399	207181	RNA binding motif, single stranded interacting protein	9	116481864	117539031	-
ENSMUSG00000075391	Gm13443		-0.579801	3.87357	-1.81816	0.0784003	0.623853	-4.67108		predicted gene 13443	2	35195929	35196483	+
ENSMUSG00000005686	Ampd3		0.39658	5.09279	1.81777	0.0784618	0.623853	-4.9453	11717	adenosine monophosphate deaminase 3	7	117911720	117955919	+
ENSMUSG00000048482	Bdnf		-0.50868	4.76577	-1.81654	0.0786536	0.623853	-4.82285	12064	brain derived neurotrophic factor	2	109514857	109567164	+
ENSMUSG00000030361	Klrb1a	Ly55a NKR-P1.7 NKR-P1A NKRP12 Nkrp1-a Nkrp1a ly-55A	1.59821	0.239235	1.81646	0.0786665	0.623853	-4.1155	17057	killer cell lectin-like receptor subfamily B member 1A	6	128559245	128572952	-
ENSMUSG00000037022	Mmaa		1.01049	2.19771	1.81602	0.0787358	0.623853	-4.31101	109136	methylmalonic aciduria (cobalamin deficiency) type A	8	81790323	81818855	-
ENSMUSG00000091969	Pcdha3		-0.964137	0.991268	-1.8157	0.0787865	0.623853	-4.24282	192163	protocadherin alpha 3	18	37105801	37108685	+
ENSMUSG00000025173	Wdr45l	0610008N23Rik AA408735 D16Bwg0193e WIPI-3	0.733463	3.00944	1.81549	0.0788186	0.623853	-4.47044	66840	Wdr45 like	11	121188538	121215759	-
ENSMUSG00000029775	Klhdc10	2410127E18Rik AI593221 mKIAA0265	0.298156	6.14959	1.81514	0.0788739	0.623853	-5.15638	76788	kelch domain containing 10	6	30351868	30405179	+
ENSMUSG00000020638	Cmpk2	1200004E04Rik TDKI Tyki	0.604043	4.1412	1.8151	0.0788807	0.623853	-4.71612	22169	cytidine monophosphate (UMP-CMP) kinase 2, mitochondrial	12	27154069	27164700	+
ENSMUSG00000038831	Ralgps1		0.44475	4.51667	1.81509	0.0788818	0.623853	-4.7895	241308	Ral GEF with PH domain and SH3 binding motif 1	2	32988941	33227006	-
ENSMUSG00000000126	Wnt9a		-0.92926	2.43967	-1.81458	0.0789614	0.623853	-4.41426	216795	wingless-type MMTV integration site 9A	11	59120430	59147054	+
ENSMUSG00000083646	Gm6088		1.09527	0.973355	1.8144	0.0789902	0.623853	-4.20866		predicted gene 6088	X	137331935	137334473	+
ENSMUSG00000052062	Pard3b	1810008K04Rik 2010002N16Rik 2810455B10Rik Als2cr19 PAR3B PAR3L PAR3beta RP23-20G7.1	0.803947	2.84033	1.81381	0.0790829	0.623853	-4.47157	72823	par-3 partitioning defective 3 homolog B (C. elegans)	1	61685398	62688858	+
ENSMUSG00000083116	Gm13410		0.665542	2.44289	1.81377	0.0790898	0.623853	-4.36164		predicted gene 13410	2	24034354	24035837	+
ENSMUSG00000073616	Myeov2	1110002M09Rik	-0.529675	2.6002	-1.81281	0.0792407	0.623853	-4.46832	66915	myeloma overexpressed 2	1	94533722	94538562	-
ENSMUSG00000031375	Bgn	BG DSPG1 PG-S1 PGI SLRR1A	0.476704	7.63652	1.81193	0.0793798	0.623853	-5.34735	12111	biglycan	X	70728941	70741272	+
ENSMUSG00000001741	Il16	mKIAA4048	-0.816673	2.88454	-1.81179	0.079402	0.623853	-4.44839	16170	interleukin 16	7	90791358	90894236	-
ENSMUSG00000079469	Pigb	Pig-b	-0.440842	4.73727	-1.81173	0.0794109	0.623853	-4.89549	55981	phosphatidylinositol glycan anchor biosynthesis, class B	9	72863503	72887506	-
ENSMUSG00000007097	Atp1a2	AW060654 Atpa-3 mKIAA0778	0.41989	7.82748	1.81153	0.0794431	0.623853	-5.33699	98660	ATPase, Na+/K+ transporting, alpha 2 polypeptide	1	174201840	174228195	-
ENSMUSG00000005161	Prdx2	AL022839 Band-8 NkefB PRP PrxII TDX1 TPx TPx-B TR TSA Tdpx1 Torin	-0.348549	5.37451	-1.81148	0.0794506	0.623853	-5.03784	21672	peroxiredoxin 2	8	87493486	87498733	+
ENSMUSG00000019876	Pkib	Pkibeta Prkacn2	0.350894	5.98178	1.81095	0.079535	0.623853	-5.08186	18768	protein kinase inhibitor beta, cAMP dependent, testis specific	10	57351787	57460918	+
ENSMUSG00000074698	Csnk2a1	Csnk2a1-rs4	0.3095	5.30614	1.81054	0.079599	0.623853	-4.99313	12995	casein kinase 2, alpha 1 polypeptide	2	152052575	152107588	+
ENSMUSG00000027408	Cpxm1	AA986902 Cpx-1 Cpx1 Cpxm	-0.908925	2.21594	-1.80894	0.0798532	0.623853	-4.37016	56264	carboxypeptidase X 1 (M14 family)	2	130216511	130223310	-
ENSMUSG00000044221	Grsf1		0.316492	6.01914	1.80843	0.0799346	0.623853	-5.11767	231413	G-rich RNA sequence binding factor 1	5	89088473	89105196	-
ENSMUSG00000075486	Commd6	1110059J08Rik 1700063H17Rik	-0.455624	3.65435	-1.80836	0.0799453	0.623853	-4.6579	66200	COMM domain containing 6	14	102032983	102039903	-
ENSMUSG00000048332	Lhfp		0.771877	3.21455	1.80809	0.0799886	0.623853	-4.54445	108927	lipoma HMGIC fusion partner	3	52845450	53065601	+
ENSMUSG00000071415	Rpl23		-0.775687	2.22284	-1.8076	0.0800661	0.623853	-4.35622	100044627	ribosomal protein L23	11	97638841	97643751	-
ENSMUSG00000032101	Ddx25	AW047046 GRTH	0.767153	2.84447	1.80741	0.0800972	0.623853	-4.44657	30959	DEAD (Asp-Glu-Ala-Asp) box polypeptide 25	9	35349433	35366055	-
ENSMUSG00000007041	Clic1		-0.486047	3.424	-1.80717	0.0801349	0.623853	-4.64414	114584	chloride intracellular channel 1	17	35186911	35195694	+
ENSMUSG00000002365	Snx9	2700073N08Rik SDP1 SH3PX1	0.434573	4.35077	1.80703	0.0801576	0.623853	-4.76814	66616	sorting nexin 9	17	5841346	5931946	+
ENSMUSG00000037907	Ankrd13b		-0.574981	3.75573	-1.80657	0.0802312	0.623853	-4.69202	268445	ankyrin repeat domain 13b	11	77283987	77303180	-
ENSMUSG00000039987	Phtf2	1110054G21Rik 9530062N20Rik AI447096 C77923	-0.548279	4.05352	-1.80644	0.0802514	0.623853	-4.79441	68770	putative homeodomain transcription factor 2	5	20264481	20387942	-
ENSMUSG00000033323	Ctdp1	4930563P03Rik AW553592	0.694491	3.08465	1.80594	0.0803311	0.623853	-4.49844	67655	CTD (carboxy-terminal domain, RNA polymerase II, polypeptide A) phosphatase, subunit 1	18	80604698	80666434	-
ENSMUSG00000003346	Fam108a		-0.640352	2.26419	-1.80586	0.0803431	0.623853	-4.37837	216169	family with sequence similarity 108, member A	10	80046394	80053086	-
ENSMUSG00000075415	Fnbp1	1110057E06Rik 2210010H06Rik FBP1 Fbp17	0.24383	7.51907	1.8057	0.0803687	0.623853	-5.32073	14269	formin binding protein 1	2	30881726	30997528	-
ENSMUSG00000003423	Pih1d1	1110061L23Rik 4933413A04Rik Nop17	-0.648461	3.37152	-1.80519	0.0804512	0.623853	-4.49756	68845	PIH1 domain containing 1	7	52409673	52415439	+
ENSMUSG00000024513	Mbd2	MBD2a	-0.40103	4.71834	-1.80516	0.0804552	0.623853	-4.86273	17191	methyl-CpG binding domain protein 2	18	70727843	70785785	+
ENSMUSG00000021193	Pitrm1	2310012C15Rik AA410010 MP-1 MP1 Ntup1 PreP mKIAA1104	0.359639	4.66935	1.80482	0.0805101	0.623853	-4.86252	69617	pitrilysin metallepetidase 1	13	6547403	6579385	+
ENSMUSG00000024983	Vti1a	1110014F16Rik 1110018K19Rik 4921537J05Rik MVti1 MVti1a Vti1 Vti1-rp2	0.335769	6.50857	1.80474	0.080523	0.623853	-5.15844	53611	vesicle transport through interaction with t-SNAREs homolog 1A (yeast)	19	55390817	55701797	+
ENSMUSG00000020629	Adi1		0.532718	4.69731	1.80435	0.0805851	0.623853	-4.87289	104923	acireductone dioxygenase 1	12	29360096	29367040	+
ENSMUSG00000020612	Prkar1a	1300018C22Rik RIalpha Tse-1 Tse1	-0.237987	8.92603	-1.80421	0.0806072	0.623853	-5.45343	19084	protein kinase, cAMP dependent regulatory, type I, alpha	11	109510719	109530970	+
ENSMUSG00000022816	Fstl1	AI316791 AW107808 Fstl TSC-36	-0.179653	10.5698	-1.8042	0.0806088	0.623853	-5.59393	14314	follistatin-like 1	16	37776959	37836600	+
ENSMUSG00000028189	Ctbs	2210401K11Rik CTB	1.04853	2.15257	1.80395	0.0806497	0.623853	-4.34596	74245	chitobiase, di-N-acetyl-	3	146113434	146128813	+
ENSMUSG00000024370	Cdc23	6030435O18 D18Ertd243e	-0.458608	4.0982	-1.80282	0.0808296	0.624808	-4.77524	52563	CDC23 (cell division cycle 23, yeast, homolog)	18	34790605	34811389	-
ENSMUSG00000058230	Grlf1		0.212485	8.7034	1.80237	0.0809023	0.624933	-5.43512	232906	glucocorticoid receptor DNA binding factor 1	7	17079822	17200342	-
ENSMUSG00000028894	Inpp5b	75kDa AW260155 INPP5P	0.480604	3.99449	1.80127	0.0810796	0.625421	-4.68942	16330	inositol polyphosphate-5-phosphatase B	4	124419094	124478755	+
ENSMUSG00000025608	Podxl	AW121214 Ly102 PC PCLP-1 Pclp1	0.634778	3.36578	1.80076	0.0811615	0.625421	-4.56575	27205	podocalyxin-like	6	31469488	31513981	-
ENSMUSG00000084319	Tpt1-ps3		-0.346736	7.54792	-1.80011	0.0812656	0.625421	-5.21579		tumor protein, translationally-controlled, pseudogene 3	6	99827741	99828427	-
ENSMUSG00000030761	Myo7a	Hdb Myo7 USH1B nmf371 polka sh-1 sh1	-0.684417	2.75788	-1.79977	0.0813209	0.625421	-4.48303	17921	myosin VIIA	7	105199570	105268034	-
ENSMUSG00000036594	H2-Aa	Aalpha H-2Aa H2Aa I-Aalpha IAalpha Ia-1 Ia1	0.604424	3.72082	1.79965	0.0813402	0.625421	-4.69076	14960	histocompatibility 2, class II antigen A, alpha	17	34406276	34424772	-
ENSMUSG00000039096	Rsad1		-0.822592	2.90033	-1.79955	0.0813567	0.625421	-4.49981	237926	radical S-adenosyl methionine domain containing 1	11	94401112	94410569	-
ENSMUSG00000035513	Ntng2		0.523031	4.13435	1.79952	0.0813606	0.625421	-4.72177	171171	netrin G2	2	29050061	29108525	-
ENSMUSG00000020744	Slc25a19	2900089E13Rik DNC MUP1 TPC	-0.720739	1.35895	-1.79879	0.08148	0.625695	-4.33479	67283	solute carrier family 25 (mitochondrial thiamine pyrophosphate carrier), member 19	11	115475492	115489595	-
ENSMUSG00000029538	Srsf9		-0.872861	1.65478	-1.79843	0.081538	0.625695	-4.27081	108014	serine/arginine-rich splicing factor 9	5	115777186	115783089	+
ENSMUSG00000055430	Nap1l5	1110020M21Rik	0.267706	6.37364	1.79791	0.0816216	0.625695	-5.16372	58243	nucleosome assembly protein 1-like 5	6	58855228	58857120	-
ENSMUSG00000091912	Gm17468		1.11976	1.52774	1.79791	0.0816222	0.625695	-4.26882		predicted gene, 17468	7	135126084	135128395	-
ENSMUSG00000029480	Dhx37		0.928806	2.47972	1.79697	0.0817743	0.626226	-4.35479	208144	DEAH (Asp-Glu-Ala-His) box polypeptide 37	5	125894230	125914491	-
ENSMUSG00000018677	Slc25a39	3010027G13Rik D11Ertd333e	-0.561065	3.41734	-1.79678	0.0818051	0.626226	-4.64654	68066	solute carrier family 25, member 39	11	102264299	102269260	-
ENSMUSG00000004630	Pcp2	L7 Pcp-2	-0.800403	2.61963	-1.796	0.0819308	0.626226	-4.48259	18545	Purkinje cell protein 2 (L7)	8	3623371	3625545	-
ENSMUSG00000021290	2010107E04Rik	9430003J03Rik AU043134 AV124504 Mp68	-0.534119	3.71151	-1.7954	0.0820286	0.626226	-4.71959	70257	RIKEN cDNA 2010107E04 gene	12	113199587	113205188	-
ENSMUSG00000085334	Gm12940		0.496551	3.61486	1.79506	0.0820832	0.626226	-4.55497		predicted gene 12940	4	126710975	126726642	+
ENSMUSG00000039512	Uhrf1bp1		-0.670396	3.23905	-1.79456	0.0821647	0.626226	-4.58627	224648	UHRF1 (ICBP90) binding protein 1	17	27993435	28036985	+
ENSMUSG00000031841	Cdh13	4932416G01Rik Cdht T-cadherin Tcad	0.874354	2.54561	1.79431	0.0822062	0.626226	-4.42929	12554	cadherin 13	8	120807633	121848821	+
ENSMUSG00000019437	Tlcd1	0610007A15Rik 0610030G03Rik AA690150 AU015616	-0.821134	2.90957	-1.79426	0.0822138	0.626226	-4.48512	68385	TLC domain containing 1	11	77990213	77995411	+
ENSMUSG00000049252	Lrp1b	9630004P12Rik LRP-DIT	0.649229	3.46865	1.7941	0.0822401	0.626226	-4.59266	94217	low density lipoprotein-related protein 1B (deleted in tumors)	2	40450768	42509118	-
ENSMUSG00000033307	Mif	GIF Glif	-0.638755	2.28685	-1.794	0.0822568	0.626226	-4.35272	17319	macrophage migration inhibitory factor	10	75322098	75322995	-
ENSMUSG00000018846	Pank3		0.229852	7.68316	1.79307	0.0824071	0.626939	-5.35039	211347	pantothenate kinase 3	11	35582986	35604787	+
ENSMUSG00000059119	Nap1l4	2810410H14Rik AI316776 D7Wsu30e Nap2	-0.406386	4.85018	-1.79202	0.0825796	0.62782	-4.94791	17955	nucleosome assembly protein 1-like 4	7	150699484	150734997	-
ENSMUSG00000085437	1700047A11Rik		-0.679071	1.36912	-1.7914	0.082681	0.627967	-4.27197		RIKEN cDNA 1700047A11 gene	8	27193081	27213166	+
ENSMUSG00000019774	Mtrf1l		-0.866411	2.66033	-1.79121	0.0827123	0.627967	-4.45618	108853	mitochondrial translational release factor 1-like	10	4522631	4534654	+
ENSMUSG00000031987	Egln1		0.296139	5.67314	1.79024	0.0828702	0.628735	-5.0617	112405	EGL nine homolog 1 (C. elegans)	8	127432496	127473154	-
ENSMUSG00000055320	Tead1	2610024B07Rik B230114H05Rik Gtrgeo5 TEAD-1 TEF-1 Tcf13 mTEF-1	0.391612	6.75064	1.78962	0.0829723	0.629079	-5.22106	21676	TEA domain family member 1	7	119822832	120050319	+
ENSMUSG00000008822	Acyp1	1110039O14Rik AI325944	-0.419796	3.33574	-1.78864	0.0831326	0.62942	-4.59876	66204	acylphosphatase 1, erythrocyte (common) type	12	86613348	86629388	-
ENSMUSG00000023036	Pcdhga9		0.253692	7.06243	1.78836	0.0831793	0.62942	-5.31341	93703	protocadherin gamma subfamily A, 9	18	37833989	38001527	+
ENSMUSG00000020778	2310004N24Rik	2310004N24Rik	-0.701547	2.17818	-1.78779	0.0832721	0.62942	-4.42443	69535	RIKEN cDNA 2310004N24 gene	11	116060169	116076632	+
ENSMUSG00000026425	Srgap2	9930124L22Rik AI448945 FBP2 Fnbp2 srGAP3	0.394115	4.56203	1.78744	0.083331	0.62942	-4.85318	14270	SLIT-ROBO Rho GTPase activating protein 2	1	133181828	133423938	-
ENSMUSG00000054792	Klhl18		-0.896351	3.15328	-1.78733	0.0833477	0.62942	-4.57387	270201	kelch-like 18 (Drosophila)	9	110328431	110379198	-
ENSMUSG00000058706	0610030E20Rik	1500031N04Rik 2810411C16Rik AI461894	0.918264	2.0664	1.78727	0.0833583	0.62942	-4.38593	68364	RIKEN cDNA 0610030E20 gene	6	72297311	72303152	+
ENSMUSG00000060206	Zfp462		0.311457	6.37591	1.78676	0.0834419	0.629623	-5.19307	242466	zinc finger protein 462	4	54957920	55096435	+
ENSMUSG00000031337	Mtm1	AF073996 Mtm mKIAA4176	-0.607328	3.26513	-1.78625	0.0835258	0.629826	-4.57173	17772	X-linked myotubular myopathy gene 1	X	68463942	68568866	+
ENSMUSG00000020680	Taf15	2610111C21Rik 68kDa TAFII68 Taf2n	-0.680975	2.91469	-1.78579	0.0836022	0.629963	-4.53642	70439	TAF15 RNA polymerase II, TATA box binding protein (TBP)-associated factor	11	83286588	83320245	+
ENSMUSG00000034825	Nrip3	A330103B05Rik D7H11orf14 ICRFP703B1614Q5.2	-0.306365	5.97778	-1.78546	0.0836577	0.629963	-5.18346	78593	nuclear receptor interacting protein 3	7	116901569	116925539	-
ENSMUSG00000058486	Wdr91		0.97211	1.72681	1.78437	0.0838377	0.63089	-4.37197	101240	WD repeat domain 91	6	34830426	34860876	-
ENSMUSG00000004347	Pde1c		0.277228	6.90846	1.78317	0.0840367	0.631072	-5.30235	18575	phosphodiesterase 1C	6	56019815	56319628	-
ENSMUSG00000005299	Letm1		0.343745	5.33883	1.78283	0.0840923	0.631072	-5.03504	56384	leucine zipper-EF-hand containing transmembrane protein 1	5	34082322	34125466	-
ENSMUSG00000022139	Mbnl2		0.230336	8.66871	1.78227	0.084185	0.631072	-5.46951	105559	muscleblind-like 2	14	120674891	120830919	+
ENSMUSG00000037519	Ppfia1		-0.320879	5.68246	-1.78223	0.0841927	0.631072	-5.04516	233977	protein tyrosine phosphatase, receptor type, f polypeptide (PTPRF), interacting protein (liprin), alpha 1	7	151662660	151739634	-
ENSMUSG00000042115	Klhdc8a		-0.504613	3.27267	-1.78178	0.0842664	0.631072	-4.62436	213417	kelch domain containing 8A	1	134195203	134203934	+
ENSMUSG00000058672	Tubb2a	M(beta)2 Tubb2	-0.250906	6.45811	-1.78146	0.0843195	0.631072	-5.25722	22151	tubulin, beta 2A class IIA	13	34166170	34169877	-
ENSMUSG00000054040	Mrgpra2b		0.969802	1.66791	1.78086	0.0844195	0.631072	-4.30801	235712	MAS-related GPR, member A2B	7	54719176	54784232	-
ENSMUSG00000034709	Klraq1	1110018J12Rik AI426045 AW550781 Ccdc128 Ppp1r21	0.479441	4.17217	1.78028	0.0845159	0.631072	-4.7262	73825	KLRAQ motif containing 1	17	88929464	88987705	+
ENSMUSG00000042834	D0H4S114	AI325076 Harp NREP P311 PTZ17 SEZ17	-0.552546	4.30927	-1.7802	0.0845305	0.631072	-4.86288	27528	DNA segment, human D4S114	18	33596673	33623683	-
ENSMUSG00000056394	Lig1	AL033288 LigI	-0.597793	3.5999	-1.78015	0.0845378	0.631072	-4.67875	16881	ligase I, DNA, ATP-dependent	7	13862632	13896782	+
ENSMUSG00000050347	Gm9844		-0.846276	1.15765	-1.77984	0.0845899	0.631072	-4.32969		predicted pseudogene 9844	7	25647221	25647696	+
ENSMUSG00000074088	Snrnp40	0610009C03Rik Prp8bp Wdr57	0.919422	2.73431	1.77967	0.0846187	0.631072	-4.46363	66585	small nuclear ribonucleoprotein 40 (U5)	4	130037379	130067274	+
ENSMUSG00000022195	6030458C11Rik		-0.426266	4.45666	-1.77939	0.0846642	0.631072	-4.8397	77877	RIKEN cDNA 6030458C11 gene	15	12737932	12754412	-
ENSMUSG00000030539	Sema4b	SemC Semac mKIAA1745	0.311388	5.6653	1.77919	0.0846977	0.631072	-5.06006	20352	sema domain, immunoglobulin domain (Ig), transmembrane domain (TM) and short cytoplasmic domain, (semaphorin) 4B	7	87331727	87371280	+
ENSMUSG00000091939	Gm17595		0.883232	1.63004	1.77908	0.0847165	0.631072	-4.33467		predicted gene, 17595	2	55285925	55290271	-
ENSMUSG00000036568	BC032203		0.394547	4.55482	1.77853	0.0848087	0.631211	-4.88776	210982	cDNA sequence BC032203	17	46935065	46968362	-
ENSMUSG00000039795	Zfand1	2310008M20Rik AW048890	1.35944	1.34512	1.77829	0.0848492	0.631211	-4.27323	66361	zinc finger, AN1-type domain 1	3	10339953	10351317	-
ENSMUSG00000038065	2410066E13Rik	AI448550 B230212L03Rik	0.267033	6.90076	1.77768	0.0849501	0.631211	-5.30336	68235	RIKEN cDNA 2410066E13 gene	6	54631734	54653845	+
ENSMUSG00000062078	Qk	1110003F05Rik 1500005P18 QkI l(17)-1Wis l17Wis1	0.30446	9.93998	1.77738	0.085001	0.631211	-5.51721	19317	quaking	17	10399336	10512245	-
ENSMUSG00000033460	Armcx1	3010033I09Rik ALEX1	-0.329765	5.326	-1.77723	0.0850263	0.631211	-5.10501	78248	armadillo repeat containing, X-linked 1	X	131252502	131256456	+
ENSMUSG00000027649	Ctnnbl1	5730471K09Rik NAP NYD-SP19 P14L	-0.599007	2.72264	-1.77693	0.085077	0.631211	-4.51427	66642	catenin, beta like 1	2	157563137	157717350	+
ENSMUSG00000026670	Uap1		-0.544101	3.53646	-1.77574	0.0852763	0.632266	-4.68979	107652	UDP-N-acetylglucosamine pyrophosphorylase 1	1	172072069	172105088	-
ENSMUSG00000030342	Cd9	Tspan29	-0.27156	6.82625	-1.77422	0.0855318	0.633736	-5.32432	12527	CD9 antigen	6	125410284	125444809	-
ENSMUSG00000037395	Rcor3		0.437607	5.03274	1.77304	0.0857302	0.63387	-4.94996	214742	REST corepressor 3	1	193922652	193961892	-
ENSMUSG00000041058	Wwp1		0.280138	6.62395	1.77295	0.0857452	0.63387	-5.2302	107568	WW domain containing E3 ubiquitin protein ligase 1	4	19535450	19636140	-
ENSMUSG00000025878	Uimc1	9430016E08Rik D330018D10Rik D630032M02Rik RIP110 Rxrip110	-1.05117	1.52263	-1.77235	0.0858472	0.63387	-4.33633	20184	ubiquitin interaction motif containing 1	13	55129241	55201661	-
ENSMUSG00000032840	2410131K14Rik		-0.711858	3.96251	-1.77202	0.085902	0.63387	-4.77078	76792	RIKEN cDNA 2410131K14 gene	5	118695236	118716102	+
ENSMUSG00000033392	Clasp2	1500004F14Rik 8030404L10Rik C77448 CLASP2beta mKIAA0627	0.205665	7.53541	1.77162	0.0859706	0.63387	-5.37953	76499	CLIP associating protein 2	9	113650591	113828815	+
ENSMUSG00000057894	Zfp329	2810439M05Rik 4632409L22Rik ZNF329	0.446204	5.02501	1.77141	0.086005	0.63387	-4.98775	67230	zinc finger protein 329	7	13390326	13404207	-
ENSMUSG00000091793	Rian		-0.335011	6.44731	-1.7712	0.0860411	0.63387	-5.27093		RNA imprinted and accumulated in nucleus	12	110842155	110899919	+
ENSMUSG00000030096	Slc6a6	AA589629 C80501 Taut	0.48809	5.23513	1.77071	0.0861243	0.63387	-5.04666	21366	solute carrier family 6 (neurotransmitter transporter, taurine), member 6	6	91634061	91709057	+
ENSMUSG00000034810	Scn7a	1110034K09Rik AI642000 NaG Nav2 Nav2.3 Nax Scn6a	0.249682	10.0315	1.77056	0.086149	0.63387	-5.5767	20272	sodium channel, voltage-gated, type VII, alpha	2	66511482	66622971	-
ENSMUSG00000036620	Mgat4b		-0.590964	3.19128	-1.76909	0.0863984	0.63387	-4.58938	103534	mannoside acetylglucosaminyltransferase 4, isoenzyme B	11	50024392	50048605	+
ENSMUSG00000027207	Galk2	2810017M24Rik AI327030 Gk2	-0.74275	1.75813	-1.76885	0.0864401	0.63387	-4.38353	69976	galactokinase 2	2	125684845	125810035	+
ENSMUSG00000023143	Nagpa	AI596180 UCE	0.762497	2.8433	1.76847	0.0865041	0.63387	-4.48238	27426	N-acetylglucosamine-1-phosphodiester alpha-N-acetylglucosaminidase	16	5195382	5204105	-
ENSMUSG00000069631	Strada	2610019A05Rik 6030402H20Rik AI480680 E130112C09Rik	0.376099	4.19921	1.7683	0.0865324	0.63387	-4.76916	72149	STE20-related kinase adaptor alpha	11	106024644	106063482	-
ENSMUSG00000046062	Ppp1r15b		-0.346877	5.14855	-1.76808	0.0865701	0.63387	-5.00042	108954	protein phosphatase 1, regulatory (inhibitor) subunit 15b	1	135027720	135036377	+
ENSMUSG00000021982	Cdadc1	2310010M10Rik AI449174 AI463398 BB130816 NYD-SP15	-0.571637	3.34812	-1.76787	0.0866067	0.63387	-4.62286	71891	cytidine and dCMP deaminase domain containing 1	14	60179733	60216673	-
ENSMUSG00000003421	Nosip	2310061K06Rik CGI-25	0.440022	4.04329	1.7677	0.0866354	0.63387	-4.77574	66394	nitric oxide synthase interacting protein	7	52317799	52333873	+
ENSMUSG00000042616	Oscp1		-0.662331	3.13198	-1.7675	0.0866694	0.63387	-4.64375	100044374	organic solute carrier partner 1	4	125735809	125769439	+
ENSMUSG00000024959	Bad	AI325008 Bbc2	-0.483884	4.64536	-1.76747	0.0866739	0.63387	-4.89212	12015	BCL2-associated agonist of cell death	19	7016351	7026388	+
ENSMUSG00000072693	Gm10401		-0.667366	2.97637	-1.76732	0.0866995	0.63387	-4.58268		predicted gene 10401	5	115547698	115548304	-
ENSMUSG00000092319	Znhit2-ps		-0.871211	1.21633	-1.76711	0.0867361	0.63387	-4.28041		zinc finger, HIT domain containing 2, pseudogene	19	6061900	6062292	+
ENSMUSG00000045211	Nudt18		-0.763447	1.80598	-1.76702	0.0867516	0.63387	-4.37828	213484	nudix (nucleoside diphosphate linked moiety X)-type motif 18	14	70977654	70982378	+
ENSMUSG00000020620	Abca8b	Abca8	0.417334	4.89567	1.76656	0.0868293	0.63402	-4.98004	27404	ATP-binding cassette, sub-family A (ABC1), member 8b	11	109793504	109857159	-
ENSMUSG00000051346	Spryd4	4633402N23Rik AA114801	1.13182	1.19001	1.76581	0.0869575	0.634107	-4.29128	66701	SPRY domain containing 4	10	127646964	127648850	-
ENSMUSG00000071291	Zfp58		1.06045	1.47362	1.76575	0.0869668	0.634107	-4.32873	238693	zinc finger protein 58	13	67591103	67627087	-
ENSMUSG00000003617	Cp	D3Ertd555e	0.386267	5.91601	1.76548	0.087013	0.634107	-5.15288	12870	ceruloplasmin	3	19857054	19909145	+
ENSMUSG00000022204	Ngdn	1500001L15Rik Ngd neuroguidin	-0.984893	1.83114	-1.76508	0.0870822	0.634194	-4.34776	68966	neuroguidin, EIF4E binding protein	14	55634291	55642972	+
ENSMUSG00000015120	Ube2i		-0.603278	1.7129	-1.76413	0.0872437	0.634953	-4.41079	100044900	ubiquitin-conjugating enzyme E2I	17	25398861	25411567	-
ENSMUSG00000021738	Atxn7		-0.537872	4.87936	-1.76305	0.0874298	0.635588	-4.95779	246103	ataxin 7	14	14845005	14939810	+
ENSMUSG00000005566	Trim28	AA408787 KAP-1 KRIP-1 Tif1b Tif1beta	-0.42307	4.5736	-1.76295	0.0874458	0.635588	-4.9325	21849	tripartite motif-containing 28	7	13609501	13616384	+
ENSMUSG00000001333	Sync	1110057H03Rik SNIP4	-0.39924	5.09428	-1.76242	0.087537	0.635617	-5.0152	68828	syncoilin	4	128964861	128985803	+
ENSMUSG00000015850	Adamtsl4		-0.861231	2.12051	-1.76218	0.0875781	0.635617	-4.48464	229595	ADAMTS-like 4	3	95480124	95491840	-
ENSMUSG00000060147	Serpinb6a	4930482L21Rik D330015H01Rik PI-6 Serpinb6 Spi3 ovalbumin	-0.24299	6.66234	-1.76193	0.0876218	0.635617	-5.3129	20719	serine (or cysteine) peptidase inhibitor, clade B, member 6a	13	34009787	34094663	-
ENSMUSG00000029723	Tsc22d4	0610009M14Rik 1700023B23Rik AI415410 Thg-1pit Tilz2	-0.736668	2.06383	-1.76061	0.0878484	0.636149	-4.43915	78829	TSC22 domain family, member 4	5	138186958	138209678	+
ENSMUSG00000050875	A730017C20Rik		-0.492038	3.99926	-1.75985	0.0879788	0.636149	-4.88608	225583	RIKEN cDNA A730017C20 gene	18	59221902	59236616	+
ENSMUSG00000005483	Dnajb1	0610007I11Rik HSPF1 Hsp40	-0.541463	4.93432	-1.75921	0.0880901	0.636149	-5.03531	81489	DnaJ (Hsp40) homolog, subfamily B, member 1	8	86132074	86135801	+
ENSMUSG00000057522	Spop	AI315626 Pcif1 TEF2	-0.283213	6.67456	-1.75914	0.0881018	0.636149	-5.31768	20747	speckle-type POZ protein	11	95275394	95354720	+
ENSMUSG00000061039	Olfr920		0.872974	2.27246	1.75816	0.0882721	0.636149	-4.37135	258783	olfactory receptor 920	9	38560381	38564448	+
ENSMUSG00000031217	Efnb1	Cek5-L EFL-3 Elk-L Epl2 Eplg2 LERK-2 Lerk2 Stra1	0.745888	3.45035	1.75775	0.0883428	0.636149	-4.68338	13641	ephrin B1	X	96331469	96344330	+
ENSMUSG00000020328	Nudcd2	2700047N05Rik D11Ertd603e	-0.976451	1.38824	-1.7556	0.088715	0.636149	-4.32325	52653	NudC domain containing 2	11	40547169	40553548	+
ENSMUSG00000016619	Nup50	1700030K07Rik AI413123 Npap60	-0.436647	4.89696	-1.75542	0.0887456	0.636149	-5.00173	18141	nucleoporin 50	15	84753831	84773385	+
ENSMUSG00000086210	A230087F16Rik		0.71737	2.99797	1.75528	0.0887697	0.636149	-4.49723		RIKEN cDNA A230087F16 gene	12	112522973	112532199	+
ENSMUSG00000016756	Cmah		1.09993	1.46728	1.75522	0.0887807	0.636149	-4.34922	12763	cytidine monophospho-N-acetylneuraminic acid hydroxylase	13	24419289	24569154	+
ENSMUSG00000024646	Cyb5		-0.46887	3.67229	-1.755	0.0888198	0.636149	-4.73639	109672	cytochrome b-5	18	85020730	85049793	+
ENSMUSG00000019432	Ddx39b	0610030D10Rik AI428441 Bat-1 Bat1 Bat1a D17H6S81E D17H6S81E-1 D6S81Eh	-0.389472	4.68293	-1.75442	0.0889205	0.636149	-4.98224	53817	DEAD (Asp-Glu-Ala-Asp) box polypeptide 39B	17	35378691	35390652	+
ENSMUSG00000020658	Efr3b		0.292531	5.59553	1.75381	0.089026	0.636149	-5.12123	668212	EFR3 homolog B (S. cerevisiae)	12	3962554	4038915	-
ENSMUSG00000038604	Fam65a	2310066E14Rik AI837433	0.339649	5.76435	1.75306	0.0891565	0.636149	-5.1573	75687	family with sequence similarity 65, member A	8	108129129	108146094	+
ENSMUSG00000021635	Rad17	9430035O09Rik MmRad24	0.620582	3.331	1.75245	0.0892629	0.636149	-4.54605	19356	RAD17 homolog (S. pombe)	13	101387120	101421014	-
ENSMUSG00000036751	Cox6b1		-0.534888	2.76047	-1.75245	0.0892632	0.636149	-4.58819	110323	cytochrome c oxidase, subunit VIb polypeptide 1	7	31401993	31411170	-
ENSMUSG00000031374	Zfp92		-1.30573	0.761748	-1.75149	0.0894315	0.636149	-4.34196	22754	zinc finger protein 92	X	70656435	70673724	+
ENSMUSG00000026603	Smyd2		-0.40102	4.55909	-1.75139	0.0894489	0.636149	-4.96491	226830	SET and MYND domain containing 2	1	191704371	191746242	-
ENSMUSG00000079523	Tmsb10	Ptmb10 Tb10	-0.658224	1.9347	-1.75131	0.0894628	0.636149	-4.45263	19240	thymosin, beta 10	6	72907341	72908742	-
ENSMUSG00000035164	Zc3h12c		0.483622	4.61161	1.75119	0.0894825	0.636149	-4.90589	244871	zinc finger CCCH type containing 12C	9	51920090	51976216	-
ENSMUSG00000028563	Tm2d1	2310026L18Rik AA990549 Bbp	-0.847998	1.67189	-1.75109	0.0895007	0.636149	-4.33673	94043	TM2 domain containing 1	4	98022061	98049997	-
ENSMUSG00000033981	Gria2	GluA2 GluR-B Glur-2 Glur2	-0.49985	4.4299	-1.75108	0.0895025	0.636149	-4.92582	14800	glutamate receptor, ionotropic, AMPA2 (alpha 2)	3	80488858	80606713	-
ENSMUSG00000038084	Opa1	1200011N24Rik AI225888 AI847218 lilr3 mKIAA0567	0.277664	7.4261	1.75031	0.0896369	0.636149	-5.40743	74143	optic atrophy 1 homolog (human)	16	29579420	29654970	+
ENSMUSG00000070002	Ell	Ell1 Men	0.770831	2.06911	1.75001	0.0896905	0.636149	-4.42226	13716	elongation factor RNA polymerase II	8	73063574	73116757	+
ENSMUSG00000038271	Iffo1		-0.664586	3.1449	-1.74995	0.0896998	0.636149	-4.63171	320678	intermediate filament family orphan 1	6	125095259	125111800	+
ENSMUSG00000032178	Ilf3	MPHOSPH4 NF90	0.371951	4.70583	1.74939	0.0897989	0.636149	-4.99192	16201	interleukin enhancer binding factor 3	9	21172387	21209794	+
ENSMUSG00000085092	Gm16867		-0.315985	4.76162	-1.74935	0.0898062	0.636149	-5.00725		predicted gene, 16867	14	69981561	70162426	-
ENSMUSG00000044308	Ubr3	1110059H15Rik 4833421P10Rik A130030D10Rik AA409735 AA414972 AA422631 AI646861 AU016126 Zfp650 Znf650	0.277802	8.17812	1.74932	0.0898113	0.636149	-5.47491	68795	ubiquitin protein ligase E3 component n-recognin 3	2	69735303	69862070	+
ENSMUSG00000059412	Fxyd2	Atp1g1	-0.423683	6.11252	-1.74929	0.0898169	0.636149	-5.23075	11936	FXYD domain-containing ion transport regulator 2	9	45207957	45218361	+
ENSMUSG00000047388	Atmin		0.338226	5.81983	1.74925	0.0898229	0.636149	-5.19056	234776	ATM interactor	8	119467293	119484345	+
ENSMUSG00000046947	Adck2	AA408112 BB006057	-0.664772	2.30554	-1.74916	0.0898392	0.636149	-4.46553	57869	aarF domain containing kinase 2	6	39523872	39546594	+
ENSMUSG00000032184	Lysmd2	2210402C18Rik AV033872 AW538442	-0.784162	1.26331	-1.74837	0.0899775	0.636149	-4.35418	70082	LysM, putative peptidoglycan-binding, domain containing 2	9	75473539	75485580	+
ENSMUSG00000040265	Dnm3		0.301915	9.72885	1.74817	0.0900137	0.636149	-5.59173	103967	dynamin 3	1	163912584	164408165	-
ENSMUSG00000014496	Ankrd28		0.606384	4.19864	1.74753	0.090125	0.636149	-4.8096	105522	ankyrin repeat domain 28	14	32513201	32643601	-
ENSMUSG00000021824	Ap3m1	1200013D09Rik C78982 R75378	0.279419	5.69184	1.74736	0.0901556	0.636149	-5.18373	55946	adaptor-related protein complex 3, mu 1 subunit	14	21850664	21871730	-
ENSMUSG00000038671	Arfrp1	1500006I01Rik AI480700	1.12443	1.47389	1.74677	0.0902588	0.636149	-4.40426	76688	ADP-ribosylation factor related protein 1	2	181092395	181100109	-
ENSMUSG00000091498	Gm3452		-0.716766	1.14285	-1.74661	0.0902875	0.636149	-4.36527	100041649	predicted gene 3452	12	112096775	112097104	-
ENSMUSG00000022146	Osmr	OSMRB	0.423085	6.1405	1.74637	0.0903297	0.636149	-5.2096	18414	oncostatin M receptor	15	6763577	6824969	-
ENSMUSG00000038861	Pi4kb		0.57406	3.53519	1.74612	0.0903734	0.636149	-4.67676	107650	phosphatidylinositol 4-kinase, catalytic, beta polypeptide	3	94778653	94810765	+
ENSMUSG00000022843	Clcn2	AL118368 ClC-2 Clc2 nmf240	-0.776118	1.80495	-1.74572	0.0904442	0.636149	-4.43075	12724	chloride channel 2	16	20703037	20717819	-
ENSMUSG00000050312	Nsun3		0.573448	3.9461	1.74542	0.0904968	0.636149	-4.77817	106338	NOL1/NOP2/Sun domain family member 3	16	62732270	62786644	-
ENSMUSG00000014177	Fam18b	1810036I24Rik Fam18b1	-0.687392	3.16028	-1.74537	0.0905058	0.636149	-4.60494	67510	family with sequence similarity 18, member B	11	62692957	62730282	+
ENSMUSG00000048385	Scrt1		0.418331	4.6002	1.74525	0.0905265	0.636149	-4.95306	170729	scratch homolog 1, zinc finger protein (Drosophila)	15	76346633	76352559	-
ENSMUSG00000042532	Golga7b	4933417O08Rik AI839934	-0.554902	3.94866	-1.74491	0.0905877	0.636149	-4.73931	71146	golgi autoantigen, golgin subfamily a, 7B	19	42322064	42344838	+
ENSMUSG00000020921	Tmem101	2610511E22Rik	-1.00026	1.13655	-1.74483	0.0906022	0.636149	-4.34381	76547	transmembrane protein 101	11	102013860	102017718	-
ENSMUSG00000056459	Zbtb25		0.646472	3.23776	1.74459	0.0906443	0.636149	-4.60525	109929	zinc finger and BTB domain containing 25	12	77448769	77470589	-
ENSMUSG00000070436	Serpinh1	BERF-1 Cbp1 Cbp2 Hsp47 J6 Serpinh2 colligin gp46	-0.649297	3.72483	-1.74439	0.0906795	0.636149	-4.80102	12406	serine (or cysteine) peptidase inhibitor, clade H, member 1	7	106493885	106501740	-
ENSMUSG00000020248	Nfyb	AA985999 Cbf-A	0.705722	3.06845	1.74418	0.0907163	0.636149	-4.58024	18045	nuclear transcription factor-Y beta	10	82211446	82226889	-
ENSMUSG00000029088	Kcnip4	AV032399 Calp Calp250 KChIP4 KChIP4a	0.2592	7.8384	1.74407	0.0907356	0.636149	-5.43485	80334	Kv channel interacting protein 4	5	48780741	49916143	-
ENSMUSG00000069094	Pde7a	AU015378 AW047537	0.629479	3.93023	1.74406	0.0907376	0.636149	-4.80643	18583	phosphodiesterase 7A	3	19123108	19211322	-
ENSMUSG00000031791	Tmem38a	1110001E17Rik AI413399 TRIC-A mg33a	-0.412524	5.64534	-1.74369	0.0908036	0.636149	-5.13603	74166	transmembrane protein 38A	8	75096002	75111181	+
ENSMUSG00000071567	A830039N20Rik		-0.719837	3.07724	-1.74355	0.0908283	0.636149	-4.64395		RIKEN cDNA A830039N20 gene	14	24111513	24112865	-
ENSMUSG00000026271	Gpr35	KPG_007	-0.331672	5.24297	-1.74349	0.0908381	0.636149	-5.10582	64095	G protein-coupled receptor 35	1	94869696	94882968	+
ENSMUSG00000041700	Lhfpl1		0.580271	4.04148	1.74331	0.09087	0.636149	-4.77792	237091	lipoma HMGIC fusion partner-like 1	X	141724902	141783632	-
ENSMUSG00000043811	Rtn4r	NOGOR NgR NgR1	-0.823525	2.22003	-1.74239	0.0910333	0.636149	-4.48681	65079	reticulon 4 receptor	16	18127735	18152501	+
ENSMUSG00000093402	Gm18588		0.484959	3.18769	1.74228	0.0910534	0.636149	-4.64044		predicted gene, 18588	3	68706189	68706680	-
ENSMUSG00000038612	Mcl1	AW556805 Mcl-1	-0.312176	6.98934	-1.74205	0.0910933	0.636149	-5.33331	17210	myeloid cell leukemia sequence 1	3	95462643	95467099	+
ENSMUSG00000028622	Mrpl37	2300004O14Rik AI132596 MRP-L2 Rpml2	-0.687781	3.24388	-1.7406	0.0913514	0.636149	-4.67186	56280	mitochondrial ribosomal protein L37	4	106728479	106739473	-
ENSMUSG00000007872	Id3	Hlh462 Idb3 bHLHb25	-0.61129	3.09246	-1.74049	0.091371	0.636149	-4.641	15903	inhibitor of DNA binding 3	4	135699412	135701670	+
ENSMUSG00000029185	Fam114a1	1190001N04Rik 9130005N14Rik Noxp20	0.484371	4.69029	1.74039	0.0913887	0.636149	-4.92318	68303	family with sequence similarity 114, member A1	5	65361310	65433113	+
ENSMUSG00000052698	Tln2	5730421P04Rik AI507121 AI787438 AL118320 mKIAA0320	0.25708	7.4462	1.74028	0.0914088	0.636149	-5.41986	70549	talin 2	9	67064894	67407510	-
ENSMUSG00000016664	Pacsin2	AI197433	0.323869	5.84161	1.74026	0.0914114	0.636149	-5.18194	23970	protein kinase C and casein kinase substrate in neurons 2	15	83206037	83295036	-
ENSMUSG00000026456	Cyb5r1	1500005G05Rik B5R.1 C80155 Nqo3a2	-0.472487	3.97867	-1.74019	0.0914238	0.636149	-4.8586	72017	cytochrome b5 reductase 1	1	136302358	136308317	+
ENSMUSG00000033419	Snap91	91kDa AP180 F1-20 mKIAA0656	0.273213	6.74456	1.73972	0.0915077	0.636149	-5.34919	20616	synaptosomal-associated protein 91	9	86659981	86775489	-
ENSMUSG00000000420	Galnt1		0.398665	4.64141	1.73948	0.0915513	0.636149	-4.95466	14423	UDP-N-acetyl-alpha-D-galactosamine:polypeptide N-acetylgalactosaminyltransferase 1	18	24363845	24445319	+
ENSMUSG00000072566	Pvt1		0.902435	2.75632	1.73884	0.0916648	0.636149	-4.52151		plasmacytoma variant translocation 1	15	61869542	62209651	+
ENSMUSG00000015092	Edf1	0610008L11Rik AA409425	-0.415818	4.63522	-1.73863	0.0917036	0.636149	-5.00961	59022	endothelial differentiation-related factor 1	2	25413367	25417602	+
ENSMUSG00000032511	Scn5a	Nav1.5 Nav1.5c SkM1 SkM2 mH1	0.677111	2.59668	1.73862	0.0917045	0.636149	-4.55231	20271	sodium channel, voltage-gated, type V, alpha	9	119392528	119488134	-
ENSMUSG00000026924	Sec16a		0.311693	6.22807	1.73796	0.0918217	0.636149	-5.25759	227648	SEC16 homolog A (S. cerevisiae)	2	26264951	26300736	-
ENSMUSG00000005611	Mrvi1	BB115629 Irag Ris1	0.817715	3.05313	1.73787	0.0918393	0.636149	-4.56632	17540	MRV integration site 1	7	118011780	118125975	-
ENSMUSG00000057133	Chd6	5430439G14Rik 6330406J24Rik	0.27169	6.7219	1.73759	0.0918893	0.636149	-5.32965	71389	chromodomain helicase DNA binding protein 6	2	160772714	160934811	-
ENSMUSG00000021130	Galntl1		0.959432	1.73011	1.7374	0.0919229	0.636149	-4.40171	108760	UDP-N-acetyl-alpha-D-galactosamine:polypeptide N-acetylgalactosaminyltransferase-like 1	12	81619458	81704883	+
ENSMUSG00000034152	Exoc3		0.260299	6.1727	1.73725	0.0919485	0.636149	-5.26456	211446	exocyst complex component 3	13	74307253	74346148	-
ENSMUSG00000026353	Ubxn4	1300013G12Rik Ubxd2 mKIAA0242	-0.253295	6.50017	-1.73715	0.0919681	0.636149	-5.31566	67812	UBX domain protein 4	1	130140758	130175954	+
ENSMUSG00000045316	Fahd1	1110025H10Rik AV002085	-0.983957	2.50716	-1.73695	0.0920024	0.636149	-4.4568	68636	fumarylacetoacetate hydrolase domain containing 1	17	24985841	24987247	-
ENSMUSG00000048251	Bcl11b	9130430L19Rik AI604821 B630002E05Rik BCL-11B Ctip2 Rit1	0.682842	3.04963	1.73641	0.0920995	0.636321	-4.59464	58208	B cell leukemia/lymphoma 11B	12	109148613	109241812	-
ENSMUSG00000020659	Cbll1		0.492599	4.6027	1.73611	0.0921543	0.636321	-4.92747	104836	Casitas B-lineage lymphoma-like 1	12	32170158	32184481	-
ENSMUSG00000013921	Clip3	1500005P14Rik AI844915 Clipr-59	0.24227	9.76114	1.73497	0.0923589	0.636321	-5.6307	76686	CAP-GLY domain containing linker protein 3	7	31076691	31093386	+
ENSMUSG00000068206	Pick1	Prkcabp	-0.724714	2.22073	-1.73459	0.0924259	0.636321	-4.52091	18693	protein interacting with C kinase 1	15	79059603	79087104	+
ENSMUSG00000025474	Tubgcp2	1700022B05Rik	0.69867	3.36625	1.73459	0.092427	0.636321	-4.64217	74237	tubulin, gamma complex associated protein 2	7	147181854	147222289	-
ENSMUSG00000031545	Agpat6		-0.544187	3.49642	-1.73421	0.0924944	0.636321	-4.73258	102247	1-acylglycerol-3-phosphate O-acyltransferase 6 (lysophosphatidic acid acyltransferase, zeta)	8	24283418	24318925	-
ENSMUSG00000019961	Tmpo	5630400D24Rik AI195756 AI606875 AW214352 AW547477 LAP2 TP	0.582951	4.11327	1.73367	0.0925921	0.636321	-4.78053	21917	thymopoietin	10	90610316	90634759	-
ENSMUSG00000038542	Pcid2		0.700162	3.01709	1.73357	0.0926102	0.636321	-4.58582	234069	PCI domain containing 2	8	13077189	13105459	-
ENSMUSG00000050299	Gm9843	MNSFbeta	-0.49876	3.03826	-1.73332	0.0926556	0.636321	-4.61579	14109	predicted gene 9843	16	76403454	76403957	-
ENSMUSG00000025265	Fgd1	ZFYVE3	-0.62289	2.85684	-1.73288	0.0927347	0.636321	-4.58928	14163	FYVE, RhoGEF and PH domain containing 1	X	147480693	147524064	+
ENSMUSG00000021368	Tbc1d7	2610009C09Rik	0.510258	4.33185	1.73268	0.09277	0.636321	-4.83464	67046	TBC1 domain family, member 7	13	43247113	43266728	-
ENSMUSG00000062397	Zfp706		0.364919	7.22275	1.73267	0.0927717	0.636321	-5.28106	100042023	zinc finger protein 706	15	36926786	36937157	-
ENSMUSG00000063882	Uqcrh	2210416J04Rik 2310021J10Rik 2610041P16Rik	-0.406996	4.84413	-1.73245	0.0928113	0.636321	-5.00135	66576	ubiquinol-cytochrome c reductase hinge protein	4	115739570	115747676	-
ENSMUSG00000053536	Cstf2t	64kDa C77975 tCstF-64 tauCstF-64	0.66538	4.87641	1.7322	0.0928566	0.636321	-4.8797	83410	cleavage stimulation factor, 3' pre-RNA subunit 2, tau	19	31157331	31161080	+
ENSMUSG00000019907	Ppp1r12a	1200015F06Rik 5730577I22Rik AA792106 AV099298 D10Ertd625e Mypt1	0.30424	5.8135	1.73202	0.0928889	0.636321	-5.18937	17931	protein phosphatase 1, regulatory (inhibitor) subunit 12A	10	107599249	107714631	+
ENSMUSG00000044496	2510039O18Rik	Kiaa2013	-0.545877	3.05524	-1.73165	0.0929569	0.63634	-4.6908	77034	RIKEN cDNA 2510039O18 gene	4	147315004	147321423	+
ENSMUSG00000022043	Trim35	0710005M05Rik A430106H13Rik AW046487 HLS5 Mair NC8 mKIAA1098	-0.269491	5.92257	-1.73137	0.0930066	0.63634	-5.26729	66854	tripartite motif-containing 35	14	66915868	66930261	+
ENSMUSG00000026510	Trp53bp2		0.441653	4.39794	1.73025	0.0932097	0.636648	-4.91658	209456	transformation related protein 53 binding protein 2	1	184339303	184392563	+
ENSMUSG00000026999	Nup35	2310006I24Rik 35kDa 5330402E05Rik MP44 NO44	-0.917459	0.655423	-1.73004	0.0932471	0.636648	-4.29582	69482	nucleoporin 35	2	80457393	80499063	+
ENSMUSG00000028416	Bag1	BAG-1 Rap46	-0.355571	5.52785	-1.72993	0.0932663	0.636648	-5.1432	12017	BCL2-associated athanogene 1	4	40883431	40895314	-
ENSMUSG00000025964	Adam23	AW046396 MDC3	0.246598	8.64109	1.72932	0.0933774	0.636648	-5.53888	23792	a disintegrin and metallopeptidase domain 23	1	63492465	63643089	+
ENSMUSG00000091688	Hivep3		0.749658	3.3498	1.72927	0.0933875	0.636648	-4.6563		human immunodeficiency virus type I enhancer binding protein 3	4	119487167	119545940	+
ENSMUSG00000050812	AI314180		0.241354	7.24449	1.72922	0.0933965	0.636648	-5.4252	230249	expressed sequence AI314180	4	58811783	58925621	-
ENSMUSG00000030471	Zdhhc13		0.372563	5.28746	1.72728	0.0937482	0.638652	-5.01005	243983	zinc finger, DHHC domain containing 13	7	56044373	56082810	+
ENSMUSG00000037416	Dmxl1		0.303083	6.58654	1.72599	0.0939821	0.639543	-5.321	240283	Dmx-like 1	18	49992667	50124739	+
ENSMUSG00000026792	Lrsam1		0.302282	5.42508	1.72592	0.0939963	0.639543	-5.11356	227738	leucine rich repeat and sterile alpha motif containing 1	2	32780740	32817134	-
ENSMUSG00000029430	Ran		-0.263411	5.96198	-1.72498	0.0941679	0.639543	-5.22578	100045999	RAN, member RAS oncogene family	5	129525944	129530198	+
ENSMUSG00000053565	Eif3k	1200009C21Rik Eif3s12	-0.537553	3.35228	-1.72488	0.0941858	0.639543	-4.69464	73830	eukaryotic translation initiation factor 3, subunit K	7	29756392	29766883	-
ENSMUSG00000037509	Arhgef4		0.376661	4.85745	1.72481	0.0941974	0.639543	-4.99928	226970	Rho guanine nucleotide exchange factor (GEF) 4	1	34778769	34870154	+
ENSMUSG00000028830	AU040320		0.381363	4.35603	1.72454	0.0942478	0.639543	-4.95343	100317	expressed sequence AU040320	4	126430788	126547314	+
ENSMUSG00000040591	1110051M20Rik		-0.529922	3.67972	-1.72413	0.0943215	0.639543	-4.80851	228356	RIKEN cDNA 1110051M20 gene	2	91115225	91284861	-
ENSMUSG00000025370	Cdh9		-0.788009	2.8294	-1.72368	0.094404	0.639543	-4.60265	12565	cadherin 9	15	16707856	16786849	+
ENSMUSG00000028719	Cmpk1	0610011D08Rik Cmpk UMP-CMPk	-0.367325	6.57621	-1.72313	0.0945057	0.639543	-5.24227	66588	cytidine monophosphate (UMP-CMP) kinase 1	4	114631941	114659846	-
ENSMUSG00000001552	Jup	D930025P04Rik PG	0.281088	6.90791	1.72308	0.0945136	0.639543	-5.39089	16480	junction plakoglobin	11	100230272	100259077	-
ENSMUSG00000078652	Psme3	AA410043 AU020960 Ki PA28gamma REGgamma pa28g	-0.29212	5.85205	-1.72163	0.0947811	0.639543	-5.27167	19192	proteaseome (prosome, macropain) 28 subunit, 3	11	101177527	101184851	+
ENSMUSG00000026511	Srp9	9kDa	-0.406849	4.86227	-1.72163	0.0947812	0.639543	-5.03568	27058	signal recognition particle 9	1	184054868	184062538	+
ENSMUSG00000029390	Tmed2	1110032D12Rik 1810020N21Rik Rnp24 Sid394 p24beta1	-0.730113	1.68145	-1.72161	0.0947846	0.639543	-4.38691	56334	transmembrane emp24 domain trafficking protein 2	5	124990704	125000515	+
ENSMUSG00000025736	Jmjd8	2610003J06Rik	-0.487819	3.52046	-1.72145	0.094813	0.639543	-4.78377	72106	jumonji domain containing 8	17	25965812	25968787	+
ENSMUSG00000086476	9530059O14Rik		-0.867614	2.97764	-1.72136	0.0948302	0.639543	-4.66666		RIKEN cDNA 9530059O14 gene	9	122481615	122588714	+
ENSMUSG00000030061	Uba3	A830034N06Rik AI256736 AI848246 AW546539 Ube1c	-0.375969	5.53789	-1.72102	0.094892	0.639543	-5.10647	22200	ubiquitin-like modifier activating enzyme 3	6	97133664	97155636	-
ENSMUSG00000053062	Jam2	1110002N23Rik 2410030G21Rik 2410167M24Rik JAM-2 JAM-B Jcam2 VE-JAM	0.300814	5.86969	1.72068	0.0949545	0.639543	-5.24446	67374	junction adhesion molecule 2	16	84774368	84826173	+
ENSMUSG00000032519	Slc25a38		-0.570958	3.21062	-1.7206	0.0949697	0.639543	-4.70999	208638	solute carrier family 25, member 38	9	120019492	120033622	+
ENSMUSG00000062070	Pgk1	Pgk-1	-0.62631	1.30577	-1.72057	0.094976	0.639543	-4.4308	18655	phosphoglycerate kinase 1	X	103382439	103399038	+
ENSMUSG00000059049	Frem1		1.35007	1.34881	1.71892	0.095278	0.640326	-4.35789	329872	Fras1 related extracellular matrix protein 1	4	82543825	82698243	-
ENSMUSG00000031343	Gabra3	Gabra-3	0.448469	3.08318	1.71879	0.0953034	0.640326	-4.72365	14396	gamma-aminobutyric acid (GABA) A receptor, subunit alpha 3	X	69678020	69902187	-
ENSMUSG00000059482	2610301B20Rik	AI428449	0.698076	3.65347	1.71866	0.0953272	0.640326	-4.69344	67157	RIKEN cDNA 2610301B20 gene	4	10801645	10826572	+
ENSMUSG00000024130	Abca3	1810036E22Rik ABC-C Abc3	0.311803	6.01412	1.71817	0.0954166	0.640326	-5.27026	27410	ATP-binding cassette, sub-family A (ABC1), member 3	17	24488895	24547146	+
ENSMUSG00000020086	H2afy2		-0.637223	2.8377	-1.71788	0.0954705	0.640326	-4.65489	404634	H2A histone family, member Y2	10	61201391	61246895	-
ENSMUSG00000051675	Trim32	1810045E12Rik 3f3 BBS11 Zfp117	0.271554	6.14751	1.71786	0.0954753	0.640326	-5.26	69807	tripartite motif-containing 32	4	65266020	65277272	+
ENSMUSG00000032977	1810008A18Rik		-0.731939	1.76062	-1.71772	0.0955008	0.640326	-4.46777	108707	RIKEN cDNA 1810008A18 gene	10	76949401	76978558	-
ENSMUSG00000059327	Eda	EDA1 Ed1 Eda-A1 Eda-A2 HED Ta XLHED tabby	0.674947	2.47682	1.71743	0.0955547	0.640326	-4.53624	13607	ectodysplasin-A	X	97170945	97596101	+
ENSMUSG00000036435	Exoc1	2810407P21Rik A730011E05Rik SEC3 Sec3l1 Sec3p	-0.370543	4.92613	-1.71654	0.0957178	0.641031	-5.10431	69940	exocyst complex component 1	5	76958336	76999319	+
ENSMUSG00000001930	Vwf	6820430P06Rik AI551257 B130011O06Rik C630030D09 F8VWF VWD	0.526596	4.36015	1.71546	0.0959177	0.641914	-4.93933	22371	Von Willebrand factor homolog	6	125496792	125636697	+
ENSMUSG00000081370	Gm9105		0.721886	0.972618	1.71461	0.0960763	0.641914	-4.36057		predicted gene 9105	7	116530992	116532389	-
ENSMUSG00000001017	2500003M10Rik	2500003M10Rik C81330 Fop Srag	-0.330147	5.50254	-1.71433	0.0961281	0.641914	-5.1376	66511	RIKEN cDNA 2500003M10 gene	3	90302878	90313420	-
ENSMUSG00000015165	Hnrnpl	C79783 D830027H13Rik Hnrpl	-0.40479	3.80654	-1.71399	0.0961922	0.641914	-4.85304	15388	heterogeneous nuclear ribonucleoprotein L	7	29593560	29607285	+
ENSMUSG00000001229	Dpp9		-0.403538	4.09769	-1.71373	0.0962399	0.641914	-4.90872	224897	dipeptidylpeptidase 9	17	56326105	56358312	-
ENSMUSG00000017550	Atad5		0.953343	2.44699	1.71371	0.0962441	0.641914	-4.52869	237877	ATPase family, AAA domain containing 5	11	79902902	79949296	+
ENSMUSG00000040785	Ttc3	2610202A04Rik AA409221 D16Ium21 D16Ium21e TPRD mKIAA4119	0.205103	8.73785	1.71364	0.096256	0.641914	-5.58082	22129	tetratricopeptide repeat domain 3	16	94592225	94690829	+
ENSMUSG00000042272	Sestd1		0.255168	7.68393	1.71308	0.0963612	0.641914	-5.44427	228071	SEC14 and spectrin domains 1	2	77018397	77129163	-
ENSMUSG00000031119	Gpc4	9530073D23Rik AF311610 AI385680 AI661372 K-glypican	-0.588241	3.27352	-1.71302	0.0963712	0.641914	-4.64498	14735	glypican 4	X	49406198	49518429	-
ENSMUSG00000031095	Cul4b	2700050M05Rik AA409770 CUL-4B mKIAA0695	0.324782	5.91766	1.7121	0.0965434	0.642053	-5.20739	72584	cullin 4B	X	35884800	35929373	-
ENSMUSG00000031486	Gpr124	8430414O08Rik 9530074E10Rik Tem5 mKIAA1531	0.668958	2.74864	1.71178	0.0966024	0.642053	-4.61374	78560	G protein-coupled receptor 124	8	28196313	28233890	+
ENSMUSG00000028228	Cpne3	5430428M23Rik 5730450C07Rik C85108 CPN3	0.238763	9.6835	1.71174	0.0966106	0.642053	-5.63966	70568	copine III	4	19446401	19497255	-
ENSMUSG00000054814	Usp46	1190009E20Rik 2410018I08Rik AI451644	-0.252585	6.72343	-1.71105	0.09674	0.642053	-5.38668	69727	ubiquitin specific peptidase 46	5	74394487	74464455	-
ENSMUSG00000026240	Cops7b	D1Wsu66e E130114M23	-0.535119	3.71833	-1.7103	0.0968799	0.642053	-4.81351	26895	COP9 (constitutive photomorphogenic) homolog, subunit 7b (Arabidopsis thaliana)	1	88479479	88503553	+
ENSMUSG00000022201	Zfr	C920030H05Rik	0.237079	7.42235	1.71027	0.0968855	0.642053	-5.45635	22763	zinc finger RNA binding protein	15	12047586	12115438	+
ENSMUSG00000024312	Wdr46	2310007I04Rik Bing4 C78447 C78559	0.730837	2.72033	1.71026	0.0968876	0.642053	-4.61584	57315	WD repeat domain 46	17	34077605	34086640	+
ENSMUSG00000040997	Abhd4		0.385755	4.94185	1.71023	0.0968928	0.642053	-5.09057	105501	abhydrolase domain containing 4	14	54878907	54888829	+
ENSMUSG00000022433	Csnk1e	AI426939 AI551861 AW457082 CK1epsilon CKIe KC1epsilon tau	0.336709	5.02645	1.71012	0.0969137	0.642053	-5.0355	27373	casein kinase 1, epsilon	15	79248282	79274349	-
ENSMUSG00000026623	Lpgat1		0.285518	6.54251	1.70923	0.0970789	0.642474	-5.34713	226856	lysophosphatidylglycerol acyltransferase 1	1	193541713	193608134	+
ENSMUSG00000038005	2700029M09Rik	C230006B22Rik	-0.667226	3.01594	-1.70916	0.0970932	0.642474	-4.6395	72612	RIKEN cDNA 2700029M09 gene	8	63369215	63386377	+
ENSMUSG00000021929	Kpna3	IPOA4	0.29228	6.57453	1.70785	0.0973378	0.643708	-5.32109	16648	karyopherin (importin) alpha 3	14	61984023	62058784	-
ENSMUSG00000033579	Fa2h		0.673005	5.38737	1.7068	0.0975356	0.644015	-5.07602	338521	fatty acid 2-hydroxylase	8	113869035	113917724	-
ENSMUSG00000026743	Mllt10	Af10 B130021D15Rik D630001B22Rik mKIAA4140	0.357521	4.85686	1.70616	0.0976553	0.644015	-5.03999	17354	myeloid/lymphoid or mixed-lineage leukemia (trithorax homolog, Drosophila); translocated to, 10	2	17976898	18134017	+
ENSMUSG00000063576	Klhdc3	1300011D16Rik Peas	0.666048	2.119	1.70597	0.0976908	0.644015	-4.52329	71765	kelch domain containing 3	17	46811499	46817879	-
ENSMUSG00000024998	Plce1	4933403A21Rik PLCepsilon Plce mKIAA1516	0.361866	5.01806	1.70567	0.097748	0.644015	-5.12305	74055	phospholipase C, epsilon 1	19	38598687	38859588	+
ENSMUSG00000049421	Zfp260	AI480997 Ozrf1 PEX1 Zfp63 Znf260	0.278698	6.01387	1.70565	0.0977513	0.644015	-5.30394	26466	zinc finger protein 260	7	30879796	30892641	+
ENSMUSG00000055480	Zfp458		0.651447	3.24619	1.7051	0.0978562	0.644015	-4.66582	238690	zinc finger protein 458	13	67355854	67370004	-
ENSMUSG00000063564	Col23a1		0.707075	3.8169	1.70506	0.0978623	0.644015	-4.74678	237759	collagen, type XXIII, alpha 1	11	51103422	51397420	+
ENSMUSG00000052105	1110012J17Rik	Ccdc165 D130071O13 Kiaa0802 Soga2 mKIAA0802 t8219b25	-0.293935	5.65179	-1.70477	0.0979173	0.644015	-5.24959	68617	RIKEN cDNA 1110012J17 gene	17	66686322	66799090	-
ENSMUSG00000040272	Accs		0.615308	3.19186	1.70275	0.0982996	0.644015	-4.66259	329470	1-aminocyclopropane-1-carboxylate synthase homolog (Arabidopsis)(non-functional)	2	93673624	93690100	-
ENSMUSG00000000787	Ddx3x	D1Pas1-rs2 Ddx3 Fin14	0.197959	7.72517	1.70273	0.0983028	0.644015	-5.53067	13205	DEAD/H (Asp-Glu-Ala-Asp/His) box polypeptide 3, X-linked	X	12858096	12871178	+
ENSMUSG00000051390	Zbtb22	1110008J20Rik AI265210 AI415166 Bing1 Zfp297	0.587091	2.5377	1.70258	0.0983312	0.644015	-4.53835	81630	zinc finger and BTB domain containing 22	17	34052849	34056269	+
ENSMUSG00000019856	Fam184a	3110012E06Rik 4930438C08Rik 4930589M24Rik	0.57939	3.33228	1.70236	0.098373	0.644015	-4.63284	75906	family with sequence similarity 184, member A	10	53352951	53470715	-
ENSMUSG00000008153	Clstn3		0.803655	2.21434	1.70219	0.0984063	0.644015	-4.56439	232370	calsyntenin 3	6	124380777	124414812	-
ENSMUSG00000043079	Synpo		-0.421329	4.45066	-1.70207	0.098428	0.644015	-5.04284	104027	synaptopodin	18	60753627	60819796	-
ENSMUSG00000049119	Fam110b		0.717249	2.45351	1.70199	0.0984438	0.644015	-4.56787	242297	family with sequence similarity 110, member B	4	5571237	6035370	+
ENSMUSG00000018999	Slc35b4	4930474D06Rik AB041549 AW494345	0.363659	5.30478	1.70185	0.0984695	0.644015	-5.17925	58246	solute carrier family 35, member B4	6	34103380	34127111	-
ENSMUSG00000024268	Celf4		-0.258387	7.60148	-1.70155	0.0985274	0.644015	-5.49903	108013	CUGBP, Elav-like family member 4	18	25636133	25912484	-
ENSMUSG00000015127	Unkl	1300004G08Rik	-0.47741	4.0862	-1.70097	0.0986377	0.644015	-4.80557	74154	unkempt-like (Drosophila)	17	25325342	25371388	+
ENSMUSG00000022883	Robo1	AW494633 AW742721 DUTT1 Gm310	0.555694	4.25815	1.70026	0.0987712	0.644015	-4.91564	19876	roundabout homolog 1 (Drosophila)	16	72663394	73046340	+
ENSMUSG00000091580	Gm6467		-0.838358	1.54802	-1.70009	0.0988044	0.644015	-4.39922		predicted gene 6467	16	21896579	21897189	+
ENSMUSG00000028600	Podn		0.77636	3.20154	1.69966	0.0988857	0.644015	-4.69645	242608	podocan	4	107687396	107704942	-
ENSMUSG00000025283	Sat1	AA617398 SSAT Sat	-0.748794	2.80925	-1.69866	0.0990758	0.644015	-4.61834	20229	spermidine/spermine N1-acetyl transferase 1	X	151647675	151650992	-
ENSMUSG00000029438	Bcl7a	4432415N06Rik AI448316	-0.543152	3.48283	-1.69847	0.0991127	0.644015	-4.79347	77045	B cell CLL/lymphoma 7A	5	123793843	123824091	+
ENSMUSG00000029381	Shroom3	AL022960 D5Ertd287e Shrm Shrm3	0.520004	4.7117	1.6984	0.0991264	0.644015	-5.01139	27428	shroom family member 3	5	93112461	93394344	+
ENSMUSG00000078117	Gm16485		0.913537	1.39896	1.69824	0.0991559	0.644015	-4.46985		predicted gene 16485	9	8971791	8975773	+
ENSMUSG00000026791	Slc2a8	D2Ertd44e GLUT8 GlutX1	-0.991305	1.37733	-1.69762	0.0992741	0.644015	-4.43542	56017	solute carrier family 2, (facilitated glucose transporter), member 8	2	32828510	32837603	-
ENSMUSG00000039782	Cpeb2		0.297535	7.20423	1.69744	0.0993078	0.644015	-5.43971	231207	cytoplasmic polyadenylation element binding protein 2	5	43624702	43680963	+
ENSMUSG00000027673	Ndufb5	0610007D05Rik AU015782 SGDH	-0.484204	4.19771	-1.69715	0.0993632	0.644015	-4.90661	66046	NADH dehydrogenase (ubiquinone) 1 beta subcomplex, 5	3	32635912	32650488	+
ENSMUSG00000081603	Gm14681		-0.570826	3.6867	-1.69702	0.0993881	0.644015	-4.73321		predicted gene 14681	X	64031617	64032027	-
ENSMUSG00000056999	Ide	1300012G03Rik 4833415K22Rik AA675336 AI507533	0.342642	6.09239	1.69672	0.099446	0.644015	-5.31444	15925	insulin degrading enzyme	19	37343233	37412342	-
ENSMUSG00000054988	Agtr1b	AT1B AT2R1B Agtr-1b Angtr-1b	0.728337	2.80583	1.69662	0.0994648	0.644015	-4.59893	11608	angiotensin II receptor, type 1b	3	20213395	20266099	-
ENSMUSG00000054409	Tmem74		-0.657133	2.78042	-1.69658	0.0994723	0.644015	-4.63506	239408	transmembrane protein 74	15	43698241	43701575	-
ENSMUSG00000027584	Oprl1	KOR-3 KOR3 LC132 MOR-C ORGC ORL1 Oprl XOR1 morc	0.851245	2.03968	1.69604	0.0995761	0.644015	-4.47463	18389	opioid receptor-like 1	2	181449721	181455690	+
ENSMUSG00000035329	Fbxo33	5730501N20Rik AI642135	-0.612682	3.05296	-1.69603	0.0995788	0.644015	-4.67568	70611	F-box protein 33	12	60301642	60320712	-
ENSMUSG00000051177	Plcb1	3110043I21Rik AI132408 Plcb mKIAA0581	0.450492	5.21297	1.69554	0.0996722	0.644015	-5.05178	18795	phospholipase C, beta 1	2	134611895	135300994	+
ENSMUSG00000031904	Slc7a6		0.646353	3.23402	1.69484	0.0998066	0.644015	-4.71654	330836	solute carrier family 7 (cationic amino acid transporter, y+ system), member 6	8	108692775	108722604	+
ENSMUSG00000022340	Sybu		-0.426214	4.38189	-1.6947	0.0998329	0.644015	-5.01715	319613	syntabulin (syntaxin-interacting)	15	44503405	44619609	-
ENSMUSG00000033222	Ttf2	4632434F22Rik 8030447N19 AV218430	-0.791571	2.01118	-1.69418	0.099933	0.644015	-4.52621	74044	transcription termination factor, RNA polymerase II	3	100742783	100773586	-
ENSMUSG00000078670	Fam174b		-0.551605	3.17104	-1.69411	0.0999466	0.644015	-4.76564	100038347	family with sequence similarity 174, member B	7	80885193	80921805	+
ENSMUSG00000040451	Sgms1		0.381888	4.81385	1.6934	0.100082	0.644015	-5.04744	208449	sphingomyelin synthase 1	19	32197217	32464204	-
ENSMUSG00000028550	Atg4c		0.689908	4.04177	1.69337	0.100088	0.644015	-4.89121	242557	autophagy-related 4C (yeast)	4	98860625	98926478	+
ENSMUSG00000032744	Heyl	Hey3 Hrt3 bHLHb33 hesr3	0.515773	4.60262	1.69337	0.100088	0.644015	-5.00454	56198	hairy/enhancer-of-split related with YRPW motif-like	4	122910799	122927118	+
ENSMUSG00000063919	Srrm4	1500001A10Rik B230202K19Rik mKIAA1853 nSR100	-0.482183	4.50301	-1.69291	0.100177	0.644015	-5.05406	68955	serine/arginine repetitive matrix 4	5	116889281	117041826	-
ENSMUSG00000018428	Akap1	AKAP121 AKAP84 Akap C76494 C81186 DAKAP1 S-AKAP84	-0.709324	2.69293	-1.69274	0.10021	0.644015	-4.63828	11640	A kinase (PRKA) anchor protein 1	11	88692106	88725900	-
ENSMUSG00000026773	Pfkfb3		-0.440918	4.82819	-1.69271	0.100214	0.644015	-5.08223	170768	6-phosphofructo-2-kinase/fructose-2,6-biphosphatase 3	2	11393057	11423728	-
ENSMUSG00000071644	Eef1g	2610301D06Rik AA407312 EF1G	-0.428239	3.96069	-1.69269	0.100218	0.644015	-4.81357	67160	eukaryotic translation elongation factor 1 gamma	19	9041531	9052969	+
ENSMUSG00000062373	Tmem65	2610029O13Rik 4930438D12Rik	0.345223	7.23734	1.69207	0.100338	0.644015	-5.48703	74868	transmembrane protein 65	15	58613824	58655085	-
ENSMUSG00000033910	Gucy1a3	1200016O07Rik	0.853797	2.658	1.69198	0.100355	0.644015	-4.60212	60596	guanylate cyclase 1, soluble, alpha 3	3	81896350	81949799	-
ENSMUSG00000062822	4833420G17Rik	2210017J06Rik 5730533D17Rik AW107518 C85193	-0.743544	2.12454	-1.69191	0.100368	0.644015	-4.60324	67392	RIKEN cDNA 4833420G17 gene	13	120251566	120274924	+
ENSMUSG00000027796	Smad9	MADH6 Madh9 SMAD8A SMAD8B Smad8	0.302372	6.10306	1.69191	0.100369	0.644015	-5.30466	55994	MAD homolog 9 (Drosophila)	3	54559504	54605179	+
ENSMUSG00000042328	Hps4		0.742234	2.30357	1.69101	0.100543	0.644015	-4.52125	192232	Hermansky-Pudlak syndrome 4 homolog (human)	5	112772103	112807434	+
ENSMUSG00000029338	Antxr2	2310046B19Rik AW561899 CMG-2 CMG2 cI-35	0.317242	5.1873	1.69091	0.100561	0.644015	-5.19078	71914	anthrax toxin receptor 2	5	98313707	98459981	-
ENSMUSG00000034648	Lrrn1	2810047E21Rik NLRR-1	0.27531	9.1202	1.69089	0.100566	0.644015	-5.63979	16979	leucine rich repeat protein 1, neuronal	6	107479779	107520204	+
ENSMUSG00000070570	Slc17a7	2900052E22Rik AI851913 Vglut1	0.481025	4.40493	1.69051	0.100639	0.644015	-4.97331	72961	solute carrier family 17 (sodium-dependent inorganic phosphate cotransporter), member 7	7	52419291	52431508	+
ENSMUSG00000041180	Hectd2		0.736307	2.59861	1.69033	0.100673	0.644015	-4.59775	226098	HECT domain containing 2	19	36629129	36695625	+
ENSMUSG00000022404	Slc25a17	34kDa 47kDa PMP34 Pmp47	0.549593	2.92648	1.69032	0.100675	0.644015	-4.67418	20524	solute carrier family 25 (mitochondrial carrier, peroxisomal membrane protein), member 17	15	81149351	81191195	-
ENSMUSG00000026389	Steap3	1010001D01Rik Tsap6 pHyde	-0.424779	4.25823	-1.6902	0.100698	0.644015	-5.07857	68428	STEAP family member 3	1	122087334	122169282	-
ENSMUSG00000021676	Iqgap2		0.657375	3.71694	1.68947	0.10084	0.644357	-4.76966	544963	IQ motif containing GTPase activating protein 2	13	96397132	96661877	-
ENSMUSG00000079418	Atg4a		-0.868724	1.63988	-1.68932	0.100868	0.644357	-4.43574	666468	autophagy-related 4A (yeast)	X	137491446	137598813	+
ENSMUSG00000027520	Zdbf2	4930431J08Rik 9330107J05Rik	0.997411	2.54037	1.6884	0.101046	0.644765	-4.57422	73884	zinc finger, DBF-type containing 2	1	63319839	63361150	+
ENSMUSG00000000275	Trim25		-0.286545	5.447	-1.68826	0.101074	0.644765	-5.25246	217069	tripartite motif-containing 25	11	88860690	88881607	+
ENSMUSG00000030265	Kras	AI929937 K-ras Ki-ras Kras-2 Kras2 p21B ras	0.241991	7.46499	1.68809	0.101107	0.644765	-5.4584	16653	v-Ki-ras2 Kirsten rat sarcoma viral oncogene homolog	6	145165219	145198759	-
ENSMUSG00000014907	Naf1		-0.831553	1.95085	-1.68716	0.101288	0.645227	-4.48875	234344	nuclear assembly factor 1 homolog (S. cerevisiae)	8	69384116	69414463	+
ENSMUSG00000050148	Ubqln2	Chap1 Dsk2 HRIHFB2157 Plic-2 Plic2	0.324693	6.03064	1.68712	0.101295	0.645227	-5.29444	54609	ubiquilin 2	X	149932775	149936080	+
ENSMUSG00000038112	AW551984		0.650223	2.56883	1.68649	0.101416	0.645402	-4.61858	244810	expressed sequence AW551984	9	39394981	39411988	-
ENSMUSG00000085282	Gm15663		0.803055	2.40119	1.68614	0.101484	0.645402	-4.52952		predicted gene 15663	10	105011009	105020930	+
ENSMUSG00000032216	Nedd4	AA959633 AL023035 AU019897 E430025J12Rik Nedd4-1 Nedd4a mKIAA0093	0.190683	9.27326	1.68608	0.101498	0.645402	-5.68036	17999	neural precursor cell expressed, developmentally down-regulated 4	9	72510364	72597649	+
ENSMUSG00000056851	Pcbp2	AW412548 Hnrpx alphaCP-2	0.335674	6.37187	1.68559	0.101593	0.645637	-5.36405	18521	poly(rC) binding protein 2	15	102301063	102330490	+
ENSMUSG00000040249	Lrp1	A2mr AI316852 CD91 Lrp	0.401746	5.99239	1.68516	0.101676	0.645793	-5.32454	16971	low density lipoprotein receptor-related protein 1	10	126975217	127058204	-
ENSMUSG00000069114	Zbtb10		0.406829	5.46935	1.68381	0.101939	0.646553	-5.2184	229055	zinc finger and BTB domain containing 10	3	9250602	9285333	+
ENSMUSG00000037300	Ttc13		0.556749	3.01343	1.68359	0.101982	0.646553	-4.71746	234875	tetratricopeptide repeat domain 13	8	127195235	127245883	-
ENSMUSG00000084779	4921504A21Rik		1.23234	1.91493	1.68331	0.102037	0.646553	-4.46332		RIKEN cDNA 4921504A21 gene	5	18708186	18732373	-
ENSMUSG00000032763	Ilvbl		-0.810305	2.09681	-1.68328	0.102042	0.646553	-4.56089	216136	ilvB (bacterial acetolactate synthase)-like	10	78037245	78047243	+
ENSMUSG00000037818	3110057O12Rik		-0.992039	1.91804	-1.68295	0.102107	0.646553	-4.5147	269423	RIKEN cDNA 3110057O12 gene	3	40650892	40742060	+
ENSMUSG00000020964	Sel1l	AW493766 Sel1h mKIAA4137	0.230848	7.15158	1.68275	0.102146	0.646553	-5.47511	20338	sel-1 suppressor of lin-12-like (C. elegans)	12	93044483	93087597	-
ENSMUSG00000025666	Tmem47		0.230301	7.45443	1.68186	0.10232	0.647107	-5.5124	192216	transmembrane protein 47	X	78316037	78343211	+
ENSMUSG00000039252	Lgi2		0.367361	5.73878	1.68171	0.10235	0.647107	-5.28921	246316	leucine-rich repeat LGI family, member 2	5	52924758	52957542	-
ENSMUSG00000050310	Rictor	4921505C17Rik 6030405M08Rik AVO3 AW492497 D530039E11Rik	0.342331	5.90916	1.68072	0.102543	0.647957	-5.30477	78757	RPTOR independent companion of MTOR, complex 2	15	6658381	6750398	+
ENSMUSG00000018217	Pmp22	22kDa Gas-3 HNPP Tr trembler	0.367458	12.7024	1.68013	0.102659	0.648268	-5.87822	18858	peripheral myelin protein 22	11	62942484	62973049	+
ENSMUSG00000002307	Daxx		0.922197	2.1881	1.67972	0.102739	0.648268	-4.5764	13163	Fas death domain-associated protein	17	34046359	34052534	+
ENSMUSG00000024366	Gfra3	GFRalpha3 Y15110	-0.365263	4.73133	-1.67957	0.102768	0.648268	-5.16606	14587	glial cell line derived neurotrophic factor family receptor alpha 3	18	34849557	34880041	-
ENSMUSG00000048100	Taf13	1810004N01Rik 2010309N11Rik AI847295 TAFII18	0.36421	5.30451	1.67861	0.102958	0.649012	-5.11213	99730	TAF13 RNA polymerase II, TATA box binding protein (TBP)-associated factor	3	108374616	108386140	+
ENSMUSG00000043872	Zmym1	5830412B09Rik AW209050	0.517177	3.7518	1.67815	0.103048	0.649012	-4.75469	68310	zinc finger, MYM domain containing 1	4	126724338	126738396	-
ENSMUSG00000068742	Cry2	AV006279 D130054K12Rik	-0.308325	5.56113	-1.67808	0.103062	0.649012	-5.25819	12953	cryptochrome 2 (photolyase-like)	2	92243803	92274200	-
ENSMUSG00000059669	Taf1b	4930408G01Rik A230108M10Rik TAFI68 Tafi86	0.710865	2.1056	1.67768	0.10314	0.649135	-4.55361	21340	TATA box binding protein (Tbp)-associated factor, RNA polymerase I, B	12	25183446	25243436	+
ENSMUSG00000025921	Rdh10	3110069K09Rik 4921506A21Rik AI875664 AW549993 D1Ertd762e m366Asp	-0.932984	2.20784	-1.67689	0.103296	0.64975	-4.56608	98711	retinol dehydrogenase 10 (all-trans)	1	16095855	16123815	+
ENSMUSG00000021253	Tgfb3	Tgfb-3	-0.727769	3.30573	-1.67582	0.103508	0.650612	-4.81874	21809	transforming growth factor, beta 3	12	87397694	87419991	-
ENSMUSG00000027597	Ahcy		-0.679456	1.993	-1.67557	0.103557	0.650612	-4.50888	269378	S-adenosylhomocysteine hydrolase	2	154885046	154900233	-
ENSMUSG00000041488	Stx3	AA960228 AV006285 AW536415 Syn-3	-0.896271	1.86638	-1.67491	0.103687	0.650612	-4.53563	20908	syntaxin 3	19	11849609	11893893	-
ENSMUSG00000028063	Lmna	Dhe	-0.564954	3.5761	-1.67445	0.103778	0.650612	-4.76651	16905	lamin A	3	88285070	88313878	-
ENSMUSG00000030180	Kdm5a		0.306149	6.45844	1.67442	0.103784	0.650612	-5.35316	214899	lysine (K)-specific demethylase 5A	6	120314117	120394592	+
ENSMUSG00000031878	Nae1		0.402794	4.39542	1.67438	0.103793	0.650612	-4.96564	234664	NEDD8 activating enzyme E1 subunit 1	8	107034928	107058537	-
ENSMUSG00000029089	Pacrgl	4933428G09Rik	-0.754526	1.90783	-1.67412	0.103844	0.650612	-4.57171	66768	PARK2 co-regulated-like	5	48763631	48779995	+
ENSMUSG00000061887	Ssbp3	2610021L12Rik 2610200M23Rik 5730488C10Rik AI854733 AW551939 LAST SSDP1	0.316622	6.42153	1.6736	0.103947	0.650889	-5.33473	72475	single-stranded DNA binding protein 3	4	106583306	106722299	+
ENSMUSG00000039652	Cpeb3		0.351703	6.70619	1.67204	0.104257	0.652463	-5.40759	208922	cytoplasmic polyadenylation element binding protein 3	19	37095781	37283091	-
ENSMUSG00000025178	Pi4k2a	Pi4k2	-0.286493	5.3656	-1.67159	0.104345	0.652507	-5.23495	84095	phosphatidylinositol 4-kinase type 2 alpha	19	42164925	42196708	+
ENSMUSG00000067336	Bmpr2	2610024H22Rik AL117858 AW546137 BB189135 BMP-2 BMPR-2 BMPR-II BMPRII BRK-3	0.265489	8.67903	1.6708	0.104504	0.652507	-5.64765	12168	bone morphogenic protein receptor, type II (serine/threonine kinase)	1	59821481	59927703	+
ENSMUSG00000051652	Lrrc3		-0.335655	5.08508	-1.67056	0.104551	0.652507	-5.21803	237387	leucine rich repeat containing 3	10	77360320	77365281	-
ENSMUSG00000036078	Sigmar1	AL024364 Oprs1 mSigmaR1	-0.36735	3.74517	-1.67038	0.104587	0.652507	-4.95012	18391	sigma non-opioid intracellular receptor 1	4	41685366	41703030	-
ENSMUSG00000025487	Psmd13	S11	-0.645298	2.20845	-1.67038	0.104587	0.652507	-4.61281	23997	proteasome (prosome, macropain) 26S subunit, non-ATPase, 13	7	148067867	148084542	+
ENSMUSG00000008398	Elk3	D430049E23Rik Erp Etrp Net Sap-2	0.514682	3.56753	1.67022	0.104618	0.652507	-4.82996	13713	ELK3, member of ETS oncogene family	10	92710159	92773880	-
ENSMUSG00000027809	Etfdh	0610010I20Rik AV001013	-0.269761	5.1594	-1.66963	0.104736	0.652875	-5.19745	66841	electron transferring flavoprotein, dehydrogenase	3	79407710	79432785	-
ENSMUSG00000001156	Mxd1	AW122478 Mad Mad1	-0.85873	2.87766	-1.66928	0.104807	0.652949	-4.73527	17119	MAX dimerization protein 1	6	86597038	86619153	-
ENSMUSG00000039270	Megf9		0.230923	7.42978	1.66835	0.104992	0.653536	-5.5112	230316	multiple EGF-like-domains 9	4	70088099	70196029	-
ENSMUSG00000084862	Gm16278		-0.574357	2.85248	-1.66817	0.105027	0.653536	-4.66035		predicted gene 16278	17	26056034	26072690	+
ENSMUSG00000026034	Clk1	STY	-0.641758	4.5385	-1.6676	0.105143	0.653536	-5.03379	12747	CDC-like kinase 1	1	58467033	58480910	-
ENSMUSG00000038774	Ascc3	ASC1p200 B630009I04Rik BC023451 D430001L07Rik D630041L21 Helic1 RNAH	0.423717	4.84	1.66754	0.105154	0.653536	-5.11582	77987	activating signal cointegrator 1 complex subunit 3	10	50312475	50571008	+
ENSMUSG00000035133	Arhgap5	p190-B p190B	0.248393	6.41074	1.66727	0.105208	0.653536	-5.35987	11855	Rho GTPase activating protein 5	12	53617064	53668839	+
ENSMUSG00000035247	Hectd1		0.249489	6.76402	1.66704	0.105255	0.653536	-5.46795	207304	HECT domain containing 1	12	52844709	52930523	-
ENSMUSG00000040363	Bcor	5830466J11Rik 8430401K06Rik BcorR D930024N20Rik mKIAA1575	0.465683	3.32689	1.66647	0.105368	0.653872	-4.79697	71458	BCL6 interacting corepressor	X	11613866	11737481	-
ENSMUSG00000051098	Mblac2	2900024O10Rik	-0.362122	5.49876	-1.66575	0.105514	0.654186	-5.27575	72852	metallo-beta-lactamase domain containing 2	13	81850416	81892274	+
ENSMUSG00000039210	Gpatch2	5830433G22Rik 5830436K05Rik AI427714 AI447508 AW107440 AW491060 Gpatc2	-0.56361	3.18888	-1.66556	0.105551	0.654186	-4.76051	67769	G patch domain containing 2	1	189039387	189175583	+
ENSMUSG00000024817	Uhrf2		0.344263	4.64449	1.66522	0.10562	0.654186	-5.0297	109113	ubiquitin-like, containing PHD and RING finger domains 2	19	30105003	30168212	+
ENSMUSG00000021891	Mettl6	1600013P15Rik AI467521 AU020711	-0.839201	1.9196	-1.66488	0.105688	0.654186	-4.52349	67011	methyltransferase like 6	14	32291506	32308216	-
ENSMUSG00000071646	Mta2	AW550797 Mata1l1 Mta1l1 mmta2	-0.562954	2.32795	-1.66453	0.105757	0.654186	-4.63075	23942	metastasis-associated gene family, member 2	19	9016365	9026793	+
ENSMUSG00000024867	Pip5k1b	AI844522 Pip5k1a Pipk5a Pipk5b STM7	-1.01114	1.53038	-1.66446	0.105773	0.654186	-4.54469	18719	phosphatidylinositol-4-phosphate 5-kinase, type 1 beta	19	24369284	24630362	-
ENSMUSG00000038866	Zcchc2		0.507884	4.14352	1.66355	0.105955	0.654731	-4.9803	227449	zinc finger, CCHC domain containing 2	1	107886983	107930651	+
ENSMUSG00000024283	Wac		0.275724	6.56032	1.66275	0.106117	0.654731	-5.41857	225131	WW domain containing adaptor with coiled-coil	18	7868830	7973545	+
ENSMUSG00000090616	Gm17628		0.685383	3.86855	1.66216	0.106237	0.654731	-4.72414		predicted gene, 17628	14	16270137	16284937	+
ENSMUSG00000070047	Fat1	2310038E12Rik AU023433 Fath mFat1	0.32956	6.04201	1.66194	0.10628	0.654731	-5.34004	14107	FAT tumor suppressor homolog 1 (Drosophila)	8	46035562	46137611	+
ENSMUSG00000025909	Sntg1	4933426D16Rik G1SYN SYN4	0.907319	2.42159	1.66191	0.106286	0.654731	-4.51066	71096	syntrophin, gamma 1	1	8351556	9289959	-
ENSMUSG00000043336	Filip1l	4631422O05Rik Doc1	0.678217	3.46634	1.66152	0.106364	0.654731	-4.74096	78749	filamin A interacting protein 1-like	16	57353206	57573239	+
ENSMUSG00000051256	Jagn1	5830427H10Rik	0.333335	5.08098	1.66101	0.106469	0.654731	-5.16651	67767	jagunal homolog 1 (Drosophila)	6	113392563	113398223	+
ENSMUSG00000056629	Fkbp2	13kDa FKBP-2 mFKBP13 mFKBP2	-0.595807	1.98459	-1.66092	0.106487	0.654731	-4.57319	14227	FK506 binding protein 2	19	7052231	7054930	-
ENSMUSG00000034473	Sec22a		0.882719	2.15885	1.66087	0.106497	0.654731	-4.5611	317717	SEC22 vesicle trafficking protein homologe A (S. cerevisiae)	16	35311217	35364004	-
ENSMUSG00000028436	Dcaf12	1500001L20Rik 5830424K06Rik AA420338 AI851081 Wdr40a	-0.39285	4.72691	-1.6608	0.106511	0.654731	-5.11548	68970	DDB1 and CUL4 associated factor 12	4	41238333	41261922	-
ENSMUSG00000025781	Atp5c1	1700094F02Rik	-0.313647	5.98651	-1.6608	0.106511	0.654731	-5.36237	11949	ATP synthase, H+ transporting, mitochondrial F1 complex, gamma polypeptide 1	2	9977643	10002137	-
ENSMUSG00000019088	Dnase1l1	2310005K03Rik AI324885 Dnase1ll Dnasex Dnl1ll G4.8	-1.19087	1.22624	-1.66042	0.106587	0.654832	-4.44753	69537	deoxyribonuclease 1-like 1	X	71518556	71527676	-
ENSMUSG00000028967	Errfi1	1300002F13Rik AI788755 Mig-6 Mig6 RALT	0.422409	4.80549	1.65987	0.106699	0.655158	-5.1444	74155	ERBB receptor feedback inhibitor 1	4	150228028	150243001	+
ENSMUSG00000025203	Scd2	Scd-2 swty	-0.196506	9.28536	-1.65899	0.106878	0.655891	-5.74388	20250	stearoyl-Coenzyme A desaturase 2	19	44368166	44381354	+
ENSMUSG00000049516	Spty2d1		0.432335	4.31207	1.65831	0.107015	0.65637	-5.03211	101685	SPT2, Suppressor of Ty, domain containing 1 (S. cerevisiae)	7	54245766	54263781	-
ENSMUSG00000079593	Gm14597		-0.507813	2.9974	-1.65751	0.107178	0.656802	-4.66407	100862582	predicted gene 14597	X	50880264	50912156	-
ENSMUSG00000029505	Ep400	1700020J09Rik AU023439 mDomino mKIAA1498 p400	0.351955	5.58077	1.65738	0.107204	0.656802	-5.26753	75560	E1A binding protein p400	5	111093392	111199736	-
ENSMUSG00000034673	Pbx2	AU043397 G17	-0.505268	3.62112	-1.65658	0.107368	0.657444	-4.9048	18515	pre B cell leukemia homeobox 2	17	34728211	34734345	+
ENSMUSG00000061838	Suclg2	AF171077 AW556404 D6Wsu120e	0.775142	1.12325	1.65561	0.107564	0.658062	-4.45041	20917	succinate-Coenzyme A ligase, GDP-forming, beta subunit	6	95423006	95668792	-
ENSMUSG00000023832	Acat2		-0.382907	6.35866	-1.6555	0.107588	0.658062	-5.33832	110460	acetyl-Coenzyme A acetyltransferase 2	17	13135756	13153613	-
ENSMUSG00000032348	Gsta4	GST5.7 mGsta4	-0.485432	3.92976	-1.65521	0.107648	0.658065	-4.97933	14860	glutathione S-transferase, alpha 4	9	78039773	78057155	+
ENSMUSG00000028793	Rnf19b	4930534K13Rik 4930555L03Rik Ibrdc3	-0.406074	4.71733	-1.65468	0.107756	0.658082	-5.06506	75234	ring finger protein 19B	4	128735515	128763130	+
ENSMUSG00000004637	Wwox	5330426P09Rik 9030416C10Rik WOX1	-0.501153	4.35007	-1.65459	0.107773	0.658082	-4.99932	80707	WW domain-containing oxidoreductase	8	116963555	117876608	+
ENSMUSG00000037601	Nme1	AL024257 NDPK-A NM23-M1 NM23A	-0.368145	4.16652	-1.65432	0.107829	0.658082	-5.02046	18102	non-metastatic cells 1, protein (NM23A) expressed in	11	93818293	93829835	-
ENSMUSG00000039601	Rcan2	Csp2 Dscr1l1 MCIP2 ZAKI-4	0.215541	7.26294	1.65294	0.10811	0.658791	-5.56893	53901	regulator of calcineurin 2	17	43938800	44176465	+
ENSMUSG00000024683	Mrpl16	2310039D06Rik	-0.568768	2.65285	-1.65284	0.108131	0.658791	-4.7266	94063	mitochondrial ribosomal protein L16	19	11844881	11849434	+
ENSMUSG00000047098	Rnf31		-0.81104	2.66265	-1.6528	0.10814	0.658791	-4.74762	268749	ring finger protein 31	14	56210545	56222530	+
ENSMUSG00000025189	Cnnm1	AI846314 Acdp1 CLP-1	-0.439335	4.45216	-1.65259	0.108183	0.658791	-5.08775	83674	cyclin M1	19	43514926	43571702	+
ENSMUSG00000025190	Got1	AI789014 Got-1 cAspAT	0.232071	6.23267	1.65209	0.108285	0.659049	-5.42858	14718	glutamate oxaloacetate transaminase 1, soluble	19	43574242	43599095	-
ENSMUSG00000012428	Steap4		-0.9273	2.52047	-1.64957	0.108803	0.66046	-4.69232	117167	STEAP family member 4	5	7960472	7982213	+
ENSMUSG00000030770	Parva	2010012A22Rik 5430400F08Rik AI225929 AU042898 Actp CH-ILKBP Parvin	0.220555	6.64455	1.64955	0.108808	0.66046	-5.47926	57342	parvin, alpha	7	119571019	119735206	+
ENSMUSG00000025958	Creb1	2310001E10Rik 3526402H21Rik AV083133 Creb Creb-1	-0.368579	5.17214	-1.64943	0.108833	0.66046	-5.2463	12912	cAMP responsive element binding protein 1	1	64579378	64651121	+
ENSMUSG00000087367	Gm15491		0.63527	1.90846	1.64933	0.108851	0.66046	-4.59016		predicted gene 15491	19	45823998	45826800	+
ENSMUSG00000079057	Cyp4v3		0.653886	3.67689	1.6491	0.108901	0.66046	-4.84803	102294	cytochrome P450, family 4, subfamily v, polypeptide 3	8	46355025	46418570	-
ENSMUSG00000027327	1700037H04Rik		-0.536369	3.83333	-1.64859	0.109004	0.66046	-4.96892	67326	RIKEN cDNA 1700037H04 gene	2	130972060	130985817	-
ENSMUSG00000051335	Gfod1		0.253749	6.33906	1.64851	0.109021	0.66046	-5.44451	328232	glucose-fructose oxidoreductase domain containing 1	13	43290888	43399541	-
ENSMUSG00000034203	Chchd4	2410012P20Rik 2810014D17Rik AI838740	-0.753217	2.2441	-1.64816	0.109094	0.66046	-4.63255	72170	coiled-coil-helix-coiled-coil-helix domain containing 4	6	91414270	91423417	-
ENSMUSG00000085030	2810455O05Rik		-1.03445	1.51613	-1.64811	0.109103	0.66046	-4.51201		RIKEN cDNA 2810455O05 gene	8	126362453	126364685	-
ENSMUSG00000073633	Fbxo36	0610008D19Rik 1110020F21Rik 2410002G19Rik D1Ertd757e	-0.660887	2.21803	-1.648	0.109127	0.66046	-4.58012	66153	F-box protein 36	1	84836416	84897062	+
ENSMUSG00000019868	Vta1	1110001D18Rik 1110059P08Rik AU040813 C85340 LIP5 SBP1	-0.502997	3.99854	-1.64722	0.109288	0.66046	-4.99478	66201	Vps20-associated 1 homolog (S. cerevisiae)	10	14374561	14425366	-
ENSMUSG00000037935	Smarce1	2810417B20Rik 5830412H02Rik 9030408N19Rik Baf27	-0.565669	2.92222	-1.64672	0.109391	0.66046	-4.75258	57376	SWI/SNF related, matrix associated, actin dependent regulator of chromatin, subfamily e, member 1	11	99070361	99092331	-
ENSMUSG00000037646	Vps13b		0.312726	6.80361	1.6463	0.109477	0.66046	-5.48973	666173	vacuolar protein sorting 13B (yeast)	15	35301301	35860983	+
ENSMUSG00000053754	Chd8	5830451P18Rik AU015341 Duplin HELSNF1 mKIAA1564	-0.291281	5.36337	-1.64621	0.109497	0.66046	-5.27566	67772	chromodomain helicase DNA binding protein 8	14	52817826	52857466	-
ENSMUSG00000029034	Cpsf3l	2410006F12Rik AU044035	-0.678386	2.10081	-1.64597	0.109546	0.66046	-4.60926	71957	cleavage and polyadenylation specific factor 3-like	4	155243655	155263212	+
ENSMUSG00000040488	Ltbp4		0.501477	4.06369	1.64587	0.109567	0.66046	-5.01109	108075	latent transforming growth factor beta binding protein 4	7	28090155	28122711	-
ENSMUSG00000030094	Xpc		0.84832	1.63847	1.64568	0.109606	0.66046	-4.52167	22591	xeroderma pigmentosum, complementation group C	6	91439299	91465878	-
ENSMUSG00000092341	Malat1		-0.345317	10.8995	-1.64498	0.109751	0.66046	-5.87954		metastasis associated lung adenocarcinoma transcript 1 (non-coding RNA)	19	5795690	5802671	-
ENSMUSG00000017776	Crk	Crk-I Crk-II Crk-III Crk3 CrkIII Crko Crkol	-0.252049	7.10438	-1.64496	0.109755	0.66046	-5.53172	12928	v-crk sarcoma virus CT10 oncogene homolog (avian)	11	75492761	75520410	+
ENSMUSG00000020070	Rufy2	2610111M19Rik AI844453 Denn LZ-FYVE ZFYVE13	-0.211991	6.69141	-1.64457	0.109838	0.66046	-5.47729	70432	RUN and FYVE domain-containing 2	10	62442971	62481490	+
ENSMUSG00000029547	Ints1	1110015K06Rik	0.35772	4.74444	1.64427	0.109899	0.66046	-5.07335	68510	integrator complex subunit 1	5	140227236	140251632	-
ENSMUSG00000024940	Ltbp3	Ltbp2 mFLJ00070	0.409505	4.53179	1.64412	0.109931	0.66046	-5.07765	16998	latent transforming growth factor beta binding protein 3	19	5740904	5758532	+
ENSMUSG00000022361	Zhx1	3110006I21Rik mKIAA4149	-0.261754	6.46385	-1.64408	0.109938	0.66046	-5.45396	22770	zinc fingers and homeoboxes 1	15	57878558	57908096	-
ENSMUSG00000027102	Hoxd8	4921540P06Rik AI047735 Hox-4.3 Hox-5.4	-0.561423	3.75363	-1.64383	0.10999	0.66046	-4.92768	15437	homeobox D8	2	74542672	74545990	+
ENSMUSG00000027823	Gmps		0.241112	7.23656	1.64349	0.110061	0.66046	-5.50606	229363	guanine monophosphate synthetase	3	63780028	63826501	+
ENSMUSG00000023938	Aars2		0.8358	1.62475	1.64306	0.110151	0.66046	-4.52268	224805	alanyl-tRNA synthetase 2, mitochondrial (putative)	17	45643790	45657791	+
ENSMUSG00000050174	Nudt6		0.764849	2.61922	1.64276	0.110214	0.66046	-4.68205	229228	nudix (nucleoside diphosphate linked moiety X)-type motif 6	3	37303832	37319133	-
ENSMUSG00000005225	Plekha8		-0.633942	2.85253	-1.64265	0.110236	0.66046	-4.74617	231999	pleckstrin homology domain containing, family A (phosphoinositide binding specific) member 8	6	54545105	54595833	+
ENSMUSG00000022075	Rhobtb2		0.440288	3.97341	1.64242	0.110284	0.66046	-4.9815	246710	Rho-related BTB domain containing 2	14	70184797	70212310	-
ENSMUSG00000025905	Oprk1	K-OR-1 KOR KOR-1 MSL-1 Oprk2 R21	1.10636	2.45361	1.64155	0.110465	0.66046	-4.67356	18387	opioid receptor, kappa 1	1	5578574	5596212	+
ENSMUSG00000047746	Fbxo40		1.12108	0.893211	1.64088	0.110606	0.66046	-4.44625	207215	F-box protein 40	16	36963546	36990553	-
ENSMUSG00000025586	Cpeb1	AU024112 Cpeb mCPEB	-0.241924	6.26132	-1.64079	0.110624	0.66046	-5.45884	12877	cytoplasmic polyadenylation element binding protein 1	7	88491912	88600351	-
ENSMUSG00000087006	Gm13889		-0.586233	2.30392	-1.64059	0.110666	0.66046	-4.64892		predicted gene 13889	2	93795967	93797684	-
ENSMUSG00000030659	Nucb2	AI607786 Calnuc Nefa Nesfatin-1	-0.512697	3.50918	-1.64058	0.110669	0.66046	-4.8065	53322	nucleobindin 2	7	123647888	123684098	+
ENSMUSG00000040268	Plekha1		-0.341516	6.16523	-1.64051	0.110681	0.66046	-5.3798	101476	pleckstrin homology domain containing, family A (phosphoinositide binding specific) member 1	7	138009270	138056826	+
ENSMUSG00000040010	Slc7a5	4F2LC D0H16S474E LAT1 TA1	0.399374	4.89829	1.64051	0.110682	0.66046	-5.16342	20539	solute carrier family 7 (cationic amino acid transporter, y+ system), member 5	8	124405052	124431594	-
ENSMUSG00000048949	Gm6206		0.299851	5.41282	1.64032	0.110723	0.66046	-5.25737		predicted pseudogene 6206	X	100358233	100360766	-
ENSMUSG00000029536	Gatc		0.405586	5.53311	1.63971	0.110849	0.660601	-5.25307	384281	glutamyl-tRNA(Gln) amidotransferase, subunit C homolog (bacterial)	5	115783251	115791187	-
ENSMUSG00000050783	Htr1f	Htr1eb	0.864205	2.5215	1.63963	0.110866	0.660601	-4.64068	15557	5-hydroxytryptamine (serotonin) receptor 1F	16	64924555	65105610	-
ENSMUSG00000026672	Optn	4930441O07Rik FIP2 HYPL NRP	-0.473463	3.8963	-1.63908	0.11098	0.660929	-4.97944	71648	optineurin	2	4941688	4985097	-
ENSMUSG00000040424	Hipk4		-0.468234	4.79623	-1.63844	0.111116	0.661051	-5.18192	233020	homeodomain interacting protein kinase 4	7	28308280	28316194	+
ENSMUSG00000056054	S100a8	60B8Ag AI323541 B8Ag CFAg CP-10 Caga MRP8 p8	-1.07741	5.02767	-1.63828	0.111149	0.661051	-4.93162	20201	S100 calcium binding protein A8 (calgranulin A)	3	90472993	90473956	+
ENSMUSG00000040652	Oaz2		-0.420069	4.89487	-1.63742	0.111329	0.661051	-5.1876		ornithine decarboxylase antizyme 2	9	65515808	65538107	+
ENSMUSG00000033705	Stard9		0.674235	3.6346	1.6374	0.111332	0.661051	-4.86315		START domain containing 9	2	120454862	120557633	+
ENSMUSG00000039768	Dnajc11		0.641814	2.88777	1.63728	0.111358	0.661051	-4.74961	230935	DnaJ (Hsp40) homolog, subfamily C, member 11	4	151307800	151356246	+
ENSMUSG00000024431	Nr3c1	GR Grl-1 Grl1	0.278003	5.75194	1.63728	0.111359	0.661051	-5.32664	14815	nuclear receptor subfamily 3, group C, member 1	18	39570199	39650955	-
ENSMUSG00000086084	2610528B01Rik		-1.02146	1.57931	-1.63616	0.111595	0.662096	-4.53265		RIKEN cDNA 2610528B01 gene	4	135899890	135901896	+
ENSMUSG00000050534	Htr5b	5-Ht5b	-1.21837	1.80085	-1.63559	0.111713	0.662229	-4.66558	15564	5-hydroxytryptamine (serotonin) receptor 5B	1	123406419	123425042	-
ENSMUSG00000044285	Gm1821		-0.566167	3.0332	-1.63548	0.111737	0.662229	-4.61231		predicted gene 1821	14	46703801	46704490	+
ENSMUSG00000025410	Dctn2	2310042E05Rik C130077D06Rik C87049 DCTN-50 GMP23-48K RBP50 p50	-0.288946	4.95103	-1.6347	0.111902	0.662853	-5.22841	69654	dynactin 2	10	126703442	126718862	+
ENSMUSG00000068328	Aup1	AA589454	-0.531371	2.79718	-1.63321	0.112215	0.66343	-4.7333	11993	ancient ubiquitous protein 1	6	83004647	83007674	+
ENSMUSG00000028988	Ctnnbip1	1110008O09Rik 2310001I19Rik AW457332 Catnbip1 Icat	-0.50743	2.92173	-1.63303	0.112254	0.66343	-4.78431	67087	catenin beta interacting protein 1	4	148892345	148940546	+
ENSMUSG00000006599	Gtf2h1	62kDa AW743425 AW822074 BTF2 p62 C77871 p62	-0.503488	3.28128	-1.63274	0.112315	0.66343	-4.81095	14884	general transcription factor II H, polypeptide 1	7	54051473	54079170	+
ENSMUSG00000041112	Elmo1		0.300119	6.19293	1.63271	0.112322	0.66343	-5.42049	140580	engulfment and cell motility 1, ced-12 homolog (C. elegans)	13	20182488	20698397	+
ENSMUSG00000049439	Cyp20a1	A930011N14Rik Cypm	0.674572	3.32517	1.63254	0.112358	0.66343	-4.82312	77951	cytochrome P450, family 20, subfamily a, polypeptide 1	1	60400167	60444904	+
ENSMUSG00000026083	Eif5b		0.309014	7.06503	1.63243	0.11238	0.66343	-5.50676	226982	eukaryotic translation initiation factor 5B	1	38054855	38112424	+
ENSMUSG00000058325	Dock1		0.730227	4.07455	1.63225	0.112418	0.66343	-4.88731	330662	dedicator of cytokinesis 1	7	141862370	142365322	+
ENSMUSG00000059921	Unc5c	6030473H24 AI047720 B130051O18Rik Unc5h3 rcm	0.491211	4.93538	1.63091	0.112701	0.663971	-5.12381	22253	unc-5 homolog C (C. elegans)	3	141128528	141497888	+
ENSMUSG00000038844	Kif16b	8430434E15Rik AA623607 AI789011 C80253 C80902 mKIAA1590	0.376585	4.97307	1.63077	0.112731	0.663971	-5.16041	16558	kinesin family member 16B	2	142443210	142727267	-
ENSMUSG00000025484	Bet1l	2610021K23Rik Gs15	-0.897579	1.19673	-1.63074	0.112738	0.663971	-4.53597	54399	blocked early in transport 1 homolog (S. cerevisiae)-like	7	148039283	148042282	-
ENSMUSG00000024050	Wiz		0.557815	3.7892	1.63069	0.11275	0.663971	-4.94851	22404	widely-interspaced zinc finger motifs	17	32491000	32526384	-
ENSMUSG00000064351	mt-Co1	CoxI	-0.209004	12.4717	-1.62986	0.112924	0.664299	-5.99052	17708	mitochondrially encoded cytochrome c oxidase I	MT	5328	6872	+
ENSMUSG00000024241	Sos1	4430401P03Rik 9630010N06 AI449023	0.240263	8.18796	1.62986	0.112925	0.664299	-5.64004	20662	son of sevenless homolog 1 (Drosophila)	17	80793092	80879793	-
ENSMUSG00000043252	Tmem64		0.399035	5.48083	1.62887	0.113135	0.664945	-5.32496	100201	transmembrane protein 64	4	15192978	15213900	+
ENSMUSG00000023795	Pisd-ps2		-0.816561	0.679384	-1.62845	0.113225	0.664945	-4.45203		phosphatidylserine decarboxylase, pseudogene 2	17	3076578	3084183	-
ENSMUSG00000032046	Abhd12	1500011G07Rik 6330583M11Rik AI431047 AW547313	0.24373	6.20737	1.62792	0.113337	0.664945	-5.4244	76192	abhydrolase domain containing 12	2	150658229	150730477	-
ENSMUSG00000026027	Stradb		-0.685145	2.54445	-1.6272	0.113491	0.664945	-4.69879	227154	STE20-related kinase adaptor beta	1	59030366	59052559	+
ENSMUSG00000022205	Sub1	AI842364 P15 P9 Pc4 Rpo2tc1	-0.346652	5.77901	-1.62703	0.113527	0.664945	-5.36216	20024	SUB1 homolog (S. cerevisiae)	15	11911094	11926738	-
ENSMUSG00000037885	Stk35	1700054C12Rik CLIK1 Stk35l1	0.551671	3.59231	1.62694	0.113547	0.664945	-4.92715	67333	serine/threonine kinase 35	2	129626253	129658023	+
ENSMUSG00000024234	Mtpap	0610027A18Rik AW551379 Papd1	0.706828	3.49264	1.62653	0.113634	0.664945	-4.78872	67440	mitochondrial poly(A) polymerase	18	4375590	4397328	+
ENSMUSG00000025609	Mkln1	A130067F06Rik AU015903 BB154892	0.260707	6.47598	1.62643	0.113656	0.664945	-5.48696	27418	muskelin 1, intracellular mediator containing kelch motifs	6	31348735	31466811	+
ENSMUSG00000034098	Fstl5		0.404806	5.57082	1.62631	0.113681	0.664945	-5.26665	213262	follistatin-like 5	3	75878192	76513941	+
ENSMUSG00000029461	Fam168a		0.24338	7.56475	1.62628	0.113688	0.664945	-5.61055	319604	family with sequence similarity 168, member A	7	107855165	107990142	+
ENSMUSG00000060397	Zfp128		-0.895315	1.5154	-1.62624	0.113696	0.664945	-4.53312	243833	zinc finger protein 128	7	13466526	13478771	+
ENSMUSG00000004530	Coro1c	AL022675 AW455561 AW548837	-0.343559	5.11698	-1.6253	0.113897	0.665531	-5.27639	23790	coronin, actin binding protein 1C	5	114292445	114358767	-
ENSMUSG00000031822	Gse1		0.366406	5.2272	1.62521	0.113916	0.665531	-5.19563	382034	genetic suppressor element 1	8	123012766	123105290	+
ENSMUSG00000059713	Rcan3	AU041093 Csp3 Dscr1l2	-0.242116	6.31525	-1.624	0.114176	0.665793	-5.49968	53902	regulator of calcineurin 3	4	134968223	134989768	-
ENSMUSG00000034647	Ankrd12		0.229841	7.01885	1.62365	0.11425	0.665793	-5.53176	106585	ankyrin repeat domain 12	17	66316841	66426429	-
ENSMUSG00000043909	Trp53bp1	53BP1 Tp53bp1 m53BP1	0.238588	6.97073	1.62348	0.114287	0.665793	-5.55651	27223	transformation related protein 53 binding protein 1	2	121019017	121097143	-
ENSMUSG00000043716	Rpl7	Rpl7a Surf-3	-0.557887	2.41485	-1.62332	0.11432	0.665793	-4.6423	19989	ribosomal protein L7	1	16091376	16094743	-
ENSMUSG00000029610	Aimp2		0.597006	2.2893	1.6233	0.114325	0.665793	-4.63416	231872	aminoacyl tRNA synthetase complex-interacting multifunctional protein 2	5	144663573	144670716	-
ENSMUSG00000066477	Gm16551		1.1327	2.38534	1.62304	0.114382	0.665793	-4.59013		predicted gene 16551	9	74695790	74707941	+
ENSMUSG00000024610	Cd74	CLIP DHLAG HLADG Ia-GAMMA Ii	0.454586	5.93718	1.62273	0.114448	0.665793	-5.42354	16149	CD74 antigen (invariant polypeptide of major histocompatibility complex, class II antigen-associated)	18	60963502	60972300	+
ENSMUSG00000003038	Hmgn2		-0.950504	1.16601	-1.62203	0.114598	0.665793	-4.44475	100503799	high mobility group nucleosomal binding domain 2	4	133520653	133524565	-
ENSMUSG00000021036	Sptlc2	AI173915 LCB2 mKIAA0526	0.298181	6.3035	1.62159	0.114694	0.665793	-5.46218	20773	serine palmitoyltransferase, long chain base subunit 2	12	88646008	88729305	-
ENSMUSG00000018411	Mapt	AI413597 AW045860 Mtapt Tau	-0.236352	7.06252	-1.62133	0.114749	0.665793	-5.59162	17762	microtubule-associated protein tau	11	104092704	104193404	+
ENSMUSG00000051413	Plagl2	AU018672 AW552839 mKIAA0198	0.761974	3.47849	1.62116	0.114785	0.665793	-4.89921	54711	pleiomorphic adenoma gene-like 2	2	153053495	153067162	-
ENSMUSG00000034163	Zfc3h1		0.345152	5.78332	1.621	0.11482	0.665793	-5.3267	216345	zinc finger, C3H1-type containing	10	114822015	114869828	+
ENSMUSG00000021792	5730469M10Rik	AU040822 Fam213a Pamm	0.285588	5.73479	1.62049	0.114929	0.665793	-5.40313	70564	RIKEN cDNA 5730469M10 gene	14	41807029	41827077	-
ENSMUSG00000011382	Dhdh	1300018L09Rik AA591799 Xld-1 Xld1	0.318934	6.00469	1.62047	0.114934	0.665793	-5.26955	71755	dihydrodiol dehydrogenase (dimeric)	7	52728326	52744175	-
ENSMUSG00000026896	Ifih1	9130009C22Rik Helicard Hlcd MDA5 RLR-2	0.61479	3.41267	1.61993	0.11505	0.665793	-4.85456	71586	interferon induced with helicase C domain 1	2	62433855	62484312	-
ENSMUSG00000012114	Med15	A230074L19Rik AW536074 Pcqap	0.338684	5.87342	1.61981	0.115076	0.665793	-5.36627	94112	mediator complex subunit 15	16	17651301	17723040	-
ENSMUSG00000052609	Plekhg3		-0.683539	2.66459	-1.61978	0.115082	0.665793	-4.71089	263406	pleckstrin homology domain containing, family G (with RhoGef domain) member 3	12	77634547	77680026	+
ENSMUSG00000003531	Dgcr6	AU044152	-0.842714	1.06063	-1.61939	0.115167	0.665793	-4.51212	13353	DiGeorge syndrome critical region gene 6	16	18052953	18071725	+
ENSMUSG00000019873	Reep3	D10Ucla1	0.374597	5.21016	1.61912	0.115226	0.665793	-5.25404	28193	receptor accessory protein 3	10	66474256	66559605	-
ENSMUSG00000019494	Cops6	Sgn3 VIP/MOV34	-0.365698	4.83445	-1.6188	0.115294	0.665793	-5.21013	26893	COP9 (constitutive photomorphogenic) homolog, subunit 6 (Arabidopsis thaliana)	5	138602299	138605874	+
ENSMUSG00000039725	2810408M09Rik		-0.881376	1.47233	-1.61819	0.115425	0.665793	-4.53245	381406	RIKEN cDNA 2810408M09 gene	2	165315610	165318824	-
ENSMUSG00000027559	Car3	BB219044 Ca3 Car-3	1.48036	2.41982	1.61808	0.11545	0.665793	-4.68293	12350	carbonic anhydrase 3	3	14863538	14872351	+
ENSMUSG00000079357	Gm11100		-0.544835	3.02982	-1.61804	0.115458	0.665793	-4.71952		predicted gene 11100	14	14750958	14782072	+
ENSMUSG00000059742	Kcnh7		0.297333	9.10278	1.61803	0.115461	0.665793	-5.74656	170738	potassium voltage-gated channel, subfamily H (eag-related), member 7	2	62531471	63022344	-
ENSMUSG00000023232	Serinc2		0.452354	3.69579	1.6178	0.11551	0.665793	-4.96373	230779	serine incorporator 2	4	129930739	129956449	-
ENSMUSG00000001774	Chordc1	1110001O09Rik AA409036 Chp-1 morgana	-0.304818	5.36699	-1.61758	0.115558	0.665793	-5.2606	66917	cysteine and histidine-rich domain (CHORD)-containing, zinc-binding protein 1	9	18096711	18118444	+
ENSMUSG00000079177	4930417G10Rik	Fam228a	-0.892629	0.866607	-1.61727	0.115626	0.665793	-4.44889	74855	RIKEN cDNA 4930417G10 gene	12	4720476	4745225	-
ENSMUSG00000020857	Nme2	NM23-H2 NM23B nm23-M2	-0.628275	2.10035	-1.61718	0.115644	0.665793	-4.61843	18103	non-metastatic cells 2, protein (NM23B) expressed in	11	93811128	93817573	-
ENSMUSG00000024099	Ndufv2	2900010C23Rik	-0.471213	3.63891	-1.61651	0.11579	0.666288	-4.94457	72900	NADH dehydrogenase (ubiquinone) flavoprotein 2	17	66428135	66450899	-
ENSMUSG00000043964	Orai3		-0.613766	3.53449	-1.61585	0.115933	0.666444	-4.93238	269999	ORAI calcium release-activated calcium modulator 3	7	134913329	134918664	+
ENSMUSG00000022175	Lrp10	Lrp9	0.342354	5.3498	1.61577	0.11595	0.666444	-5.3152	65107	low-density lipoprotein receptor-related protein 10	14	55083001	55090334	+
ENSMUSG00000029701	Rbm28	2810480G15Rik AI503051	-0.566082	3.14543	-1.61502	0.116114	0.666444	-4.8737	68272	RNA binding motif protein 28	6	29073573	29115006	-
ENSMUSG00000035863	Palm		-0.449122	4.09292	-1.615	0.116117	0.666444	-5.06333	18483	paralemmin	10	79256317	79283641	+
ENSMUSG00000018858	Ict1	1110001A02Rik 1110002E03Rik	-0.56951	3.21462	-1.615	0.116118	0.666444	-4.83409	68572	immature colon carcinoma transcript 1	11	115265066	115273988	+
ENSMUSG00000033214	Slitrk5	2610019D03Rik	0.407129	4.47688	1.61472	0.116179	0.666447	-5.13978	75409	SLIT and NTRK-like family, member 5	14	112074337	112082356	+
ENSMUSG00000031077	Fadd	Mort1/FADD	0.809491	1.7467	1.61442	0.116243	0.66647	-4.57135	14082	Fas (TNFRSF6)-associated via death domain	7	151763223	151768368	-
ENSMUSG00000022407	Adsl		0.890799	2.91167	1.61362	0.116417	0.666926	-4.70707	11564	adenylosuccinate lyase	15	80778920	80801377	+
ENSMUSG00000034345	Gtf2h5	2700017P07Rik 2810432H05Rik D17Wsu155e	-0.447137	3.22562	-1.61351	0.116443	0.666926	-4.89372	66467	general transcription factor IIH, polypeptide 5	17	6079786	6086517	+
ENSMUSG00000024256	Adcyap1	PACAP	-0.354514	5.83065	-1.61306	0.11654	0.667079	-5.42999	11516	adenylate cyclase activating polypeptide 1	17	93598762	93604825	+
ENSMUSG00000068290	Ddrgk1	1110001I20Rik 2600009E05Rik AI326138 Ufbp1	-0.708448	1.99484	-1.61283	0.11659	0.667079	-4.62613	77006	DDRGK domain containing 1	2	130479696	130490395	-
ENSMUSG00000057455	Rit2	RIBA Rin Roc2	0.298115	5.84178	1.61142	0.116898	0.668063	-5.45331	19762	Ras-like without CAAX 2	18	31133143	31476944	-
ENSMUSG00000073775	Kti12		-0.915402	1.27952	-1.6108	0.117033	0.668063	-4.5121	100087	KTI12 homolog, chromatin associated (S. cerevisiae)	4	108520462	108522017	+
ENSMUSG00000038349	Plcl1		0.683525	1.94855	1.61068	0.11706	0.668063	-4.63224	227120	phospholipase C-like 1	1	55463232	55808646	+
ENSMUSG00000030007	Cct7	AA408524 AL022769 Ccth Cctz	-0.315178	6.17599	-1.61053	0.117092	0.668063	-5.44148	12468	chaperonin containing Tcp1, subunit 7 (eta)	6	85401499	85418471	+
ENSMUSG00000034462	Pkd2	C030034P18Rik PC2 TRPP2	-0.794747	3.29172	-1.61044	0.117112	0.668063	-4.8977	18764	polycystic kidney disease 2	5	104888469	104934838	+
ENSMUSG00000024107	Lhcgr	Gpcr19-rs1 LH-R Lhr	-0.740709	2.40549	-1.61039	0.117124	0.668063	-4.72534	16867	luteinizing hormone/choriogonadotropin receptor	17	89140889	89191316	-
ENSMUSG00000015214	Mtmr1	AW049210	-0.563469	3.75227	-1.60987	0.117237	0.668367	-4.93391	53332	myotubularin related protein 1	X	68617935	68672371	+
ENSMUSG00000019775	Rgs17	6430507P11Rik Rgsz2	-0.236923	7.21231	-1.60919	0.117385	0.668866	-5.58847	56533	regulator of G-protein signaling 17	10	4424141	4520878	+
ENSMUSG00000014195	Dnajc7	2010003F24Rik 2010004G07Rik CCRP Ttc2 mDj11 mTpr2	-0.362286	4.95859	-1.60875	0.117483	0.668979	-5.26617	56354	DnaJ (Hsp40) homolog, subfamily C, member 7	11	100444132	100481482	-
ENSMUSG00000008686	Zfp955a	AI842447 Zfp883a	0.96522	1.29748	1.60787	0.117675	0.668979	-4.51948	77652	zinc finger protein 955A	17	33378464	33391985	-
ENSMUSG00000049960	Mrps16	1500011E11Rik Mprs16	-0.891679	1.34877	-1.60773	0.117707	0.668979	-4.48733	66242	mitochondrial ribosomal protein S16	14	21210453	21212777	-
ENSMUSG00000085506	Gm16977		0.501212	3.5981	1.60759	0.117736	0.668979	-4.91933		predicted gene, 16977	9	117782262	117790320	+
ENSMUSG00000026554	Dcaf8	AA408877 AA433120 AA792214 AU018973 C76055 D1Dau35e D1Ucla4 H326 Wdr42a	-0.313626	4.35636	-1.60732	0.117797	0.668979	-5.15483	98193	DDB1 and CUL4 associated factor 8	1	174078146	174126524	+
ENSMUSG00000029633	Gm5578		0.71852	2.7088	1.60727	0.117807	0.668979	-4.77084		predicted pseudogene 5578	6	112555538	112556773	+
ENSMUSG00000081390	Gm14538		-0.485563	2.08284	-1.60718	0.117828	0.668979	-4.69155		predicted gene 14538	X	20105382	20106708	+
ENSMUSG00000056962	Jmjd6		-0.86748	1.31914	-1.60666	0.11794	0.669276	-4.55761	107817	jumonji domain containing 6	11	116698746	116704763	-
ENSMUSG00000000826	Dnajc5	2610314I24Rik AU018536 Csp	0.240208	7.7499	1.60632	0.118016	0.669361	-5.66015	13002	DnaJ (Hsp40) homolog, subfamily C, member 5	2	181255190	181289838	+
ENSMUSG00000031378	Abcd1	ALDP Ald Aldgh	-0.773168	2.13741	-1.6053	0.118242	0.670084	-4.71436	11666	ATP-binding cassette, sub-family D (ALD), member 1	X	70961936	70983873	+
ENSMUSG00000026676	Ccdc3	2310045O21Rik	0.618816	3.51428	1.60516	0.118272	0.670084	-4.9515	74186	coiled-coil domain containing 3	2	5058822	5151924	+
ENSMUSG00000092315	Gm20440		-0.678631	1.08685	-1.60492	0.118325	0.670084	-4.67918		predicted gene 20440	2	74521503	74532251	+
ENSMUSG00000045733	Sprn		-0.376633	4.38931	-1.60454	0.118408	0.670214	-5.14225	212518	shadow of prion protein	7	147336527	147340776	-
ENSMUSG00000039934	Pion		0.757776	1.57697	1.60323	0.118699	0.671132	-4.57161	212167	pigeon homolog (Drosophila)	5	20692085	20797519	+
ENSMUSG00000047264	Zfp358		0.76786	1.74009	1.60272	0.118812	0.671132	-4.58495	140482	zinc finger protein 358	8	3493138	3497208	+
ENSMUSG00000034538	Zfp418		-0.927136	2.78573	-1.60258	0.118842	0.671132	-4.77679	232854	zinc finger protein 418	7	7124041	7136273	+
ENSMUSG00000033416	1110038D17Rik		-0.522151	2.86429	-1.60241	0.118879	0.671132	-4.81378	68778	RIKEN cDNA 1110038D17 gene	10	74813856	74980717	-
ENSMUSG00000029563	Foxp2		0.744266	3.57057	1.60171	0.119035	0.671132	-4.89277	114142	forkhead box P2	6	14851349	15391977	+
ENSMUSG00000037847	BC016495		-0.853103	2.21235	-1.60163	0.119052	0.671132	-4.67324	225994	cDNA sequence BC016495	19	18706440	18726684	+
ENSMUSG00000028517	Ppap2b	1110003O22Rik 2610002D05Rik AV025606 D4Bwg0538e D4Bwg1535e Lpp3 Ppab2b	0.400533	5.22914	1.60132	0.119122	0.671132	-5.30753	67916	phosphatidic acid phosphatase type 2B	4	104829952	104905369	+
ENSMUSG00000024516	Sec11c	1810029G24Rik Sec11l3	-0.824285	1.93621	-1.60017	0.119377	0.671132	-4.63264	66286	SEC11 homolog C (S. cerevisiae)	18	65960203	65977319	+
ENSMUSG00000022521	Crebbp	AW558298 CBP CBP/p300 KAT3A p300/CBP	0.237125	7.54011	1.59983	0.119452	0.671132	-5.61953	12914	CREB binding protein	16	4084048	4213404	-
ENSMUSG00000022394	L3mbtl2		-0.584556	2.86562	-1.59956	0.119513	0.671132	-4.80184	214669	l(3)mbt-like 2 (Drosophila)	15	81494319	81518745	+
ENSMUSG00000039542	Ncam1	CD56 E-NCAM NCAM-1 Ncam	0.236731	8.45121	1.59954	0.119518	0.671132	-5.72442	17967	neural cell adhesion molecule 1	9	49310257	49607027	-
ENSMUSG00000033228	Scaf11	1110061H03Rik 2610510E10Rik AI462454 CASP11 SIP1 SRRP129 Sfrs2ip Srsf2ip mKIAA3013	0.250427	6.62077	1.59933	0.119565	0.671132	-5.53695	72193	SR-related CTD-associated factor 11	15	96242129	96291274	-
ENSMUSG00000035735	Dagla		-0.455668	4.16464	-1.59911	0.119612	0.671132	-5.11981	269060	diacylglycerol lipase, alpha	19	10319755	10379367	-
ENSMUSG00000050271	D8Ertd82e		0.707304	2.3578	1.59842	0.119767	0.671132	-4.66495	244418	DNA segment, Chr 8, ERATO Doi 82, expressed	8	37157882	37210841	+
ENSMUSG00000042680	Fam59a		0.450575	3.98514	1.5984	0.119771	0.671132	-5.00503	381126	family with sequence similarity 59, member A	18	21285702	21458639	-
ENSMUSG00000021835	Bmp4	Bmp-4 Bmp2b Bmp2b-1 Bmp2b1	1.03669	2.45122	1.59831	0.11979	0.671132	-4.78111	12159	bone morphogenetic protein 4	14	47003195	47010344	-
ENSMUSG00000027858	Tspan2	6330415F13Rik B230119D02Rik tspan-2	0.22378	6.90469	1.59831	0.119792	0.671132	-5.59478	70747	tetraspanin 2	3	102538452	102576215	+
ENSMUSG00000030284	Creld1		-0.459749	4.08338	-1.59806	0.119847	0.671132	-5.10478	171508	cysteine-rich with EGF-like domains 1	6	113433291	113443332	+
ENSMUSG00000028367	Txn1	ADF AW550880 Trx1 Txn	-0.237244	8.33167	-1.59782	0.1199	0.671132	-5.6968	22166	thioredoxin 1	4	57956245	57969283	-
ENSMUSG00000051331	Cacna1c	Cav1.2 Cchl1a1 MBC MELC-CC	0.379867	5.28347	1.59773	0.11992	0.671132	-5.33523	12288	calcium channel, voltage-dependent, L type, alpha 1C subunit	6	118542314	119146249	-
ENSMUSG00000037072	Sep15		0.261725	5.79317	1.59761	0.119948	0.671132	-5.41544		selenoprotein	3	144233268	144260644	+
ENSMUSG00000019872	Smpdl3a	0610010C24Rik AI529588 ASM3A ASML3 ASML3A	0.343764	4.62518	1.59732	0.120012	0.671132	-5.19151	57319	sphingomyelin phosphodiesterase, acid-like 3A	10	57514141	57531636	+
ENSMUSG00000042487	Leo1		0.294565	5.36058	1.59725	0.120027	0.671132	-5.27661	235497	Leo1, Paf1/RNA polymerase II complex component, homolog (S. cerevisiae)	9	75289331	75314239	+
ENSMUSG00000040325	Vprbp		0.358087	5.59233	1.59661	0.120172	0.671132	-5.38716	321006	Vpr (HIV-1) binding protein	9	106724205	106785649	+
ENSMUSG00000006471	Ndor1	4930447P04Rik NR1 Ndor	-0.687053	2.82481	-1.59613	0.120278	0.671132	-4.83588	78797	NADPH dependent diflavin oxidoreductase 1	2	25100340	25111542	-
ENSMUSG00000026696	Vamp4	D1Ertd147e	-0.324805	5.85196	-1.59607	0.120291	0.671132	-5.41821	53330	vesicle-associated membrane protein 4	1	164500646	164529215	+
ENSMUSG00000007880	Arid1a	1110030E03Rik BAF250a Osa1 Smarcf1	0.282759	7.27581	1.59597	0.120313	0.671132	-5.61994	93760	AT rich interactive domain 1A (SWI-like)	4	133234923	133312684	-
ENSMUSG00000050730	Arhgap42	9030420J04Rik BE136619	0.4478	4.23702	1.59594	0.120321	0.671132	-5.07655	71544	Rho GTPase activating protein 42	9	8994953	9239026	-
ENSMUSG00000024222	Fkbp5	51kDa D17Ertd592e Dit1 FKBP-5 FKBP51	-0.499607	4.23566	-1.59572	0.120369	0.671132	-5.05118	14229	FK506 binding protein 5	17	28536040	28654469	-
ENSMUSG00000033543	Gtf2a2		0.433952	3.54731	1.59554	0.12041	0.671132	-4.9265	100046289	general transcription factor II A, 2	9	69860357	69870673	+
ENSMUSG00000080896	Gm14567		-0.854318	1.46374	-1.59495	0.120541	0.671132	-4.44206		predicted gene 14567	X	36322994	36323170	+
ENSMUSG00000032203	Pigb		0.240484	6.10921	1.59486	0.120561	0.671132	-5.469		phosphatidylinositol glycan anchor biosynthesis, class B	9	72856288	72863464	-
ENSMUSG00000035021	Baz1a		-0.611768	3.12038	-1.59483	0.12057	0.671132	-4.8178	217578	bromodomain adjacent to zinc finger domain 1A	12	55993976	56115335	-
ENSMUSG00000033278	Ptprm	RPTPmu mKIAA4044	0.377646	5.32765	1.59456	0.12063	0.671132	-5.29754	19274	protein tyrosine phosphatase, receptor type, M	17	67016188	67703799	-
ENSMUSG00000056770	Setd3	2610102I01Rik 2610305M23Rik 6030490B17Rik D12Ertd771e	-0.364364	5.2802	-1.59404	0.120746	0.67144	-5.274	52690	SET domain containing 3	12	109344641	109417524	-
ENSMUSG00000058239	Usf2		-0.61395	2.58945	-1.59302	0.120975	0.672014	-4.75359	100504922	upstream transcription factor 2	7	31730271	31741822	-
ENSMUSG00000021217	Tshz3		0.319332	4.97726	1.59235	0.121125	0.672014	-5.21171	243931	teashirt zinc finger family member 3	7	37483137	37558564	+
ENSMUSG00000082185	Gm12428		0.534366	2.02738	1.59204	0.121196	0.672014	-4.68842		predicted gene 12428	3	98624961	98625687	+
ENSMUSG00000024132	Eci1	Dci eci	-0.674271	1.35378	-1.59192	0.121222	0.672014	-4.57709	13177	enoyl-Coenzyme A delta isomerase 1	17	24563628	24576261	+
ENSMUSG00000063142	Kcnma1	5730414M22Rik BKCa MaxiK Slo Slo1 mSlo mSlo1	0.370682	5.91518	1.59183	0.121243	0.672014	-5.33221	16531	potassium large conductance calcium-activated channel, subfamily M, alpha member 1	14	24117983	24622526	-
[truncated: 9,080 more rows]
