# Supplementary material for: Identification of a Sacral, Visceral Sensory Transcriptome in Embryonic and Adult Mice
Source: eNeuro. 2020 Feb 19;7(1):ENEURO.0397-19.2019. doi: 10.1523/ENEURO.0397-19.2019 (PMC7036621; doi:10.1523/ENEURO.0397-19.2019)
Supplement: Extended Data Figure 7-3 — Sex differences in adult, Trpv1 and embryo datasets. For each set of data (adult, Trpv1, embryo), these lists show the genes that are differentially expressed between male and female DRG only in the lumbar DRG (lumbar), only in the sacral DRG (sacral), or in both lumbar and sacral DRG (intersect). These data are summarized in Venn diagrams in Figure 7. Download Figure 7-3, XLSX file. [file enu-eN-NWR-0397-19-s10.xlsx]

## Sheet: Figure 7-3
Extended Data Fig 7-3: Sex differences in adult, Trpv1 and embryo datasets
Figure 7A
Adult_Lumbar_M_v_F
Gene Names for Fig_7A_Adult_Lumbar_M_v_F	Aliases	Ensembl ID	Description	Chromosome	Chr Start	Chr End	Chr Strand
Gm16485		ENSMUSG00000078117	predicted gene 16485	9	8971791	8975773	1
Adult_Sacral_M_v_F
Gene Names for Fig_7A_Adult_sacral_M_v_F	Aliases	Ensembl ID	Description	Chromosome	Chr Start	Chr End	Chr Strand
Meg3		ENSMUSG00000021268	maternally expressed 3	12	110779211	110809936	1
Ly86	MD-1 MD1	ENSMUSG00000021423	lymphocyte antigen 86	13	37437214	37510905	1
Cldn1	AI596271	ENSMUSG00000022512	claudin 1	16	26356728	26371927	-1
Ephb2	Cek5 Drt ETECK Erk Hek5 Nuk Prkm5 Qek5 Sek3 Tyro5	ENSMUSG00000028664	Eph receptor B2	4	136203454	136391903	-1
Ankrd10		ENSMUSG00000031508	ankyrin repeat domain 10	8	11611583	11635754	-1
Kdm6a	Utx	ENSMUSG00000037369	lysine (K)-specific demethylase 6A	X	17739701	17857062	1
Clvs1	4933402J24Rik Clvl1 Rlbp1l1	ENSMUSG00000041216	clavesin 1	4	9196440	9378838	1
Penk	AI326464 ENK PPA Penk1	ENSMUSG00000045573	preproenkephalin	4	4060678	4065966	-1
Tac1	4930528L02Rik NK-1 NK1 Nkna PPT-A PPTA SP	ENSMUSG00000061762	tachykinin 1	6	7505071	7512973	1
Slc4a11		ENSMUSG00000074796	solute carrier family 4, sodium bicarbonate transporter-like, member 11	2	130509849	130523255	-1
Intersect
Gene Names for Fig_7A_Intersect	Aliases	Ensembl ID	Description	Chromosome	Chr Start	Chr End	Chr Strand
Kdm5d	HY Jarid1d Smcy	ENSMUSG00000056673	lysine (K)-specific demethylase 5D	Y	234231	280254	1
Uty	Hydb mKIAA4057	ENSMUSG00000068457	ubiquitously transcribed tetratricopeptide repeat gene, Y chromosome	Y	433304	582202	-1
Ddx3y	8030469F12Rik D1Pas1-rs1 Dby	ENSMUSG00000069045	DEAD (Asp-Glu-Ala-Asp) box polypeptide 3, Y-linked	Y	597158	623056	-1
Eif2s3y	Eif-2gy Spy Tfy	ENSMUSG00000069049	eukaryotic translation initiation factor 2, subunit 3, structural gene Y-linked	Y	346986	365290	1
Gm2223		ENSMUSG00000079297	predicted pseudogene 2223	X	31680781	31682130	1
Xist		ENSMUSG00000086503	inactive X specific transcripts	X	100655714	100678556	-1
Figure 7B
TRPV1_Sacral_M_v_F
Gene Names for Fig_7B_Trpv1_Sacral_M_v_F	Aliases	Ensembl ID	Description	Chromosome	Chr Start	Chr End	Chr Strand
Hk2	AI642394 HKII	ENSMUSG00000000628	hexokinase 2	6	82675019	82724448	-1
Cadps2		ENSMUSG00000017978	Ca2+-dependent activator protein for secretion 2	6	23212773	23789421	-1
Rnase4	C730049F20Rik	ENSMUSG00000021876	ribonuclease, RNase A family 4	14	51710752	51725826	1
Oprk1	K-OR-1 KOR KOR-1 MSL-1 Oprk2 R21	ENSMUSG00000025905	opioid receptor, kappa 1	1	5578574	5596212	1
Cdh13	4932416G01Rik Cdht T-cadherin Tcad	ENSMUSG00000031841	cadherin 13	8	120807633	121848821	1
Gpr83	AW045253 Gir Gpr72 RP105 RP39 RP82	ENSMUSG00000031932	G protein-coupled receptor 83	9	14664654	14675233	1
Chrna3		ENSMUSG00000032303	cholinergic receptor, nicotinic, alpha polypeptide 3	9	54859150	54874366	-1
Eif2s3x		ENSMUSG00000035150	eukaryotic translation initiation factor 2, subunit 3, structural gene X-linked	X	91434046	91458201	-1
Chrnb4		ENSMUSG00000035200	cholinergic receptor, nicotinic, beta polypeptide 4	9	54875963	54896351	-1
Dcdc2a		ENSMUSG00000035910	doublecortin domain containing 2a	13	25147873	25302575	1
Kdm6a	Utx	ENSMUSG00000037369	lysine (K)-specific demethylase 6A	X	17739701	17857062	1
Shank1		ENSMUSG00000038738	SH3/ankyrin domain gene 1	7	51565623	51613721	1
AF529169		ENSMUSG00000039313	cDNA sequence AF529169	9	89484876	89517824	-1
Gpr26		ENSMUSG00000040125	G protein-coupled receptor 26	7	139158143	139186088	1
Pitpnm3		ENSMUSG00000040543	PITPNM family member 3	11	71861030	71949280	-1
Igsf21		ENSMUSG00000040972	immunoglobin superfamily, member 21	4	139582761	139802699	-1
Car8	AW546993 Ca8 Cals Cals1 Carp wdl	ENSMUSG00000041261	carbonic anhydrase 8	4	8070514	8166188	-1
Cux2	1700051K22Rik Cutl2 Cux-2 ENSMUSG00000072641	ENSMUSG00000042589	cut-like homeobox 2	5	122307972	122500111	-1
Nhlrc3		ENSMUSG00000042997	NHL repeat containing 3	3	53252510	53267245	-1
Clrn1		ENSMUSG00000043850	clarin 1	3	58647950	58689262	-1
Penk	AI326464 ENK PPA Penk1	ENSMUSG00000045573	preproenkephalin	4	4060678	4065966	-1
Col25a1	2700062B08Rik CLAC-P	ENSMUSG00000058897	collagen, type XXV, alpha 1	3	129883809	130302795	1
Paqr9	1700020G04Rik	ENSMUSG00000064225	progestin and adipoQ receptor family member IX	9	95460236	95462540	1
Serpina3c	1A1 Kalbp Klkbp spi2	ENSMUSG00000066361	serine (or cysteine) peptidase inhibitor, clade A, member 3C	12	105384592	105392080	-1
3425401B19Rik		ENSMUSG00000071540	RIKEN cDNA 3425401B19 gene	14	33472954	33477192	-1
Slc4a11		ENSMUSG00000074796	solute carrier family 4, sodium bicarbonate transporter-like, member 11	2	130509849	130523255	-1
Intersect
Gene Names for Fig_7B_Intersect	Aliases	Ensembl ID	Description	Chromosome	Chr Start	Chr End	Chr Strand
Kdm5d	HY Jarid1d Smcy	ENSMUSG00000056673	lysine (K)-specific demethylase 5D	Y	234231	280254	1
Uty	Hydb mKIAA4057	ENSMUSG00000068457	ubiquitously transcribed tetratricopeptide repeat gene, Y chromosome	Y	433304	582202	-1
Ddx3y	8030469F12Rik D1Pas1-rs1 Dby	ENSMUSG00000069045	DEAD (Asp-Glu-Ala-Asp) box polypeptide 3, Y-linked	Y	597158	623056	-1
Eif2s3y	Eif-2gy Spy Tfy	ENSMUSG00000069049	eukaryotic translation initiation factor 2, subunit 3, structural gene Y-linked	Y	346986	365290	1
Gm2223		ENSMUSG00000079297	predicted pseudogene 2223	X	31680781	31682130	1
Tsix		ENSMUSG00000085715	X (inactive)-specific transcript, antisense	X	100626856	100680296	1
Xist		ENSMUSG00000086503	inactive X specific transcripts	X	100655714	100678556	-1
Figure 7C
E18_Lumbar_M_v_F
Gene Names for Fig_7C_E18_Lumbar_M_v_F	Aliases	Ensembl ID	Description	Chromosome	Chr Start	Chr End	Chr Strand
Dnajb9	AA408011 AA673251 AA673481 AW556981 ERdj4 Mdg1 mDj7	ENSMUSG00000014905	DnaJ (Hsp40) homolog, subfamily B, member 9	12	45306884	45311055	-1
Bin1	ALP-1 Amphl BRAMP-2 SH3P9	ENSMUSG00000024381	bridging integrator 1	18	32536871	32595390	1
Nudt1	Mth1	ENSMUSG00000036639	nudix (nucleoside diphosphate linked moiety X)-type motif 1	5	140807814	140814091	1
Ppig		ENSMUSG00000042133	peptidyl-prolyl isomerase G (cyclophilin G)	2	69560602	69592069	1
2810453I06Rik	1500026F15Rik AW047776 Acpin1 Fam220a Sipar	ENSMUSG00000048910	RIKEN cDNA 2810453I06 gene	5	144309574	144325393	1
Ptges3		ENSMUSG00000071072	prostaglandin E synthase 3 (cytosolic)	10	127496010	127514328	1
Gm16731		ENSMUSG00000085990	predicted gene, 16731	4	46548773	46552674	1
E18_Sacral_M_v_F
Gene Names for Fig_7C_E18_Sacral_M_v_F	Aliases	Ensembl ID	Description	Chromosome	Chr Start	Chr End	Chr Strand
2007-09-01		ENSMUSG00000001833	septin 7	9	25056204	25116150	1
Ugp2		ENSMUSG00000001891	UDP-glucose pyrophosphorylase 2	11	21221141	21271204	-1
Slc39a13	1100001L14Rik AA387663 ZIP13	ENSMUSG00000002105	solute carrier family 39 (metal ion transporter), member 13	2	90901948	90910574	-1
Tmem161a		ENSMUSG00000002342	transmembrane protein 161A	8	72696255	72707580	1
Ranbp2	A430087B05Rik AI256741 NUP358	ENSMUSG00000003226	RAN binding protein 2	10	57909600	57956903	1
Bicd1	B830009D06Rik mKIAA4125	ENSMUSG00000003452	bicaudal D homolog 1 (Drosophila)	6	149357506	149511851	1
Cul3	AI467304 AW146203 mKIAA0617	ENSMUSG00000004364	cullin 3	1	80261498	80337055	-1
Dnajb1	0610007I11Rik HSPF1 Hsp40	ENSMUSG00000005483	DnaJ (Hsp40) homolog, subfamily B, member 1	8	86132074	86135801	1
C330007P06Rik		ENSMUSG00000006423	RIKEN cDNA C330007P06 gene	X	34363732	34414106	-1
Slc4a1	Ae1 CD233 Empb3 l11Jus51	ENSMUSG00000006574	solute carrier family 4 (anion exchanger), member 1	11	102210138	102227517	-1
Homer1	PSD-Zip45 SYN47 Ves-1	ENSMUSG00000007617	homer homolog 1 (Drosophila)	13	94073712	94174917	1
Elof1	1110011K10Rik	ENSMUSG00000013822	elongation factor 1 homolog (ELF1, S. cerevisiae)	9	21917433	21921592	-1
Yes1	Yes p61-Yes	ENSMUSG00000014932	Yamaguchi sarcoma viral (v-yes) oncogene homolog 1	5	32913606	32989430	1
Ppp1cb	1200010B19	ENSMUSG00000014956	protein phosphatase 1, catalytic subunit, beta isoform	5	32761347	32819806	1
Nipsnap3b	2700063N13Rik Nipsnap3a	ENSMUSG00000015247	nipsnap homolog 3B (C. elegans)	4	53024752	53034932	1
Capza2	1110053K06Rik AW208808 Cappa2	ENSMUSG00000015733	capping protein (actin filament) muscle Z-line, alpha 2	6	17586234	17616972	1
Plekho1	2810052M02Rik Ckip1 JZA-20 Jza2	ENSMUSG00000015745	pleckstrin homology domain containing, family O member 1	3	95792352	95799924	-1
Slmo2	2310042G06Rik AA407013	ENSMUSG00000016257	slowmo homolog 2 (Drosophila)	2	174290568	174298582	-1
Ndufa1	1810049F12Rik MWFE	ENSMUSG00000016427	NADH dehydrogenase (ubiquinone) 1 alpha subcomplex, 1	X	34727583	34731158	-1
Taok1		ENSMUSG00000017291	TAO kinase 1	11	77342664	77421317	-1
Arl5b	4930587A11Rik AW146430 Arl8	ENSMUSG00000017418	ADP-ribosylation factor-like 5B	2	14971022	15004083	1
Top2b	D230016L12Rik Top-2	ENSMUSG00000017485	topoisomerase (DNA) II beta	14	17197693	17263301	1
Trove2	1810007I17Rik A530054J02Rik AI646302 SS-A/Ro Ssa Ssa2	ENSMUSG00000018199	TROVE domain family, member 2	1	145597920	145624198	-1
Smcr7		ENSMUSG00000018599	Smith-Magenis syndrome chromosome region, candidate 7 homolog (human)	11	60541900	60546453	1
Esr1	AA420328 AU041214 ER-alpha ER[a] ERa ERalpha ESR Estr Estra Nr3a1	ENSMUSG00000019768	estrogen receptor 1 (alpha)	10	5340927	5734948	-1
Nudt4	4933436C10Rik DIPP2 DIPP2alpha DIPP2beta HDCMB47P	ENSMUSG00000020029	nudix (nucleoside diphosphate linked moiety X)-type motif 4	10	95009641	95026801	-1
Phf15	1200017K05Rik AI480685 Jade2 mKIAA0239	ENSMUSG00000020387	PHD finger protein 15	11	51626957	51671155	-1
Arf5		ENSMUSG00000020440	ADP-ribosylation factor 5	6	28373560	28376602	1
Smek2		ENSMUSG00000020463	SMEK homolog 2, suppressor of mek1 (Dictyostelium)	11	29072890	29120797	1
Pum2	5730503J23Rik Pumm2 mKIAA0235	ENSMUSG00000020594	pumilio 2 (Drosophila)	12	8680940	8759387	1
Mpp5	3830420B02Rik AI255216 AI644496 Pals1	ENSMUSG00000021112	membrane protein, palmitoylated 5 (MAGUK p55 subfamily member 5)	12	79849934	79941698	1
Bmpr1a	1110037I22Rik ALK3 AU045487 BMPR-IA Bmpr	ENSMUSG00000021796	bone morphogenetic protein receptor, type 1A	14	35223920	35316527	-1
Txndc16	5730420B22Rik C77647	ENSMUSG00000021830	thioredoxin domain containing 16	14	45754123	45840003	-1
Bnip3l		ENSMUSG00000022051	BCL2/adenovirus E1B interacting protein 3-like	14	67604076	67627714	-1
Slc35a5	1010001J06Rik AU021179 BB097433 D16Ertd450e D730043G07Rik	ENSMUSG00000022664	solute carrier family 35, member A5	16	45139686	45158819	-1
Zfp148	2210405J08Rik AI480666 AW045217 BERF-1 BFCOL1 ZBP-89 Znf148	ENSMUSG00000022811	zinc finger protein 148	16	33380861	33503989	1
Larp4		ENSMUSG00000023025	La ribonucleoprotein domain family, member 4	15	99800505	99846782	1
Nus1	1600027K07Rik AU019165 AW538011 BC003223 D10Ertd438e	ENSMUSG00000023068	nuclear undecaprenyl pyrophosphate synthase 1 homolog (S. cerevisiae)	10	52137353	52159998	1
Mut	D230010K02Rik Mcm	ENSMUSG00000023921	methylmalonyl-Coenzyme A mutase	17	41071656	41098582	1
Foxp4	1200010K03Rik 2310007G05Rik mFKHLA	ENSMUSG00000023991	forkhead box P4	17	48004082	48061594	-1
Hnrpll	2510028H02Rik 2810036L13Rik AI256697 AI852082	ENSMUSG00000024095	heterogeneous nuclear ribonucleoprotein L-like	17	80428827	80461674	-1
Thoc1		ENSMUSG00000024287	THO complex 1	18	9958178	9995482	1
Ring1	Ring1A	ENSMUSG00000024325	ring finger protein 1	17	34157737	34161625	-1
Csnk1a1	2610208K14Rik 4632404G05Rik 5430427P18Rik CK1a Csnk1a	ENSMUSG00000024576	casein kinase 1, alpha 1	18	61714928	61749715	1
Megf10	3000002B06Rik Gm331	ENSMUSG00000024593	multiple EGF-like-domains 10	18	57292744	57457121	1
Lipo1		ENSMUSG00000024766	lipase, member O1	19	33592230	33836441	-1
Htr7	5-HT7	ENSMUSG00000024798	5-hydroxytryptamine (serotonin) receptor 7	19	36033224	36131997	-1
Pold4	2410012M21Rik AI463381 AW060307 Polds p12	ENSMUSG00000024854	polymerase (DNA-directed), delta 4	19	4231899	4233631	1
Vldlr	AA408956 AI451093 AW047288	ENSMUSG00000024924	very low density lipoprotein receptor	19	27290974	27328721	1
Arl2	2610009M23Rik AI115441 AW553335	ENSMUSG00000024944	ADP-ribosylation factor-like 2	19	6134374	6141406	-1
Itgb8		ENSMUSG00000025321	integrin beta 8	12	120396495	120477275	-1
Creb1	2310001E10Rik 3526402H21Rik AV083133 Creb Creb-1	ENSMUSG00000025958	cAMP responsive element binding protein 1	1	64579378	64651121	1
Mob4	2610109B12Rik Mobkl3 Phocn Prei3	ENSMUSG00000025979	MOB family member 4, phocein	1	55188075	55211743	1
Ppp6c	2310003C10Rik	ENSMUSG00000026753	protein phosphatase 6, catalytic subunit	2	39049874	39081971	-1
Xrn2		ENSMUSG00000027433	5'-3' exoribonuclease 2	2	146838732	146903736	1
Dram2	2010305N14Rik 2610318G18Rik AI647667 Tmem77	ENSMUSG00000027900	DNA-damage regulated autophagy modulator 2	3	106350611	106377763	1
Crtc2	4632407F12Rik Torc2 mTORC2	ENSMUSG00000027936	CREB regulated transcription coactivator 2	3	90058085	90068047	1
Gar1	AA409823 AI326794 C430047J18Rik Nola1	ENSMUSG00000028010	GAR1 ribonucleoprotein homolog (yeast)	3	129527830	129534314	-1
Tmem56	4930577M16Rik AU018104 AW109744 C730036B01Rik	ENSMUSG00000028132	transmembrane protein 56	3	120904679	120986016	-1
Tmem55a	2610319K07Rik AI315591 AV001360	ENSMUSG00000028221	transmembrane protein 55A	4	14791223	14842323	1
Rnf11		ENSMUSG00000028557	ring finger protein 11	4	109123703	109157333	-1
Urod	AI323803 Uro-d	ENSMUSG00000028684	uroporphyrinogen decarboxylase	4	116662570	116667018	-1
Acox3	BI685180 EST-s59 PCOX	ENSMUSG00000029098	acyl-Coenzyme A oxidase 3, pristanoyl	5	35925689	35958001	1
Ankle2	1110001J12Rik AI661024 D5Ertd585e	ENSMUSG00000029501	ankyrin repeat and LEM domain containing 2	5	110660060	110685666	1
Tmem168		ENSMUSG00000029569	transmembrane protein 168	6	13530687	13558100	-1
Ung	UNG1 UNG2	ENSMUSG00000029591	uracil DNA glycosylase	5	114580395	114589332	1
Pdap1		ENSMUSG00000029623	PDGFA associated protein 1	5	145889638	145901107	-1
Vasp	AA107290	ENSMUSG00000030403	vasodilator-stimulated phosphoprotein	7	19842278	19857166	-1
Far1	2600011M19Rik 2900034E22Rik 3732409C05Rik AI850429 Mlstd2	ENSMUSG00000030759	fatty acyl CoA reductase 1	7	120657348	120715025	1
Cul4b	2700050M05Rik AA409770 CUL-4B mKIAA0695	ENSMUSG00000031095	cullin 4B	X	35884800	35929373	-1
Smarca1	5730494M04Rik Snf2l	ENSMUSG00000031099	SWI/SNF related, matrix associated, actin dependent regulator of chromatin, subfamily a, member 1	X	45162545	45246151	-1
Pllp	0610010I06Rik AV001002 Plapi Tm4sf11	ENSMUSG00000031775	plasma membrane proteolipid	8	97198795	97220142	-1
Cbfb	AI893578 PEA2 PEBP2b Pebp2 Pebpb2	ENSMUSG00000031885	core binding factor beta	8	107694574	107741886	1
Ireb2	D9Ertd85e Irp2	ENSMUSG00000032293	iron responsive element binding protein 2	9	54711562	54760341	1
Tmem30a	2010200I23Rik AW540225 Cdc50a D9Wsu20e	ENSMUSG00000032328	transmembrane protein 30A	9	79616750	79641314	-1
Trappc8	5033403J15Rik AI845423 D030074E01Rik mKIAA1012	ENSMUSG00000033382	trafficking protein particle complex 8	18	20975725	21054579	-1
Zdhhc15		ENSMUSG00000033906	zinc finger, DHHC domain containing 15	X	101732308	101866403	-1
Ppp3r1	CaNB1 Cnb1 MCIP1	ENSMUSG00000033953	protein phosphatase 3, regulatory subunit B, alpha isoform (calcineurin B, type I)	11	17059266	17100378	1
Zbtb41		ENSMUSG00000033964	zinc finger and BTB domain containing 41 homolog	1	141318960	141349582	1
Anapc13	1810004D07Rik APC13 SWM1	ENSMUSG00000035048	anaphase promoting complex subunit 13	9	102528626	102536571	1
3110052M02Rik	mszf57 mszf71	ENSMUSG00000035868	RIKEN cDNA 3110052M02 gene	17	21794549	21799507	1
B230312A22Rik		ENSMUSG00000036002	RIKEN cDNA B230312A22 gene	4	43045286	43059092	-1
Tmtc2		ENSMUSG00000036019	transmembrane and tetratricopeptide repeat containing 2	10	104624719	105011507	-1
Pnpla8	1200006O19Rik AI467579 Ipla2(gamma)	ENSMUSG00000036257	patatin-like phospholipase domain containing 8	12	45322357	45413330	1
C1qc	AI385742 C1qg Ciqc	ENSMUSG00000036896	complement component 1, q subcomponent, C chain	4	136445719	136448980	-1
Neto2	5530601C23Rik AI854825 BTCL2	ENSMUSG00000036902	neuropilin (NRP) and tolloid (TLL)-like 2	8	88161136	88224653	-1
Rab8b		ENSMUSG00000036943	RAB8B, member RAS oncogene family	9	66691479	66767512	-1
Azin1	1700085L02Rik AI414949 Oazi Oazin	ENSMUSG00000037458	antizyme inhibitor 1	15	38417185	38449021	-1
Zmat4		ENSMUSG00000037492	zinc finger, matrin type 4	8	24746491	25267057	1
Tmem33	1110006G02Rik 1600019D15Rik 2410089A21Rik 2700052H22Rik 5430406L04Rik AA388285 AI314185 AI426615 db83	ENSMUSG00000037720	transmembrane protein 33	5	67651804	67682700	1
AW551984		ENSMUSG00000038112	expressed sequence AW551984	9	39394981	39411988	-1
Mcl1	AW556805 Mcl-1	ENSMUSG00000038612	myeloid cell leukemia sequence 1	3	95462643	95467099	1
Fam100a		ENSMUSG00000039568	family with sequence similarity 100, member A	16	4874778	4880315	-1
Ncoa7		ENSMUSG00000039697	nuclear receptor coactivator 7	10	30356342	30522913	-1
Coq10a		ENSMUSG00000039914	coenzyme Q10 homolog A (yeast)	10	127800153	127807088	-1
Emp3	H-4 H4 HNMP-1 MI-35 Ymp	ENSMUSG00000040212	epithelial membrane protein 3	7	53173393	53176796	-1
AI848100		ENSMUSG00000040297	expressed sequence AI848100	1	163746243	163806792	-1
Slc25a24		ENSMUSG00000040322	solute carrier family 25 (mitochondrial carrier, phosphate carrier), member 24	3	108926067	108971375	1
Ppp1r14c	6330514J04Rik KEPI	ENSMUSG00000040653	protein phosphatase 1, regulatory (inhibitor) subunit 14c	10	6881566	6980391	-1
Tpp2	TPP-2 TppII	ENSMUSG00000041763	tripeptidyl peptidase II	1	43990847	44059844	1
Fam63b		ENSMUSG00000042444	family with sequence similarity 63, member B	9	70446821	70504981	-1
Hic1	AA408311 HIC-1	ENSMUSG00000043099	hypermethylated in cancer 1	11	74978067	74983021	-1
Tmem64		ENSMUSG00000043252	transmembrane protein 64	4	15192978	15213900	1
Rpl18a	2510019J09Rik	ENSMUSG00000045128	ribosomal protein L18A	8	73418621	73421342	-1
1190002N15Rik	GoPro49	ENSMUSG00000045414	RIKEN cDNA 1190002N15 gene	9	94418283	94438500	-1
BC030336		ENSMUSG00000046096	cDNA sequence BC030336	7	127821134	127878368	1
Epm2aip1	A930003G21Rik mKIAA0766	ENSMUSG00000046785	EPM2A (laforin) interacting protein 1	9	111174349	111181593	1
Rnf31		ENSMUSG00000047098	ring finger protein 31	14	56210545	56222530	1
Ythdf3		ENSMUSG00000047213	YTH domain family 3	3	16083183	16117035	1
Lancl3		ENSMUSG00000047344	LanC lantibiotic synthetase component C-like 3 (bacterial)	X	8777028	8845211	1
Fbxo30	1700026A16Rik	ENSMUSG00000047648	F-box protein 30	10	11001128	11017850	1
Zbtb33	AW260253 E130014G12Rik Kaiso Znf-kaiso	ENSMUSG00000048047	zinc finger and BTB domain containing 33	X	35542970	35550223	1
Thnsl1		ENSMUSG00000048550	threonine synthase-like 1 (bacterial)	2	21127351	21136636	1
Gm9843	MNSFbeta	ENSMUSG00000050299	predicted gene 9843	16	76403454	76403957	-1
Ftl1		ENSMUSG00000050708	ferritin light chain 1	7	52713314	52715254	-1
Bzw1	1200015E15Rik mKIAA0005	ENSMUSG00000051223	basic leucine zipper and W2 domains 1	1	58449980	58463392	1
Rspo2		ENSMUSG00000051920	R-spondin 2 homolog (Xenopus laevis)	15	42852357	43002364	-1
Ppp4r2		ENSMUSG00000052144	protein phosphatase 4, regulatory subunit 2	6	100783632	100818711	1
Gm9892		ENSMUSG00000052825	predicted gene 9892	8	53281415	53282410	-1
Cstf2t	64kDa C77975 tCstF-64 tauCstF-64	ENSMUSG00000053536	cleavage stimulation factor, 3' pre-RNA subunit 2, tau	19	31157331	31161080	1
Fpgt	1700016E03Rik	ENSMUSG00000053870	fucose-1-phosphate guanylyltransferase	3	154747885	154756342	-1
Epha6	Ehk2 Hek12 m-ehk2	ENSMUSG00000055540	Eph receptor A6	16	59653309	60605357	-1
Socs6	1500012M23Rik 5830401B18Rik AI447482 Cis4 Cish4 HSPC060 SOCS-4 SOCS-6 SSI4 STAI4 STATI4 Socs4	ENSMUSG00000056153	suppressor of cytokine signaling 6	18	88834616	89096873	-1
Tug1		ENSMUSG00000056579	taurine upregulated gene 1	11	3539797	3548815	-1
Tmed9	2400003B06Rik	ENSMUSG00000058569	transmembrane emp24 protein transport domain containing 9	13	55694313	55699027	1
Gm11942		ENSMUSG00000059634	predicted gene 11942	4	33051739	33052247	1
Gm14173		ENSMUSG00000061272	predicted gene 14173	2	156236616	156236910	-1
Gspt1	AI314175 AI326449 AV307676 C79774 G1st Gst-1	ENSMUSG00000062203	G1 to S phase transition 1	16	11216336	11254418	-1
Cfl2		ENSMUSG00000062929	cofilin 2, muscle	12	55959804	55963864	-1
Dzip3		ENSMUSG00000064061	DAZ interacting protein 3, zinc finger	16	48924345	48994278	-1
Ipo7		ENSMUSG00000066232	importin 7	7	117161939	117198628	1
Msl2	E130103E02Rik Msl2l1 Rnf184	ENSMUSG00000066415	male-specific lethal 2 homolog (Drosophila)	9	100978451	101007114	1
Pick1	Prkcabp	ENSMUSG00000068206	protein interacting with C kinase 1	15	79059603	79087104	1
Ssb	SS-B	ENSMUSG00000068882	Sjogren syndrome antigen B	2	69699619	69709903	1
Grcc10	2310033H05Rik C10	ENSMUSG00000072772	gene rich cluster, C10 gene	6	124689201	124691392	-1
Uprt		ENSMUSG00000073016	uracil phosphoribosyltransferase (FUR1) homolog (S. cerevisiae)	X	101678157	101702829	1
Chmp1b		ENSMUSG00000073543	charged multivesicular body protein 1B	18	67365074	67367461	1
AC151602.1		ENSMUSG00000076036		7	52713459	52713567	-1
AL928935.1		ENSMUSG00000076230		2	156236665	156236760	-1
AL672259.1		ENSMUSG00000077990		2	157388097	157388183	-1
Cdc73		ENSMUSG00000078284	cell division cycle 73, Paf1/RNA polymerase II complex component, homolog (S. cerevisiae)	1	145452292	145453738	-1
D030028A08Rik		ENSMUSG00000078700	RIKEN cDNA D030028A08 gene	11	96777584	96826374	1
Wdr92		ENSMUSG00000078970	WD repeat domain 92	11	17082110	17135203	1
Cd47		ENSMUSG00000079488	CD47 antigen (Rh-related antigen, integrin-associated signal transducer)	16	49913306	49915121	1
Zfx	Zfx5 Zfx5,6 Zfx6	ENSMUSG00000079509	zinc finger protein X-linked	X	91319970	91369041	-1
Rpl38-ps2		ENSMUSG00000080921	ribosomal protein L38, pseudogene 2	6	140695440	140695730	-1
Gm15427		ENSMUSG00000081051	predicted pseudogene 15427	1	97395142	97395805	1
Gm11893		ENSMUSG00000081789	predicted gene 11893	4	25468938	25469428	-1
Gm13612		ENSMUSG00000082836	predicted gene 13612	2	68669074	68669463	1
Gm13135		ENSMUSG00000082925	predicted gene 13135	4	146650085	146653205	1
Rpl38-ps1		ENSMUSG00000083326	ribosomal protein L38, pseudogene 1	4	137981702	137981917	1
Gm4604		ENSMUSG00000091845	predicted gene 4604	6	108090114	108090503	-1
Gm17370		ENSMUSG00000092034	predicted gene, 17370	7	19547764	19550522	-1
Intersect
Gene Names for Fig_7C_Intersect	Aliases	Ensembl ID	Description	Chromosome	Chr Start	Chr End	Chr Strand
Chordc1	1110001O09Rik AA409036 Chp-1 morgana	ENSMUSG00000001774	cysteine and histidine-rich domain (CHORD)-containing, zinc-binding protein 1	9	18096711	18118444	1
Nab1		ENSMUSG00000002881	Ngfi-A binding protein 1	1	52514138	52557523	-1
Etfb		ENSMUSG00000004610	electron transferring flavoprotein, beta polypeptide	7	50699478	50713170	1
Slc30a4	Znt4 lm	ENSMUSG00000005802	solute carrier family 30 (zinc transporter), member 4	2	122506969	122528399	-1
Rpl15		ENSMUSG00000012405	ribosomal protein L15	14	19100337	19103905	-1
H3f3b	H3.3A	ENSMUSG00000016559	H3 histone, family 3B	11	115883226	115889276	-1
Osbpl8		ENSMUSG00000020189	oxysterol binding protein-like 8	10	110601858	110734303	1
Xpo1		ENSMUSG00000020290	exportin 1, CRM1 homolog (yeast)	11	23156041	23198249	1
Twistnb	2410173G11 2810024J17Rik D16Wsu83e	ENSMUSG00000020561	TWIST neighbor	12	34114489	34124245	1
Rdh14		ENSMUSG00000020621	retinol dehydrogenase 14 (all-trans and 9-cis)	12	10397586	10402368	1
Bcap29	AW208404 Bap29	ENSMUSG00000020650	B cell receptor associated protein 29	12	32280219	32319462	-1
Id4	Idb4 bHLHb27	ENSMUSG00000021379	inhibitor of DNA binding 4	13	48356796	48359405	1
Rasa1		ENSMUSG00000021549	RAS p21 protein activator 1	13	85354304	85429091	-1
Ttc33	2410099M07Rik 2900001O04Rik AI507072 AW538342 Osrf	ENSMUSG00000022151	tetratricopeptide repeat domain 33	15	5135525	5168336	1
Naa50	2600005K24Rik 2810441M03Rik AW112078 Mak3 Mak3p Nat13 Nat5 San	ENSMUSG00000022698	N(alpha)-acetyltransferase 50, NatE catalytic subunit	16	44139943	44163479	1
Rab27b	2310021G14Rik B130064M09Rik	ENSMUSG00000024511	RAB27b, member RAS oncogene family	18	70138785	70301259	-1
Tmx3	6430411B10Rik A730024F05Rik AV259382 Txndc10 mKIAA1830	ENSMUSG00000024614	thioredoxin-related transmembrane protein 3	18	90679546	90712659	1
Zfand5	2310057A04Rik 5830475F03Rik AA415485 Za20d2 Zfp216	ENSMUSG00000024750	zinc finger, AN1-type domain 5	19	21346768	21356779	1
Ube3a	4732496B02 5830462N02Rik A130086L21Rik Hpve6a mKIAA4216	ENSMUSG00000025326	ubiquitin protein ligase E3A	7	66484122	66562097	1
Ube2w	6130401J04Rik	ENSMUSG00000025939	ubiquitin-conjugating enzyme E2W (putative)	1	16559863	16609570	-1
Cops2	AI315723 C85265 Csn2 Sgn2 Trip15 alien-like	ENSMUSG00000027206	COP9 (constitutive photomorphogenic) homolog, subunit 2 (Arabidopsis thaliana)	2	125656040	125684875	-1
Fxr1	1110050J02Rik 9530073J07Rik AI851072 Fxr1h Fxr1p	ENSMUSG00000027680	fragile X mental retardation gene 1, autosomal homolog	3	33919001	33968264	1
Dhx36	2810407E23Rik AI452301 AU022184 Ddx36 mKIAA1488	ENSMUSG00000027770	DEAH (Asp-Glu-Ala-His) box polypeptide 36	3	62273961	62310926	-1
Dnajb4	1700029A20Rik 2010306G19Rik 5730460G06Rik	ENSMUSG00000028035	DnaJ (Hsp40) homolog, subfamily B, member 4	3	151841475	151873243	-1
Sdcbp	MDA-9 Sycl syntenin-1	ENSMUSG00000028249	syndecan binding protein	4	6292797	6335570	1
Smarcad1	AV081750 AW226546 D6Pas1 Etl1 mKIAA1122	ENSMUSG00000029920	SWI/SNF-related, matrix-associated actin-dependent regulator of chromatin, subfamily a, containing DEAD/H box 1	6	64992661	65066044	1
Pak4	5730488L07Rik AW555722 mKIAA1142	ENSMUSG00000030602	p21 protein (Cdc42/Rac)-activated kinase 4	7	29343838	29383204	-1
Atp6ap2	(P)RR 5730403E06Rik APT6M8-9 ATP6M8-9 Atp6ip2 M8-9	ENSMUSG00000031007	ATPase, H+ transporting, lysosomal accessory protein 2	X	12164927	12194175	1
Sh3bgrl	1190008F14Rik	ENSMUSG00000031246	SH3-binding domain glutamic acid-rich protein like	X	106290704	106393212	1
Ap1s2		ENSMUSG00000031367	adaptor-related protein complex 1, sigma 2 subunit	X	160346949	160371598	1
Smarca5	4933427E24Rik D030040M08Rik D330027N15Rik MommeD4 Snf2h	ENSMUSG00000031715	SWI/SNF related, matrix associated, actin dependent regulator of chromatin, subfamily a, member 5	8	83222406	83263396	-1
Pon2		ENSMUSG00000032667	paraoxonase 2	6	5214147	5248455	-1
Tmed7	3930401E15Rik 5830493P14Rik AU044611 AW545765 TRAM	ENSMUSG00000033184	transmembrane emp24 protein transport domain containing 7	18	46719889	46757189	-1
Arhgap5	p190-B p190B	ENSMUSG00000035133	Rho GTPase activating protein 5	12	53617064	53668839	1
Gcc2	0610043A03Rik 2210420P05Rik 2600014C01Rik AW112121 mKIAA0336	ENSMUSG00000038039	GRIP and coiled-coil domain containing 2	10	57718245	57768347	1
Dsel		ENSMUSG00000038702	dermatan sulfate epimerase-like	1	113755279	113761486	-1
Zfp770		ENSMUSG00000040321	zinc finger protein 770	2	114019197	114027205	-1
8430410K20Rik	Msantd4	ENSMUSG00000041124	RIKEN cDNA 8430410K20 gene	9	4376612	4386861	1
AW549877		ENSMUSG00000041935	expressed sequence AW549877	15	3932036	3945752	-1
Fam199x		ENSMUSG00000042595	family with sequence similarity 199, X-linked	X	133584133	133617042	1
Pura	CAGER-1 Pur-alpha ssCRE-BP	ENSMUSG00000043991	purine rich element binding protein A	18	36440751	36461175	1
Dcaf12l1		ENSMUSG00000045284	DDB1 and CUL4 associated factor 12-like 1	X	42139747	42143374	-1
Zfp654	1600021C16Rik 1810008K20Rik Znf654	ENSMUSG00000047141	zinc finger protein 654	16	64780177	64786147	-1
Cdh19		ENSMUSG00000047216	cadherin 19, type 2	1	112785772	112873949	-1
Plcxd3		ENSMUSG00000049148	phosphatidylinositol-specific phospholipase C, X domain containing 3	15	4325491	4525553	1
Eif5a2		ENSMUSG00000050192	eukaryotic translation initiation factor 5A2	3	28680233	28697768	1
Gm9844		ENSMUSG00000050347	predicted pseudogene 9844	7	25647221	25647696	1
Cggbp1		ENSMUSG00000054604	CGG triplet repeat binding protein 1	16	64851822	64859333	1
Kdm5d	HY Jarid1d Smcy	ENSMUSG00000056673	lysine (K)-specific demethylase 5D	Y	234231	280254	1
Trmt61a		ENSMUSG00000060950	tRNA methyltransferase 61 homolog A (S. cerevisiae)	12	112916316	112922113	1
Cd2ap	AL024079 C78928 METS-1 Mets1	ENSMUSG00000061665	CD2-associated protein	17	42929900	43013373	-1
Scoc	0610011C06Rik 2810002J11Rik AA415030	ENSMUSG00000063253	short coiled-coil protein	8	85958392	85982290	-1
Gm8017		ENSMUSG00000063427	predicted pseudogene 8017	16	20822193	20822713	-1
Impad1		ENSMUSG00000066324	inositol monophosphatase domain containing 1	4	4689631	4720502	-1
Lsm14a	2700023B17Rik AA407828 AU017544 Tral	ENSMUSG00000066568	LSM14 homolog A (SCD6, S. cerevisiae)	7	35129665	35174559	-1
Gm7335		ENSMUSG00000067189	predicted gene 7335	17	37850492	37850869	-1
Uty	Hydb mKIAA4057	ENSMUSG00000068457	ubiquitously transcribed tetratricopeptide repeat gene, Y chromosome	Y	433304	582202	-1
Ddx3y	8030469F12Rik D1Pas1-rs1 Dby	ENSMUSG00000069045	DEAD (Asp-Glu-Ala-Asp) box polypeptide 3, Y-linked	Y	597158	623056	-1
Eif2s3y	Eif-2gy Spy Tfy	ENSMUSG00000069049	eukaryotic translation initiation factor 2, subunit 3, structural gene Y-linked	Y	346986	365290	1
Marcks	Macs PKCSL	ENSMUSG00000069662	myristoylated alanine rich protein kinase C substrate	10	36853049	36858732	-1
Vma21	2610030H06Rik AI840175	ENSMUSG00000073131	VMA21 vacuolar H+-ATPase homolog (S. cerevisiae)	X	69061263	69085096	1
Tmsb10	Ptmb10 Tb10	ENSMUSG00000079523	thymosin, beta 10	6	72907341	72908742	-1
Gm16072		ENSMUSG00000082051	predicted gene 16072	18	12445913	12448289	1
Mir1902		ENSMUSG00000084516	microRNA 1902	2	104269018	104269097	-1
Tsix		ENSMUSG00000085715	X (inactive)-specific transcript, antisense	X	100626856	100680296	1
Xist		ENSMUSG00000086503	inactive X specific transcripts	X	100655714	100678556	-1
A230056P14Rik		ENSMUSG00000087178	RIKEN cDNA A230056P14 gene	7	63217901	63236238	1
mmu-mir-2134-2		ENSMUSG00000087943	mmu-mir-2134-2	4	138894219	138894275	1
2610020C07Rik		ENSMUSG00000091524	RIKEN cDNA 2610020C07 gene	16	11203476	11225889	1
Ube2d2	1500034D03Rik Ubc2e Ube2d2 ubc4	ENSMUSG00000091896	ubiquitin-conjugating enzyme E2D 2	18	35931213	35966826	1
Gm3788		ENSMUSG00000091955	predicted gene 3788	3	86475690	86476166	-1
Gm17523		ENSMUSG00000092119	predicted gene, 17523	9	20237204	20367726	1
AL646020.1		ENSMUSG00000092885		11	6372228	6372280	-1
